# Supplementary material for: A social system to disperse the irrigation start date based on the spatial public goods game
Source: PLoS One. 2023 May 24;18(5):e0286127. doi: 10.1371/journal.pone.0286127 (PMC10208473; doi:10.1371/journal.pone.0286127)
Supplement: S1 Data — (ZIP) [file pone.0286127.s002.zip]

Archive with 36 entries (35 files):
- Data/
- __MACOSX/._Data
- Data/FigA1.txt
- __MACOSX/Data/._FigA1.txt
- Data/FigA2.txt
- __MACOSX/Data/._FigA2.txt
- Data/FigA3.txt
- __MACOSX/Data/._FigA3.txt
- Data/.DS_Store
- __MACOSX/Data/._.DS_Store
- Data/FigA6.txt
- __MACOSX/Data/._FigA6.txt
- Data/FigA4.txt
- __MACOSX/Data/._FigA4.txt
- Data/FigA5.txt
- __MACOSX/Data/._FigA5.txt
- Data/Fig7.txt
- __MACOSX/Data/._Fig7.txt
- Data/Fig6.txt
- __MACOSX/Data/._Fig6.txt
- Data/Fig4_distribution.txt
- __MACOSX/Data/._Fig4_distribution.txt
- Data/Fig5.txt
- __MACOSX/Data/._Fig5.txt
- Data/Fig10.txt
- __MACOSX/Data/._Fig10.txt
- Data/Fig11.txt
- __MACOSX/Data/._Fig11.txt
- Data/Fig8.txt
- __MACOSX/Data/._Fig8.txt
- Data/Eq10.txt
- __MACOSX/Data/._Eq10.txt
- Data/Fig9.txt
- __MACOSX/Data/._Fig9.txt
- Data/Fig4_temporal_change.txt
- __MACOSX/Data/._Fig4_temporal_change.txt
