# Supplementary material for: A social system to disperse the irrigation start date based on the spatial public goods game
Source: PLoS One. 2023 May 24;18(5):e0286127. doi: 10.1371/journal.pone.0286127 (PMC10208473; doi:10.1371/journal.pone.0286127)
Supplement: S1 Data — (ZIP) [file pone.0286127.s002.zip › Data/FigA1.txt]

1 1 0.50000   5000.00000 0.00000000000
1 1 0.50000  10000.00000 0.00000000000
1 1 0.50000  15000.00000 0.00000000000
1 1 0.50000  20000.00000 0.00000000000
1 1 0.50000  25000.00000 0.00000000000
1 1 0.50000  30000.00000 0.00000000000
1 1 0.50000  35000.00000 0.00000000000
1 1 0.50000  40000.00000 0.00000000000
1 1 0.50000  45000.00000 0.00000000000
1 1 0.50000  50000.00000 0.00000000000
1 1 0.50000  55000.00000 0.00000000000
1 1 0.50000  60000.00000 0.00000000000
1 1 0.50000  65000.00000 0.00000000000
1 1 0.50000  70000.00000 0.00000000000
1 1 0.50000  75000.00000 0.00000000000
1 1 0.50000  80000.00000 0.00000000000
1 1 0.50000  85000.00000 0.00000000000
1 1 0.50000  90000.00000 0.00000000000
1 1 0.50000  95000.00000 0.00000000000
1 1 0.50000 100000.00000 0.00000000000
1 1 1.00000   5000.00000 0.00000000000
1 1 1.00000  10000.00000 0.00000000000
1 1 1.00000  15000.00000 0.00000000000
1 1 1.00000  20000.00000 0.00000000000
1 1 1.00000  25000.00000 0.00000000000
1 1 1.00000  30000.00000 0.00000000000
1 1 1.00000  35000.00000 0.00000000000
1 1 1.00000  40000.00000 0.00000000000
1 1 1.00000  45000.00000 0.00000000000
1 1 1.00000  50000.00000 0.00000000000
1 1 1.00000  55000.00000 0.00000000000
1 1 1.00000  60000.00000 0.00000000000
1 1 1.00000  65000.00000 0.00000000000
1 1 1.00000  70000.00000 0.00000000000
1 1 1.00000  75000.00000 0.00000000000
1 1 1.00000  80000.00000 0.00000000000
1 1 1.00000  85000.00000 0.00000000000
1 1 1.00000  90000.00000 0.00000000000
1 1 1.00000  95000.00000 0.00000000000
1 1 1.00000 100000.00000 0.00000000000
1 1 1.50000   5000.00000 0.00000000000
1 1 1.50000  10000.00000 0.00000000000
1 1 1.50000  15000.00000 0.00000000000
1 1 1.50000  20000.00000 0.00000000000
1 1 1.50000  25000.00000 0.00000000000
1 1 1.50000  30000.00000 0.00000000000
1 1 1.50000  35000.00000 0.00000000000
1 1 1.50000  40000.00000 0.00000000000
1 1 1.50000  45000.00000 0.00000000000
1 1 1.50000  50000.00000 0.00000000000
1 1 1.50000  55000.00000 0.00000000000
1 1 1.50000  60000.00000 0.00000000000
1 1 1.50000  65000.00000 0.00000000000
1 1 1.50000  70000.00000 0.00000000000
1 1 1.50000  75000.00000 0.00000000000
1 1 1.50000  80000.00000 0.00000000000
1 1 1.50000  85000.00000 0.00000000000
1 1 1.50000  90000.00000 0.00000000000
1 1 1.50000  95000.00000 0.00000000000
1 1 1.50000 100000.00000 0.00000000000
1 1 2.00000   5000.00000 0.00000000000
1 1 2.00000  10000.00000 0.00000000000
1 1 2.00000  15000.00000 0.00000000000
1 1 2.00000  20000.00000 0.00000000000
1 1 2.00000  25000.00000 0.00000000000
1 1 2.00000  30000.00000 0.00000000000
1 1 2.00000  35000.00000 0.00000000000
1 1 2.00000  40000.00000 0.00000000000
1 1 2.00000  45000.00000 0.00000000000
1 1 2.00000  50000.00000 0.00000000000
1 1 2.00000  55000.00000 0.00000000000
1 1 2.00000  60000.00000 0.00000000000
1 1 2.00000  65000.00000 0.00000000000
1 1 2.00000  70000.00000 0.00000000000
1 1 2.00000  75000.00000 0.00000000000
1 1 2.00000  80000.00000 0.00000000000
1 1 2.00000  85000.00000 0.00000000000
1 1 2.00000  90000.00000 0.00000000000
1 1 2.00000  95000.00000 0.00000000000
1 1 2.00000 100000.00000 0.00000000000
1 1 2.50000   5000.00000 0.00000000000
1 1 2.50000  10000.00000 0.00000000000
1 1 2.50000  15000.00000 0.00000000000
1 1 2.50000  20000.00000 0.00000000000
1 1 2.50000  25000.00000 0.00000000000
1 1 2.50000  30000.00000 0.00000000000
1 1 2.50000  35000.00000 0.00000000000
1 1 2.50000  40000.00000 0.00000000000
1 1 2.50000  45000.00000 0.00000000000
1 1 2.50000  50000.00000 0.00000000000
1 1 2.50000  55000.00000 0.00000000000
1 1 2.50000  60000.00000 0.00000000000
1 1 2.50000  65000.00000 0.00000000000
1 1 2.50000  70000.00000 0.00000000000
1 1 2.50000  75000.00000 0.00000000000
1 1 2.50000  80000.00000 0.00000000000
1 1 2.50000  85000.00000 0.00000000000
1 1 2.50000  90000.00000 0.00000000000
1 1 2.50000  95000.00000 0.00000000000
1 1 2.50000 100000.00000 0.00000000000
1 1 3.00000   5000.00000 0.00000000000
1 1 3.00000  10000.00000 0.00007777778
1 1 3.00000  15000.00000 0.00012222222
1 1 3.00000  20000.00000 0.00000000000
1 1 3.00000  25000.00000 0.00000000000
1 1 3.00000  30000.00000 0.00011111111
1 1 3.00000  35000.00000 0.00020000000
1 1 3.00000  40000.00000 0.00016666667
1 1 3.00000  45000.00000 0.00024444445
1 1 3.00000  50000.00000 0.00010000000
1 1 3.00000  55000.00000 0.00000000000
1 1 3.00000  60000.00000 0.00008888889
1 1 3.00000  65000.00000 0.00000000000
1 1 3.00000  70000.00000 0.00008888889
1 1 3.00000  75000.00000 0.00018888889
1 1 3.00000  80000.00000 0.00005555556
1 1 3.00000  85000.00000 0.00000000000
1 1 3.00000  90000.00000 0.00010000000
1 1 3.00000  95000.00000 0.00007777778
1 1 3.00000 100000.00000 0.00007777778
1 1 3.50000   5000.00000 0.02375555560
1 1 3.50000  10000.00000 0.02372222233
1 1 3.50000  15000.00000 0.02356666680
1 1 3.50000  20000.00000 0.02367777781
1 1 3.50000  25000.00000 0.02316666671
1 1 3.50000  30000.00000 0.02229999999
1 1 3.50000  35000.00000 0.02567777794
1 1 3.50000  40000.00000 0.02103333333
1 1 3.50000  45000.00000 0.02373333344
1 1 3.50000  50000.00000 0.02608888892
1 1 3.50000  55000.00000 0.02042222232
1 1 3.50000  60000.00000 0.02443333345
1 1 3.50000  65000.00000 0.02346666668
1 1 3.50000  70000.00000 0.02182222233
1 1 3.50000  75000.00000 0.02370000009
1 1 3.50000  80000.00000 0.02296666669
1 1 3.50000  85000.00000 0.02151111119
1 1 3.50000  90000.00000 0.02262222237
1 1 3.50000  95000.00000 0.02411111120
1 1 3.50000 100000.00000 0.02460000008
1 1 4.00000   5000.00000 0.02401111133
1 1 4.00000  10000.00000 0.02270000003
1 1 4.00000  15000.00000 0.02320000005
1 1 4.00000  20000.00000 0.02360000009
1 1 4.00000  25000.00000 0.02317777778
1 1 4.00000  30000.00000 0.02283333347
1 1 4.00000  35000.00000 0.02377777793
1 1 4.00000  40000.00000 0.02198888890
1 1 4.00000  45000.00000 0.02175555572
1 1 4.00000  50000.00000 0.02051111119
1 1 4.00000  55000.00000 0.02143333342
1 1 4.00000  60000.00000 0.02378888881
1 1 4.00000  65000.00000 0.02263333343
1 1 4.00000  70000.00000 0.02587777793
1 1 4.00000  75000.00000 0.02397777778
1 1 4.00000  80000.00000 0.02456666665
1 1 4.00000  85000.00000 0.02402222223
1 1 4.00000  90000.00000 0.02418888886
1 1 4.00000  95000.00000 0.02360000009
1 1 4.00000 100000.00000 0.02430000008
1 1 4.50000   5000.00000 0.02603333325
1 1 4.50000  10000.00000 0.02914444452
1 1 4.50000  15000.00000 0.02717777789
1 1 4.50000  20000.00000 0.03184444439
1 1 4.50000  25000.00000 0.02851111103
1 1 4.50000  30000.00000 0.02868888902
1 1 4.50000  35000.00000 0.02798888897
1 1 4.50000  40000.00000 0.02710000024
1 1 4.50000  45000.00000 0.02837777782
1 1 4.50000  50000.00000 0.02848888892
1 1 4.50000  55000.00000 0.03048888899
1 1 4.50000  60000.00000 0.03297777791
1 1 4.50000  65000.00000 0.02941111118
1 1 4.50000  70000.00000 0.02773333341
1 1 4.50000  75000.00000 0.02667777781
1 1 4.50000  80000.00000 0.02626666658
1 1 4.50000  85000.00000 0.02901111115
1 1 4.50000  90000.00000 0.02661111123
1 1 4.50000  95000.00000 0.02967777786
1 1 4.50000 100000.00000 0.02936666663
1 1 5.00000   5000.00000 0.05173333352
1 1 5.00000  10000.00000 0.04881111160
1 1 5.00000  15000.00000 0.05024444466
1 1 5.00000  20000.00000 0.04808888919
1 1 5.00000  25000.00000 0.04648888876
1 1 5.00000  30000.00000 0.04736666663
1 1 5.00000  35000.00000 0.04775555565
1 1 5.00000  40000.00000 0.04724444445
1 1 5.00000  45000.00000 0.05288888886
1 1 5.00000  50000.00000 0.04786666659
1 1 5.00000  55000.00000 0.04499999997
1 1 5.00000  60000.00000 0.04884444444
1 1 5.00000  65000.00000 0.04851111093
1 1 5.00000  70000.00000 0.04818888917
1 1 5.00000  75000.00000 0.04742222221
1 1 5.00000  80000.00000 0.04965555557
1 1 5.00000  85000.00000 0.05331111126
1 1 5.00000  90000.00000 0.04842222220
1 1 5.00000  95000.00000 0.05147777768
1 1 5.00000 100000.00000 0.04586666684
1 1 5.50000   5000.00000 0.04726666653
1 1 5.50000  10000.00000 0.05155555567
1 1 5.50000  15000.00000 0.04885555540
1 1 5.50000  20000.00000 0.05102222245
1 1 5.50000  25000.00000 0.04957777750
1 1 5.50000  30000.00000 0.04957777791
1 1 5.50000  35000.00000 0.05225555575
1 1 5.50000  40000.00000 0.04831111121
1 1 5.50000  45000.00000 0.04961111129
1 1 5.50000  50000.00000 0.04975555552
1 1 5.50000  55000.00000 0.04900000024
1 1 5.50000  60000.00000 0.05044444453
1 1 5.50000  65000.00000 0.04560000010
1 1 5.50000  70000.00000 0.04674444460
1 1 5.50000  75000.00000 0.05417777766
1 1 5.50000  80000.00000 0.05033333359
1 1 5.50000  85000.00000 0.04845555560
1 1 5.50000  90000.00000 0.05238888912
1 1 5.50000  95000.00000 0.04582222204
1 1 5.50000 100000.00000 0.05054444455
1 1 6.00000   5000.00000 0.04897777774
1 1 6.00000  10000.00000 0.04864444463
1 1 6.00000  15000.00000 0.05013333345
1 1 6.00000  20000.00000 0.04701111142
1 1 6.00000  25000.00000 0.05127777803
1 1 6.00000  30000.00000 0.05249999993
1 1 6.00000  35000.00000 0.05063333360
1 1 6.00000  40000.00000 0.04886666666
1 1 6.00000  45000.00000 0.05281111147
1 1 6.00000  50000.00000 0.04926666686
1 1 6.00000  55000.00000 0.04705555576
1 1 6.00000  60000.00000 0.04934444460
1 1 6.00000  65000.00000 0.05030000025
1 1 6.00000  70000.00000 0.04757777801
1 1 6.00000  75000.00000 0.05015555557
1 1 6.00000  80000.00000 0.04941111134
1 1 6.00000  85000.00000 0.04998888899
1 1 6.00000  90000.00000 0.05034444455
1 1 6.00000  95000.00000 0.04923333346
1 1 6.00000 100000.00000 0.04678888865
1 1 6.50000   5000.00000 0.04984444465
1 1 6.50000  10000.00000 0.04796666675
1 1 6.50000  15000.00000 0.04862222231
1 1 6.50000  20000.00000 0.05095555557
1 1 6.50000  25000.00000 0.04828888889
1 1 6.50000  30000.00000 0.05152222212
1 1 6.50000  35000.00000 0.05224444455
1 1 6.50000  40000.00000 0.04707777787
1 1 6.50000  45000.00000 0.05265555510
1 1 6.50000  50000.00000 0.04742222239
1 1 6.50000  55000.00000 0.05278888892
1 1 6.50000  60000.00000 0.05077777769
1 1 6.50000  65000.00000 0.04834444459
1 1 6.50000  70000.00000 0.05184444469
1 1 6.50000  75000.00000 0.05000000041
1 1 6.50000  80000.00000 0.05280000010
1 1 6.50000  85000.00000 0.04806666668
1 1 6.50000  90000.00000 0.05105555559
1 1 6.50000  95000.00000 0.04855555576
1 1 6.50000 100000.00000 0.04646666661
1 1 7.00000   5000.00000 0.05031111124
1 1 7.00000  10000.00000 0.05144444453
1 1 7.00000  15000.00000 0.05114444473
1 1 7.00000  20000.00000 0.04734444455
1 1 7.00000  25000.00000 0.04626666666
1 1 7.00000  30000.00000 0.04716666681
1 1 7.00000  35000.00000 0.04881111132
1 1 7.00000  40000.00000 0.04626666689
1 1 7.00000  45000.00000 0.04898888889
1 1 7.00000  50000.00000 0.04875555562
1 1 7.00000  55000.00000 0.04723333344
1 1 7.00000  60000.00000 0.05148888882
1 1 7.00000  65000.00000 0.04696666670
1 1 7.00000  70000.00000 0.05151111140
1 1 7.00000  75000.00000 0.04927777794
1 1 7.00000  80000.00000 0.05040000012
1 1 7.00000  85000.00000 0.04717777790
1 1 7.00000  90000.00000 0.05155555559
1 1 7.00000  95000.00000 0.04482222220
1 1 7.00000 100000.00000 0.04581111124
1 1 7.50000   5000.00000 0.04685555572
1 1 7.50000  10000.00000 0.04906666659
1 1 7.50000  15000.00000 0.04975555577
1 1 7.50000  20000.00000 0.04848888918
1 1 7.50000  25000.00000 0.04950000031
1 1 7.50000  30000.00000 0.04963333336
1 1 7.50000  35000.00000 0.05134444431
1 1 7.50000  40000.00000 0.04525555576
1 1 7.50000  45000.00000 0.04870000016
1 1 7.50000  50000.00000 0.04945555594
1 1 7.50000  55000.00000 0.04915555571
1 1 7.50000  60000.00000 0.05027777771
1 1 7.50000  65000.00000 0.04904444480
1 1 7.50000  70000.00000 0.05134444454
1 1 7.50000  75000.00000 0.04866666682
1 1 7.50000  80000.00000 0.04993333335
1 1 7.50000  85000.00000 0.04603333354
1 1 7.50000  90000.00000 0.04862222241
1 1 7.50000  95000.00000 0.04603333336
1 1 7.50000 100000.00000 0.04332222244
1 1 8.00000   5000.00000 0.04928888887
1 1 8.00000  10000.00000 0.04761111117
1 1 8.00000  15000.00000 0.04540000017
1 1 8.00000  20000.00000 0.05067777786
1 1 8.00000  25000.00000 0.04795555552
1 1 8.00000  30000.00000 0.04747777799
1 1 8.00000  35000.00000 0.04744444474
1 1 8.00000  40000.00000 0.04908888915
1 1 8.00000  45000.00000 0.05112222239
1 1 8.00000  50000.00000 0.05215555532
1 1 8.00000  55000.00000 0.04698888910
1 1 8.00000  60000.00000 0.05066666679
1 1 8.00000  65000.00000 0.04612222231
1 1 8.00000  70000.00000 0.05322222239
1 1 8.00000  75000.00000 0.05021111115
1 1 8.00000  80000.00000 0.04984444457
1 1 8.00000  85000.00000 0.04831111128
1 1 8.00000  90000.00000 0.05117777784
1 1 8.00000  95000.00000 0.05371111117
1 1 8.00000 100000.00000 0.04934444435
1 2 0.50000   5000.00000 0.00000000000
1 2 0.50000  10000.00000 0.00000000000
1 2 0.50000  15000.00000 0.00000000000
1 2 0.50000  20000.00000 0.00000000000
1 2 0.50000  25000.00000 0.00000000000
1 2 0.50000  30000.00000 0.00000000000
1 2 0.50000  35000.00000 0.00000000000
1 2 0.50000  40000.00000 0.00000000000
1 2 0.50000  45000.00000 0.00000000000
1 2 0.50000  50000.00000 0.00000000000
1 2 0.50000  55000.00000 0.00000000000
1 2 0.50000  60000.00000 0.00000000000
1 2 0.50000  65000.00000 0.00000000000
1 2 0.50000  70000.00000 0.00000000000
1 2 0.50000  75000.00000 0.00000000000
1 2 0.50000  80000.00000 0.00000000000
1 2 0.50000  85000.00000 0.00000000000
1 2 0.50000  90000.00000 0.00000000000
1 2 0.50000  95000.00000 0.00000000000
1 2 0.50000 100000.00000 0.00000000000
1 2 1.00000   5000.00000 0.00000000000
1 2 1.00000  10000.00000 0.00000000000
1 2 1.00000  15000.00000 0.00000000000
1 2 1.00000  20000.00000 0.00000000000
1 2 1.00000  25000.00000 0.00000000000
1 2 1.00000  30000.00000 0.00000000000
1 2 1.00000  35000.00000 0.00000000000
1 2 1.00000  40000.00000 0.00000000000
1 2 1.00000  45000.00000 0.00000000000
1 2 1.00000  50000.00000 0.00000000000
1 2 1.00000  55000.00000 0.00000000000
1 2 1.00000  60000.00000 0.00000000000
1 2 1.00000  65000.00000 0.00000000000
1 2 1.00000  70000.00000 0.00000000000
1 2 1.00000  75000.00000 0.00000000000
1 2 1.00000  80000.00000 0.00000000000
1 2 1.00000  85000.00000 0.00000000000
1 2 1.00000  90000.00000 0.00000000000
1 2 1.00000  95000.00000 0.00000000000
1 2 1.00000 100000.00000 0.00000000000
1 2 1.50000   5000.00000 0.00000000000
1 2 1.50000  10000.00000 0.00000000000
1 2 1.50000  15000.00000 0.00000000000
1 2 1.50000  20000.00000 0.00000000000
1 2 1.50000  25000.00000 0.00000000000
1 2 1.50000  30000.00000 0.00000000000
1 2 1.50000  35000.00000 0.00000000000
1 2 1.50000  40000.00000 0.00000000000
1 2 1.50000  45000.00000 0.00000000000
1 2 1.50000  50000.00000 0.00000000000
1 2 1.50000  55000.00000 0.00000000000
1 2 1.50000  60000.00000 0.00000000000
1 2 1.50000  65000.00000 0.00000000000
1 2 1.50000  70000.00000 0.00000000000
1 2 1.50000  75000.00000 0.00000000000
1 2 1.50000  80000.00000 0.00000000000
1 2 1.50000  85000.00000 0.00000000000
1 2 1.50000  90000.00000 0.00000000000
1 2 1.50000  95000.00000 0.00000000000
1 2 1.50000 100000.00000 0.00000000000
1 2 2.00000   5000.00000 0.00000000000
1 2 2.00000  10000.00000 0.00000000000
1 2 2.00000  15000.00000 0.00000000000
1 2 2.00000  20000.00000 0.00000000000
1 2 2.00000  25000.00000 0.00000000000
1 2 2.00000  30000.00000 0.00000000000
1 2 2.00000  35000.00000 0.00000000000
1 2 2.00000  40000.00000 0.00000000000
1 2 2.00000  45000.00000 0.00000000000
1 2 2.00000  50000.00000 0.00000000000
1 2 2.00000  55000.00000 0.00000000000
1 2 2.00000  60000.00000 0.00000000000
1 2 2.00000  65000.00000 0.00000000000
1 2 2.00000  70000.00000 0.00000000000
1 2 2.00000  75000.00000 0.00000000000
1 2 2.00000  80000.00000 0.00000000000
1 2 2.00000  85000.00000 0.00000000000
1 2 2.00000  90000.00000 0.00000000000
1 2 2.00000  95000.00000 0.00000000000
1 2 2.00000 100000.00000 0.00000000000
1 2 2.50000   5000.00000 0.00000000000
1 2 2.50000  10000.00000 0.00000000000
1 2 2.50000  15000.00000 0.00000000000
1 2 2.50000  20000.00000 0.00000000000
1 2 2.50000  25000.00000 0.00000000000
1 2 2.50000  30000.00000 0.00000000000
1 2 2.50000  35000.00000 0.00000000000
1 2 2.50000  40000.00000 0.00000000000
1 2 2.50000  45000.00000 0.00000000000
1 2 2.50000  50000.00000 0.00000000000
1 2 2.50000  55000.00000 0.00000000000
1 2 2.50000  60000.00000 0.00000000000
1 2 2.50000  65000.00000 0.00000000000
1 2 2.50000  70000.00000 0.00000000000
1 2 2.50000  75000.00000 0.00000000000
1 2 2.50000  80000.00000 0.00000000000
1 2 2.50000  85000.00000 0.00000000000
1 2 2.50000  90000.00000 0.00000000000
1 2 2.50000  95000.00000 0.00000000000
1 2 2.50000 100000.00000 0.00000000000
1 2 3.00000   5000.00000 0.00034444444
1 2 3.00000  10000.00000 0.00000000000
1 2 3.00000  15000.00000 0.00067777777
1 2 3.00000  20000.00000 0.00038888889
1 2 3.00000  25000.00000 0.00035555556
1 2 3.00000  30000.00000 0.00000000000
1 2 3.00000  35000.00000 0.00043333333
1 2 3.00000  40000.00000 0.00022222223
1 2 3.00000  45000.00000 0.00010000000
1 2 3.00000  50000.00000 0.00074444443
1 2 3.00000  55000.00000 0.00067777777
1 2 3.00000  60000.00000 0.00046666667
1 2 3.00000  65000.00000 0.00000000000
1 2 3.00000  70000.00000 0.00083333336
1 2 3.00000  75000.00000 0.00031111112
1 2 3.00000  80000.00000 0.00000000000
1 2 3.00000  85000.00000 0.00068888889
1 2 3.00000  90000.00000 0.00022222223
1 2 3.00000  95000.00000 0.00059999999
1 2 3.00000 100000.00000 0.00013333334
1 2 3.50000   5000.00000 0.00000000000
1 2 3.50000  10000.00000 0.00000000000
1 2 3.50000  15000.00000 0.00071111111
1 2 3.50000  20000.00000 0.00023333333
1 2 3.50000  25000.00000 0.00011111111
1 2 3.50000  30000.00000 0.00187777782
1 2 3.50000  35000.00000 0.00048888888
1 2 3.50000  40000.00000 0.00011111111
1 2 3.50000  45000.00000 0.00096666668
1 2 3.50000  50000.00000 0.00000000000
1 2 3.50000  55000.00000 0.00174444448
1 2 3.50000  60000.00000 0.00030000000
1 2 3.50000  65000.00000 0.00018888889
1 2 3.50000  70000.00000 0.00093333336
1 2 3.50000  75000.00000 0.00104444444
1 2 3.50000  80000.00000 0.00000000000
1 2 3.50000  85000.00000 0.00080000002
1 2 3.50000  90000.00000 0.00068888888
1 2 3.50000  95000.00000 0.00046666666
1 2 3.50000 100000.00000 0.00097777776
1 2 4.00000   5000.00000 0.00067777775
1 2 4.00000  10000.00000 0.00120000001
1 2 4.00000  15000.00000 0.00043333333
1 2 4.00000  20000.00000 0.00000000000
1 2 4.00000  25000.00000 0.00054444445
1 2 4.00000  30000.00000 0.00039999999
1 2 4.00000  35000.00000 0.00000000000
1 2 4.00000  40000.00000 0.00023333333
1 2 4.00000  45000.00000 0.00023333333
1 2 4.00000  50000.00000 0.00077777781
1 2 4.00000  55000.00000 0.00028888889
1 2 4.00000  60000.00000 0.00094444443
1 2 4.00000  65000.00000 0.00127777779
1 2 4.00000  70000.00000 0.00023333333
1 2 4.00000  75000.00000 0.00063333334
1 2 4.00000  80000.00000 0.00084444445
1 2 4.00000  85000.00000 0.00024444444
1 2 4.00000  90000.00000 0.00035555555
1 2 4.00000  95000.00000 0.00083333336
1 2 4.00000 100000.00000 0.00027777778
1 2 4.50000   5000.00000 0.00051111110
1 2 4.50000  10000.00000 0.00000000000
1 2 4.50000  15000.00000 0.00017777778
1 2 4.50000  20000.00000 0.00027777778
1 2 4.50000  25000.00000 0.00000000000
1 2 4.50000  30000.00000 0.00075555557
1 2 4.50000  35000.00000 0.00138888888
1 2 4.50000  40000.00000 0.00075555556
1 2 4.50000  45000.00000 0.00111111112
1 2 4.50000  50000.00000 0.00053333335
1 2 4.50000  55000.00000 0.00091111111
1 2 4.50000  60000.00000 0.00055555558
1 2 4.50000  65000.00000 0.00000000000
1 2 4.50000  70000.00000 0.00028888889
1 2 4.50000  75000.00000 0.00061111111
1 2 4.50000  80000.00000 0.00000000000
1 2 4.50000  85000.00000 0.00101111110
1 2 4.50000  90000.00000 0.00056666667
1 2 4.50000  95000.00000 0.00012222222
1 2 4.50000 100000.00000 0.00007777778
1 2 5.00000   5000.00000 0.98881111264
1 2 5.00000  10000.00000 0.98766666532
1 2 5.00000  15000.00000 0.98646666765
1 2 5.00000  20000.00000 0.99005555868
1 2 5.00000  25000.00000 0.98835555613
1 2 5.00000  30000.00000 0.99070000231
1 2 5.00000  35000.00000 0.98545555413
1 2 5.00000  40000.00000 0.98879999876
1 2 5.00000  45000.00000 0.98836666763
1 2 5.00000  50000.00000 0.98952222288
1 2 5.00000  55000.00000 0.98776666582
1 2 5.00000  60000.00000 0.99129999936
1 2 5.00000  65000.00000 0.98877777934
1 2 5.00000  70000.00000 0.98901111186
1 2 5.00000  75000.00000 0.98997777939
1 2 5.00000  80000.00000 0.98748888910
1 2 5.00000  85000.00000 0.99053333461
1 2 5.00000  90000.00000 0.98862222195
1 2 5.00000  95000.00000 0.98947777927
1 2 5.00000 100000.00000 0.98911110878
1 2 5.50000   5000.00000 1.00000000000
1 2 5.50000  10000.00000 1.00000000000
1 2 5.50000  15000.00000 1.00000000000
1 2 5.50000  20000.00000 1.00000000000
1 2 5.50000  25000.00000 1.00000000000
1 2 5.50000  30000.00000 1.00000000000
1 2 5.50000  35000.00000 1.00000000000
1 2 5.50000  40000.00000 1.00000000000
1 2 5.50000  45000.00000 1.00000000000
1 2 5.50000  50000.00000 1.00000000000
1 2 5.50000  55000.00000 1.00000000000
1 2 5.50000  60000.00000 1.00000000000
1 2 5.50000  65000.00000 1.00000000000
1 2 5.50000  70000.00000 1.00000000000
1 2 5.50000  75000.00000 1.00000000000
1 2 5.50000  80000.00000 1.00000000000
1 2 5.50000  85000.00000 1.00000000000
1 2 5.50000  90000.00000 1.00000000000
1 2 5.50000  95000.00000 1.00000000000
1 2 5.50000 100000.00000 1.00000000000
1 2 6.00000   5000.00000 1.00000000000
1 2 6.00000  10000.00000 1.00000000000
1 2 6.00000  15000.00000 1.00000000000
1 2 6.00000  20000.00000 1.00000000000
1 2 6.00000  25000.00000 1.00000000000
1 2 6.00000  30000.00000 1.00000000000
1 2 6.00000  35000.00000 1.00000000000
1 2 6.00000  40000.00000 1.00000000000
1 2 6.00000  45000.00000 1.00000000000
1 2 6.00000  50000.00000 1.00000000000
1 2 6.00000  55000.00000 1.00000000000
1 2 6.00000  60000.00000 1.00000000000
1 2 6.00000  65000.00000 1.00000000000
1 2 6.00000  70000.00000 1.00000000000
1 2 6.00000  75000.00000 1.00000000000
1 2 6.00000  80000.00000 1.00000000000
1 2 6.00000  85000.00000 1.00000000000
1 2 6.00000  90000.00000 1.00000000000
1 2 6.00000  95000.00000 1.00000000000
1 2 6.00000 100000.00000 1.00000000000
1 2 6.50000   5000.00000 1.00000000000
1 2 6.50000  10000.00000 1.00000000000
1 2 6.50000  15000.00000 1.00000000000
1 2 6.50000  20000.00000 1.00000000000
1 2 6.50000  25000.00000 1.00000000000
1 2 6.50000  30000.00000 1.00000000000
1 2 6.50000  35000.00000 1.00000000000
1 2 6.50000  40000.00000 1.00000000000
1 2 6.50000  45000.00000 1.00000000000
1 2 6.50000  50000.00000 1.00000000000
1 2 6.50000  55000.00000 1.00000000000
1 2 6.50000  60000.00000 1.00000000000
1 2 6.50000  65000.00000 1.00000000000
1 2 6.50000  70000.00000 1.00000000000
1 2 6.50000  75000.00000 1.00000000000
1 2 6.50000  80000.00000 1.00000000000
1 2 6.50000  85000.00000 1.00000000000
1 2 6.50000  90000.00000 1.00000000000
1 2 6.50000  95000.00000 1.00000000000
1 2 6.50000 100000.00000 1.00000000000
1 2 7.00000   5000.00000 1.00000000000
1 2 7.00000  10000.00000 1.00000000000
1 2 7.00000  15000.00000 1.00000000000
1 2 7.00000  20000.00000 1.00000000000
1 2 7.00000  25000.00000 1.00000000000
1 2 7.00000  30000.00000 1.00000000000
1 2 7.00000  35000.00000 1.00000000000
1 2 7.00000  40000.00000 1.00000000000
1 2 7.00000  45000.00000 1.00000000000
1 2 7.00000  50000.00000 1.00000000000
1 2 7.00000  55000.00000 1.00000000000
1 2 7.00000  60000.00000 1.00000000000
1 2 7.00000  65000.00000 1.00000000000
1 2 7.00000  70000.00000 1.00000000000
1 2 7.00000  75000.00000 1.00000000000
1 2 7.00000  80000.00000 1.00000000000
1 2 7.00000  85000.00000 1.00000000000
1 2 7.00000  90000.00000 1.00000000000
1 2 7.00000  95000.00000 1.00000000000
1 2 7.00000 100000.00000 1.00000000000
1 2 7.50000   5000.00000 1.00000000000
1 2 7.50000  10000.00000 1.00000000000
1 2 7.50000  15000.00000 1.00000000000
1 2 7.50000  20000.00000 1.00000000000
1 2 7.50000  25000.00000 1.00000000000
1 2 7.50000  30000.00000 1.00000000000
1 2 7.50000  35000.00000 1.00000000000
1 2 7.50000  40000.00000 1.00000000000
1 2 7.50000  45000.00000 1.00000000000
1 2 7.50000  50000.00000 1.00000000000
1 2 7.50000  55000.00000 1.00000000000
1 2 7.50000  60000.00000 1.00000000000
1 2 7.50000  65000.00000 1.00000000000
1 2 7.50000  70000.00000 1.00000000000
1 2 7.50000  75000.00000 1.00000000000
1 2 7.50000  80000.00000 1.00000000000
1 2 7.50000  85000.00000 1.00000000000
1 2 7.50000  90000.00000 1.00000000000
1 2 7.50000  95000.00000 1.00000000000
1 2 7.50000 100000.00000 1.00000000000
1 2 8.00000   5000.00000 1.00000000000
1 2 8.00000  10000.00000 1.00000000000
1 2 8.00000  15000.00000 1.00000000000
1 2 8.00000  20000.00000 1.00000000000
1 2 8.00000  25000.00000 1.00000000000
1 2 8.00000  30000.00000 1.00000000000
1 2 8.00000  35000.00000 1.00000000000
1 2 8.00000  40000.00000 1.00000000000
1 2 8.00000  45000.00000 1.00000000000
1 2 8.00000  50000.00000 1.00000000000
1 2 8.00000  55000.00000 1.00000000000
1 2 8.00000  60000.00000 1.00000000000
1 2 8.00000  65000.00000 1.00000000000
1 2 8.00000  70000.00000 1.00000000000
1 2 8.00000  75000.00000 1.00000000000
1 2 8.00000  80000.00000 1.00000000000
1 2 8.00000  85000.00000 1.00000000000
1 2 8.00000  90000.00000 1.00000000000
1 2 8.00000  95000.00000 1.00000000000
1 2 8.00000 100000.00000 1.00000000000
1 3 0.50000   5000.00000 0.00000000000
1 3 0.50000  10000.00000 0.00000000000
1 3 0.50000  15000.00000 0.00000000000
1 3 0.50000  20000.00000 0.00000000000
1 3 0.50000  25000.00000 0.00000000000
1 3 0.50000  30000.00000 0.00000000000
1 3 0.50000  35000.00000 0.00000000000
1 3 0.50000  40000.00000 0.00000000000
1 3 0.50000  45000.00000 0.00000000000
1 3 0.50000  50000.00000 0.00000000000
1 3 0.50000  55000.00000 0.00000000000
1 3 0.50000  60000.00000 0.00000000000
1 3 0.50000  65000.00000 0.00000000000
1 3 0.50000  70000.00000 0.00000000000
1 3 0.50000  75000.00000 0.00000000000
1 3 0.50000  80000.00000 0.00000000000
1 3 0.50000  85000.00000 0.00000000000
1 3 0.50000  90000.00000 0.00000000000
1 3 0.50000  95000.00000 0.00000000000
1 3 0.50000 100000.00000 0.00000000000
1 3 1.00000   5000.00000 0.00000000000
1 3 1.00000  10000.00000 0.00000000000
1 3 1.00000  15000.00000 0.00000000000
1 3 1.00000  20000.00000 0.00000000000
1 3 1.00000  25000.00000 0.00000000000
1 3 1.00000  30000.00000 0.00000000000
1 3 1.00000  35000.00000 0.00000000000
1 3 1.00000  40000.00000 0.00000000000
1 3 1.00000  45000.00000 0.00000000000
1 3 1.00000  50000.00000 0.00000000000
1 3 1.00000  55000.00000 0.00000000000
1 3 1.00000  60000.00000 0.00000000000
1 3 1.00000  65000.00000 0.00000000000
1 3 1.00000  70000.00000 0.00000000000
1 3 1.00000  75000.00000 0.00000000000
1 3 1.00000  80000.00000 0.00000000000
1 3 1.00000  85000.00000 0.00000000000
1 3 1.00000  90000.00000 0.00000000000
1 3 1.00000  95000.00000 0.00000000000
1 3 1.00000 100000.00000 0.00000000000
1 3 1.50000   5000.00000 0.00000000000
1 3 1.50000  10000.00000 0.00000000000
1 3 1.50000  15000.00000 0.00000000000
1 3 1.50000  20000.00000 0.00000000000
1 3 1.50000  25000.00000 0.00000000000
1 3 1.50000  30000.00000 0.00000000000
1 3 1.50000  35000.00000 0.00000000000
1 3 1.50000  40000.00000 0.00000000000
1 3 1.50000  45000.00000 0.00000000000
1 3 1.50000  50000.00000 0.00000000000
1 3 1.50000  55000.00000 0.00000000000
1 3 1.50000  60000.00000 0.00000000000
1 3 1.50000  65000.00000 0.00000000000
1 3 1.50000  70000.00000 0.00000000000
1 3 1.50000  75000.00000 0.00000000000
1 3 1.50000  80000.00000 0.00000000000
1 3 1.50000  85000.00000 0.00000000000
1 3 1.50000  90000.00000 0.00000000000
1 3 1.50000  95000.00000 0.00000000000
1 3 1.50000 100000.00000 0.00000000000
1 3 2.00000   5000.00000 0.00000000000
1 3 2.00000  10000.00000 0.00000000000
1 3 2.00000  15000.00000 0.00000000000
1 3 2.00000  20000.00000 0.00000000000
1 3 2.00000  25000.00000 0.00000000000
1 3 2.00000  30000.00000 0.00000000000
1 3 2.00000  35000.00000 0.00000000000
1 3 2.00000  40000.00000 0.00000000000
1 3 2.00000  45000.00000 0.00000000000
1 3 2.00000  50000.00000 0.00000000000
1 3 2.00000  55000.00000 0.00000000000
1 3 2.00000  60000.00000 0.00000000000
1 3 2.00000  65000.00000 0.00000000000
1 3 2.00000  70000.00000 0.00000000000
1 3 2.00000  75000.00000 0.00000000000
1 3 2.00000  80000.00000 0.00000000000
1 3 2.00000  85000.00000 0.00000000000
1 3 2.00000  90000.00000 0.00000000000
1 3 2.00000  95000.00000 0.00000000000
1 3 2.00000 100000.00000 0.00000000000
1 3 2.50000   5000.00000 0.00000000000
1 3 2.50000  10000.00000 0.00000000000
1 3 2.50000  15000.00000 0.00000000000
1 3 2.50000  20000.00000 0.00000000000
1 3 2.50000  25000.00000 0.00000000000
1 3 2.50000  30000.00000 0.00000000000
1 3 2.50000  35000.00000 0.00000000000
1 3 2.50000  40000.00000 0.00000000000
1 3 2.50000  45000.00000 0.00000000000
1 3 2.50000  50000.00000 0.00000000000
1 3 2.50000  55000.00000 0.00000000000
1 3 2.50000  60000.00000 0.00000000000
1 3 2.50000  65000.00000 0.00000000000
1 3 2.50000  70000.00000 0.00000000000
1 3 2.50000  75000.00000 0.00000000000
1 3 2.50000  80000.00000 0.00000000000
1 3 2.50000  85000.00000 0.00000000000
1 3 2.50000  90000.00000 0.00000000000
1 3 2.50000  95000.00000 0.00000000000
1 3 2.50000 100000.00000 0.00000000000
1 3 3.00000   5000.00000 0.00054444445
1 3 3.00000  10000.00000 0.00061111112
1 3 3.00000  15000.00000 0.00000000000
1 3 3.00000  20000.00000 0.00007777778
1 3 3.00000  25000.00000 0.00040000001
1 3 3.00000  30000.00000 0.00052222223
1 3 3.00000  35000.00000 0.00027777778
1 3 3.00000  40000.00000 0.00073333334
1 3 3.00000  45000.00000 0.00000000000
1 3 3.00000  50000.00000 0.00007777778
1 3 3.00000  55000.00000 0.00000000000
1 3 3.00000  60000.00000 0.00054444443
1 3 3.00000  65000.00000 0.00012222222
1 3 3.00000  70000.00000 0.00007777778
1 3 3.00000  75000.00000 0.00043333333
1 3 3.00000  80000.00000 0.00000000000
1 3 3.00000  85000.00000 0.00000000000
1 3 3.00000  90000.00000 0.00041111112
1 3 3.00000  95000.00000 0.00012222222
1 3 3.00000 100000.00000 0.00082222222
1 3 3.50000   5000.00000 0.00000000000
1 3 3.50000  10000.00000 0.00051111111
1 3 3.50000  15000.00000 0.00000000000
1 3 3.50000  20000.00000 0.00024444444
1 3 3.50000  25000.00000 0.00007777778
1 3 3.50000  30000.00000 0.00105555557
1 3 3.50000  35000.00000 0.00010000000
1 3 3.50000  40000.00000 0.00051111110
1 3 3.50000  45000.00000 0.00142222222
1 3 3.50000  50000.00000 0.00052222222
1 3 3.50000  55000.00000 0.00165555562
1 3 3.50000  60000.00000 0.00000000000
1 3 3.50000  65000.00000 0.00029999999
1 3 3.50000  70000.00000 0.00098888892
1 3 3.50000  75000.00000 0.00010000000
1 3 3.50000  80000.00000 0.00098888891
1 3 3.50000  85000.00000 0.00018888889
1 3 3.50000  90000.00000 0.00000000000
1 3 3.50000  95000.00000 0.00001111111
1 3 3.50000 100000.00000 0.00053333335
1 3 4.00000   5000.00000 0.00050000000
1 3 4.00000  10000.00000 0.00000000000
1 3 4.00000  15000.00000 0.00014444444
1 3 4.00000  20000.00000 0.00030000000
1 3 4.00000  25000.00000 0.00092222221
1 3 4.00000  30000.00000 0.00026666667
1 3 4.00000  35000.00000 0.00000000000
1 3 4.00000  40000.00000 0.00000000000
1 3 4.00000  45000.00000 0.00000000000
1 3 4.00000  50000.00000 0.00014444444
1 3 4.00000  55000.00000 0.00020000000
1 3 4.00000  60000.00000 0.00074444446
1 3 4.00000  65000.00000 0.00022222223
1 3 4.00000  70000.00000 0.00000000000
1 3 4.00000  75000.00000 0.00000000000
1 3 4.00000  80000.00000 0.00073333333
1 3 4.00000  85000.00000 0.00145555556
1 3 4.00000  90000.00000 0.00001111111
1 3 4.00000  95000.00000 0.00001111111
1 3 4.00000 100000.00000 0.00056666667
1 3 4.50000   5000.00000 0.00095555559
1 3 4.50000  10000.00000 0.00031111112
1 3 4.50000  15000.00000 0.00000000000
1 3 4.50000  20000.00000 0.00051111111
1 3 4.50000  25000.00000 0.00024444444
1 3 4.50000  30000.00000 0.00001111111
1 3 4.50000  35000.00000 0.00000000000
1 3 4.50000  40000.00000 0.00000000000
1 3 4.50000  45000.00000 0.00060000001
1 3 4.50000  50000.00000 0.00078888890
1 3 4.50000  55000.00000 0.00075555556
1 3 4.50000  60000.00000 0.00053333335
1 3 4.50000  65000.00000 0.00058888890
1 3 4.50000  70000.00000 0.00075555555
1 3 4.50000  75000.00000 0.00000000000
1 3 4.50000  80000.00000 0.00010000000
1 3 4.50000  85000.00000 0.00073333335
1 3 4.50000  90000.00000 0.00036666666
1 3 4.50000  95000.00000 0.00067777777
1 3 4.50000 100000.00000 0.00104444448
1 3 5.00000   5000.00000 0.98255555451
1 3 5.00000  10000.00000 0.98058889031
1 3 5.00000  15000.00000 0.97947777927
1 3 5.00000  20000.00000 0.97717777610
1 3 5.00000  25000.00000 0.98055555463
1 3 5.00000  30000.00000 0.98046666682
1 3 5.00000  35000.00000 0.97906666636
1 3 5.00000  40000.00000 0.97875555515
1 3 5.00000  45000.00000 0.97973333359
1 3 5.00000  50000.00000 0.97984444499
1 3 5.00000  55000.00000 0.98004444420
1 3 5.00000  60000.00000 0.98268888950
1 3 5.00000  65000.00000 0.97815555573
1 3 5.00000  70000.00000 0.98018888712
1 3 5.00000  75000.00000 0.98017777622
1 3 5.00000  80000.00000 0.97813333452
1 3 5.00000  85000.00000 0.97854444265
1 3 5.00000  90000.00000 0.98193333328
1 3 5.00000  95000.00000 0.98116666555
1 3 5.00000 100000.00000 0.98163333297
1 3 5.50000   5000.00000 1.00000000000
1 3 5.50000  10000.00000 1.00000000000
1 3 5.50000  15000.00000 1.00000000000
1 3 5.50000  20000.00000 1.00000000000
1 3 5.50000  25000.00000 1.00000000000
1 3 5.50000  30000.00000 1.00000000000
1 3 5.50000  35000.00000 1.00000000000
1 3 5.50000  40000.00000 1.00000000000
1 3 5.50000  45000.00000 1.00000000000
1 3 5.50000  50000.00000 1.00000000000
1 3 5.50000  55000.00000 1.00000000000
1 3 5.50000  60000.00000 1.00000000000
1 3 5.50000  65000.00000 1.00000000000
1 3 5.50000  70000.00000 1.00000000000
1 3 5.50000  75000.00000 1.00000000000
1 3 5.50000  80000.00000 1.00000000000
1 3 5.50000  85000.00000 1.00000000000
1 3 5.50000  90000.00000 1.00000000000
1 3 5.50000  95000.00000 1.00000000000
1 3 5.50000 100000.00000 1.00000000000
1 3 6.00000   5000.00000 1.00000000000
1 3 6.00000  10000.00000 1.00000000000
1 3 6.00000  15000.00000 1.00000000000
1 3 6.00000  20000.00000 1.00000000000
1 3 6.00000  25000.00000 1.00000000000
1 3 6.00000  30000.00000 1.00000000000
1 3 6.00000  35000.00000 1.00000000000
1 3 6.00000  40000.00000 1.00000000000
1 3 6.00000  45000.00000 1.00000000000
1 3 6.00000  50000.00000 1.00000000000
1 3 6.00000  55000.00000 1.00000000000
1 3 6.00000  60000.00000 1.00000000000
1 3 6.00000  65000.00000 1.00000000000
1 3 6.00000  70000.00000 1.00000000000
1 3 6.00000  75000.00000 1.00000000000
1 3 6.00000  80000.00000 1.00000000000
1 3 6.00000  85000.00000 1.00000000000
1 3 6.00000  90000.00000 1.00000000000
1 3 6.00000  95000.00000 1.00000000000
1 3 6.00000 100000.00000 1.00000000000
1 3 6.50000   5000.00000 1.00000000000
1 3 6.50000  10000.00000 1.00000000000
1 3 6.50000  15000.00000 1.00000000000
1 3 6.50000  20000.00000 1.00000000000
1 3 6.50000  25000.00000 1.00000000000
1 3 6.50000  30000.00000 1.00000000000
1 3 6.50000  35000.00000 1.00000000000
1 3 6.50000  40000.00000 1.00000000000
1 3 6.50000  45000.00000 1.00000000000
1 3 6.50000  50000.00000 1.00000000000
1 3 6.50000  55000.00000 1.00000000000
1 3 6.50000  60000.00000 1.00000000000
1 3 6.50000  65000.00000 1.00000000000
1 3 6.50000  70000.00000 1.00000000000
1 3 6.50000  75000.00000 1.00000000000
1 3 6.50000  80000.00000 1.00000000000
1 3 6.50000  85000.00000 1.00000000000
1 3 6.50000  90000.00000 1.00000000000
1 3 6.50000  95000.00000 1.00000000000
1 3 6.50000 100000.00000 1.00000000000
1 3 7.00000   5000.00000 1.00000000000
1 3 7.00000  10000.00000 1.00000000000
1 3 7.00000  15000.00000 1.00000000000
1 3 7.00000  20000.00000 1.00000000000
1 3 7.00000  25000.00000 1.00000000000
1 3 7.00000  30000.00000 1.00000000000
1 3 7.00000  35000.00000 1.00000000000
1 3 7.00000  40000.00000 1.00000000000
1 3 7.00000  45000.00000 1.00000000000
1 3 7.00000  50000.00000 1.00000000000
1 3 7.00000  55000.00000 1.00000000000
1 3 7.00000  60000.00000 1.00000000000
1 3 7.00000  65000.00000 1.00000000000
1 3 7.00000  70000.00000 1.00000000000
1 3 7.00000  75000.00000 1.00000000000
1 3 7.00000  80000.00000 1.00000000000
1 3 7.00000  85000.00000 1.00000000000
1 3 7.00000  90000.00000 1.00000000000
1 3 7.00000  95000.00000 1.00000000000
1 3 7.00000 100000.00000 1.00000000000
1 3 7.50000   5000.00000 1.00000000000
1 3 7.50000  10000.00000 1.00000000000
1 3 7.50000  15000.00000 1.00000000000
1 3 7.50000  20000.00000 1.00000000000
1 3 7.50000  25000.00000 1.00000000000
1 3 7.50000  30000.00000 1.00000000000
1 3 7.50000  35000.00000 1.00000000000
1 3 7.50000  40000.00000 1.00000000000
1 3 7.50000  45000.00000 1.00000000000
1 3 7.50000  50000.00000 1.00000000000
1 3 7.50000  55000.00000 1.00000000000
1 3 7.50000  60000.00000 1.00000000000
1 3 7.50000  65000.00000 1.00000000000
1 3 7.50000  70000.00000 1.00000000000
1 3 7.50000  75000.00000 1.00000000000
1 3 7.50000  80000.00000 1.00000000000
1 3 7.50000  85000.00000 1.00000000000
1 3 7.50000  90000.00000 1.00000000000
1 3 7.50000  95000.00000 1.00000000000
1 3 7.50000 100000.00000 1.00000000000
1 3 8.00000   5000.00000 1.00000000000
1 3 8.00000  10000.00000 1.00000000000
1 3 8.00000  15000.00000 1.00000000000
1 3 8.00000  20000.00000 1.00000000000
1 3 8.00000  25000.00000 1.00000000000
1 3 8.00000  30000.00000 1.00000000000
1 3 8.00000  35000.00000 1.00000000000
1 3 8.00000  40000.00000 1.00000000000
1 3 8.00000  45000.00000 1.00000000000
1 3 8.00000  50000.00000 1.00000000000
1 3 8.00000  55000.00000 1.00000000000
1 3 8.00000  60000.00000 1.00000000000
1 3 8.00000  65000.00000 1.00000000000
1 3 8.00000  70000.00000 1.00000000000
1 3 8.00000  75000.00000 1.00000000000
1 3 8.00000  80000.00000 1.00000000000
1 3 8.00000  85000.00000 1.00000000000
1 3 8.00000  90000.00000 1.00000000000
1 3 8.00000  95000.00000 1.00000000000
1 3 8.00000 100000.00000 1.00000000000
1 4 0.50000   5000.00000 0.00000000000
1 4 0.50000  10000.00000 0.00000000000
1 4 0.50000  15000.00000 0.00000000000
1 4 0.50000  20000.00000 0.00000000000
1 4 0.50000  25000.00000 0.00000000000
1 4 0.50000  30000.00000 0.00000000000
1 4 0.50000  35000.00000 0.00000000000
1 4 0.50000  40000.00000 0.00000000000
1 4 0.50000  45000.00000 0.00000000000
1 4 0.50000  50000.00000 0.00000000000
1 4 0.50000  55000.00000 0.00000000000
1 4 0.50000  60000.00000 0.00000000000
1 4 0.50000  65000.00000 0.00000000000
1 4 0.50000  70000.00000 0.00000000000
1 4 0.50000  75000.00000 0.00000000000
1 4 0.50000  80000.00000 0.00000000000
1 4 0.50000  85000.00000 0.00000000000
1 4 0.50000  90000.00000 0.00000000000
1 4 0.50000  95000.00000 0.00000000000
1 4 0.50000 100000.00000 0.00000000000
1 4 1.00000   5000.00000 0.00000000000
1 4 1.00000  10000.00000 0.00000000000
1 4 1.00000  15000.00000 0.00000000000
1 4 1.00000  20000.00000 0.00000000000
1 4 1.00000  25000.00000 0.00000000000
1 4 1.00000  30000.00000 0.00000000000
1 4 1.00000  35000.00000 0.00000000000
1 4 1.00000  40000.00000 0.00000000000
1 4 1.00000  45000.00000 0.00000000000
1 4 1.00000  50000.00000 0.00000000000
1 4 1.00000  55000.00000 0.00000000000
1 4 1.00000  60000.00000 0.00000000000
1 4 1.00000  65000.00000 0.00000000000
1 4 1.00000  70000.00000 0.00000000000
1 4 1.00000  75000.00000 0.00000000000
1 4 1.00000  80000.00000 0.00000000000
1 4 1.00000  85000.00000 0.00000000000
1 4 1.00000  90000.00000 0.00000000000
1 4 1.00000  95000.00000 0.00000000000
1 4 1.00000 100000.00000 0.00000000000
1 4 1.50000   5000.00000 0.00000000000
1 4 1.50000  10000.00000 0.00000000000
1 4 1.50000  15000.00000 0.00000000000
1 4 1.50000  20000.00000 0.00000000000
1 4 1.50000  25000.00000 0.00000000000
1 4 1.50000  30000.00000 0.00000000000
1 4 1.50000  35000.00000 0.00000000000
1 4 1.50000  40000.00000 0.00000000000
1 4 1.50000  45000.00000 0.00000000000
1 4 1.50000  50000.00000 0.00000000000
1 4 1.50000  55000.00000 0.00000000000
1 4 1.50000  60000.00000 0.00000000000
1 4 1.50000  65000.00000 0.00000000000
1 4 1.50000  70000.00000 0.00000000000
1 4 1.50000  75000.00000 0.00000000000
1 4 1.50000  80000.00000 0.00000000000
1 4 1.50000  85000.00000 0.00000000000
1 4 1.50000  90000.00000 0.00000000000
1 4 1.50000  95000.00000 0.00000000000
1 4 1.50000 100000.00000 0.00000000000
1 4 2.00000   5000.00000 0.00000000000
1 4 2.00000  10000.00000 0.00000000000
1 4 2.00000  15000.00000 0.00000000000
1 4 2.00000  20000.00000 0.00000000000
1 4 2.00000  25000.00000 0.00000000000
1 4 2.00000  30000.00000 0.00000000000
1 4 2.00000  35000.00000 0.00000000000
1 4 2.00000  40000.00000 0.00000000000
1 4 2.00000  45000.00000 0.00000000000
1 4 2.00000  50000.00000 0.00000000000
1 4 2.00000  55000.00000 0.00000000000
1 4 2.00000  60000.00000 0.00000000000
1 4 2.00000  65000.00000 0.00000000000
1 4 2.00000  70000.00000 0.00000000000
1 4 2.00000  75000.00000 0.00000000000
1 4 2.00000  80000.00000 0.00000000000
1 4 2.00000  85000.00000 0.00000000000
1 4 2.00000  90000.00000 0.00000000000
1 4 2.00000  95000.00000 0.00000000000
1 4 2.00000 100000.00000 0.00000000000
1 4 2.50000   5000.00000 0.00000000000
1 4 2.50000  10000.00000 0.00000000000
1 4 2.50000  15000.00000 0.00000000000
1 4 2.50000  20000.00000 0.00000000000
1 4 2.50000  25000.00000 0.00000000000
1 4 2.50000  30000.00000 0.00000000000
1 4 2.50000  35000.00000 0.00000000000
1 4 2.50000  40000.00000 0.00000000000
1 4 2.50000  45000.00000 0.00000000000
1 4 2.50000  50000.00000 0.00000000000
1 4 2.50000  55000.00000 0.00000000000
1 4 2.50000  60000.00000 0.00000000000
1 4 2.50000  65000.00000 0.00000000000
1 4 2.50000  70000.00000 0.00000000000
1 4 2.50000  75000.00000 0.00000000000
1 4 2.50000  80000.00000 0.00000000000
1 4 2.50000  85000.00000 0.00000000000
1 4 2.50000  90000.00000 0.00000000000
1 4 2.50000  95000.00000 0.00000000000
1 4 2.50000 100000.00000 0.00000000000
1 4 3.00000   5000.00000 0.00000000000
1 4 3.00000  10000.00000 0.00000000000
1 4 3.00000  15000.00000 0.00000000000
1 4 3.00000  20000.00000 0.00000000000
1 4 3.00000  25000.00000 0.00000000000
1 4 3.00000  30000.00000 0.00000000000
1 4 3.00000  35000.00000 0.00000000000
1 4 3.00000  40000.00000 0.00000000000
1 4 3.00000  45000.00000 0.00000000000
1 4 3.00000  50000.00000 0.00000000000
1 4 3.00000  55000.00000 0.00000000000
1 4 3.00000  60000.00000 0.00000000000
1 4 3.00000  65000.00000 0.00000000000
1 4 3.00000  70000.00000 0.00000000000
1 4 3.00000  75000.00000 0.00000000000
1 4 3.00000  80000.00000 0.00000000000
1 4 3.00000  85000.00000 0.00000000000
1 4 3.00000  90000.00000 0.00000000000
1 4 3.00000  95000.00000 0.00000000000
1 4 3.00000 100000.00000 0.00000000000
1 4 3.50000   5000.00000 0.00000000000
1 4 3.50000  10000.00000 0.00000000000
1 4 3.50000  15000.00000 0.00000000000
1 4 3.50000  20000.00000 0.00000000000
1 4 3.50000  25000.00000 0.00000000000
1 4 3.50000  30000.00000 0.00000000000
1 4 3.50000  35000.00000 0.00000000000
1 4 3.50000  40000.00000 0.00000000000
1 4 3.50000  45000.00000 0.00000000000
1 4 3.50000  50000.00000 0.00000000000
1 4 3.50000  55000.00000 0.00000000000
1 4 3.50000  60000.00000 0.00000000000
1 4 3.50000  65000.00000 0.00000000000
1 4 3.50000  70000.00000 0.00000000000
1 4 3.50000  75000.00000 0.00000000000
1 4 3.50000  80000.00000 0.00000000000
1 4 3.50000  85000.00000 0.00000000000
1 4 3.50000  90000.00000 0.00000000000
1 4 3.50000  95000.00000 0.00000000000
1 4 3.50000 100000.00000 0.00000000000
1 4 4.00000   5000.00000 0.00000000000
1 4 4.00000  10000.00000 0.00000000000
1 4 4.00000  15000.00000 0.00000000000
1 4 4.00000  20000.00000 0.00000000000
1 4 4.00000  25000.00000 0.00000000000
1 4 4.00000  30000.00000 0.00000000000
1 4 4.00000  35000.00000 0.00000000000
1 4 4.00000  40000.00000 0.00000000000
1 4 4.00000  45000.00000 0.00000000000
1 4 4.00000  50000.00000 0.00000000000
1 4 4.00000  55000.00000 0.00000000000
1 4 4.00000  60000.00000 0.00000000000
1 4 4.00000  65000.00000 0.00000000000
1 4 4.00000  70000.00000 0.00000000000
1 4 4.00000  75000.00000 0.00000000000
1 4 4.00000  80000.00000 0.00000000000
1 4 4.00000  85000.00000 0.00000000000
1 4 4.00000  90000.00000 0.00000000000
1 4 4.00000  95000.00000 0.00000000000
1 4 4.00000 100000.00000 0.00000000000
1 4 4.50000   5000.00000 0.00000000000
1 4 4.50000  10000.00000 0.00000000000
1 4 4.50000  15000.00000 0.00000000000
1 4 4.50000  20000.00000 0.00000000000
1 4 4.50000  25000.00000 0.00000000000
1 4 4.50000  30000.00000 0.00000000000
1 4 4.50000  35000.00000 0.00000000000
1 4 4.50000  40000.00000 0.00000000000
1 4 4.50000  45000.00000 0.00000000000
1 4 4.50000  50000.00000 0.00000000000
1 4 4.50000  55000.00000 0.00000000000
1 4 4.50000  60000.00000 0.00000000000
1 4 4.50000  65000.00000 0.00000000000
1 4 4.50000  70000.00000 0.00000000000
1 4 4.50000  75000.00000 0.00000000000
1 4 4.50000  80000.00000 0.00000000000
1 4 4.50000  85000.00000 0.00000000000
1 4 4.50000  90000.00000 0.00000000000
1 4 4.50000  95000.00000 0.00000000000
1 4 4.50000 100000.00000 0.00000000000
1 4 5.00000   5000.00000 0.00000000000
1 4 5.00000  10000.00000 0.00000000000
1 4 5.00000  15000.00000 0.00000000000
1 4 5.00000  20000.00000 0.00000000000
1 4 5.00000  25000.00000 0.00000000000
1 4 5.00000  30000.00000 0.00000000000
1 4 5.00000  35000.00000 0.00000000000
1 4 5.00000  40000.00000 0.00000000000
1 4 5.00000  45000.00000 0.00000000000
1 4 5.00000  50000.00000 0.00000000000
1 4 5.00000  55000.00000 0.00000000000
1 4 5.00000  60000.00000 0.00000000000
1 4 5.00000  65000.00000 0.00000000000
1 4 5.00000  70000.00000 0.00000000000
1 4 5.00000  75000.00000 0.00000000000
1 4 5.00000  80000.00000 0.00000000000
1 4 5.00000  85000.00000 0.00000000000
1 4 5.00000  90000.00000 0.00000000000
1 4 5.00000  95000.00000 0.00000000000
1 4 5.00000 100000.00000 0.00000000000
1 4 5.50000   5000.00000 0.00000000000
1 4 5.50000  10000.00000 0.00000000000
1 4 5.50000  15000.00000 0.00000000000
1 4 5.50000  20000.00000 0.00000000000
1 4 5.50000  25000.00000 0.00000000000
1 4 5.50000  30000.00000 0.00000000000
1 4 5.50000  35000.00000 0.00000000000
1 4 5.50000  40000.00000 0.00000000000
1 4 5.50000  45000.00000 0.00000000000
1 4 5.50000  50000.00000 0.00000000000
1 4 5.50000  55000.00000 0.00000000000
1 4 5.50000  60000.00000 0.00000000000
1 4 5.50000  65000.00000 0.00000000000
1 4 5.50000  70000.00000 0.00000000000
1 4 5.50000  75000.00000 0.00000000000
1 4 5.50000  80000.00000 0.00000000000
1 4 5.50000  85000.00000 0.00000000000
1 4 5.50000  90000.00000 0.00000000000
1 4 5.50000  95000.00000 0.00000000000
1 4 5.50000 100000.00000 0.00000000000
1 4 6.00000   5000.00000 0.00000000000
1 4 6.00000  10000.00000 0.00000000000
1 4 6.00000  15000.00000 0.00000000000
1 4 6.00000  20000.00000 0.00000000000
1 4 6.00000  25000.00000 0.00000000000
1 4 6.00000  30000.00000 0.00000000000
1 4 6.00000  35000.00000 0.00000000000
1 4 6.00000  40000.00000 0.00000000000
1 4 6.00000  45000.00000 0.00000000000
1 4 6.00000  50000.00000 0.00000000000
1 4 6.00000  55000.00000 0.00000000000
1 4 6.00000  60000.00000 0.00000000000
1 4 6.00000  65000.00000 0.00000000000
1 4 6.00000  70000.00000 0.00000000000
1 4 6.00000  75000.00000 0.00000000000
1 4 6.00000  80000.00000 0.00000000000
1 4 6.00000  85000.00000 0.00000000000
1 4 6.00000  90000.00000 0.00000000000
1 4 6.00000  95000.00000 0.00000000000
1 4 6.00000 100000.00000 0.00000000000
1 4 6.50000   5000.00000 0.00000000000
1 4 6.50000  10000.00000 0.00000000000
1 4 6.50000  15000.00000 0.00000000000
1 4 6.50000  20000.00000 0.00000000000
1 4 6.50000  25000.00000 0.00000000000
1 4 6.50000  30000.00000 0.00000000000
1 4 6.50000  35000.00000 0.00000000000
1 4 6.50000  40000.00000 0.00000000000
1 4 6.50000  45000.00000 0.00000000000
1 4 6.50000  50000.00000 0.00000000000
1 4 6.50000  55000.00000 0.00000000000
1 4 6.50000  60000.00000 0.00000000000
1 4 6.50000  65000.00000 0.00000000000
1 4 6.50000  70000.00000 0.00000000000
1 4 6.50000  75000.00000 0.00000000000
1 4 6.50000  80000.00000 0.00000000000
1 4 6.50000  85000.00000 0.00000000000
1 4 6.50000  90000.00000 0.00000000000
1 4 6.50000  95000.00000 0.00000000000
1 4 6.50000 100000.00000 0.00000000000
1 4 7.00000   5000.00000 0.00000000000
1 4 7.00000  10000.00000 0.00000000000
1 4 7.00000  15000.00000 0.00000000000
1 4 7.00000  20000.00000 0.00000000000
1 4 7.00000  25000.00000 0.00000000000
1 4 7.00000  30000.00000 0.00000000000
1 4 7.00000  35000.00000 0.00000000000
1 4 7.00000  40000.00000 0.00000000000
1 4 7.00000  45000.00000 0.00000000000
1 4 7.00000  50000.00000 0.00000000000
1 4 7.00000  55000.00000 0.00000000000
1 4 7.00000  60000.00000 0.00000000000
1 4 7.00000  65000.00000 0.00000000000
1 4 7.00000  70000.00000 0.00000000000
1 4 7.00000  75000.00000 0.00000000000
1 4 7.00000  80000.00000 0.00000000000
1 4 7.00000  85000.00000 0.00000000000
1 4 7.00000  90000.00000 0.00000000000
1 4 7.00000  95000.00000 0.00000000000
1 4 7.00000 100000.00000 0.00000000000
1 4 7.50000   5000.00000 0.00000000000
1 4 7.50000  10000.00000 0.00000000000
1 4 7.50000  15000.00000 0.00000000000
1 4 7.50000  20000.00000 0.00000000000
1 4 7.50000  25000.00000 0.00000000000
1 4 7.50000  30000.00000 0.00000000000
1 4 7.50000  35000.00000 0.00000000000
1 4 7.50000  40000.00000 0.00000000000
1 4 7.50000  45000.00000 0.00000000000
1 4 7.50000  50000.00000 0.00000000000
1 4 7.50000  55000.00000 0.00000000000
1 4 7.50000  60000.00000 0.00000000000
1 4 7.50000  65000.00000 0.00000000000
1 4 7.50000  70000.00000 0.00000000000
1 4 7.50000  75000.00000 0.00000000000
1 4 7.50000  80000.00000 0.00000000000
1 4 7.50000  85000.00000 0.00000000000
1 4 7.50000  90000.00000 0.00000000000
1 4 7.50000  95000.00000 0.00000000000
1 4 7.50000 100000.00000 0.00000000000
1 4 8.00000   5000.00000 0.00000000000
1 4 8.00000  10000.00000 0.00000000000
1 4 8.00000  15000.00000 0.00000000000
1 4 8.00000  20000.00000 0.00000000000
1 4 8.00000  25000.00000 0.00000000000
1 4 8.00000  30000.00000 0.00000000000
1 4 8.00000  35000.00000 0.00000000000
1 4 8.00000  40000.00000 0.00000000000
1 4 8.00000  45000.00000 0.00000000000
1 4 8.00000  50000.00000 0.00000000000
1 4 8.00000  55000.00000 0.00000000000
1 4 8.00000  60000.00000 0.00000000000
1 4 8.00000  65000.00000 0.00000000000
1 4 8.00000  70000.00000 0.00000000000
1 4 8.00000  75000.00000 0.00000000000
1 4 8.00000  80000.00000 0.00000000000
1 4 8.00000  85000.00000 0.00000000000
1 4 8.00000  90000.00000 0.00000000000
1 4 8.00000  95000.00000 0.00000000000
1 4 8.00000 100000.00000 0.00000000000
2 1 0.50000   5000.00000 0.00000000000
2 1 0.50000  10000.00000 0.00000000000
2 1 0.50000  15000.00000 0.00000000000
2 1 0.50000  20000.00000 0.00000000000
2 1 0.50000  25000.00000 0.00000000000
2 1 0.50000  30000.00000 0.00000000000
2 1 0.50000  35000.00000 0.00000000000
2 1 0.50000  40000.00000 0.00000000000
2 1 0.50000  45000.00000 0.00000000000
2 1 0.50000  50000.00000 0.00000000000
2 1 0.50000  55000.00000 0.00000000000
2 1 0.50000  60000.00000 0.00000000000
2 1 0.50000  65000.00000 0.00000000000
2 1 0.50000  70000.00000 0.00000000000
2 1 0.50000  75000.00000 0.00000000000
2 1 0.50000  80000.00000 0.00000000000
2 1 0.50000  85000.00000 0.00000000000
2 1 0.50000  90000.00000 0.00000000000
2 1 0.50000  95000.00000 0.00000000000
2 1 0.50000 100000.00000 0.00000000000
2 1 1.00000   5000.00000 0.00000000000
2 1 1.00000  10000.00000 0.00000000000
2 1 1.00000  15000.00000 0.00000000000
2 1 1.00000  20000.00000 0.00000000000
2 1 1.00000  25000.00000 0.00000000000
2 1 1.00000  30000.00000 0.00000000000
2 1 1.00000  35000.00000 0.00000000000
2 1 1.00000  40000.00000 0.00000000000
2 1 1.00000  45000.00000 0.00000000000
2 1 1.00000  50000.00000 0.00000000000
2 1 1.00000  55000.00000 0.00000000000
2 1 1.00000  60000.00000 0.00000000000
2 1 1.00000  65000.00000 0.00000000000
2 1 1.00000  70000.00000 0.00000000000
2 1 1.00000  75000.00000 0.00000000000
2 1 1.00000  80000.00000 0.00000000000
2 1 1.00000  85000.00000 0.00000000000
2 1 1.00000  90000.00000 0.00000000000
2 1 1.00000  95000.00000 0.00000000000
2 1 1.00000 100000.00000 0.00000000000
2 1 1.50000   5000.00000 0.00000000000
2 1 1.50000  10000.00000 0.00000000000
2 1 1.50000  15000.00000 0.00000000000
2 1 1.50000  20000.00000 0.00000000000
2 1 1.50000  25000.00000 0.00000000000
2 1 1.50000  30000.00000 0.00000000000
2 1 1.50000  35000.00000 0.00000000000
2 1 1.50000  40000.00000 0.00000000000
2 1 1.50000  45000.00000 0.00000000000
2 1 1.50000  50000.00000 0.00000000000
2 1 1.50000  55000.00000 0.00000000000
2 1 1.50000  60000.00000 0.00000000000
2 1 1.50000  65000.00000 0.00000000000
2 1 1.50000  70000.00000 0.00000000000
2 1 1.50000  75000.00000 0.00000000000
2 1 1.50000  80000.00000 0.00000000000
2 1 1.50000  85000.00000 0.00000000000
2 1 1.50000  90000.00000 0.00000000000
2 1 1.50000  95000.00000 0.00000000000
2 1 1.50000 100000.00000 0.00000000000
2 1 2.00000   5000.00000 0.00000000000
2 1 2.00000  10000.00000 0.00000000000
2 1 2.00000  15000.00000 0.00000000000
2 1 2.00000  20000.00000 0.00000000000
2 1 2.00000  25000.00000 0.00000000000
2 1 2.00000  30000.00000 0.00000000000
2 1 2.00000  35000.00000 0.00000000000
2 1 2.00000  40000.00000 0.00000000000
2 1 2.00000  45000.00000 0.00000000000
2 1 2.00000  50000.00000 0.00000000000
2 1 2.00000  55000.00000 0.00000000000
2 1 2.00000  60000.00000 0.00000000000
2 1 2.00000  65000.00000 0.00000000000
2 1 2.00000  70000.00000 0.00000000000
2 1 2.00000  75000.00000 0.00000000000
2 1 2.00000  80000.00000 0.00000000000
2 1 2.00000  85000.00000 0.00000000000
2 1 2.00000  90000.00000 0.00000000000
2 1 2.00000  95000.00000 0.00000000000
2 1 2.00000 100000.00000 0.00000000000
2 1 2.50000   5000.00000 0.00000000000
2 1 2.50000  10000.00000 0.00000000000
2 1 2.50000  15000.00000 0.00000000000
2 1 2.50000  20000.00000 0.00000000000
2 1 2.50000  25000.00000 0.00000000000
2 1 2.50000  30000.00000 0.00000000000
2 1 2.50000  35000.00000 0.00000000000
2 1 2.50000  40000.00000 0.00000000000
2 1 2.50000  45000.00000 0.00000000000
2 1 2.50000  50000.00000 0.00000000000
2 1 2.50000  55000.00000 0.00000000000
2 1 2.50000  60000.00000 0.00000000000
2 1 2.50000  65000.00000 0.00000000000
2 1 2.50000  70000.00000 0.00000000000
2 1 2.50000  75000.00000 0.00000000000
2 1 2.50000  80000.00000 0.00000000000
2 1 2.50000  85000.00000 0.00000000000
2 1 2.50000  90000.00000 0.00000000000
2 1 2.50000  95000.00000 0.00000000000
2 1 2.50000 100000.00000 0.00000000000
2 1 3.00000   5000.00000 0.00000000000
2 1 3.00000  10000.00000 0.00000000000
2 1 3.00000  15000.00000 0.00000000000
2 1 3.00000  20000.00000 0.00000000000
2 1 3.00000  25000.00000 0.00000000000
2 1 3.00000  30000.00000 0.00000000000
2 1 3.00000  35000.00000 0.00000000000
2 1 3.00000  40000.00000 0.00000000000
2 1 3.00000  45000.00000 0.00000000000
2 1 3.00000  50000.00000 0.00000000000
2 1 3.00000  55000.00000 0.00000000000
2 1 3.00000  60000.00000 0.00000000000
2 1 3.00000  65000.00000 0.00000000000
2 1 3.00000  70000.00000 0.00000000000
2 1 3.00000  75000.00000 0.00000000000
2 1 3.00000  80000.00000 0.00000000000
2 1 3.00000  85000.00000 0.00000000000
2 1 3.00000  90000.00000 0.00000000000
2 1 3.00000  95000.00000 0.00000000000
2 1 3.00000 100000.00000 0.00000000000
2 1 3.50000   5000.00000 0.00000000000
2 1 3.50000  10000.00000 0.00000000000
2 1 3.50000  15000.00000 0.00000000000
2 1 3.50000  20000.00000 0.00000000000
2 1 3.50000  25000.00000 0.00000000000
2 1 3.50000  30000.00000 0.00000000000
2 1 3.50000  35000.00000 0.00000000000
2 1 3.50000  40000.00000 0.00000000000
2 1 3.50000  45000.00000 0.00000000000
2 1 3.50000  50000.00000 0.00000000000
2 1 3.50000  55000.00000 0.00000000000
2 1 3.50000  60000.00000 0.00000000000
2 1 3.50000  65000.00000 0.00000000000
2 1 3.50000  70000.00000 0.00000000000
2 1 3.50000  75000.00000 0.00000000000
2 1 3.50000  80000.00000 0.00000000000
2 1 3.50000  85000.00000 0.00000000000
2 1 3.50000  90000.00000 0.00000000000
2 1 3.50000  95000.00000 0.00000000000
2 1 3.50000 100000.00000 0.00000000000
2 1 4.00000   5000.00000 0.00000000000
2 1 4.00000  10000.00000 0.00000000000
2 1 4.00000  15000.00000 0.00000000000
2 1 4.00000  20000.00000 0.00000000000
2 1 4.00000  25000.00000 0.00000000000
2 1 4.00000  30000.00000 0.00000000000
2 1 4.00000  35000.00000 0.00000000000
2 1 4.00000  40000.00000 0.00000000000
2 1 4.00000  45000.00000 0.00000000000
2 1 4.00000  50000.00000 0.00000000000
2 1 4.00000  55000.00000 0.00000000000
2 1 4.00000  60000.00000 0.00000000000
2 1 4.00000  65000.00000 0.00000000000
2 1 4.00000  70000.00000 0.00000000000
2 1 4.00000  75000.00000 0.00000000000
2 1 4.00000  80000.00000 0.00000000000
2 1 4.00000  85000.00000 0.00000000000
2 1 4.00000  90000.00000 0.00000000000
2 1 4.00000  95000.00000 0.00000000000
2 1 4.00000 100000.00000 0.00000000000
2 1 4.50000   5000.00000 0.00000000000
2 1 4.50000  10000.00000 0.00000000000
2 1 4.50000  15000.00000 0.00000000000
2 1 4.50000  20000.00000 0.00010000000
2 1 4.50000  25000.00000 0.00010000000
2 1 4.50000  30000.00000 0.00000000000
2 1 4.50000  35000.00000 0.00000000000
2 1 4.50000  40000.00000 0.00000000000
2 1 4.50000  45000.00000 0.00000000000
2 1 4.50000  50000.00000 0.00000000000
2 1 4.50000  55000.00000 0.00000000000
2 1 4.50000  60000.00000 0.00000000000
2 1 4.50000  65000.00000 0.00000000000
2 1 4.50000  70000.00000 0.00000000000
2 1 4.50000  75000.00000 0.00000000000
2 1 4.50000  80000.00000 0.00000000000
2 1 4.50000  85000.00000 0.00000000000
2 1 4.50000  90000.00000 0.00000000000
2 1 4.50000  95000.00000 0.00000000000
2 1 4.50000 100000.00000 0.00000000000
2 1 5.00000   5000.00000 0.01732222220
2 1 5.00000  10000.00000 0.01793333341
2 1 5.00000  15000.00000 0.01872222231
2 1 5.00000  20000.00000 0.01844444447
2 1 5.00000  25000.00000 0.01937777785
2 1 5.00000  30000.00000 0.01825555554
2 1 5.00000  35000.00000 0.01751111112
2 1 5.00000  40000.00000 0.01703333332
2 1 5.00000  45000.00000 0.01782222229
2 1 5.00000  50000.00000 0.01992222222
2 1 5.00000  55000.00000 0.02010000017
2 1 5.00000  60000.00000 0.01801111108
2 1 5.00000  65000.00000 0.01841111109
2 1 5.00000  70000.00000 0.01764444451
2 1 5.00000  75000.00000 0.01844444446
2 1 5.00000  80000.00000 0.01884444448
2 1 5.00000  85000.00000 0.01872222225
2 1 5.00000  90000.00000 0.02068888886
2 1 5.00000  95000.00000 0.01950000016
2 1 5.00000 100000.00000 0.01823333338
2 1 5.50000   5000.00000 0.01726666672
2 1 5.50000  10000.00000 0.01828888893
2 1 5.50000  15000.00000 0.01666666677
2 1 5.50000  20000.00000 0.01902222221
2 1 5.50000  25000.00000 0.01942222229
2 1 5.50000  30000.00000 0.01934444454
2 1 5.50000  35000.00000 0.02016666671
2 1 5.50000  40000.00000 0.01568888898
2 1 5.50000  45000.00000 0.01797777779
2 1 5.50000  50000.00000 0.01637777781
2 1 5.50000  55000.00000 0.01697777780
2 1 5.50000  60000.00000 0.01944444434
2 1 5.50000  65000.00000 0.01898888904
2 1 5.50000  70000.00000 0.01928888883
2 1 5.50000  75000.00000 0.01984444445
2 1 5.50000  80000.00000 0.02116666661
2 1 5.50000  85000.00000 0.01774444456
2 1 5.50000  90000.00000 0.01548888892
2 1 5.50000  95000.00000 0.01785555570
2 1 5.50000 100000.00000 0.01739999999
2 1 6.00000   5000.00000 0.01980000008
2 1 6.00000  10000.00000 0.01782222234
2 1 6.00000  15000.00000 0.01984444433
2 1 6.00000  20000.00000 0.01847777779
2 1 6.00000  25000.00000 0.02025555558
2 1 6.00000  30000.00000 0.02007777783
2 1 6.00000  35000.00000 0.01985555557
2 1 6.00000  40000.00000 0.01877777789
2 1 6.00000  45000.00000 0.02018888899
2 1 6.00000  50000.00000 0.01893333341
2 1 6.00000  55000.00000 0.01916666666
2 1 6.00000  60000.00000 0.01575555558
2 1 6.00000  65000.00000 0.01811111118
2 1 6.00000  70000.00000 0.01918888894
2 1 6.00000  75000.00000 0.01863333333
2 1 6.00000  80000.00000 0.01726666674
2 1 6.00000  85000.00000 0.01693333340
2 1 6.00000  90000.00000 0.01966666665
2 1 6.00000  95000.00000 0.01701111122
2 1 6.00000 100000.00000 0.01601111113
2 1 6.50000   5000.00000 0.01714444450
2 1 6.50000  10000.00000 0.01612222231
2 1 6.50000  15000.00000 0.01652222222
2 1 6.50000  20000.00000 0.02036666668
2 1 6.50000  25000.00000 0.01948888893
2 1 6.50000  30000.00000 0.01859999997
2 1 6.50000  35000.00000 0.02168888891
2 1 6.50000  40000.00000 0.01945555561
2 1 6.50000  45000.00000 0.01785555556
2 1 6.50000  50000.00000 0.01875555559
2 1 6.50000  55000.00000 0.01947777776
2 1 6.50000  60000.00000 0.01926666670
2 1 6.50000  65000.00000 0.01868888898
2 1 6.50000  70000.00000 0.01725555561
2 1 6.50000  75000.00000 0.01693333341
2 1 6.50000  80000.00000 0.02028888888
2 1 6.50000  85000.00000 0.01592222221
2 1 6.50000  90000.00000 0.01970000004
2 1 6.50000  95000.00000 0.01617777785
2 1 6.50000 100000.00000 0.02010000002
2 1 7.00000   5000.00000 0.02105555559
2 1 7.00000  10000.00000 0.01877777776
2 1 7.00000  15000.00000 0.01990000016
2 1 7.00000  20000.00000 0.01972222229
2 1 7.00000  25000.00000 0.01768888890
2 1 7.00000  30000.00000 0.01787777785
2 1 7.00000  35000.00000 0.01952222222
2 1 7.00000  40000.00000 0.01771111111
2 1 7.00000  45000.00000 0.01725555563
2 1 7.00000  50000.00000 0.01901111125
2 1 7.00000  55000.00000 0.01846666674
2 1 7.00000  60000.00000 0.01989999998
2 1 7.00000  65000.00000 0.01845555563
2 1 7.00000  70000.00000 0.01821111125
2 1 7.00000  75000.00000 0.01724444440
2 1 7.00000  80000.00000 0.01825555561
2 1 7.00000  85000.00000 0.01828888889
2 1 7.00000  90000.00000 0.02012222221
2 1 7.00000  95000.00000 0.01705555557
2 1 7.00000 100000.00000 0.01883333334
2 1 7.50000   5000.00000 0.01966666678
2 1 7.50000  10000.00000 0.02020000013
2 1 7.50000  15000.00000 0.01914444453
2 1 7.50000  20000.00000 0.01831111122
2 1 7.50000  25000.00000 0.01713333349
2 1 7.50000  30000.00000 0.01880000004
2 1 7.50000  35000.00000 0.02010000009
2 1 7.50000  40000.00000 0.01759999999
2 1 7.50000  45000.00000 0.01772222226
2 1 7.50000  50000.00000 0.02063333326
2 1 7.50000  55000.00000 0.01871111112
2 1 7.50000  60000.00000 0.01888888900
2 1 7.50000  65000.00000 0.01986666669
2 1 7.50000  70000.00000 0.01911111113
2 1 7.50000  75000.00000 0.01915555555
2 1 7.50000  80000.00000 0.01725555569
2 1 7.50000  85000.00000 0.01608888889
2 1 7.50000  90000.00000 0.01928888900
2 1 7.50000  95000.00000 0.01912222234
2 1 7.50000 100000.00000 0.01894444440
2 1 8.00000   5000.00000 0.02073333345
2 1 8.00000  10000.00000 0.01622222223
2 1 8.00000  15000.00000 0.02021111124
2 1 8.00000  20000.00000 0.01852222238
2 1 8.00000  25000.00000 0.01695555556
2 1 8.00000  30000.00000 0.02047777790
2 1 8.00000  35000.00000 0.01831111118
2 1 8.00000  40000.00000 0.01927777778
2 1 8.00000  45000.00000 0.01862222225
2 1 8.00000  50000.00000 0.01786666673
2 1 8.00000  55000.00000 0.01902222233
2 1 8.00000  60000.00000 0.02097777768
2 1 8.00000  65000.00000 0.01942222229
2 1 8.00000  70000.00000 0.01537777785
2 1 8.00000  75000.00000 0.01681111112
2 1 8.00000  80000.00000 0.01908888891
2 1 8.00000  85000.00000 0.01721111113
2 1 8.00000  90000.00000 0.01984444452
2 1 8.00000  95000.00000 0.01686666672
2 1 8.00000 100000.00000 0.01922222223
2 2 0.50000   5000.00000 0.00000000000
2 2 0.50000  10000.00000 0.00000000000
2 2 0.50000  15000.00000 0.00000000000
2 2 0.50000  20000.00000 0.00000000000
2 2 0.50000  25000.00000 0.00000000000
2 2 0.50000  30000.00000 0.00000000000
2 2 0.50000  35000.00000 0.00000000000
2 2 0.50000  40000.00000 0.00000000000
2 2 0.50000  45000.00000 0.00000000000
2 2 0.50000  50000.00000 0.00000000000
2 2 0.50000  55000.00000 0.00000000000
2 2 0.50000  60000.00000 0.00000000000
2 2 0.50000  65000.00000 0.00000000000
2 2 0.50000  70000.00000 0.00000000000
2 2 0.50000  75000.00000 0.00000000000
2 2 0.50000  80000.00000 0.00000000000
2 2 0.50000  85000.00000 0.00000000000
2 2 0.50000  90000.00000 0.00000000000
2 2 0.50000  95000.00000 0.00000000000
2 2 0.50000 100000.00000 0.00000000000
2 2 1.00000   5000.00000 0.00000000000
2 2 1.00000  10000.00000 0.00000000000
2 2 1.00000  15000.00000 0.00000000000
2 2 1.00000  20000.00000 0.00000000000
2 2 1.00000  25000.00000 0.00000000000
2 2 1.00000  30000.00000 0.00000000000
2 2 1.00000  35000.00000 0.00000000000
2 2 1.00000  40000.00000 0.00000000000
2 2 1.00000  45000.00000 0.00000000000
2 2 1.00000  50000.00000 0.00000000000
2 2 1.00000  55000.00000 0.00000000000
2 2 1.00000  60000.00000 0.00000000000
2 2 1.00000  65000.00000 0.00000000000
2 2 1.00000  70000.00000 0.00000000000
2 2 1.00000  75000.00000 0.00000000000
2 2 1.00000  80000.00000 0.00000000000
2 2 1.00000  85000.00000 0.00000000000
2 2 1.00000  90000.00000 0.00000000000
2 2 1.00000  95000.00000 0.00000000000
2 2 1.00000 100000.00000 0.00000000000
2 2 1.50000   5000.00000 0.00000000000
2 2 1.50000  10000.00000 0.00000000000
2 2 1.50000  15000.00000 0.00000000000
2 2 1.50000  20000.00000 0.00000000000
2 2 1.50000  25000.00000 0.00000000000
2 2 1.50000  30000.00000 0.00000000000
2 2 1.50000  35000.00000 0.00000000000
2 2 1.50000  40000.00000 0.00000000000
2 2 1.50000  45000.00000 0.00000000000
2 2 1.50000  50000.00000 0.00000000000
2 2 1.50000  55000.00000 0.00000000000
2 2 1.50000  60000.00000 0.00000000000
2 2 1.50000  65000.00000 0.00000000000
2 2 1.50000  70000.00000 0.00000000000
2 2 1.50000  75000.00000 0.00000000000
2 2 1.50000  80000.00000 0.00000000000
2 2 1.50000  85000.00000 0.00000000000
2 2 1.50000  90000.00000 0.00000000000
2 2 1.50000  95000.00000 0.00000000000
2 2 1.50000 100000.00000 0.00000000000
2 2 2.00000   5000.00000 0.00000000000
2 2 2.00000  10000.00000 0.00000000000
2 2 2.00000  15000.00000 0.00000000000
2 2 2.00000  20000.00000 0.00000000000
2 2 2.00000  25000.00000 0.00000000000
2 2 2.00000  30000.00000 0.00000000000
2 2 2.00000  35000.00000 0.00000000000
2 2 2.00000  40000.00000 0.00000000000
2 2 2.00000  45000.00000 0.00000000000
2 2 2.00000  50000.00000 0.00000000000
2 2 2.00000  55000.00000 0.00000000000
2 2 2.00000  60000.00000 0.00000000000
2 2 2.00000  65000.00000 0.00000000000
2 2 2.00000  70000.00000 0.00000000000
2 2 2.00000  75000.00000 0.00000000000
2 2 2.00000  80000.00000 0.00000000000
2 2 2.00000  85000.00000 0.00000000000
2 2 2.00000  90000.00000 0.00000000000
2 2 2.00000  95000.00000 0.00000000000
2 2 2.00000 100000.00000 0.00000000000
2 2 2.50000   5000.00000 0.00000000000
2 2 2.50000  10000.00000 0.00000000000
2 2 2.50000  15000.00000 0.00000000000
2 2 2.50000  20000.00000 0.00000000000
2 2 2.50000  25000.00000 0.00000000000
2 2 2.50000  30000.00000 0.00000000000
2 2 2.50000  35000.00000 0.00000000000
2 2 2.50000  40000.00000 0.00000000000
2 2 2.50000  45000.00000 0.00000000000
2 2 2.50000  50000.00000 0.00000000000
2 2 2.50000  55000.00000 0.00000000000
2 2 2.50000  60000.00000 0.00000000000
2 2 2.50000  65000.00000 0.00000000000
2 2 2.50000  70000.00000 0.00000000000
2 2 2.50000  75000.00000 0.00000000000
2 2 2.50000  80000.00000 0.00000000000
2 2 2.50000  85000.00000 0.00000000000
2 2 2.50000  90000.00000 0.00000000000
2 2 2.50000  95000.00000 0.00000000000
2 2 2.50000 100000.00000 0.00000000000
2 2 3.00000   5000.00000 0.00000000000
2 2 3.00000  10000.00000 0.00000000000
2 2 3.00000  15000.00000 0.00000000000
2 2 3.00000  20000.00000 0.00000000000
2 2 3.00000  25000.00000 0.00000000000
2 2 3.00000  30000.00000 0.00000000000
2 2 3.00000  35000.00000 0.00000000000
2 2 3.00000  40000.00000 0.00000000000
2 2 3.00000  45000.00000 0.00000000000
2 2 3.00000  50000.00000 0.00000000000
2 2 3.00000  55000.00000 0.00000000000
2 2 3.00000  60000.00000 0.00000000000
2 2 3.00000  65000.00000 0.00000000000
2 2 3.00000  70000.00000 0.00000000000
2 2 3.00000  75000.00000 0.00000000000
2 2 3.00000  80000.00000 0.00000000000
2 2 3.00000  85000.00000 0.00000000000
2 2 3.00000  90000.00000 0.00000000000
2 2 3.00000  95000.00000 0.00000000000
2 2 3.00000 100000.00000 0.00000000000
2 2 3.50000   5000.00000 0.00000000000
2 2 3.50000  10000.00000 0.00000000000
2 2 3.50000  15000.00000 0.00000000000
2 2 3.50000  20000.00000 0.00000000000
2 2 3.50000  25000.00000 0.00000000000
2 2 3.50000  30000.00000 0.00000000000
2 2 3.50000  35000.00000 0.00000000000
2 2 3.50000  40000.00000 0.00000000000
2 2 3.50000  45000.00000 0.00000000000
2 2 3.50000  50000.00000 0.00000000000
2 2 3.50000  55000.00000 0.00000000000
2 2 3.50000  60000.00000 0.00000000000
2 2 3.50000  65000.00000 0.00000000000
2 2 3.50000  70000.00000 0.00000000000
2 2 3.50000  75000.00000 0.00000000000
2 2 3.50000  80000.00000 0.00000000000
2 2 3.50000  85000.00000 0.00000000000
2 2 3.50000  90000.00000 0.00000000000
2 2 3.50000  95000.00000 0.00000000000
2 2 3.50000 100000.00000 0.00000000000
2 2 4.00000   5000.00000 0.00000000000
2 2 4.00000  10000.00000 0.00000000000
2 2 4.00000  15000.00000 0.00000000000
2 2 4.00000  20000.00000 0.00000000000
2 2 4.00000  25000.00000 0.00000000000
2 2 4.00000  30000.00000 0.00000000000
2 2 4.00000  35000.00000 0.00000000000
2 2 4.00000  40000.00000 0.00000000000
2 2 4.00000  45000.00000 0.00000000000
2 2 4.00000  50000.00000 0.00000000000
2 2 4.00000  55000.00000 0.00000000000
2 2 4.00000  60000.00000 0.00000000000
2 2 4.00000  65000.00000 0.00000000000
2 2 4.00000  70000.00000 0.00000000000
2 2 4.00000  75000.00000 0.00000000000
2 2 4.00000  80000.00000 0.00000000000
2 2 4.00000  85000.00000 0.00000000000
2 2 4.00000  90000.00000 0.00000000000
2 2 4.00000  95000.00000 0.00000000000
2 2 4.00000 100000.00000 0.00000000000
2 2 4.50000   5000.00000 0.00000000000
2 2 4.50000  10000.00000 0.00000000000
2 2 4.50000  15000.00000 0.00000000000
2 2 4.50000  20000.00000 0.00000000000
2 2 4.50000  25000.00000 0.00000000000
2 2 4.50000  30000.00000 0.00000000000
2 2 4.50000  35000.00000 0.00000000000
2 2 4.50000  40000.00000 0.00000000000
2 2 4.50000  45000.00000 0.00000000000
2 2 4.50000  50000.00000 0.00000000000
2 2 4.50000  55000.00000 0.00000000000
2 2 4.50000  60000.00000 0.00000000000
2 2 4.50000  65000.00000 0.00000000000
2 2 4.50000  70000.00000 0.00000000000
2 2 4.50000  75000.00000 0.00000000000
2 2 4.50000  80000.00000 0.00000000000
2 2 4.50000  85000.00000 0.00000000000
2 2 4.50000  90000.00000 0.00000000000
2 2 4.50000  95000.00000 0.00000000000
2 2 4.50000 100000.00000 0.00000000000
2 2 5.00000   5000.00000 0.07075555550
2 2 5.00000  10000.00000 0.07642222242
2 2 5.00000  15000.00000 0.06975555582
2 2 5.00000  20000.00000 0.07925555548
2 2 5.00000  25000.00000 0.07741111147
2 2 5.00000  30000.00000 0.08083333360
2 2 5.00000  35000.00000 0.06772222219
2 2 5.00000  40000.00000 0.07873333329
2 2 5.00000  45000.00000 0.07300000012
2 2 5.00000  50000.00000 0.06993333330
2 2 5.00000  55000.00000 0.07558888897
2 2 5.00000  60000.00000 0.06564444459
2 2 5.00000  65000.00000 0.08205555539
2 2 5.00000  70000.00000 0.07475555590
2 2 5.00000  75000.00000 0.08087777802
2 2 5.00000  80000.00000 0.07066666631
2 2 5.00000  85000.00000 0.06953333330
2 2 5.00000  90000.00000 0.07189999958
2 2 5.00000  95000.00000 0.07089999979
2 2 5.00000 100000.00000 0.06948888895
2 2 5.50000   5000.00000 0.99946666658
2 2 5.50000  10000.00000 0.99985555589
2 2 5.50000  15000.00000 0.99970000029
2 2 5.50000  20000.00000 0.99990000010
2 2 5.50000  25000.00000 0.99972222209
2 2 5.50000  30000.00000 0.99937777758
2 2 5.50000  35000.00000 0.99946666658
2 2 5.50000  40000.00000 0.99937777758
2 2 5.50000  45000.00000 0.99971111178
2 2 5.50000  50000.00000 0.99976666629
2 2 5.50000  55000.00000 0.99972222209
2 2 5.50000  60000.00000 0.99942222238
2 2 5.50000  65000.00000 0.99914444447
2 2 5.50000  70000.00000 0.99963333309
2 2 5.50000  75000.00000 0.99964444458
2 2 5.50000  80000.00000 0.99957777798
2 2 5.50000  85000.00000 0.99966666698
2 2 5.50000  90000.00000 0.99941111088
2 2 5.50000  95000.00000 0.99988888860
2 2 5.50000 100000.00000 0.99967777789
2 2 6.00000   5000.00000 0.99962222278
2 2 6.00000  10000.00000 0.99958888888
2 2 6.00000  15000.00000 0.99975555599
2 2 6.00000  20000.00000 0.99928888917
2 2 6.00000  25000.00000 0.99984444439
2 2 6.00000  30000.00000 0.99974444449
2 2 6.00000  35000.00000 0.99972222269
2 2 6.00000  40000.00000 0.99969999969
2 2 6.00000  45000.00000 0.99916666627
2 2 6.00000  50000.00000 0.99846666634
2 2 6.00000  55000.00000 0.99965555549
2 2 6.00000  60000.00000 0.99962222278
2 2 6.00000  65000.00000 0.99947777748
2 2 6.00000  70000.00000 0.99971111119
2 2 6.00000  75000.00000 0.99991111100
2 2 6.00000  80000.00000 0.99980000019
2 2 6.00000  85000.00000 0.99985555530
2 2 6.00000  90000.00000 0.99964444399
2 2 6.00000  95000.00000 0.99968888879
2 2 6.00000 100000.00000 0.99988888919
2 2 6.50000   5000.00000 0.99921111047
2 2 6.50000  10000.00000 0.99923333347
2 2 6.50000  15000.00000 0.99990000010
2 2 6.50000  20000.00000 0.99964444458
2 2 6.50000  25000.00000 0.99941111088
2 2 6.50000  30000.00000 0.99919999957
2 2 6.50000  35000.00000 0.99937777758
2 2 6.50000  40000.00000 0.99965555608
2 2 6.50000  45000.00000 0.99975555539
2 2 6.50000  50000.00000 0.99993333280
2 2 6.50000  55000.00000 0.99915555596
2 2 6.50000  60000.00000 0.99965555549
2 2 6.50000  65000.00000 0.99948888838
2 2 6.50000  70000.00000 0.99971111119
2 2 6.50000  75000.00000 0.99932222188
2 2 6.50000  80000.00000 0.99945555568
2 2 6.50000  85000.00000 0.99986666679
2 2 6.50000  90000.00000 0.99962222219
2 2 6.50000  95000.00000 0.99995555580
2 2 6.50000 100000.00000 0.99971111119
2 2 7.00000   5000.00000 0.99977777779
2 2 7.00000  10000.00000 0.99915555596
2 2 7.00000  15000.00000 0.99982222199
2 2 7.00000  20000.00000 0.99986666679
2 2 7.00000  25000.00000 0.99968888879
2 2 7.00000  30000.00000 0.99970000029
2 2 7.00000  35000.00000 0.99978888869
2 2 7.00000  40000.00000 0.99976666689
2 2 7.00000  45000.00000 0.99959999979
2 2 7.00000  50000.00000 0.99967777789
2 2 7.00000  55000.00000 0.99981111109
2 2 7.00000  60000.00000 0.99941111147
2 2 7.00000  65000.00000 0.99975555539
2 2 7.00000  70000.00000 0.99928888917
2 2 7.00000  75000.00000 0.99916666687
2 2 7.00000  80000.00000 0.99918888807
2 2 7.00000  85000.00000 0.99983333349
2 2 7.00000  90000.00000 0.99956666708
2 2 7.00000  95000.00000 0.99933333337
2 2 7.00000 100000.00000 0.99972222269
2 2 7.50000   5000.00000 0.99994444430
2 2 7.50000  10000.00000 0.99983333349
2 2 7.50000  15000.00000 0.99923333347
2 2 7.50000  20000.00000 0.99897777736
2 2 7.50000  25000.00000 0.99983333290
2 2 7.50000  30000.00000 0.99971111178
2 2 7.50000  35000.00000 0.99982222199
2 2 7.50000  40000.00000 0.99966666639
2 2 7.50000  45000.00000 0.99967777848
2 2 7.50000  50000.00000 0.99956666648
2 2 7.50000  55000.00000 0.99959999979
2 2 7.50000  60000.00000 0.99955555558
2 2 7.50000  65000.00000 0.99970000029
2 2 7.50000  70000.00000 0.99947777748
2 2 7.50000  75000.00000 0.99967777789
2 2 7.50000  80000.00000 0.99935555577
2 2 7.50000  85000.00000 0.99952222288
2 2 7.50000  90000.00000 0.99991111100
2 2 7.50000  95000.00000 0.99969999969
2 2 7.50000 100000.00000 0.99900000036
2 2 8.00000   5000.00000 0.99968888938
2 2 8.00000  10000.00000 0.99943333328
2 2 8.00000  15000.00000 0.99983333349
2 2 8.00000  20000.00000 0.99942222297
2 2 8.00000  25000.00000 0.99962222159
2 2 8.00000  30000.00000 0.99943333387
2 2 8.00000  35000.00000 0.99966666639
2 2 8.00000  40000.00000 0.99998888910
2 2 8.00000  45000.00000 0.99967777729
2 2 8.00000  50000.00000 0.99948888958
2 2 8.00000  55000.00000 0.99963333309
2 2 8.00000  60000.00000 0.99992222250
2 2 8.00000  65000.00000 0.99982222199
2 2 8.00000  70000.00000 0.99971111119
2 2 8.00000  75000.00000 0.99974444449
2 2 8.00000  80000.00000 0.99970000029
2 2 8.00000  85000.00000 0.99991111100
2 2 8.00000  90000.00000 0.99965555549
2 2 8.00000  95000.00000 0.99988888860
2 2 8.00000 100000.00000 0.99982222259
2 3 0.50000   5000.00000 0.00000000000
2 3 0.50000  10000.00000 0.00000000000
2 3 0.50000  15000.00000 0.00000000000
2 3 0.50000  20000.00000 0.00000000000
2 3 0.50000  25000.00000 0.00000000000
2 3 0.50000  30000.00000 0.00000000000
2 3 0.50000  35000.00000 0.00000000000
2 3 0.50000  40000.00000 0.00000000000
2 3 0.50000  45000.00000 0.00000000000
2 3 0.50000  50000.00000 0.00000000000
2 3 0.50000  55000.00000 0.00000000000
2 3 0.50000  60000.00000 0.00000000000
2 3 0.50000  65000.00000 0.00000000000
2 3 0.50000  70000.00000 0.00000000000
2 3 0.50000  75000.00000 0.00000000000
2 3 0.50000  80000.00000 0.00000000000
2 3 0.50000  85000.00000 0.00000000000
2 3 0.50000  90000.00000 0.00000000000
2 3 0.50000  95000.00000 0.00000000000
2 3 0.50000 100000.00000 0.00000000000
2 3 1.00000   5000.00000 0.00000000000
2 3 1.00000  10000.00000 0.00000000000
2 3 1.00000  15000.00000 0.00000000000
2 3 1.00000  20000.00000 0.00000000000
2 3 1.00000  25000.00000 0.00000000000
2 3 1.00000  30000.00000 0.00000000000
2 3 1.00000  35000.00000 0.00000000000
2 3 1.00000  40000.00000 0.00000000000
2 3 1.00000  45000.00000 0.00000000000
2 3 1.00000  50000.00000 0.00000000000
2 3 1.00000  55000.00000 0.00000000000
2 3 1.00000  60000.00000 0.00000000000
2 3 1.00000  65000.00000 0.00000000000
2 3 1.00000  70000.00000 0.00000000000
2 3 1.00000  75000.00000 0.00000000000
2 3 1.00000  80000.00000 0.00000000000
2 3 1.00000  85000.00000 0.00000000000
2 3 1.00000  90000.00000 0.00000000000
2 3 1.00000  95000.00000 0.00000000000
2 3 1.00000 100000.00000 0.00000000000
2 3 1.50000   5000.00000 0.00000000000
2 3 1.50000  10000.00000 0.00000000000
2 3 1.50000  15000.00000 0.00000000000
2 3 1.50000  20000.00000 0.00000000000
2 3 1.50000  25000.00000 0.00000000000
2 3 1.50000  30000.00000 0.00000000000
2 3 1.50000  35000.00000 0.00000000000
2 3 1.50000  40000.00000 0.00000000000
2 3 1.50000  45000.00000 0.00000000000
2 3 1.50000  50000.00000 0.00000000000
2 3 1.50000  55000.00000 0.00000000000
2 3 1.50000  60000.00000 0.00000000000
2 3 1.50000  65000.00000 0.00000000000
2 3 1.50000  70000.00000 0.00000000000
2 3 1.50000  75000.00000 0.00000000000
2 3 1.50000  80000.00000 0.00000000000
2 3 1.50000  85000.00000 0.00000000000
2 3 1.50000  90000.00000 0.00000000000
2 3 1.50000  95000.00000 0.00000000000
2 3 1.50000 100000.00000 0.00000000000
2 3 2.00000   5000.00000 0.00000000000
2 3 2.00000  10000.00000 0.00000000000
2 3 2.00000  15000.00000 0.00000000000
2 3 2.00000  20000.00000 0.00000000000
2 3 2.00000  25000.00000 0.00000000000
2 3 2.00000  30000.00000 0.00000000000
2 3 2.00000  35000.00000 0.00000000000
2 3 2.00000  40000.00000 0.00000000000
2 3 2.00000  45000.00000 0.00000000000
2 3 2.00000  50000.00000 0.00000000000
2 3 2.00000  55000.00000 0.00000000000
2 3 2.00000  60000.00000 0.00000000000
2 3 2.00000  65000.00000 0.00000000000
2 3 2.00000  70000.00000 0.00000000000
2 3 2.00000  75000.00000 0.00000000000
2 3 2.00000  80000.00000 0.00000000000
2 3 2.00000  85000.00000 0.00000000000
2 3 2.00000  90000.00000 0.00000000000
2 3 2.00000  95000.00000 0.00000000000
2 3 2.00000 100000.00000 0.00000000000
2 3 2.50000   5000.00000 0.00000000000
2 3 2.50000  10000.00000 0.00000000000
2 3 2.50000  15000.00000 0.00000000000
2 3 2.50000  20000.00000 0.00000000000
2 3 2.50000  25000.00000 0.00000000000
2 3 2.50000  30000.00000 0.00000000000
2 3 2.50000  35000.00000 0.00000000000
2 3 2.50000  40000.00000 0.00000000000
2 3 2.50000  45000.00000 0.00000000000
2 3 2.50000  50000.00000 0.00000000000
2 3 2.50000  55000.00000 0.00000000000
2 3 2.50000  60000.00000 0.00000000000
2 3 2.50000  65000.00000 0.00000000000
2 3 2.50000  70000.00000 0.00000000000
2 3 2.50000  75000.00000 0.00000000000
2 3 2.50000  80000.00000 0.00000000000
2 3 2.50000  85000.00000 0.00000000000
2 3 2.50000  90000.00000 0.00000000000
2 3 2.50000  95000.00000 0.00000000000
2 3 2.50000 100000.00000 0.00000000000
2 3 3.00000   5000.00000 0.00000000000
2 3 3.00000  10000.00000 0.00000000000
2 3 3.00000  15000.00000 0.00000000000
2 3 3.00000  20000.00000 0.00000000000
2 3 3.00000  25000.00000 0.00000000000
2 3 3.00000  30000.00000 0.00000000000
2 3 3.00000  35000.00000 0.00000000000
2 3 3.00000  40000.00000 0.00000000000
2 3 3.00000  45000.00000 0.00000000000
2 3 3.00000  50000.00000 0.00000000000
2 3 3.00000  55000.00000 0.00000000000
2 3 3.00000  60000.00000 0.00000000000
2 3 3.00000  65000.00000 0.00000000000
2 3 3.00000  70000.00000 0.00000000000
2 3 3.00000  75000.00000 0.00000000000
2 3 3.00000  80000.00000 0.00000000000
2 3 3.00000  85000.00000 0.00000000000
2 3 3.00000  90000.00000 0.00000000000
2 3 3.00000  95000.00000 0.00000000000
2 3 3.00000 100000.00000 0.00000000000
2 3 3.50000   5000.00000 0.00000000000
2 3 3.50000  10000.00000 0.00000000000
2 3 3.50000  15000.00000 0.00000000000
2 3 3.50000  20000.00000 0.00000000000
2 3 3.50000  25000.00000 0.00000000000
2 3 3.50000  30000.00000 0.00000000000
2 3 3.50000  35000.00000 0.00000000000
2 3 3.50000  40000.00000 0.00000000000
2 3 3.50000  45000.00000 0.00000000000
2 3 3.50000  50000.00000 0.00000000000
2 3 3.50000  55000.00000 0.00000000000
2 3 3.50000  60000.00000 0.00000000000
2 3 3.50000  65000.00000 0.00000000000
2 3 3.50000  70000.00000 0.00000000000
2 3 3.50000  75000.00000 0.00000000000
2 3 3.50000  80000.00000 0.00000000000
2 3 3.50000  85000.00000 0.00000000000
2 3 3.50000  90000.00000 0.00000000000
2 3 3.50000  95000.00000 0.00000000000
2 3 3.50000 100000.00000 0.00000000000
2 3 4.00000   5000.00000 0.00000000000
2 3 4.00000  10000.00000 0.00000000000
2 3 4.00000  15000.00000 0.00000000000
2 3 4.00000  20000.00000 0.00000000000
2 3 4.00000  25000.00000 0.00000000000
2 3 4.00000  30000.00000 0.00000000000
2 3 4.00000  35000.00000 0.00000000000
2 3 4.00000  40000.00000 0.00000000000
2 3 4.00000  45000.00000 0.00000000000
2 3 4.00000  50000.00000 0.00000000000
2 3 4.00000  55000.00000 0.00000000000
2 3 4.00000  60000.00000 0.00000000000
2 3 4.00000  65000.00000 0.00000000000
2 3 4.00000  70000.00000 0.00000000000
2 3 4.00000  75000.00000 0.00000000000
2 3 4.00000  80000.00000 0.00000000000
2 3 4.00000  85000.00000 0.00000000000
2 3 4.00000  90000.00000 0.00000000000
2 3 4.00000  95000.00000 0.00000000000
2 3 4.00000 100000.00000 0.00000000000
2 3 4.50000   5000.00000 0.00000000000
2 3 4.50000  10000.00000 0.00000000000
2 3 4.50000  15000.00000 0.00000000000
2 3 4.50000  20000.00000 0.00000000000
2 3 4.50000  25000.00000 0.00000000000
2 3 4.50000  30000.00000 0.00000000000
2 3 4.50000  35000.00000 0.00000000000
2 3 4.50000  40000.00000 0.00000000000
2 3 4.50000  45000.00000 0.00000000000
2 3 4.50000  50000.00000 0.00000000000
2 3 4.50000  55000.00000 0.00000000000
2 3 4.50000  60000.00000 0.00000000000
2 3 4.50000  65000.00000 0.00000000000
2 3 4.50000  70000.00000 0.00000000000
2 3 4.50000  75000.00000 0.00000000000
2 3 4.50000  80000.00000 0.00000000000
2 3 4.50000  85000.00000 0.00000000000
2 3 4.50000  90000.00000 0.00000000000
2 3 4.50000  95000.00000 0.00000000000
2 3 4.50000 100000.00000 0.00000000000
2 3 5.00000   5000.00000 0.41251111150
2 3 5.00000  10000.00000 0.40797777772
2 3 5.00000  15000.00000 0.41010000050
2 3 5.00000  20000.00000 0.40442222372
2 3 5.00000  25000.00000 0.41304444402
2 3 5.00000  30000.00000 0.41264444560
2 3 5.00000  35000.00000 0.41584444404
2 3 5.00000  40000.00000 0.41134444356
2 3 5.00000  45000.00000 0.41454444468
2 3 5.00000  50000.00000 0.40913333416
2 3 5.00000  55000.00000 0.40845555589
2 3 5.00000  60000.00000 0.40894444436
2 3 5.00000  65000.00000 0.40837777793
2 3 5.00000  70000.00000 0.41148888841
2 3 5.00000  75000.00000 0.40224444389
2 3 5.00000  80000.00000 0.40731111199
2 3 5.00000  85000.00000 0.41011111140
2 3 5.00000  90000.00000 0.41048888877
2 3 5.00000  95000.00000 0.40795555532
2 3 5.00000 100000.00000 0.40944444448
2 3 5.50000   5000.00000 1.00000000000
2 3 5.50000  10000.00000 1.00000000000
2 3 5.50000  15000.00000 1.00000000000
2 3 5.50000  20000.00000 1.00000000000
2 3 5.50000  25000.00000 1.00000000000
2 3 5.50000  30000.00000 1.00000000000
2 3 5.50000  35000.00000 1.00000000000
2 3 5.50000  40000.00000 1.00000000000
2 3 5.50000  45000.00000 1.00000000000
2 3 5.50000  50000.00000 1.00000000000
2 3 5.50000  55000.00000 1.00000000000
2 3 5.50000  60000.00000 1.00000000000
2 3 5.50000  65000.00000 1.00000000000
2 3 5.50000  70000.00000 1.00000000000
2 3 5.50000  75000.00000 1.00000000000
2 3 5.50000  80000.00000 1.00000000000
2 3 5.50000  85000.00000 1.00000000000
2 3 5.50000  90000.00000 1.00000000000
2 3 5.50000  95000.00000 1.00000000000
2 3 5.50000 100000.00000 1.00000000000
2 3 6.00000   5000.00000 1.00000000000
2 3 6.00000  10000.00000 1.00000000000
2 3 6.00000  15000.00000 1.00000000000
2 3 6.00000  20000.00000 1.00000000000
2 3 6.00000  25000.00000 1.00000000000
2 3 6.00000  30000.00000 1.00000000000
2 3 6.00000  35000.00000 1.00000000000
2 3 6.00000  40000.00000 1.00000000000
2 3 6.00000  45000.00000 1.00000000000
2 3 6.00000  50000.00000 1.00000000000
2 3 6.00000  55000.00000 1.00000000000
2 3 6.00000  60000.00000 1.00000000000
2 3 6.00000  65000.00000 1.00000000000
2 3 6.00000  70000.00000 1.00000000000
2 3 6.00000  75000.00000 1.00000000000
2 3 6.00000  80000.00000 1.00000000000
2 3 6.00000  85000.00000 1.00000000000
2 3 6.00000  90000.00000 1.00000000000
2 3 6.00000  95000.00000 1.00000000000
2 3 6.00000 100000.00000 1.00000000000
2 3 6.50000   5000.00000 1.00000000000
2 3 6.50000  10000.00000 1.00000000000
2 3 6.50000  15000.00000 1.00000000000
2 3 6.50000  20000.00000 1.00000000000
2 3 6.50000  25000.00000 1.00000000000
2 3 6.50000  30000.00000 1.00000000000
2 3 6.50000  35000.00000 1.00000000000
2 3 6.50000  40000.00000 1.00000000000
2 3 6.50000  45000.00000 1.00000000000
2 3 6.50000  50000.00000 1.00000000000
2 3 6.50000  55000.00000 1.00000000000
2 3 6.50000  60000.00000 1.00000000000
2 3 6.50000  65000.00000 1.00000000000
2 3 6.50000  70000.00000 1.00000000000
2 3 6.50000  75000.00000 1.00000000000
2 3 6.50000  80000.00000 1.00000000000
2 3 6.50000  85000.00000 1.00000000000
2 3 6.50000  90000.00000 1.00000000000
2 3 6.50000  95000.00000 1.00000000000
2 3 6.50000 100000.00000 1.00000000000
2 3 7.00000   5000.00000 1.00000000000
2 3 7.00000  10000.00000 1.00000000000
2 3 7.00000  15000.00000 1.00000000000
2 3 7.00000  20000.00000 1.00000000000
2 3 7.00000  25000.00000 1.00000000000
2 3 7.00000  30000.00000 1.00000000000
2 3 7.00000  35000.00000 1.00000000000
2 3 7.00000  40000.00000 1.00000000000
2 3 7.00000  45000.00000 1.00000000000
2 3 7.00000  50000.00000 1.00000000000
2 3 7.00000  55000.00000 1.00000000000
2 3 7.00000  60000.00000 1.00000000000
2 3 7.00000  65000.00000 0.99987777770
2 3 7.00000  70000.00000 1.00000000000
2 3 7.00000  75000.00000 1.00000000000
2 3 7.00000  80000.00000 1.00000000000
2 3 7.00000  85000.00000 0.99998888910
2 3 7.00000  90000.00000 1.00000000000
2 3 7.00000  95000.00000 1.00000000000
2 3 7.00000 100000.00000 1.00000000000
2 3 7.50000   5000.00000 1.00000000000
2 3 7.50000  10000.00000 1.00000000000
2 3 7.50000  15000.00000 1.00000000000
2 3 7.50000  20000.00000 1.00000000000
2 3 7.50000  25000.00000 1.00000000000
2 3 7.50000  30000.00000 1.00000000000
2 3 7.50000  35000.00000 1.00000000000
2 3 7.50000  40000.00000 1.00000000000
2 3 7.50000  45000.00000 1.00000000000
2 3 7.50000  50000.00000 1.00000000000
2 3 7.50000  55000.00000 1.00000000000
2 3 7.50000  60000.00000 1.00000000000
2 3 7.50000  65000.00000 1.00000000000
2 3 7.50000  70000.00000 1.00000000000
2 3 7.50000  75000.00000 1.00000000000
2 3 7.50000  80000.00000 1.00000000000
2 3 7.50000  85000.00000 1.00000000000
2 3 7.50000  90000.00000 1.00000000000
2 3 7.50000  95000.00000 1.00000000000
2 3 7.50000 100000.00000 1.00000000000
2 3 8.00000   5000.00000 1.00000000000
2 3 8.00000  10000.00000 1.00000000000
2 3 8.00000  15000.00000 1.00000000000
2 3 8.00000  20000.00000 1.00000000000
2 3 8.00000  25000.00000 1.00000000000
2 3 8.00000  30000.00000 1.00000000000
2 3 8.00000  35000.00000 1.00000000000
2 3 8.00000  40000.00000 1.00000000000
2 3 8.00000  45000.00000 1.00000000000
2 3 8.00000  50000.00000 1.00000000000
2 3 8.00000  55000.00000 1.00000000000
2 3 8.00000  60000.00000 1.00000000000
2 3 8.00000  65000.00000 1.00000000000
2 3 8.00000  70000.00000 1.00000000000
2 3 8.00000  75000.00000 1.00000000000
2 3 8.00000  80000.00000 1.00000000000
2 3 8.00000  85000.00000 1.00000000000
2 3 8.00000  90000.00000 1.00000000000
2 3 8.00000  95000.00000 1.00000000000
2 3 8.00000 100000.00000 1.00000000000
2 4 0.50000   5000.00000 0.00000000000
2 4 0.50000  10000.00000 0.00000000000
2 4 0.50000  15000.00000 0.00000000000
2 4 0.50000  20000.00000 0.00000000000
2 4 0.50000  25000.00000 0.00000000000
2 4 0.50000  30000.00000 0.00000000000
2 4 0.50000  35000.00000 0.00000000000
2 4 0.50000  40000.00000 0.00000000000
2 4 0.50000  45000.00000 0.00000000000
2 4 0.50000  50000.00000 0.00000000000
2 4 0.50000  55000.00000 0.00000000000
2 4 0.50000  60000.00000 0.00000000000
2 4 0.50000  65000.00000 0.00000000000
2 4 0.50000  70000.00000 0.00000000000
2 4 0.50000  75000.00000 0.00000000000
2 4 0.50000  80000.00000 0.00000000000
2 4 0.50000  85000.00000 0.00000000000
2 4 0.50000  90000.00000 0.00000000000
2 4 0.50000  95000.00000 0.00000000000
2 4 0.50000 100000.00000 0.00000000000
2 4 1.00000   5000.00000 0.00000000000
2 4 1.00000  10000.00000 0.00000000000
2 4 1.00000  15000.00000 0.00000000000
2 4 1.00000  20000.00000 0.00000000000
2 4 1.00000  25000.00000 0.00000000000
2 4 1.00000  30000.00000 0.00000000000
2 4 1.00000  35000.00000 0.00000000000
2 4 1.00000  40000.00000 0.00000000000
2 4 1.00000  45000.00000 0.00000000000
2 4 1.00000  50000.00000 0.00000000000
2 4 1.00000  55000.00000 0.00000000000
2 4 1.00000  60000.00000 0.00000000000
2 4 1.00000  65000.00000 0.00000000000
2 4 1.00000  70000.00000 0.00000000000
2 4 1.00000  75000.00000 0.00000000000
2 4 1.00000  80000.00000 0.00000000000
2 4 1.00000  85000.00000 0.00000000000
2 4 1.00000  90000.00000 0.00000000000
2 4 1.00000  95000.00000 0.00000000000
2 4 1.00000 100000.00000 0.00000000000
2 4 1.50000   5000.00000 0.00000000000
2 4 1.50000  10000.00000 0.00000000000
2 4 1.50000  15000.00000 0.00000000000
2 4 1.50000  20000.00000 0.00000000000
2 4 1.50000  25000.00000 0.00000000000
2 4 1.50000  30000.00000 0.00000000000
2 4 1.50000  35000.00000 0.00000000000
2 4 1.50000  40000.00000 0.00000000000
2 4 1.50000  45000.00000 0.00000000000
2 4 1.50000  50000.00000 0.00000000000
2 4 1.50000  55000.00000 0.00000000000
2 4 1.50000  60000.00000 0.00000000000
2 4 1.50000  65000.00000 0.00000000000
2 4 1.50000  70000.00000 0.00000000000
2 4 1.50000  75000.00000 0.00000000000
2 4 1.50000  80000.00000 0.00000000000
2 4 1.50000  85000.00000 0.00000000000
2 4 1.50000  90000.00000 0.00000000000
2 4 1.50000  95000.00000 0.00000000000
2 4 1.50000 100000.00000 0.00000000000
2 4 2.00000   5000.00000 0.00000000000
2 4 2.00000  10000.00000 0.00000000000
2 4 2.00000  15000.00000 0.00000000000
2 4 2.00000  20000.00000 0.00000000000
2 4 2.00000  25000.00000 0.00000000000
2 4 2.00000  30000.00000 0.00000000000
2 4 2.00000  35000.00000 0.00000000000
2 4 2.00000  40000.00000 0.00000000000
2 4 2.00000  45000.00000 0.00000000000
2 4 2.00000  50000.00000 0.00000000000
2 4 2.00000  55000.00000 0.00000000000
2 4 2.00000  60000.00000 0.00000000000
2 4 2.00000  65000.00000 0.00000000000
2 4 2.00000  70000.00000 0.00000000000
2 4 2.00000  75000.00000 0.00000000000
2 4 2.00000  80000.00000 0.00000000000
2 4 2.00000  85000.00000 0.00000000000
2 4 2.00000  90000.00000 0.00000000000
2 4 2.00000  95000.00000 0.00000000000
2 4 2.00000 100000.00000 0.00000000000
2 4 2.50000   5000.00000 0.00000000000
2 4 2.50000  10000.00000 0.00000000000
2 4 2.50000  15000.00000 0.00000000000
2 4 2.50000  20000.00000 0.00000000000
2 4 2.50000  25000.00000 0.00000000000
2 4 2.50000  30000.00000 0.00000000000
2 4 2.50000  35000.00000 0.00000000000
2 4 2.50000  40000.00000 0.00000000000
2 4 2.50000  45000.00000 0.00000000000
2 4 2.50000  50000.00000 0.00000000000
2 4 2.50000  55000.00000 0.00000000000
2 4 2.50000  60000.00000 0.00000000000
2 4 2.50000  65000.00000 0.00000000000
2 4 2.50000  70000.00000 0.00000000000
2 4 2.50000  75000.00000 0.00000000000
2 4 2.50000  80000.00000 0.00000000000
2 4 2.50000  85000.00000 0.00000000000
2 4 2.50000  90000.00000 0.00000000000
2 4 2.50000  95000.00000 0.00000000000
2 4 2.50000 100000.00000 0.00000000000
2 4 3.00000   5000.00000 0.00000000000
2 4 3.00000  10000.00000 0.00000000000
2 4 3.00000  15000.00000 0.00000000000
2 4 3.00000  20000.00000 0.00000000000
2 4 3.00000  25000.00000 0.00000000000
2 4 3.00000  30000.00000 0.00000000000
2 4 3.00000  35000.00000 0.00000000000
2 4 3.00000  40000.00000 0.00000000000
2 4 3.00000  45000.00000 0.00000000000
2 4 3.00000  50000.00000 0.00000000000
2 4 3.00000  55000.00000 0.00000000000
2 4 3.00000  60000.00000 0.00000000000
2 4 3.00000  65000.00000 0.00000000000
2 4 3.00000  70000.00000 0.00000000000
2 4 3.00000  75000.00000 0.00000000000
2 4 3.00000  80000.00000 0.00000000000
2 4 3.00000  85000.00000 0.00000000000
2 4 3.00000  90000.00000 0.00000000000
2 4 3.00000  95000.00000 0.00000000000
2 4 3.00000 100000.00000 0.00000000000
2 4 3.50000   5000.00000 0.00000000000
2 4 3.50000  10000.00000 0.00000000000
2 4 3.50000  15000.00000 0.00000000000
2 4 3.50000  20000.00000 0.00000000000
2 4 3.50000  25000.00000 0.00000000000
2 4 3.50000  30000.00000 0.00000000000
2 4 3.50000  35000.00000 0.00000000000
2 4 3.50000  40000.00000 0.00000000000
2 4 3.50000  45000.00000 0.00000000000
2 4 3.50000  50000.00000 0.00000000000
2 4 3.50000  55000.00000 0.00000000000
2 4 3.50000  60000.00000 0.00000000000
2 4 3.50000  65000.00000 0.00000000000
2 4 3.50000  70000.00000 0.00000000000
2 4 3.50000  75000.00000 0.00000000000
2 4 3.50000  80000.00000 0.00000000000
2 4 3.50000  85000.00000 0.00000000000
2 4 3.50000  90000.00000 0.00000000000
2 4 3.50000  95000.00000 0.00000000000
2 4 3.50000 100000.00000 0.00000000000
2 4 4.00000   5000.00000 0.00000000000
2 4 4.00000  10000.00000 0.00000000000
2 4 4.00000  15000.00000 0.00000000000
2 4 4.00000  20000.00000 0.00000000000
2 4 4.00000  25000.00000 0.00000000000
2 4 4.00000  30000.00000 0.00000000000
2 4 4.00000  35000.00000 0.00000000000
2 4 4.00000  40000.00000 0.00000000000
2 4 4.00000  45000.00000 0.00000000000
2 4 4.00000  50000.00000 0.00000000000
2 4 4.00000  55000.00000 0.00000000000
2 4 4.00000  60000.00000 0.00000000000
2 4 4.00000  65000.00000 0.00000000000
2 4 4.00000  70000.00000 0.00000000000
2 4 4.00000  75000.00000 0.00000000000
2 4 4.00000  80000.00000 0.00000000000
2 4 4.00000  85000.00000 0.00000000000
2 4 4.00000  90000.00000 0.00000000000
2 4 4.00000  95000.00000 0.00000000000
2 4 4.00000 100000.00000 0.00000000000
2 4 4.50000   5000.00000 0.00000000000
2 4 4.50000  10000.00000 0.00000000000
2 4 4.50000  15000.00000 0.00000000000
2 4 4.50000  20000.00000 0.00000000000
2 4 4.50000  25000.00000 0.00000000000
2 4 4.50000  30000.00000 0.00000000000
2 4 4.50000  35000.00000 0.00000000000
2 4 4.50000  40000.00000 0.00000000000
2 4 4.50000  45000.00000 0.00000000000
2 4 4.50000  50000.00000 0.00000000000
2 4 4.50000  55000.00000 0.00000000000
2 4 4.50000  60000.00000 0.00000000000
2 4 4.50000  65000.00000 0.00000000000
2 4 4.50000  70000.00000 0.00000000000
2 4 4.50000  75000.00000 0.00000000000
2 4 4.50000  80000.00000 0.00000000000
2 4 4.50000  85000.00000 0.00000000000
2 4 4.50000  90000.00000 0.00000000000
2 4 4.50000  95000.00000 0.00000000000
2 4 4.50000 100000.00000 0.00000000000
2 4 5.00000   5000.00000 0.00000000000
2 4 5.00000  10000.00000 0.00000000000
2 4 5.00000  15000.00000 0.00000000000
2 4 5.00000  20000.00000 0.00000000000
2 4 5.00000  25000.00000 0.00000000000
2 4 5.00000  30000.00000 0.00000000000
2 4 5.00000  35000.00000 0.00000000000
2 4 5.00000  40000.00000 0.00000000000
2 4 5.00000  45000.00000 0.00000000000
2 4 5.00000  50000.00000 0.00000000000
2 4 5.00000  55000.00000 0.00000000000
2 4 5.00000  60000.00000 0.00000000000
2 4 5.00000  65000.00000 0.00000000000
2 4 5.00000  70000.00000 0.00000000000
2 4 5.00000  75000.00000 0.00000000000
2 4 5.00000  80000.00000 0.00000000000
2 4 5.00000  85000.00000 0.00000000000
2 4 5.00000  90000.00000 0.00000000000
2 4 5.00000  95000.00000 0.00000000000
2 4 5.00000 100000.00000 0.00000000000
2 4 5.50000   5000.00000 0.00000000000
2 4 5.50000  10000.00000 0.00000000000
2 4 5.50000  15000.00000 0.00000000000
2 4 5.50000  20000.00000 0.00000000000
2 4 5.50000  25000.00000 0.00000000000
2 4 5.50000  30000.00000 0.00000000000
2 4 5.50000  35000.00000 0.00000000000
2 4 5.50000  40000.00000 0.00000000000
2 4 5.50000  45000.00000 0.00000000000
2 4 5.50000  50000.00000 0.00000000000
2 4 5.50000  55000.00000 0.00000000000
2 4 5.50000  60000.00000 0.00000000000
2 4 5.50000  65000.00000 0.00000000000
2 4 5.50000  70000.00000 0.00000000000
2 4 5.50000  75000.00000 0.00000000000
2 4 5.50000  80000.00000 0.00000000000
2 4 5.50000  85000.00000 0.00000000000
2 4 5.50000  90000.00000 0.00000000000
2 4 5.50000  95000.00000 0.00000000000
2 4 5.50000 100000.00000 0.00000000000
2 4 6.00000   5000.00000 0.00000000000
2 4 6.00000  10000.00000 0.00000000000
2 4 6.00000  15000.00000 0.00000000000
2 4 6.00000  20000.00000 0.00000000000
2 4 6.00000  25000.00000 0.00000000000
2 4 6.00000  30000.00000 0.00000000000
2 4 6.00000  35000.00000 0.00000000000
2 4 6.00000  40000.00000 0.00000000000
2 4 6.00000  45000.00000 0.00000000000
2 4 6.00000  50000.00000 0.00000000000
2 4 6.00000  55000.00000 0.00000000000
2 4 6.00000  60000.00000 0.00000000000
2 4 6.00000  65000.00000 0.00000000000
2 4 6.00000  70000.00000 0.00000000000
2 4 6.00000  75000.00000 0.00000000000
2 4 6.00000  80000.00000 0.00000000000
2 4 6.00000  85000.00000 0.00000000000
2 4 6.00000  90000.00000 0.00000000000
2 4 6.00000  95000.00000 0.00000000000
2 4 6.00000 100000.00000 0.00000000000
2 4 6.50000   5000.00000 0.00000000000
2 4 6.50000  10000.00000 0.00000000000
2 4 6.50000  15000.00000 0.00000000000
2 4 6.50000  20000.00000 0.00000000000
2 4 6.50000  25000.00000 0.00000000000
2 4 6.50000  30000.00000 0.00000000000
2 4 6.50000  35000.00000 0.00000000000
2 4 6.50000  40000.00000 0.00000000000
2 4 6.50000  45000.00000 0.00000000000
2 4 6.50000  50000.00000 0.00000000000
2 4 6.50000  55000.00000 0.00000000000
2 4 6.50000  60000.00000 0.00000000000
2 4 6.50000  65000.00000 0.00000000000
2 4 6.50000  70000.00000 0.00000000000
2 4 6.50000  75000.00000 0.00000000000
2 4 6.50000  80000.00000 0.00000000000
2 4 6.50000  85000.00000 0.00000000000
2 4 6.50000  90000.00000 0.00000000000
2 4 6.50000  95000.00000 0.00000000000
2 4 6.50000 100000.00000 0.00000000000
2 4 7.00000   5000.00000 0.00000000000
2 4 7.00000  10000.00000 0.00000000000
2 4 7.00000  15000.00000 0.00000000000
2 4 7.00000  20000.00000 0.00000000000
2 4 7.00000  25000.00000 0.00000000000
2 4 7.00000  30000.00000 0.00000000000
2 4 7.00000  35000.00000 0.00000000000
2 4 7.00000  40000.00000 0.00000000000
2 4 7.00000  45000.00000 0.00000000000
2 4 7.00000  50000.00000 0.00000000000
2 4 7.00000  55000.00000 0.00000000000
2 4 7.00000  60000.00000 0.00000000000
2 4 7.00000  65000.00000 0.00000000000
2 4 7.00000  70000.00000 0.00000000000
2 4 7.00000  75000.00000 0.00000000000
2 4 7.00000  80000.00000 0.00000000000
2 4 7.00000  85000.00000 0.00000000000
2 4 7.00000  90000.00000 0.00000000000
2 4 7.00000  95000.00000 0.00000000000
2 4 7.00000 100000.00000 0.00000000000
2 4 7.50000   5000.00000 0.00000000000
2 4 7.50000  10000.00000 0.00000000000
2 4 7.50000  15000.00000 0.00000000000
2 4 7.50000  20000.00000 0.00000000000
2 4 7.50000  25000.00000 0.00000000000
2 4 7.50000  30000.00000 0.00000000000
2 4 7.50000  35000.00000 0.00000000000
2 4 7.50000  40000.00000 0.00000000000
2 4 7.50000  45000.00000 0.00000000000
2 4 7.50000  50000.00000 0.00000000000
2 4 7.50000  55000.00000 0.00000000000
2 4 7.50000  60000.00000 0.00000000000
2 4 7.50000  65000.00000 0.00000000000
2 4 7.50000  70000.00000 0.00000000000
2 4 7.50000  75000.00000 0.00000000000
2 4 7.50000  80000.00000 0.00000000000
2 4 7.50000  85000.00000 0.00000000000
2 4 7.50000  90000.00000 0.00000000000
2 4 7.50000  95000.00000 0.00000000000
2 4 7.50000 100000.00000 0.00000000000
2 4 8.00000   5000.00000 0.00262222223
2 4 8.00000  10000.00000 0.00061111111
2 4 8.00000  15000.00000 0.00082222222
2 4 8.00000  20000.00000 0.00053333335
2 4 8.00000  25000.00000 0.00029999999
2 4 8.00000  30000.00000 0.00017777778
2 4 8.00000  35000.00000 0.00080000000
2 4 8.00000  40000.00000 0.00290000001
2 4 8.00000  45000.00000 0.00142222228
2 4 8.00000  50000.00000 0.00132222222
2 4 8.00000  55000.00000 0.00206666671
2 4 8.00000  60000.00000 0.00292222222
2 4 8.00000  65000.00000 0.00171111110
2 4 8.00000  70000.00000 0.00079999998
2 4 8.00000  75000.00000 0.00064444444
2 4 8.00000  80000.00000 0.00180000003
2 4 8.00000  85000.00000 0.00184444442
2 4 8.00000  90000.00000 0.00167777779
2 4 8.00000  95000.00000 0.00218888886
2 4 8.00000 100000.00000 0.00206666671
3 1 0.50000   5000.00000 0.00000000000
3 1 0.50000  10000.00000 0.00000000000
3 1 0.50000  15000.00000 0.00000000000
3 1 0.50000  20000.00000 0.00000000000
3 1 0.50000  25000.00000 0.00000000000
3 1 0.50000  30000.00000 0.00000000000
3 1 0.50000  35000.00000 0.00000000000
3 1 0.50000  40000.00000 0.00000000000
3 1 0.50000  45000.00000 0.00000000000
3 1 0.50000  50000.00000 0.00000000000
3 1 0.50000  55000.00000 0.00000000000
3 1 0.50000  60000.00000 0.00000000000
3 1 0.50000  65000.00000 0.00000000000
3 1 0.50000  70000.00000 0.00000000000
3 1 0.50000  75000.00000 0.00000000000
3 1 0.50000  80000.00000 0.00000000000
3 1 0.50000  85000.00000 0.00000000000
3 1 0.50000  90000.00000 0.00000000000
3 1 0.50000  95000.00000 0.00000000000
3 1 0.50000 100000.00000 0.00000000000
3 1 1.00000   5000.00000 0.00000000000
3 1 1.00000  10000.00000 0.00000000000
3 1 1.00000  15000.00000 0.00000000000
3 1 1.00000  20000.00000 0.00000000000
3 1 1.00000  25000.00000 0.00000000000
3 1 1.00000  30000.00000 0.00000000000
3 1 1.00000  35000.00000 0.00000000000
3 1 1.00000  40000.00000 0.00000000000
3 1 1.00000  45000.00000 0.00000000000
3 1 1.00000  50000.00000 0.00000000000
3 1 1.00000  55000.00000 0.00000000000
3 1 1.00000  60000.00000 0.00000000000
3 1 1.00000  65000.00000 0.00000000000
3 1 1.00000  70000.00000 0.00000000000
3 1 1.00000  75000.00000 0.00000000000
3 1 1.00000  80000.00000 0.00000000000
3 1 1.00000  85000.00000 0.00000000000
3 1 1.00000  90000.00000 0.00000000000
3 1 1.00000  95000.00000 0.00000000000
3 1 1.00000 100000.00000 0.00000000000
3 1 1.50000   5000.00000 0.00000000000
3 1 1.50000  10000.00000 0.00000000000
3 1 1.50000  15000.00000 0.00000000000
3 1 1.50000  20000.00000 0.00000000000
3 1 1.50000  25000.00000 0.00000000000
3 1 1.50000  30000.00000 0.00000000000
3 1 1.50000  35000.00000 0.00000000000
3 1 1.50000  40000.00000 0.00000000000
3 1 1.50000  45000.00000 0.00000000000
3 1 1.50000  50000.00000 0.00000000000
3 1 1.50000  55000.00000 0.00000000000
3 1 1.50000  60000.00000 0.00000000000
3 1 1.50000  65000.00000 0.00000000000
3 1 1.50000  70000.00000 0.00000000000
3 1 1.50000  75000.00000 0.00000000000
3 1 1.50000  80000.00000 0.00000000000
3 1 1.50000  85000.00000 0.00000000000
3 1 1.50000  90000.00000 0.00000000000
3 1 1.50000  95000.00000 0.00000000000
3 1 1.50000 100000.00000 0.00000000000
3 1 2.00000   5000.00000 0.00000000000
3 1 2.00000  10000.00000 0.00000000000
3 1 2.00000  15000.00000 0.00000000000
3 1 2.00000  20000.00000 0.00000000000
3 1 2.00000  25000.00000 0.00000000000
3 1 2.00000  30000.00000 0.00000000000
3 1 2.00000  35000.00000 0.00000000000
3 1 2.00000  40000.00000 0.00000000000
3 1 2.00000  45000.00000 0.00000000000
3 1 2.00000  50000.00000 0.00000000000
3 1 2.00000  55000.00000 0.00000000000
3 1 2.00000  60000.00000 0.00000000000
3 1 2.00000  65000.00000 0.00000000000
3 1 2.00000  70000.00000 0.00000000000
3 1 2.00000  75000.00000 0.00000000000
3 1 2.00000  80000.00000 0.00000000000
3 1 2.00000  85000.00000 0.00000000000
3 1 2.00000  90000.00000 0.00000000000
3 1 2.00000  95000.00000 0.00000000000
3 1 2.00000 100000.00000 0.00000000000
3 1 2.50000   5000.00000 0.00000000000
3 1 2.50000  10000.00000 0.00000000000
3 1 2.50000  15000.00000 0.00000000000
3 1 2.50000  20000.00000 0.00000000000
3 1 2.50000  25000.00000 0.00000000000
3 1 2.50000  30000.00000 0.00000000000
3 1 2.50000  35000.00000 0.00000000000
3 1 2.50000  40000.00000 0.00000000000
3 1 2.50000  45000.00000 0.00000000000
3 1 2.50000  50000.00000 0.00000000000
3 1 2.50000  55000.00000 0.00000000000
3 1 2.50000  60000.00000 0.00000000000
3 1 2.50000  65000.00000 0.00000000000
3 1 2.50000  70000.00000 0.00000000000
3 1 2.50000  75000.00000 0.00000000000
3 1 2.50000  80000.00000 0.00000000000
3 1 2.50000  85000.00000 0.00000000000
3 1 2.50000  90000.00000 0.00000000000
3 1 2.50000  95000.00000 0.00000000000
3 1 2.50000 100000.00000 0.00000000000
3 1 3.00000   5000.00000 0.00000000000
3 1 3.00000  10000.00000 0.00000000000
3 1 3.00000  15000.00000 0.00000000000
3 1 3.00000  20000.00000 0.00000000000
3 1 3.00000  25000.00000 0.00000000000
3 1 3.00000  30000.00000 0.00000000000
3 1 3.00000  35000.00000 0.00000000000
3 1 3.00000  40000.00000 0.00000000000
3 1 3.00000  45000.00000 0.00000000000
3 1 3.00000  50000.00000 0.00000000000
3 1 3.00000  55000.00000 0.00000000000
3 1 3.00000  60000.00000 0.00000000000
3 1 3.00000  65000.00000 0.00000000000
3 1 3.00000  70000.00000 0.00000000000
3 1 3.00000  75000.00000 0.00000000000
3 1 3.00000  80000.00000 0.00000000000
3 1 3.00000  85000.00000 0.00000000000
3 1 3.00000  90000.00000 0.00000000000
3 1 3.00000  95000.00000 0.00000000000
3 1 3.00000 100000.00000 0.00000000000
3 1 3.50000   5000.00000 0.00000000000
3 1 3.50000  10000.00000 0.00000000000
3 1 3.50000  15000.00000 0.00000000000
3 1 3.50000  20000.00000 0.00000000000
3 1 3.50000  25000.00000 0.00000000000
3 1 3.50000  30000.00000 0.00000000000
3 1 3.50000  35000.00000 0.00000000000
3 1 3.50000  40000.00000 0.00000000000
3 1 3.50000  45000.00000 0.00000000000
3 1 3.50000  50000.00000 0.00000000000
3 1 3.50000  55000.00000 0.00000000000
3 1 3.50000  60000.00000 0.00000000000
3 1 3.50000  65000.00000 0.00000000000
3 1 3.50000  70000.00000 0.00000000000
3 1 3.50000  75000.00000 0.00000000000
3 1 3.50000  80000.00000 0.00000000000
3 1 3.50000  85000.00000 0.00000000000
3 1 3.50000  90000.00000 0.00000000000
3 1 3.50000  95000.00000 0.00000000000
3 1 3.50000 100000.00000 0.00000000000
3 1 4.00000   5000.00000 0.00000000000
3 1 4.00000  10000.00000 0.00000000000
3 1 4.00000  15000.00000 0.00000000000
3 1 4.00000  20000.00000 0.00000000000
3 1 4.00000  25000.00000 0.00000000000
3 1 4.00000  30000.00000 0.00000000000
3 1 4.00000  35000.00000 0.00000000000
3 1 4.00000  40000.00000 0.00000000000
3 1 4.00000  45000.00000 0.00000000000
3 1 4.00000  50000.00000 0.00000000000
3 1 4.00000  55000.00000 0.00000000000
3 1 4.00000  60000.00000 0.00000000000
3 1 4.00000  65000.00000 0.00000000000
3 1 4.00000  70000.00000 0.00000000000
3 1 4.00000  75000.00000 0.00000000000
3 1 4.00000  80000.00000 0.00000000000
3 1 4.00000  85000.00000 0.00000000000
3 1 4.00000  90000.00000 0.00000000000
3 1 4.00000  95000.00000 0.00000000000
3 1 4.00000 100000.00000 0.00000000000
3 1 4.50000   5000.00000 0.00008888889
3 1 4.50000  10000.00000 0.00010000000
3 1 4.50000  15000.00000 0.00005555556
3 1 4.50000  20000.00000 0.00000000000
3 1 4.50000  25000.00000 0.00000000000
3 1 4.50000  30000.00000 0.00011111111
3 1 4.50000  35000.00000 0.00008888889
3 1 4.50000  40000.00000 0.00000000000
3 1 4.50000  45000.00000 0.00000000000
3 1 4.50000  50000.00000 0.00000000000
3 1 4.50000  55000.00000 0.00000000000
3 1 4.50000  60000.00000 0.00000000000
3 1 4.50000  65000.00000 0.00000000000
3 1 4.50000  70000.00000 0.00000000000
3 1 4.50000  75000.00000 0.00000000000
3 1 4.50000  80000.00000 0.00000000000
3 1 4.50000  85000.00000 0.00000000000
3 1 4.50000  90000.00000 0.00000000000
3 1 4.50000  95000.00000 0.00007777778
3 1 4.50000 100000.00000 0.00000000000
3 1 5.00000   5000.00000 0.01826666673
3 1 5.00000  10000.00000 0.02114444451
3 1 5.00000  15000.00000 0.02108888890
3 1 5.00000  20000.00000 0.01964444448
3 1 5.00000  25000.00000 0.02018888881
3 1 5.00000  30000.00000 0.02228888892
3 1 5.00000  35000.00000 0.02196666673
3 1 5.00000  40000.00000 0.02059999994
3 1 5.00000  45000.00000 0.02088888896
3 1 5.00000  50000.00000 0.02069999998
3 1 5.00000  55000.00000 0.02196666676
3 1 5.00000  60000.00000 0.01826666673
3 1 5.00000  65000.00000 0.01944444444
3 1 5.00000  70000.00000 0.01912222236
3 1 5.00000  75000.00000 0.02164444444
3 1 5.00000  80000.00000 0.02019999999
3 1 5.00000  85000.00000 0.01912222231
3 1 5.00000  90000.00000 0.02022222233
3 1 5.00000  95000.00000 0.02188888893
3 1 5.00000 100000.00000 0.02057777779
3 1 5.50000   5000.00000 0.02266666676
3 1 5.50000  10000.00000 0.02191111112
3 1 5.50000  15000.00000 0.01974444440
3 1 5.50000  20000.00000 0.02056666669
3 1 5.50000  25000.00000 0.02148888900
3 1 5.50000  30000.00000 0.02464444462
3 1 5.50000  35000.00000 0.02275555564
3 1 5.50000  40000.00000 0.01912222233
3 1 5.50000  45000.00000 0.02014444439
3 1 5.50000  50000.00000 0.02009999994
3 1 5.50000  55000.00000 0.02045555567
3 1 5.50000  60000.00000 0.01823333335
3 1 5.50000  65000.00000 0.02094444442
3 1 5.50000  70000.00000 0.01890000004
3 1 5.50000  75000.00000 0.02128888895
3 1 5.50000  80000.00000 0.02177777784
3 1 5.50000  85000.00000 0.02323333333
3 1 5.50000  90000.00000 0.02210000006
3 1 5.50000  95000.00000 0.02112222215
3 1 5.50000 100000.00000 0.02038888885
3 1 6.00000   5000.00000 0.02208888900
3 1 6.00000  10000.00000 0.02201111109
3 1 6.00000  15000.00000 0.02084444447
3 1 6.00000  20000.00000 0.01984444455
3 1 6.00000  25000.00000 0.02047777785
3 1 6.00000  30000.00000 0.02213333331
3 1 6.00000  35000.00000 0.01965555560
3 1 6.00000  40000.00000 0.02125555555
3 1 6.00000  45000.00000 0.02294444445
3 1 6.00000  50000.00000 0.02110000011
3 1 6.00000  55000.00000 0.02422222233
3 1 6.00000  60000.00000 0.02016666668
3 1 6.00000  65000.00000 0.01975555553
3 1 6.00000  70000.00000 0.02074444444
3 1 6.00000  75000.00000 0.01957777782
3 1 6.00000  80000.00000 0.02100000011
3 1 6.00000  85000.00000 0.01874444447
3 1 6.00000  90000.00000 0.01974444452
3 1 6.00000  95000.00000 0.01971111120
3 1 6.00000 100000.00000 0.02528888903
3 1 6.50000   5000.00000 0.01961111109
3 1 6.50000  10000.00000 0.01870000008
3 1 6.50000  15000.00000 0.02120000013
3 1 6.50000  20000.00000 0.02150000014
3 1 6.50000  25000.00000 0.02242222226
3 1 6.50000  30000.00000 0.02432222226
3 1 6.50000  35000.00000 0.02045555550
3 1 6.50000  40000.00000 0.02179999992
3 1 6.50000  45000.00000 0.02238888884
3 1 6.50000  50000.00000 0.02151111120
3 1 6.50000  55000.00000 0.02060000011
3 1 6.50000  60000.00000 0.02254444458
3 1 6.50000  65000.00000 0.02103333320
3 1 6.50000  70000.00000 0.01952222222
3 1 6.50000  75000.00000 0.02195555557
3 1 6.50000  80000.00000 0.02028888897
3 1 6.50000  85000.00000 0.01938888892
3 1 6.50000  90000.00000 0.02190000004
3 1 6.50000  95000.00000 0.01794444446
3 1 6.50000 100000.00000 0.02244444448
3 1 7.00000   5000.00000 0.02232222227
3 1 7.00000  10000.00000 0.02050000005
3 1 7.00000  15000.00000 0.02373333339
3 1 7.00000  20000.00000 0.02226666665
3 1 7.00000  25000.00000 0.02168888888
3 1 7.00000  30000.00000 0.02165555553
3 1 7.00000  35000.00000 0.02275555551
3 1 7.00000  40000.00000 0.02141111121
3 1 7.00000  45000.00000 0.02013333338
3 1 7.00000  50000.00000 0.02044444460
3 1 7.00000  55000.00000 0.02196666676
3 1 7.00000  60000.00000 0.02152222241
3 1 7.00000  65000.00000 0.02046666663
3 1 7.00000  70000.00000 0.02111111122
3 1 7.00000  75000.00000 0.02114444460
3 1 7.00000  80000.00000 0.02268888887
3 1 7.00000  85000.00000 0.02073333333
3 1 7.00000  90000.00000 0.02000000016
3 1 7.00000  95000.00000 0.01771111126
3 1 7.00000 100000.00000 0.02082222221
3 1 7.50000   5000.00000 0.01996666675
3 1 7.50000  10000.00000 0.01964444456
3 1 7.50000  15000.00000 0.02236666670
3 1 7.50000  20000.00000 0.02132222232
3 1 7.50000  25000.00000 0.01900000004
3 1 7.50000  30000.00000 0.02261111120
3 1 7.50000  35000.00000 0.01834444447
3 1 7.50000  40000.00000 0.02222222229
3 1 7.50000  45000.00000 0.02052222232
3 1 7.50000  50000.00000 0.02125555553
3 1 7.50000  55000.00000 0.01944444452
3 1 7.50000  60000.00000 0.01895555562
3 1 7.50000  65000.00000 0.02168888891
3 1 7.50000  70000.00000 0.02068888888
3 1 7.50000  75000.00000 0.02007777778
3 1 7.50000  80000.00000 0.02196666663
3 1 7.50000  85000.00000 0.02089999996
3 1 7.50000  90000.00000 0.02153333333
3 1 7.50000  95000.00000 0.02123333334
3 1 7.50000 100000.00000 0.02305555569
3 1 8.00000   5000.00000 0.02231111114
3 1 8.00000  10000.00000 0.02123333339
3 1 8.00000  15000.00000 0.02066666665
3 1 8.00000  20000.00000 0.02148888894
3 1 8.00000  25000.00000 0.01956666681
3 1 8.00000  30000.00000 0.02165555557
3 1 8.00000  35000.00000 0.02160000002
3 1 8.00000  40000.00000 0.01972222219
3 1 8.00000  45000.00000 0.01959999998
3 1 8.00000  50000.00000 0.02380000004
3 1 8.00000  55000.00000 0.01916666672
3 1 8.00000  60000.00000 0.02178888890
3 1 8.00000  65000.00000 0.02131111110
3 1 8.00000  70000.00000 0.02070000002
3 1 8.00000  75000.00000 0.02058888895
3 1 8.00000  80000.00000 0.02436666672
3 1 8.00000  85000.00000 0.02311111121
3 1 8.00000  90000.00000 0.01924444450
3 1 8.00000  95000.00000 0.02135555564
3 1 8.00000 100000.00000 0.01852222233
3 2 0.50000   5000.00000 0.00000000000
3 2 0.50000  10000.00000 0.00000000000
3 2 0.50000  15000.00000 0.00000000000
3 2 0.50000  20000.00000 0.00000000000
3 2 0.50000  25000.00000 0.00000000000
3 2 0.50000  30000.00000 0.00000000000
3 2 0.50000  35000.00000 0.00000000000
3 2 0.50000  40000.00000 0.00000000000
3 2 0.50000  45000.00000 0.00000000000
3 2 0.50000  50000.00000 0.00000000000
3 2 0.50000  55000.00000 0.00000000000
3 2 0.50000  60000.00000 0.00000000000
3 2 0.50000  65000.00000 0.00000000000
3 2 0.50000  70000.00000 0.00000000000
3 2 0.50000  75000.00000 0.00000000000
3 2 0.50000  80000.00000 0.00000000000
3 2 0.50000  85000.00000 0.00000000000
3 2 0.50000  90000.00000 0.00000000000
3 2 0.50000  95000.00000 0.00000000000
3 2 0.50000 100000.00000 0.00000000000
3 2 1.00000   5000.00000 0.00000000000
3 2 1.00000  10000.00000 0.00000000000
3 2 1.00000  15000.00000 0.00000000000
3 2 1.00000  20000.00000 0.00000000000
3 2 1.00000  25000.00000 0.00000000000
3 2 1.00000  30000.00000 0.00000000000
3 2 1.00000  35000.00000 0.00000000000
3 2 1.00000  40000.00000 0.00000000000
3 2 1.00000  45000.00000 0.00000000000
3 2 1.00000  50000.00000 0.00000000000
3 2 1.00000  55000.00000 0.00000000000
3 2 1.00000  60000.00000 0.00000000000
3 2 1.00000  65000.00000 0.00000000000
3 2 1.00000  70000.00000 0.00000000000
3 2 1.00000  75000.00000 0.00000000000
3 2 1.00000  80000.00000 0.00000000000
3 2 1.00000  85000.00000 0.00000000000
3 2 1.00000  90000.00000 0.00000000000
3 2 1.00000  95000.00000 0.00000000000
3 2 1.00000 100000.00000 0.00000000000
3 2 1.50000   5000.00000 0.00000000000
3 2 1.50000  10000.00000 0.00000000000
3 2 1.50000  15000.00000 0.00000000000
3 2 1.50000  20000.00000 0.00000000000
3 2 1.50000  25000.00000 0.00000000000
3 2 1.50000  30000.00000 0.00000000000
3 2 1.50000  35000.00000 0.00000000000
3 2 1.50000  40000.00000 0.00000000000
3 2 1.50000  45000.00000 0.00000000000
3 2 1.50000  50000.00000 0.00000000000
3 2 1.50000  55000.00000 0.00000000000
3 2 1.50000  60000.00000 0.00000000000
3 2 1.50000  65000.00000 0.00000000000
3 2 1.50000  70000.00000 0.00000000000
3 2 1.50000  75000.00000 0.00000000000
3 2 1.50000  80000.00000 0.00000000000
3 2 1.50000  85000.00000 0.00000000000
3 2 1.50000  90000.00000 0.00000000000
3 2 1.50000  95000.00000 0.00000000000
3 2 1.50000 100000.00000 0.00000000000
3 2 2.00000   5000.00000 0.00000000000
3 2 2.00000  10000.00000 0.00000000000
3 2 2.00000  15000.00000 0.00000000000
3 2 2.00000  20000.00000 0.00000000000
3 2 2.00000  25000.00000 0.00000000000
3 2 2.00000  30000.00000 0.00000000000
3 2 2.00000  35000.00000 0.00000000000
3 2 2.00000  40000.00000 0.00000000000
3 2 2.00000  45000.00000 0.00000000000
3 2 2.00000  50000.00000 0.00000000000
3 2 2.00000  55000.00000 0.00000000000
3 2 2.00000  60000.00000 0.00000000000
3 2 2.00000  65000.00000 0.00000000000
3 2 2.00000  70000.00000 0.00000000000
3 2 2.00000  75000.00000 0.00000000000
3 2 2.00000  80000.00000 0.00000000000
3 2 2.00000  85000.00000 0.00000000000
3 2 2.00000  90000.00000 0.00000000000
3 2 2.00000  95000.00000 0.00000000000
3 2 2.00000 100000.00000 0.00000000000
3 2 2.50000   5000.00000 0.00000000000
3 2 2.50000  10000.00000 0.00000000000
3 2 2.50000  15000.00000 0.00000000000
3 2 2.50000  20000.00000 0.00000000000
3 2 2.50000  25000.00000 0.00000000000
3 2 2.50000  30000.00000 0.00000000000
3 2 2.50000  35000.00000 0.00000000000
3 2 2.50000  40000.00000 0.00000000000
3 2 2.50000  45000.00000 0.00000000000
3 2 2.50000  50000.00000 0.00000000000
3 2 2.50000  55000.00000 0.00000000000
3 2 2.50000  60000.00000 0.00000000000
3 2 2.50000  65000.00000 0.00000000000
3 2 2.50000  70000.00000 0.00000000000
3 2 2.50000  75000.00000 0.00000000000
3 2 2.50000  80000.00000 0.00000000000
3 2 2.50000  85000.00000 0.00000000000
3 2 2.50000  90000.00000 0.00000000000
3 2 2.50000  95000.00000 0.00000000000
3 2 2.50000 100000.00000 0.00000000000
3 2 3.00000   5000.00000 0.00000000000
3 2 3.00000  10000.00000 0.00000000000
3 2 3.00000  15000.00000 0.00000000000
3 2 3.00000  20000.00000 0.00000000000
3 2 3.00000  25000.00000 0.00000000000
3 2 3.00000  30000.00000 0.00000000000
3 2 3.00000  35000.00000 0.00000000000
3 2 3.00000  40000.00000 0.00000000000
3 2 3.00000  45000.00000 0.00000000000
3 2 3.00000  50000.00000 0.00000000000
3 2 3.00000  55000.00000 0.00000000000
3 2 3.00000  60000.00000 0.00000000000
3 2 3.00000  65000.00000 0.00000000000
3 2 3.00000  70000.00000 0.00000000000
3 2 3.00000  75000.00000 0.00000000000
3 2 3.00000  80000.00000 0.00000000000
3 2 3.00000  85000.00000 0.00000000000
3 2 3.00000  90000.00000 0.00000000000
3 2 3.00000  95000.00000 0.00000000000
3 2 3.00000 100000.00000 0.00000000000
3 2 3.50000   5000.00000 0.00000000000
3 2 3.50000  10000.00000 0.00000000000
3 2 3.50000  15000.00000 0.00000000000
3 2 3.50000  20000.00000 0.00000000000
3 2 3.50000  25000.00000 0.00000000000
3 2 3.50000  30000.00000 0.00000000000
3 2 3.50000  35000.00000 0.00000000000
3 2 3.50000  40000.00000 0.00000000000
3 2 3.50000  45000.00000 0.00000000000
3 2 3.50000  50000.00000 0.00000000000
3 2 3.50000  55000.00000 0.00000000000
3 2 3.50000  60000.00000 0.00000000000
3 2 3.50000  65000.00000 0.00000000000
3 2 3.50000  70000.00000 0.00000000000
3 2 3.50000  75000.00000 0.00000000000
3 2 3.50000  80000.00000 0.00000000000
3 2 3.50000  85000.00000 0.00000000000
3 2 3.50000  90000.00000 0.00000000000
3 2 3.50000  95000.00000 0.00000000000
3 2 3.50000 100000.00000 0.00000000000
3 2 4.00000   5000.00000 0.00000000000
3 2 4.00000  10000.00000 0.00000000000
3 2 4.00000  15000.00000 0.00000000000
3 2 4.00000  20000.00000 0.00000000000
3 2 4.00000  25000.00000 0.00000000000
3 2 4.00000  30000.00000 0.00000000000
3 2 4.00000  35000.00000 0.00000000000
3 2 4.00000  40000.00000 0.00000000000
3 2 4.00000  45000.00000 0.00000000000
3 2 4.00000  50000.00000 0.00000000000
3 2 4.00000  55000.00000 0.00000000000
3 2 4.00000  60000.00000 0.00000000000
3 2 4.00000  65000.00000 0.00000000000
3 2 4.00000  70000.00000 0.00000000000
3 2 4.00000  75000.00000 0.00000000000
3 2 4.00000  80000.00000 0.00000000000
3 2 4.00000  85000.00000 0.00000000000
3 2 4.00000  90000.00000 0.00000000000
3 2 4.00000  95000.00000 0.00000000000
3 2 4.00000 100000.00000 0.00000000000
3 2 4.50000   5000.00000 0.00000000000
3 2 4.50000  10000.00000 0.00000000000
3 2 4.50000  15000.00000 0.00000000000
3 2 4.50000  20000.00000 0.00000000000
3 2 4.50000  25000.00000 0.00000000000
3 2 4.50000  30000.00000 0.00000000000
3 2 4.50000  35000.00000 0.00000000000
3 2 4.50000  40000.00000 0.00000000000
3 2 4.50000  45000.00000 0.00000000000
3 2 4.50000  50000.00000 0.00000000000
3 2 4.50000  55000.00000 0.00000000000
3 2 4.50000  60000.00000 0.00000000000
3 2 4.50000  65000.00000 0.00000000000
3 2 4.50000  70000.00000 0.00000000000
3 2 4.50000  75000.00000 0.00000000000
3 2 4.50000  80000.00000 0.00000000000
3 2 4.50000  85000.00000 0.00000000000
3 2 4.50000  90000.00000 0.00000000000
3 2 4.50000  95000.00000 0.00000000000
3 2 4.50000 100000.00000 0.00000000000
3 2 5.00000   5000.00000 0.00000000000
3 2 5.00000  10000.00000 0.00000000000
3 2 5.00000  15000.00000 0.00000000000
3 2 5.00000  20000.00000 0.00000000000
3 2 5.00000  25000.00000 0.00000000000
3 2 5.00000  30000.00000 0.00000000000
3 2 5.00000  35000.00000 0.00000000000
3 2 5.00000  40000.00000 0.00000000000
3 2 5.00000  45000.00000 0.00000000000
3 2 5.00000  50000.00000 0.00000000000
3 2 5.00000  55000.00000 0.00000000000
3 2 5.00000  60000.00000 0.00000000000
3 2 5.00000  65000.00000 0.00000000000
3 2 5.00000  70000.00000 0.00000000000
3 2 5.00000  75000.00000 0.00000000000
3 2 5.00000  80000.00000 0.00000000000
3 2 5.00000  85000.00000 0.00000000000
3 2 5.00000  90000.00000 0.00000000000
3 2 5.00000  95000.00000 0.00000000000
3 2 5.00000 100000.00000 0.00000000000
3 2 5.50000   5000.00000 0.14605555515
3 2 5.50000  10000.00000 0.14431111123
3 2 5.50000  15000.00000 0.14475555578
3 2 5.50000  20000.00000 0.13933333385
3 2 5.50000  25000.00000 0.12136666669
3 2 5.50000  30000.00000 0.14190000060
3 2 5.50000  35000.00000 0.14956666727
3 2 5.50000  40000.00000 0.14659999978
3 2 5.50000  45000.00000 0.13897777781
3 2 5.50000  50000.00000 0.12665555531
3 2 5.50000  55000.00000 0.13810000053
3 2 5.50000  60000.00000 0.14036666695
3 2 5.50000  65000.00000 0.13008888931
3 2 5.50000  70000.00000 0.13562222213
3 2 5.50000  75000.00000 0.14247777801
3 2 5.50000  80000.00000 0.12852222210
3 2 5.50000  85000.00000 0.13954444461
3 2 5.50000  90000.00000 0.14637777817
3 2 5.50000  95000.00000 0.13711111147
3 2 5.50000 100000.00000 0.13917777707
3 2 6.00000   5000.00000 0.14578888839
3 2 6.00000  10000.00000 0.14920000006
3 2 6.00000  15000.00000 0.13363333327
3 2 6.00000  20000.00000 0.13994444529
3 2 6.00000  25000.00000 0.14541111110
3 2 6.00000  30000.00000 0.14066666707
3 2 6.00000  35000.00000 0.13986666655
3 2 6.00000  40000.00000 0.14222222148
3 2 6.00000  45000.00000 0.13677777741
3 2 6.00000  50000.00000 0.14494444462
3 2 6.00000  55000.00000 0.14826666683
3 2 6.00000  60000.00000 0.13952222212
3 2 6.00000  65000.00000 0.14168888902
3 2 6.00000  70000.00000 0.14455555523
3 2 6.00000  75000.00000 0.14610000005
3 2 6.00000  80000.00000 0.14042222304
3 2 6.00000  85000.00000 0.13204444468
3 2 6.00000  90000.00000 0.14613333275
3 2 6.00000  95000.00000 0.13640000066
3 2 6.00000 100000.00000 0.13437777889
3 2 6.50000   5000.00000 0.13300000000
3 2 6.50000  10000.00000 0.13073333330
3 2 6.50000  15000.00000 0.14161111144
3 2 6.50000  20000.00000 0.13844444476
3 2 6.50000  25000.00000 0.14380000017
3 2 6.50000  30000.00000 0.13648888930
3 2 6.50000  35000.00000 0.13875555547
3 2 6.50000  40000.00000 0.14912222167
3 2 6.50000  45000.00000 0.13923333318
3 2 6.50000  50000.00000 0.14834444438
3 2 6.50000  55000.00000 0.13785555610
3 2 6.50000  60000.00000 0.14364444485
3 2 6.50000  65000.00000 0.13243333397
3 2 6.50000  70000.00000 0.14312222227
3 2 6.50000  75000.00000 0.14506666732
3 2 6.50000  80000.00000 0.14049999990
3 2 6.50000  85000.00000 0.13784444433
3 2 6.50000  90000.00000 0.14593333393
3 2 6.50000  95000.00000 0.15081111150
3 2 6.50000 100000.00000 0.13728888863
3 2 7.00000   5000.00000 0.14435555588
3 2 7.00000  10000.00000 0.14415555570
3 2 7.00000  15000.00000 0.12998888919
3 2 7.00000  20000.00000 0.15606666648
3 2 7.00000  25000.00000 0.14664444543
3 2 7.00000  30000.00000 0.13820000043
3 2 7.00000  35000.00000 0.13996666655
3 2 7.00000  40000.00000 0.14107777782
3 2 7.00000  45000.00000 0.14793333307
3 2 7.00000  50000.00000 0.14691111147
3 2 7.00000  55000.00000 0.12608888958
3 2 7.00000  60000.00000 0.12966666675
3 2 7.00000  65000.00000 0.14082222253
3 2 7.00000  70000.00000 0.13734444513
3 2 7.00000  75000.00000 0.13235555513
3 2 7.00000  80000.00000 0.13965555590
3 2 7.00000  85000.00000 0.14105555574
3 2 7.00000  90000.00000 0.14223333362
3 2 7.00000  95000.00000 0.14963333400
3 2 7.00000 100000.00000 0.14438888942
3 2 7.50000   5000.00000 0.13819999972
3 2 7.50000  10000.00000 0.14051111111
3 2 7.50000  15000.00000 0.14004444456
3 2 7.50000  20000.00000 0.13595555482
3 2 7.50000  25000.00000 0.14485555538
3 2 7.50000  30000.00000 0.13662222238
3 2 7.50000  35000.00000 0.14331111134
3 2 7.50000  40000.00000 0.14341111174
3 2 7.50000  45000.00000 0.13696666729
3 2 7.50000  50000.00000 0.14857777769
3 2 7.50000  55000.00000 0.14244444532
3 2 7.50000  60000.00000 0.14794444516
3 2 7.50000  65000.00000 0.13228888918
3 2 7.50000  70000.00000 0.13926666670
3 2 7.50000  75000.00000 0.14655555585
3 2 7.50000  80000.00000 0.14270000016
3 2 7.50000  85000.00000 0.14560000084
3 2 7.50000  90000.00000 0.14322222158
3 2 7.50000  95000.00000 0.14988888900
3 2 7.50000 100000.00000 0.13765555619
3 2 8.00000   5000.00000 0.13781111164
3 2 8.00000  10000.00000 0.13655555514
3 2 8.00000  15000.00000 0.12917777793
3 2 8.00000  20000.00000 0.14387777865
3 2 8.00000  25000.00000 0.14227777742
3 2 8.00000  30000.00000 0.13740000008
3 2 8.00000  35000.00000 0.14196666639
3 2 8.00000  40000.00000 0.13921111101
3 2 8.00000  45000.00000 0.13505555526
3 2 8.00000  50000.00000 0.14203333343
3 2 8.00000  55000.00000 0.14296666663
3 2 8.00000  60000.00000 0.14168888899
3 2 8.00000  65000.00000 0.13233333352
3 2 8.00000  70000.00000 0.13308888937
3 2 8.00000  75000.00000 0.14972222215
3 2 8.00000  80000.00000 0.14996666716
3 2 8.00000  85000.00000 0.13290000023
3 2 8.00000  90000.00000 0.13716666696
3 2 8.00000  95000.00000 0.13741111118
3 2 8.00000 100000.00000 0.14080000028
3 3 0.50000   5000.00000 0.00000000000
3 3 0.50000  10000.00000 0.00000000000
3 3 0.50000  15000.00000 0.00000000000
3 3 0.50000  20000.00000 0.00000000000
3 3 0.50000  25000.00000 0.00000000000
3 3 0.50000  30000.00000 0.00000000000
3 3 0.50000  35000.00000 0.00000000000
3 3 0.50000  40000.00000 0.00000000000
3 3 0.50000  45000.00000 0.00000000000
3 3 0.50000  50000.00000 0.00000000000
3 3 0.50000  55000.00000 0.00000000000
3 3 0.50000  60000.00000 0.00000000000
3 3 0.50000  65000.00000 0.00000000000
3 3 0.50000  70000.00000 0.00000000000
3 3 0.50000  75000.00000 0.00000000000
3 3 0.50000  80000.00000 0.00000000000
3 3 0.50000  85000.00000 0.00000000000
3 3 0.50000  90000.00000 0.00000000000
3 3 0.50000  95000.00000 0.00000000000
3 3 0.50000 100000.00000 0.00000000000
3 3 1.00000   5000.00000 0.00000000000
3 3 1.00000  10000.00000 0.00000000000
3 3 1.00000  15000.00000 0.00000000000
3 3 1.00000  20000.00000 0.00000000000
3 3 1.00000  25000.00000 0.00000000000
3 3 1.00000  30000.00000 0.00000000000
3 3 1.00000  35000.00000 0.00000000000
3 3 1.00000  40000.00000 0.00000000000
3 3 1.00000  45000.00000 0.00000000000
3 3 1.00000  50000.00000 0.00000000000
3 3 1.00000  55000.00000 0.00000000000
3 3 1.00000  60000.00000 0.00000000000
3 3 1.00000  65000.00000 0.00000000000
3 3 1.00000  70000.00000 0.00000000000
3 3 1.00000  75000.00000 0.00000000000
3 3 1.00000  80000.00000 0.00000000000
3 3 1.00000  85000.00000 0.00000000000
3 3 1.00000  90000.00000 0.00000000000
3 3 1.00000  95000.00000 0.00000000000
3 3 1.00000 100000.00000 0.00000000000
3 3 1.50000   5000.00000 0.00000000000
3 3 1.50000  10000.00000 0.00000000000
3 3 1.50000  15000.00000 0.00000000000
3 3 1.50000  20000.00000 0.00000000000
3 3 1.50000  25000.00000 0.00000000000
3 3 1.50000  30000.00000 0.00000000000
3 3 1.50000  35000.00000 0.00000000000
3 3 1.50000  40000.00000 0.00000000000
3 3 1.50000  45000.00000 0.00000000000
3 3 1.50000  50000.00000 0.00000000000
3 3 1.50000  55000.00000 0.00000000000
3 3 1.50000  60000.00000 0.00000000000
3 3 1.50000  65000.00000 0.00000000000
3 3 1.50000  70000.00000 0.00000000000
3 3 1.50000  75000.00000 0.00000000000
3 3 1.50000  80000.00000 0.00000000000
3 3 1.50000  85000.00000 0.00000000000
3 3 1.50000  90000.00000 0.00000000000
3 3 1.50000  95000.00000 0.00000000000
3 3 1.50000 100000.00000 0.00000000000
3 3 2.00000   5000.00000 0.00000000000
3 3 2.00000  10000.00000 0.00000000000
3 3 2.00000  15000.00000 0.00000000000
3 3 2.00000  20000.00000 0.00000000000
3 3 2.00000  25000.00000 0.00000000000
3 3 2.00000  30000.00000 0.00000000000
3 3 2.00000  35000.00000 0.00000000000
3 3 2.00000  40000.00000 0.00000000000
3 3 2.00000  45000.00000 0.00000000000
3 3 2.00000  50000.00000 0.00000000000
3 3 2.00000  55000.00000 0.00000000000
3 3 2.00000  60000.00000 0.00000000000
3 3 2.00000  65000.00000 0.00000000000
3 3 2.00000  70000.00000 0.00000000000
3 3 2.00000  75000.00000 0.00000000000
3 3 2.00000  80000.00000 0.00000000000
3 3 2.00000  85000.00000 0.00000000000
3 3 2.00000  90000.00000 0.00000000000
3 3 2.00000  95000.00000 0.00000000000
3 3 2.00000 100000.00000 0.00000000000
3 3 2.50000   5000.00000 0.00000000000
3 3 2.50000  10000.00000 0.00000000000
3 3 2.50000  15000.00000 0.00000000000
3 3 2.50000  20000.00000 0.00000000000
3 3 2.50000  25000.00000 0.00000000000
3 3 2.50000  30000.00000 0.00000000000
3 3 2.50000  35000.00000 0.00000000000
3 3 2.50000  40000.00000 0.00000000000
3 3 2.50000  45000.00000 0.00000000000
3 3 2.50000  50000.00000 0.00000000000
3 3 2.50000  55000.00000 0.00000000000
3 3 2.50000  60000.00000 0.00000000000
3 3 2.50000  65000.00000 0.00000000000
3 3 2.50000  70000.00000 0.00000000000
3 3 2.50000  75000.00000 0.00000000000
3 3 2.50000  80000.00000 0.00000000000
3 3 2.50000  85000.00000 0.00000000000
3 3 2.50000  90000.00000 0.00000000000
3 3 2.50000  95000.00000 0.00000000000
3 3 2.50000 100000.00000 0.00000000000
3 3 3.00000   5000.00000 0.00000000000
3 3 3.00000  10000.00000 0.00000000000
3 3 3.00000  15000.00000 0.00000000000
3 3 3.00000  20000.00000 0.00000000000
3 3 3.00000  25000.00000 0.00000000000
3 3 3.00000  30000.00000 0.00000000000
3 3 3.00000  35000.00000 0.00000000000
3 3 3.00000  40000.00000 0.00000000000
3 3 3.00000  45000.00000 0.00000000000
3 3 3.00000  50000.00000 0.00000000000
3 3 3.00000  55000.00000 0.00000000000
3 3 3.00000  60000.00000 0.00000000000
3 3 3.00000  65000.00000 0.00000000000
3 3 3.00000  70000.00000 0.00000000000
3 3 3.00000  75000.00000 0.00000000000
3 3 3.00000  80000.00000 0.00000000000
3 3 3.00000  85000.00000 0.00000000000
3 3 3.00000  90000.00000 0.00000000000
3 3 3.00000  95000.00000 0.00000000000
3 3 3.00000 100000.00000 0.00000000000
3 3 3.50000   5000.00000 0.00000000000
3 3 3.50000  10000.00000 0.00000000000
3 3 3.50000  15000.00000 0.00000000000
3 3 3.50000  20000.00000 0.00000000000
3 3 3.50000  25000.00000 0.00000000000
3 3 3.50000  30000.00000 0.00000000000
3 3 3.50000  35000.00000 0.00000000000
3 3 3.50000  40000.00000 0.00000000000
3 3 3.50000  45000.00000 0.00000000000
3 3 3.50000  50000.00000 0.00000000000
3 3 3.50000  55000.00000 0.00000000000
3 3 3.50000  60000.00000 0.00000000000
3 3 3.50000  65000.00000 0.00000000000
3 3 3.50000  70000.00000 0.00000000000
3 3 3.50000  75000.00000 0.00000000000
3 3 3.50000  80000.00000 0.00000000000
3 3 3.50000  85000.00000 0.00000000000
3 3 3.50000  90000.00000 0.00000000000
3 3 3.50000  95000.00000 0.00000000000
3 3 3.50000 100000.00000 0.00000000000
3 3 4.00000   5000.00000 0.00000000000
3 3 4.00000  10000.00000 0.00000000000
3 3 4.00000  15000.00000 0.00000000000
3 3 4.00000  20000.00000 0.00000000000
3 3 4.00000  25000.00000 0.00000000000
3 3 4.00000  30000.00000 0.00000000000
3 3 4.00000  35000.00000 0.00000000000
3 3 4.00000  40000.00000 0.00000000000
3 3 4.00000  45000.00000 0.00000000000
3 3 4.00000  50000.00000 0.00000000000
3 3 4.00000  55000.00000 0.00000000000
3 3 4.00000  60000.00000 0.00000000000
3 3 4.00000  65000.00000 0.00000000000
3 3 4.00000  70000.00000 0.00000000000
3 3 4.00000  75000.00000 0.00000000000
3 3 4.00000  80000.00000 0.00000000000
3 3 4.00000  85000.00000 0.00000000000
3 3 4.00000  90000.00000 0.00000000000
3 3 4.00000  95000.00000 0.00000000000
3 3 4.00000 100000.00000 0.00000000000
3 3 4.50000   5000.00000 0.00000000000
3 3 4.50000  10000.00000 0.00000000000
3 3 4.50000  15000.00000 0.00000000000
3 3 4.50000  20000.00000 0.00000000000
3 3 4.50000  25000.00000 0.00000000000
3 3 4.50000  30000.00000 0.00000000000
3 3 4.50000  35000.00000 0.00000000000
3 3 4.50000  40000.00000 0.00000000000
3 3 4.50000  45000.00000 0.00000000000
3 3 4.50000  50000.00000 0.00000000000
3 3 4.50000  55000.00000 0.00000000000
3 3 4.50000  60000.00000 0.00000000000
3 3 4.50000  65000.00000 0.00000000000
3 3 4.50000  70000.00000 0.00000000000
3 3 4.50000  75000.00000 0.00000000000
3 3 4.50000  80000.00000 0.00000000000
3 3 4.50000  85000.00000 0.00000000000
3 3 4.50000  90000.00000 0.00000000000
3 3 4.50000  95000.00000 0.00000000000
3 3 4.50000 100000.00000 0.00000000000
3 3 5.00000   5000.00000 0.41041111052
3 3 5.00000  10000.00000 0.40943333298
3 3 5.00000  15000.00000 0.40269999892
3 3 5.00000  20000.00000 0.40975555420
3 3 5.00000  25000.00000 0.40163333267
3 3 5.00000  30000.00000 0.39857777864
3 3 5.00000  35000.00000 0.41524444401
3 3 5.00000  40000.00000 0.41323333323
3 3 5.00000  45000.00000 0.41001111060
3 3 5.00000  50000.00000 0.39183333352
3 3 5.00000  55000.00000 0.40899999946
3 3 5.00000  60000.00000 0.40366666690
3 3 5.00000  65000.00000 0.40664444491
3 3 5.00000  70000.00000 0.41444444537
3 3 5.00000  75000.00000 0.40561111093
3 3 5.00000  80000.00000 0.40701111168
3 3 5.00000  85000.00000 0.40454444379
3 3 5.00000  90000.00000 0.41151111156
3 3 5.00000  95000.00000 0.40718888700
3 3 5.00000 100000.00000 0.41592222244
3 3 5.50000   5000.00000 1.00000000000
3 3 5.50000  10000.00000 1.00000000000
3 3 5.50000  15000.00000 1.00000000000
3 3 5.50000  20000.00000 1.00000000000
3 3 5.50000  25000.00000 1.00000000000
3 3 5.50000  30000.00000 1.00000000000
3 3 5.50000  35000.00000 1.00000000000
3 3 5.50000  40000.00000 1.00000000000
3 3 5.50000  45000.00000 1.00000000000
3 3 5.50000  50000.00000 1.00000000000
3 3 5.50000  55000.00000 1.00000000000
3 3 5.50000  60000.00000 1.00000000000
3 3 5.50000  65000.00000 1.00000000000
3 3 5.50000  70000.00000 1.00000000000
3 3 5.50000  75000.00000 1.00000000000
3 3 5.50000  80000.00000 1.00000000000
3 3 5.50000  85000.00000 1.00000000000
3 3 5.50000  90000.00000 1.00000000000
3 3 5.50000  95000.00000 1.00000000000
3 3 5.50000 100000.00000 1.00000000000
3 3 6.00000   5000.00000 1.00000000000
3 3 6.00000  10000.00000 1.00000000000
3 3 6.00000  15000.00000 1.00000000000
3 3 6.00000  20000.00000 1.00000000000
3 3 6.00000  25000.00000 1.00000000000
3 3 6.00000  30000.00000 1.00000000000
3 3 6.00000  35000.00000 1.00000000000
3 3 6.00000  40000.00000 1.00000000000
3 3 6.00000  45000.00000 1.00000000000
3 3 6.00000  50000.00000 1.00000000000
3 3 6.00000  55000.00000 1.00000000000
3 3 6.00000  60000.00000 1.00000000000
3 3 6.00000  65000.00000 1.00000000000
3 3 6.00000  70000.00000 1.00000000000
3 3 6.00000  75000.00000 1.00000000000
3 3 6.00000  80000.00000 1.00000000000
3 3 6.00000  85000.00000 1.00000000000
3 3 6.00000  90000.00000 1.00000000000
3 3 6.00000  95000.00000 1.00000000000
3 3 6.00000 100000.00000 1.00000000000
3 3 6.50000   5000.00000 1.00000000000
3 3 6.50000  10000.00000 1.00000000000
3 3 6.50000  15000.00000 1.00000000000
3 3 6.50000  20000.00000 1.00000000000
3 3 6.50000  25000.00000 1.00000000000
3 3 6.50000  30000.00000 1.00000000000
3 3 6.50000  35000.00000 1.00000000000
3 3 6.50000  40000.00000 1.00000000000
3 3 6.50000  45000.00000 1.00000000000
3 3 6.50000  50000.00000 1.00000000000
3 3 6.50000  55000.00000 1.00000000000
3 3 6.50000  60000.00000 1.00000000000
3 3 6.50000  65000.00000 1.00000000000
3 3 6.50000  70000.00000 1.00000000000
3 3 6.50000  75000.00000 1.00000000000
3 3 6.50000  80000.00000 1.00000000000
3 3 6.50000  85000.00000 1.00000000000
3 3 6.50000  90000.00000 1.00000000000
3 3 6.50000  95000.00000 1.00000000000
3 3 6.50000 100000.00000 1.00000000000
3 3 7.00000   5000.00000 1.00000000000
3 3 7.00000  10000.00000 1.00000000000
3 3 7.00000  15000.00000 1.00000000000
3 3 7.00000  20000.00000 1.00000000000
3 3 7.00000  25000.00000 1.00000000000
3 3 7.00000  30000.00000 1.00000000000
3 3 7.00000  35000.00000 1.00000000000
3 3 7.00000  40000.00000 1.00000000000
3 3 7.00000  45000.00000 1.00000000000
3 3 7.00000  50000.00000 1.00000000000
3 3 7.00000  55000.00000 1.00000000000
3 3 7.00000  60000.00000 1.00000000000
3 3 7.00000  65000.00000 1.00000000000
3 3 7.00000  70000.00000 1.00000000000
3 3 7.00000  75000.00000 1.00000000000
3 3 7.00000  80000.00000 1.00000000000
3 3 7.00000  85000.00000 1.00000000000
3 3 7.00000  90000.00000 1.00000000000
3 3 7.00000  95000.00000 1.00000000000
3 3 7.00000 100000.00000 1.00000000000
3 3 7.50000   5000.00000 1.00000000000
3 3 7.50000  10000.00000 1.00000000000
3 3 7.50000  15000.00000 1.00000000000
3 3 7.50000  20000.00000 1.00000000000
3 3 7.50000  25000.00000 1.00000000000
3 3 7.50000  30000.00000 1.00000000000
3 3 7.50000  35000.00000 1.00000000000
3 3 7.50000  40000.00000 1.00000000000
3 3 7.50000  45000.00000 1.00000000000
3 3 7.50000  50000.00000 1.00000000000
3 3 7.50000  55000.00000 1.00000000000
3 3 7.50000  60000.00000 1.00000000000
3 3 7.50000  65000.00000 1.00000000000
3 3 7.50000  70000.00000 1.00000000000
3 3 7.50000  75000.00000 1.00000000000
3 3 7.50000  80000.00000 1.00000000000
3 3 7.50000  85000.00000 1.00000000000
3 3 7.50000  90000.00000 1.00000000000
3 3 7.50000  95000.00000 1.00000000000
3 3 7.50000 100000.00000 1.00000000000
3 3 8.00000   5000.00000 1.00000000000
3 3 8.00000  10000.00000 1.00000000000
3 3 8.00000  15000.00000 1.00000000000
3 3 8.00000  20000.00000 1.00000000000
3 3 8.00000  25000.00000 1.00000000000
3 3 8.00000  30000.00000 1.00000000000
3 3 8.00000  35000.00000 1.00000000000
3 3 8.00000  40000.00000 1.00000000000
3 3 8.00000  45000.00000 1.00000000000
3 3 8.00000  50000.00000 1.00000000000
3 3 8.00000  55000.00000 1.00000000000
3 3 8.00000  60000.00000 1.00000000000
3 3 8.00000  65000.00000 1.00000000000
3 3 8.00000  70000.00000 1.00000000000
3 3 8.00000  75000.00000 1.00000000000
3 3 8.00000  80000.00000 1.00000000000
3 3 8.00000  85000.00000 1.00000000000
3 3 8.00000  90000.00000 1.00000000000
3 3 8.00000  95000.00000 1.00000000000
3 3 8.00000 100000.00000 1.00000000000
3 4 0.50000   5000.00000 0.00000000000
3 4 0.50000  10000.00000 0.00000000000
3 4 0.50000  15000.00000 0.00000000000
3 4 0.50000  20000.00000 0.00000000000
3 4 0.50000  25000.00000 0.00000000000
3 4 0.50000  30000.00000 0.00000000000
3 4 0.50000  35000.00000 0.00000000000
3 4 0.50000  40000.00000 0.00000000000
3 4 0.50000  45000.00000 0.00000000000
3 4 0.50000  50000.00000 0.00000000000
3 4 0.50000  55000.00000 0.00000000000
3 4 0.50000  60000.00000 0.00000000000
3 4 0.50000  65000.00000 0.00000000000
3 4 0.50000  70000.00000 0.00000000000
3 4 0.50000  75000.00000 0.00000000000
3 4 0.50000  80000.00000 0.00000000000
3 4 0.50000  85000.00000 0.00000000000
3 4 0.50000  90000.00000 0.00000000000
3 4 0.50000  95000.00000 0.00000000000
3 4 0.50000 100000.00000 0.00000000000
3 4 1.00000   5000.00000 0.00000000000
3 4 1.00000  10000.00000 0.00000000000
3 4 1.00000  15000.00000 0.00000000000
3 4 1.00000  20000.00000 0.00000000000
3 4 1.00000  25000.00000 0.00000000000
3 4 1.00000  30000.00000 0.00000000000
3 4 1.00000  35000.00000 0.00000000000
3 4 1.00000  40000.00000 0.00000000000
3 4 1.00000  45000.00000 0.00000000000
3 4 1.00000  50000.00000 0.00000000000
3 4 1.00000  55000.00000 0.00000000000
3 4 1.00000  60000.00000 0.00000000000
3 4 1.00000  65000.00000 0.00000000000
3 4 1.00000  70000.00000 0.00000000000
3 4 1.00000  75000.00000 0.00000000000
3 4 1.00000  80000.00000 0.00000000000
3 4 1.00000  85000.00000 0.00000000000
3 4 1.00000  90000.00000 0.00000000000
3 4 1.00000  95000.00000 0.00000000000
3 4 1.00000 100000.00000 0.00000000000
3 4 1.50000   5000.00000 0.00000000000
3 4 1.50000  10000.00000 0.00000000000
3 4 1.50000  15000.00000 0.00000000000
3 4 1.50000  20000.00000 0.00000000000
3 4 1.50000  25000.00000 0.00000000000
3 4 1.50000  30000.00000 0.00000000000
3 4 1.50000  35000.00000 0.00000000000
3 4 1.50000  40000.00000 0.00000000000
3 4 1.50000  45000.00000 0.00000000000
3 4 1.50000  50000.00000 0.00000000000
3 4 1.50000  55000.00000 0.00000000000
3 4 1.50000  60000.00000 0.00000000000
3 4 1.50000  65000.00000 0.00000000000
3 4 1.50000  70000.00000 0.00000000000
3 4 1.50000  75000.00000 0.00000000000
3 4 1.50000  80000.00000 0.00000000000
3 4 1.50000  85000.00000 0.00000000000
3 4 1.50000  90000.00000 0.00000000000
3 4 1.50000  95000.00000 0.00000000000
3 4 1.50000 100000.00000 0.00000000000
3 4 2.00000   5000.00000 0.00000000000
3 4 2.00000  10000.00000 0.00000000000
3 4 2.00000  15000.00000 0.00000000000
3 4 2.00000  20000.00000 0.00000000000
3 4 2.00000  25000.00000 0.00000000000
3 4 2.00000  30000.00000 0.00000000000
3 4 2.00000  35000.00000 0.00000000000
3 4 2.00000  40000.00000 0.00000000000
3 4 2.00000  45000.00000 0.00000000000
3 4 2.00000  50000.00000 0.00000000000
3 4 2.00000  55000.00000 0.00000000000
3 4 2.00000  60000.00000 0.00000000000
3 4 2.00000  65000.00000 0.00000000000
3 4 2.00000  70000.00000 0.00000000000
3 4 2.00000  75000.00000 0.00000000000
3 4 2.00000  80000.00000 0.00000000000
3 4 2.00000  85000.00000 0.00000000000
3 4 2.00000  90000.00000 0.00000000000
3 4 2.00000  95000.00000 0.00000000000
3 4 2.00000 100000.00000 0.00000000000
3 4 2.50000   5000.00000 0.00000000000
3 4 2.50000  10000.00000 0.00000000000
3 4 2.50000  15000.00000 0.00000000000
3 4 2.50000  20000.00000 0.00000000000
3 4 2.50000  25000.00000 0.00000000000
3 4 2.50000  30000.00000 0.00000000000
3 4 2.50000  35000.00000 0.00000000000
3 4 2.50000  40000.00000 0.00000000000
3 4 2.50000  45000.00000 0.00000000000
3 4 2.50000  50000.00000 0.00000000000
3 4 2.50000  55000.00000 0.00000000000
3 4 2.50000  60000.00000 0.00000000000
3 4 2.50000  65000.00000 0.00000000000
3 4 2.50000  70000.00000 0.00000000000
3 4 2.50000  75000.00000 0.00000000000
3 4 2.50000  80000.00000 0.00000000000
3 4 2.50000  85000.00000 0.00000000000
3 4 2.50000  90000.00000 0.00000000000
3 4 2.50000  95000.00000 0.00000000000
3 4 2.50000 100000.00000 0.00000000000
3 4 3.00000   5000.00000 0.00000000000
3 4 3.00000  10000.00000 0.00000000000
3 4 3.00000  15000.00000 0.00000000000
3 4 3.00000  20000.00000 0.00000000000
3 4 3.00000  25000.00000 0.00000000000
3 4 3.00000  30000.00000 0.00000000000
3 4 3.00000  35000.00000 0.00000000000
3 4 3.00000  40000.00000 0.00000000000
3 4 3.00000  45000.00000 0.00000000000
3 4 3.00000  50000.00000 0.00000000000
3 4 3.00000  55000.00000 0.00000000000
3 4 3.00000  60000.00000 0.00000000000
3 4 3.00000  65000.00000 0.00000000000
3 4 3.00000  70000.00000 0.00000000000
3 4 3.00000  75000.00000 0.00000000000
3 4 3.00000  80000.00000 0.00000000000
3 4 3.00000  85000.00000 0.00000000000
3 4 3.00000  90000.00000 0.00000000000
3 4 3.00000  95000.00000 0.00000000000
3 4 3.00000 100000.00000 0.00000000000
3 4 3.50000   5000.00000 0.00000000000
3 4 3.50000  10000.00000 0.00000000000
3 4 3.50000  15000.00000 0.00000000000
3 4 3.50000  20000.00000 0.00000000000
3 4 3.50000  25000.00000 0.00000000000
3 4 3.50000  30000.00000 0.00000000000
3 4 3.50000  35000.00000 0.00000000000
3 4 3.50000  40000.00000 0.00000000000
3 4 3.50000  45000.00000 0.00000000000
3 4 3.50000  50000.00000 0.00000000000
3 4 3.50000  55000.00000 0.00000000000
3 4 3.50000  60000.00000 0.00000000000
3 4 3.50000  65000.00000 0.00000000000
3 4 3.50000  70000.00000 0.00000000000
3 4 3.50000  75000.00000 0.00000000000
3 4 3.50000  80000.00000 0.00000000000
3 4 3.50000  85000.00000 0.00000000000
3 4 3.50000  90000.00000 0.00000000000
3 4 3.50000  95000.00000 0.00000000000
3 4 3.50000 100000.00000 0.00000000000
3 4 4.00000   5000.00000 0.00000000000
3 4 4.00000  10000.00000 0.00000000000
3 4 4.00000  15000.00000 0.00000000000
3 4 4.00000  20000.00000 0.00000000000
3 4 4.00000  25000.00000 0.00000000000
3 4 4.00000  30000.00000 0.00000000000
3 4 4.00000  35000.00000 0.00000000000
3 4 4.00000  40000.00000 0.00000000000
3 4 4.00000  45000.00000 0.00000000000
3 4 4.00000  50000.00000 0.00000000000
3 4 4.00000  55000.00000 0.00000000000
3 4 4.00000  60000.00000 0.00000000000
3 4 4.00000  65000.00000 0.00000000000
3 4 4.00000  70000.00000 0.00000000000
3 4 4.00000  75000.00000 0.00000000000
3 4 4.00000  80000.00000 0.00000000000
3 4 4.00000  85000.00000 0.00000000000
3 4 4.00000  90000.00000 0.00000000000
3 4 4.00000  95000.00000 0.00000000000
3 4 4.00000 100000.00000 0.00000000000
3 4 4.50000   5000.00000 0.00000000000
3 4 4.50000  10000.00000 0.00000000000
3 4 4.50000  15000.00000 0.00000000000
3 4 4.50000  20000.00000 0.00000000000
3 4 4.50000  25000.00000 0.00000000000
3 4 4.50000  30000.00000 0.00000000000
3 4 4.50000  35000.00000 0.00000000000
3 4 4.50000  40000.00000 0.00000000000
3 4 4.50000  45000.00000 0.00000000000
3 4 4.50000  50000.00000 0.00000000000
3 4 4.50000  55000.00000 0.00000000000
3 4 4.50000  60000.00000 0.00000000000
3 4 4.50000  65000.00000 0.00000000000
3 4 4.50000  70000.00000 0.00000000000
3 4 4.50000  75000.00000 0.00000000000
3 4 4.50000  80000.00000 0.00000000000
3 4 4.50000  85000.00000 0.00000000000
3 4 4.50000  90000.00000 0.00000000000
3 4 4.50000  95000.00000 0.00000000000
3 4 4.50000 100000.00000 0.00000000000
3 4 5.00000   5000.00000 0.00000000000
3 4 5.00000  10000.00000 0.00000000000
3 4 5.00000  15000.00000 0.00000000000
3 4 5.00000  20000.00000 0.00000000000
3 4 5.00000  25000.00000 0.00000000000
3 4 5.00000  30000.00000 0.00000000000
3 4 5.00000  35000.00000 0.00000000000
3 4 5.00000  40000.00000 0.00000000000
3 4 5.00000  45000.00000 0.00000000000
3 4 5.00000  50000.00000 0.00000000000
3 4 5.00000  55000.00000 0.00000000000
3 4 5.00000  60000.00000 0.00000000000
3 4 5.00000  65000.00000 0.00000000000
3 4 5.00000  70000.00000 0.00000000000
3 4 5.00000  75000.00000 0.00000000000
3 4 5.00000  80000.00000 0.00000000000
3 4 5.00000  85000.00000 0.00000000000
3 4 5.00000  90000.00000 0.00000000000
3 4 5.00000  95000.00000 0.00000000000
3 4 5.00000 100000.00000 0.00000000000
3 4 5.50000   5000.00000 0.00000000000
3 4 5.50000  10000.00000 0.00000000000
3 4 5.50000  15000.00000 0.00000000000
3 4 5.50000  20000.00000 0.00000000000
3 4 5.50000  25000.00000 0.00000000000
3 4 5.50000  30000.00000 0.00000000000
3 4 5.50000  35000.00000 0.00000000000
3 4 5.50000  40000.00000 0.00000000000
3 4 5.50000  45000.00000 0.00000000000
3 4 5.50000  50000.00000 0.00000000000
3 4 5.50000  55000.00000 0.00000000000
3 4 5.50000  60000.00000 0.00000000000
3 4 5.50000  65000.00000 0.00000000000
3 4 5.50000  70000.00000 0.00000000000
3 4 5.50000  75000.00000 0.00000000000
3 4 5.50000  80000.00000 0.00000000000
3 4 5.50000  85000.00000 0.00000000000
3 4 5.50000  90000.00000 0.00000000000
3 4 5.50000  95000.00000 0.00000000000
3 4 5.50000 100000.00000 0.00000000000
3 4 6.00000   5000.00000 0.00000000000
3 4 6.00000  10000.00000 0.00000000000
3 4 6.00000  15000.00000 0.00000000000
3 4 6.00000  20000.00000 0.00000000000
3 4 6.00000  25000.00000 0.00000000000
3 4 6.00000  30000.00000 0.00000000000
3 4 6.00000  35000.00000 0.00000000000
3 4 6.00000  40000.00000 0.00000000000
3 4 6.00000  45000.00000 0.00000000000
3 4 6.00000  50000.00000 0.00000000000
3 4 6.00000  55000.00000 0.00000000000
3 4 6.00000  60000.00000 0.00000000000
3 4 6.00000  65000.00000 0.00000000000
3 4 6.00000  70000.00000 0.00000000000
3 4 6.00000  75000.00000 0.00000000000
3 4 6.00000  80000.00000 0.00000000000
3 4 6.00000  85000.00000 0.00000000000
3 4 6.00000  90000.00000 0.00000000000
3 4 6.00000  95000.00000 0.00000000000
3 4 6.00000 100000.00000 0.00000000000
3 4 6.50000   5000.00000 0.00000000000
3 4 6.50000  10000.00000 0.00000000000
3 4 6.50000  15000.00000 0.00000000000
3 4 6.50000  20000.00000 0.00000000000
3 4 6.50000  25000.00000 0.00000000000
3 4 6.50000  30000.00000 0.00000000000
3 4 6.50000  35000.00000 0.00000000000
3 4 6.50000  40000.00000 0.00000000000
3 4 6.50000  45000.00000 0.00000000000
3 4 6.50000  50000.00000 0.00000000000
3 4 6.50000  55000.00000 0.00000000000
3 4 6.50000  60000.00000 0.00000000000
3 4 6.50000  65000.00000 0.00000000000
3 4 6.50000  70000.00000 0.00000000000
3 4 6.50000  75000.00000 0.00000000000
3 4 6.50000  80000.00000 0.00000000000
3 4 6.50000  85000.00000 0.00000000000
3 4 6.50000  90000.00000 0.00000000000
3 4 6.50000  95000.00000 0.00000000000
3 4 6.50000 100000.00000 0.00000000000
3 4 7.00000   5000.00000 0.00000000000
3 4 7.00000  10000.00000 0.00000000000
3 4 7.00000  15000.00000 0.00000000000
3 4 7.00000  20000.00000 0.00000000000
3 4 7.00000  25000.00000 0.00000000000
3 4 7.00000  30000.00000 0.00000000000
3 4 7.00000  35000.00000 0.00000000000
3 4 7.00000  40000.00000 0.00000000000
3 4 7.00000  45000.00000 0.00000000000
3 4 7.00000  50000.00000 0.00000000000
3 4 7.00000  55000.00000 0.00000000000
3 4 7.00000  60000.00000 0.00000000000
3 4 7.00000  65000.00000 0.00000000000
3 4 7.00000  70000.00000 0.00000000000
3 4 7.00000  75000.00000 0.00000000000
3 4 7.00000  80000.00000 0.00000000000
3 4 7.00000  85000.00000 0.00000000000
3 4 7.00000  90000.00000 0.00000000000
3 4 7.00000  95000.00000 0.00000000000
3 4 7.00000 100000.00000 0.00000000000
3 4 7.50000   5000.00000 0.00000000000
3 4 7.50000  10000.00000 0.00000000000
3 4 7.50000  15000.00000 0.00000000000
3 4 7.50000  20000.00000 0.00000000000
3 4 7.50000  25000.00000 0.00000000000
3 4 7.50000  30000.00000 0.00000000000
3 4 7.50000  35000.00000 0.00000000000
3 4 7.50000  40000.00000 0.00000000000
3 4 7.50000  45000.00000 0.00000000000
3 4 7.50000  50000.00000 0.00000000000
3 4 7.50000  55000.00000 0.00000000000
3 4 7.50000  60000.00000 0.00000000000
3 4 7.50000  65000.00000 0.00000000000
3 4 7.50000  70000.00000 0.00000000000
3 4 7.50000  75000.00000 0.00000000000
3 4 7.50000  80000.00000 0.00000000000
3 4 7.50000  85000.00000 0.00000000000
3 4 7.50000  90000.00000 0.00000000000
3 4 7.50000  95000.00000 0.00000000000
3 4 7.50000 100000.00000 0.00000000000
3 4 8.00000   5000.00000 0.00144444443
3 4 8.00000  10000.00000 0.00161111113
3 4 8.00000  15000.00000 0.00108888891
3 4 8.00000  20000.00000 0.00217777777
3 4 8.00000  25000.00000 0.00392222224
3 4 8.00000  30000.00000 0.00084444446
3 4 8.00000  35000.00000 0.00023333333
3 4 8.00000  40000.00000 0.00114444444
3 4 8.00000  45000.00000 0.00123333334
3 4 8.00000  50000.00000 0.00111111108
3 4 8.00000  55000.00000 0.00141111113
3 4 8.00000  60000.00000 0.00106666667
3 4 8.00000  65000.00000 0.00000000000
3 4 8.00000  70000.00000 0.00118888889
3 4 8.00000  75000.00000 0.00097777780
3 4 8.00000  80000.00000 0.00234444447
3 4 8.00000  85000.00000 0.00308888882
3 4 8.00000  90000.00000 0.00396666663
3 4 8.00000  95000.00000 0.00166666668
3 4 8.00000 100000.00000 0.00188888889
