# Supplementary material for: A social system to disperse the irrigation start date based on the spatial public goods game
Source: PLoS One. 2023 May 24;18(5):e0286127. doi: 10.1371/journal.pone.0286127 (PMC10208473; doi:10.1371/journal.pone.0286127)
Supplement: S1 Data — (ZIP) [file pone.0286127.s002.zip › Data/FigA2.txt]

1 1 0.50000   5000.00000 0.00000000000
1 1 0.50000  10000.00000 0.00000000000
1 1 0.50000  15000.00000 0.00000000000
1 1 0.50000  20000.00000 0.00000000000
1 1 0.50000  25000.00000 0.00000000000
1 1 0.50000  30000.00000 0.00000000000
1 1 0.50000  35000.00000 0.00000000000
1 1 0.50000  40000.00000 0.00000000000
1 1 0.50000  45000.00000 0.00000000000
1 1 0.50000  50000.00000 0.00000000000
1 1 0.50000  55000.00000 0.00000000000
1 1 0.50000  60000.00000 0.00000000000
1 1 0.50000  65000.00000 0.00000000000
1 1 0.50000  70000.00000 0.00000000000
1 1 0.50000  75000.00000 0.00000000000
1 1 0.50000  80000.00000 0.00000000000
1 1 0.50000  85000.00000 0.00000000000
1 1 0.50000  90000.00000 0.00000000000
1 1 0.50000  95000.00000 0.00000000000
1 1 0.50000 100000.00000 0.00000000000
1 1 1.00000   5000.00000 0.00000000000
1 1 1.00000  10000.00000 0.00000000000
1 1 1.00000  15000.00000 0.00000000000
1 1 1.00000  20000.00000 0.00000000000
1 1 1.00000  25000.00000 0.00000000000
1 1 1.00000  30000.00000 0.00000000000
1 1 1.00000  35000.00000 0.00000000000
1 1 1.00000  40000.00000 0.00000000000
1 1 1.00000  45000.00000 0.00000000000
1 1 1.00000  50000.00000 0.00000000000
1 1 1.00000  55000.00000 0.00000000000
1 1 1.00000  60000.00000 0.00000000000
1 1 1.00000  65000.00000 0.00000000000
1 1 1.00000  70000.00000 0.00000000000
1 1 1.00000  75000.00000 0.00000000000
1 1 1.00000  80000.00000 0.00000000000
1 1 1.00000  85000.00000 0.00000000000
1 1 1.00000  90000.00000 0.00000000000
1 1 1.00000  95000.00000 0.00000000000
1 1 1.00000 100000.00000 0.00000000000
1 1 1.50000   5000.00000 0.00000000000
1 1 1.50000  10000.00000 0.00000000000
1 1 1.50000  15000.00000 0.00000000000
1 1 1.50000  20000.00000 0.00000000000
1 1 1.50000  25000.00000 0.00000000000
1 1 1.50000  30000.00000 0.00000000000
1 1 1.50000  35000.00000 0.00000000000
1 1 1.50000  40000.00000 0.00000000000
1 1 1.50000  45000.00000 0.00000000000
1 1 1.50000  50000.00000 0.00000000000
1 1 1.50000  55000.00000 0.00000000000
1 1 1.50000  60000.00000 0.00000000000
1 1 1.50000  65000.00000 0.00000000000
1 1 1.50000  70000.00000 0.00000000000
1 1 1.50000  75000.00000 0.00000000000
1 1 1.50000  80000.00000 0.00000000000
1 1 1.50000  85000.00000 0.00000000000
1 1 1.50000  90000.00000 0.00000000000
1 1 1.50000  95000.00000 0.00000000000
1 1 1.50000 100000.00000 0.00000000000
1 1 2.00000   5000.00000 0.00000000000
1 1 2.00000  10000.00000 0.00000000000
1 1 2.00000  15000.00000 0.00000000000
1 1 2.00000  20000.00000 0.00000000000
1 1 2.00000  25000.00000 0.00000000000
1 1 2.00000  30000.00000 0.00000000000
1 1 2.00000  35000.00000 0.00000000000
1 1 2.00000  40000.00000 0.00000000000
1 1 2.00000  45000.00000 0.00000000000
1 1 2.00000  50000.00000 0.00000000000
1 1 2.00000  55000.00000 0.00000000000
1 1 2.00000  60000.00000 0.00000000000
1 1 2.00000  65000.00000 0.00000000000
1 1 2.00000  70000.00000 0.00000000000
1 1 2.00000  75000.00000 0.00000000000
1 1 2.00000  80000.00000 0.00000000000
1 1 2.00000  85000.00000 0.00000000000
1 1 2.00000  90000.00000 0.00000000000
1 1 2.00000  95000.00000 0.00000000000
1 1 2.00000 100000.00000 0.00000000000
1 1 2.50000   5000.00000 0.00000000000
1 1 2.50000  10000.00000 0.00000000000
1 1 2.50000  15000.00000 0.00000000000
1 1 2.50000  20000.00000 0.00000000000
1 1 2.50000  25000.00000 0.00000000000
1 1 2.50000  30000.00000 0.00000000000
1 1 2.50000  35000.00000 0.00000000000
1 1 2.50000  40000.00000 0.00000000000
1 1 2.50000  45000.00000 0.00000000000
1 1 2.50000  50000.00000 0.00000000000
1 1 2.50000  55000.00000 0.00000000000
1 1 2.50000  60000.00000 0.00000000000
1 1 2.50000  65000.00000 0.00000000000
1 1 2.50000  70000.00000 0.00000000000
1 1 2.50000  75000.00000 0.00000000000
1 1 2.50000  80000.00000 0.00000000000
1 1 2.50000  85000.00000 0.00000000000
1 1 2.50000  90000.00000 0.00000000000
1 1 2.50000  95000.00000 0.00000000000
1 1 2.50000 100000.00000 0.00000000000
1 1 3.00000   5000.00000 0.00000000000
1 1 3.00000  10000.00000 0.00000000000
1 1 3.00000  15000.00000 0.00000000000
1 1 3.00000  20000.00000 0.00000000000
1 1 3.00000  25000.00000 0.00000000000
1 1 3.00000  30000.00000 0.00000000000
1 1 3.00000  35000.00000 0.00000000000
1 1 3.00000  40000.00000 0.00000000000
1 1 3.00000  45000.00000 0.00000000000
1 1 3.00000  50000.00000 0.00000000000
1 1 3.00000  55000.00000 0.00000000000
1 1 3.00000  60000.00000 0.00000000000
1 1 3.00000  65000.00000 0.00000000000
1 1 3.00000  70000.00000 0.00000000000
1 1 3.00000  75000.00000 0.00000000000
1 1 3.00000  80000.00000 0.00000000000
1 1 3.00000  85000.00000 0.00000000000
1 1 3.00000  90000.00000 0.00000000000
1 1 3.00000  95000.00000 0.00000000000
1 1 3.00000 100000.00000 0.00000000000
1 1 3.50000   5000.00000 0.00000000000
1 1 3.50000  10000.00000 0.00000000000
1 1 3.50000  15000.00000 0.00000000000
1 1 3.50000  20000.00000 0.00000000000
1 1 3.50000  25000.00000 0.00000000000
1 1 3.50000  30000.00000 0.00000000000
1 1 3.50000  35000.00000 0.00000000000
1 1 3.50000  40000.00000 0.00000000000
1 1 3.50000  45000.00000 0.00000000000
1 1 3.50000  50000.00000 0.00000000000
1 1 3.50000  55000.00000 0.00000000000
1 1 3.50000  60000.00000 0.00000000000
1 1 3.50000  65000.00000 0.00000000000
1 1 3.50000  70000.00000 0.00000000000
1 1 3.50000  75000.00000 0.00000000000
1 1 3.50000  80000.00000 0.00000000000
1 1 3.50000  85000.00000 0.00000000000
1 1 3.50000  90000.00000 0.00000000000
1 1 3.50000  95000.00000 0.00000000000
1 1 3.50000 100000.00000 0.00000000000
1 1 4.00000   5000.00000 0.00000000000
1 1 4.00000  10000.00000 0.00000000000
1 1 4.00000  15000.00000 0.00000000000
1 1 4.00000  20000.00000 0.00000000000
1 1 4.00000  25000.00000 0.00000000000
1 1 4.00000  30000.00000 0.00000000000
1 1 4.00000  35000.00000 0.00000000000
1 1 4.00000  40000.00000 0.00000000000
1 1 4.00000  45000.00000 0.00000000000
1 1 4.00000  50000.00000 0.00000000000
1 1 4.00000  55000.00000 0.00000000000
1 1 4.00000  60000.00000 0.00000000000
1 1 4.00000  65000.00000 0.00000000000
1 1 4.00000  70000.00000 0.00000000000
1 1 4.00000  75000.00000 0.00000000000
1 1 4.00000  80000.00000 0.00000000000
1 1 4.00000  85000.00000 0.00000000000
1 1 4.00000  90000.00000 0.00000000000
1 1 4.00000  95000.00000 0.00000000000
1 1 4.00000 100000.00000 0.00000000000
1 1 4.50000   5000.00000 0.01868888891
1 1 4.50000  10000.00000 0.02121111115
1 1 4.50000  15000.00000 0.01933333341
1 1 4.50000  20000.00000 0.02003333343
1 1 4.50000  25000.00000 0.01865555558
1 1 4.50000  30000.00000 0.02123333343
1 1 4.50000  35000.00000 0.01717777778
1 1 4.50000  40000.00000 0.02128888896
1 1 4.50000  45000.00000 0.01965555563
1 1 4.50000  50000.00000 0.02087777787
1 1 4.50000  55000.00000 0.02122222225
1 1 4.50000  60000.00000 0.02230000008
1 1 4.50000  65000.00000 0.02180000004
1 1 4.50000  70000.00000 0.01983333343
1 1 4.50000  75000.00000 0.01954444450
1 1 4.50000  80000.00000 0.02023333341
1 1 4.50000  85000.00000 0.01941111126
1 1 4.50000  90000.00000 0.02031111128
1 1 4.50000  95000.00000 0.01946666672
1 1 4.50000 100000.00000 0.02015555563
1 1 5.00000   5000.00000 0.01806666669
1 1 5.00000  10000.00000 0.02185555561
1 1 5.00000  15000.00000 0.02128888893
1 1 5.00000  20000.00000 0.02013333336
1 1 5.00000  25000.00000 0.02063333345
1 1 5.00000  30000.00000 0.02281111117
1 1 5.00000  35000.00000 0.01873333350
1 1 5.00000  40000.00000 0.02120000000
1 1 5.00000  45000.00000 0.01978888902
1 1 5.00000  50000.00000 0.02062222226
1 1 5.00000  55000.00000 0.01995555563
1 1 5.00000  60000.00000 0.01907777779
1 1 5.00000  65000.00000 0.02097777789
1 1 5.00000  70000.00000 0.02002222223
1 1 5.00000  75000.00000 0.02011111116
1 1 5.00000  80000.00000 0.01894444451
1 1 5.00000  85000.00000 0.01873333335
1 1 5.00000  90000.00000 0.01955555562
1 1 5.00000  95000.00000 0.02174444448
1 1 5.00000 100000.00000 0.01944444462
1 1 5.50000   5000.00000 0.02041111123
1 1 5.50000  10000.00000 0.01851111118
1 1 5.50000  15000.00000 0.02011111127
1 1 5.50000  20000.00000 0.02303333339
1 1 5.50000  25000.00000 0.01997777786
1 1 5.50000  30000.00000 0.01967777784
1 1 5.50000  35000.00000 0.02092222239
1 1 5.50000  40000.00000 0.01938888898
1 1 5.50000  45000.00000 0.01861111109
1 1 5.50000  50000.00000 0.02078888900
1 1 5.50000  55000.00000 0.02024444450
1 1 5.50000  60000.00000 0.01786666675
1 1 5.50000  65000.00000 0.02051111122
1 1 5.50000  70000.00000 0.02040000010
1 1 5.50000  75000.00000 0.02021111104
1 1 5.50000  80000.00000 0.01835555566
1 1 5.50000  85000.00000 0.02060000001
1 1 5.50000  90000.00000 0.02031111123
1 1 5.50000  95000.00000 0.01901111115
1 1 5.50000 100000.00000 0.01953333338
1 1 6.00000   5000.00000 0.02204444450
1 1 6.00000  10000.00000 0.01791111113
1 1 6.00000  15000.00000 0.02130000002
1 1 6.00000  20000.00000 0.02101111109
1 1 6.00000  25000.00000 0.02101111110
1 1 6.00000  30000.00000 0.02043333341
1 1 6.00000  35000.00000 0.02072222230
1 1 6.00000  40000.00000 0.01780000010
1 1 6.00000  45000.00000 0.01798888896
1 1 6.00000  50000.00000 0.01947777784
1 1 6.00000  55000.00000 0.02137777778
1 1 6.00000  60000.00000 0.02083333347
1 1 6.00000  65000.00000 0.02052222230
1 1 6.00000  70000.00000 0.02080000000
1 1 6.00000  75000.00000 0.02125555557
1 1 6.00000  80000.00000 0.01938888892
1 1 6.00000  85000.00000 0.01918888895
1 1 6.00000  90000.00000 0.02201111118
1 1 6.00000  95000.00000 0.02145555548
1 1 6.00000 100000.00000 0.01851111115
1 1 6.50000   5000.00000 0.02561111119
1 1 6.50000  10000.00000 0.02651111111
1 1 6.50000  15000.00000 0.02032222234
1 1 6.50000  20000.00000 0.02336666663
1 1 6.50000  25000.00000 0.02454444443
1 1 6.50000  30000.00000 0.02372222228
1 1 6.50000  35000.00000 0.02291111115
1 1 6.50000  40000.00000 0.02207777778
1 1 6.50000  45000.00000 0.02503333335
1 1 6.50000  50000.00000 0.02470000009
1 1 6.50000  55000.00000 0.02385555559
1 1 6.50000  60000.00000 0.02627777784
1 1 6.50000  65000.00000 0.02628888883
1 1 6.50000  70000.00000 0.02653333343
1 1 6.50000  75000.00000 0.02356666671
1 1 6.50000  80000.00000 0.02280000006
1 1 6.50000  85000.00000 0.02534444444
1 1 6.50000  90000.00000 0.02304444443
1 1 6.50000  95000.00000 0.02563333335
1 1 6.50000 100000.00000 0.02753333329
1 1 7.00000   5000.00000 0.05134444481
1 1 7.00000  10000.00000 0.04933333339
1 1 7.00000  15000.00000 0.05154444460
1 1 7.00000  20000.00000 0.05057777797
1 1 7.00000  25000.00000 0.05086666680
1 1 7.00000  30000.00000 0.05087777784
1 1 7.00000  35000.00000 0.04593333349
1 1 7.00000  40000.00000 0.05424444466
1 1 7.00000  45000.00000 0.04882222228
1 1 7.00000  50000.00000 0.04683333361
1 1 7.00000  55000.00000 0.05176666679
1 1 7.00000  60000.00000 0.05060000014
1 1 7.00000  65000.00000 0.05445555554
1 1 7.00000  70000.00000 0.05007777789
1 1 7.00000  75000.00000 0.04931111114
1 1 7.00000  80000.00000 0.05190000014
1 1 7.00000  85000.00000 0.05172222228
1 1 7.00000  90000.00000 0.04744444442
1 1 7.00000  95000.00000 0.05114444478
1 1 7.00000 100000.00000 0.04825555578
1 1 7.50000   5000.00000 0.04687777798
1 1 7.50000  10000.00000 0.04768888901
1 1 7.50000  15000.00000 0.04897777791
1 1 7.50000  20000.00000 0.05216666668
1 1 7.50000  25000.00000 0.04774444452
1 1 7.50000  30000.00000 0.05126666681
1 1 7.50000  35000.00000 0.05264444440
1 1 7.50000  40000.00000 0.05026666671
1 1 7.50000  45000.00000 0.05139999986
1 1 7.50000  50000.00000 0.05029999983
1 1 7.50000  55000.00000 0.04782222242
1 1 7.50000  60000.00000 0.04523333334
1 1 7.50000  65000.00000 0.04771111102
1 1 7.50000  70000.00000 0.04822222218
1 1 7.50000  75000.00000 0.04982222251
1 1 7.50000  80000.00000 0.05002222242
1 1 7.50000  85000.00000 0.04388888927
1 1 7.50000  90000.00000 0.05343333328
1 1 7.50000  95000.00000 0.05305555576
1 1 7.50000 100000.00000 0.04820000032
1 1 8.00000   5000.00000 0.04746666643
1 1 8.00000  10000.00000 0.05520000004
1 1 8.00000  15000.00000 0.05057777787
1 1 8.00000  20000.00000 0.04867777779
1 1 8.00000  25000.00000 0.04939999974
1 1 8.00000  30000.00000 0.05087777773
1 1 8.00000  35000.00000 0.05087777794
1 1 8.00000  40000.00000 0.05046666670
1 1 8.00000  45000.00000 0.05012222264
1 1 8.00000  50000.00000 0.04802222226
1 1 8.00000  55000.00000 0.04759999995
1 1 8.00000  60000.00000 0.04586666663
1 1 8.00000  65000.00000 0.04646666680
1 1 8.00000  70000.00000 0.05231111133
1 1 8.00000  75000.00000 0.05572222203
1 1 8.00000  80000.00000 0.04973333361
1 1 8.00000  85000.00000 0.04858888891
1 1 8.00000  90000.00000 0.05075555570
1 1 8.00000  95000.00000 0.04934444462
1 1 8.00000 100000.00000 0.05221111123
1 2 0.50000   5000.00000 0.00000000000
1 2 0.50000  10000.00000 0.00000000000
1 2 0.50000  15000.00000 0.00000000000
1 2 0.50000  20000.00000 0.00000000000
1 2 0.50000  25000.00000 0.00000000000
1 2 0.50000  30000.00000 0.00000000000
1 2 0.50000  35000.00000 0.00000000000
1 2 0.50000  40000.00000 0.00000000000
1 2 0.50000  45000.00000 0.00000000000
1 2 0.50000  50000.00000 0.00000000000
1 2 0.50000  55000.00000 0.00000000000
1 2 0.50000  60000.00000 0.00000000000
1 2 0.50000  65000.00000 0.00000000000
1 2 0.50000  70000.00000 0.00000000000
1 2 0.50000  75000.00000 0.00000000000
1 2 0.50000  80000.00000 0.00000000000
1 2 0.50000  85000.00000 0.00000000000
1 2 0.50000  90000.00000 0.00000000000
1 2 0.50000  95000.00000 0.00000000000
1 2 0.50000 100000.00000 0.00000000000
1 2 1.00000   5000.00000 0.00000000000
1 2 1.00000  10000.00000 0.00000000000
1 2 1.00000  15000.00000 0.00000000000
1 2 1.00000  20000.00000 0.00000000000
1 2 1.00000  25000.00000 0.00000000000
1 2 1.00000  30000.00000 0.00000000000
1 2 1.00000  35000.00000 0.00000000000
1 2 1.00000  40000.00000 0.00000000000
1 2 1.00000  45000.00000 0.00000000000
1 2 1.00000  50000.00000 0.00000000000
1 2 1.00000  55000.00000 0.00000000000
1 2 1.00000  60000.00000 0.00000000000
1 2 1.00000  65000.00000 0.00000000000
1 2 1.00000  70000.00000 0.00000000000
1 2 1.00000  75000.00000 0.00000000000
1 2 1.00000  80000.00000 0.00000000000
1 2 1.00000  85000.00000 0.00000000000
1 2 1.00000  90000.00000 0.00000000000
1 2 1.00000  95000.00000 0.00000000000
1 2 1.00000 100000.00000 0.00000000000
1 2 1.50000   5000.00000 0.00000000000
1 2 1.50000  10000.00000 0.00000000000
1 2 1.50000  15000.00000 0.00000000000
1 2 1.50000  20000.00000 0.00000000000
1 2 1.50000  25000.00000 0.00000000000
1 2 1.50000  30000.00000 0.00000000000
1 2 1.50000  35000.00000 0.00000000000
1 2 1.50000  40000.00000 0.00000000000
1 2 1.50000  45000.00000 0.00000000000
1 2 1.50000  50000.00000 0.00000000000
1 2 1.50000  55000.00000 0.00000000000
1 2 1.50000  60000.00000 0.00000000000
1 2 1.50000  65000.00000 0.00000000000
1 2 1.50000  70000.00000 0.00000000000
1 2 1.50000  75000.00000 0.00000000000
1 2 1.50000  80000.00000 0.00000000000
1 2 1.50000  85000.00000 0.00000000000
1 2 1.50000  90000.00000 0.00000000000
1 2 1.50000  95000.00000 0.00000000000
1 2 1.50000 100000.00000 0.00000000000
1 2 2.00000   5000.00000 0.00000000000
1 2 2.00000  10000.00000 0.00000000000
1 2 2.00000  15000.00000 0.00000000000
1 2 2.00000  20000.00000 0.00000000000
1 2 2.00000  25000.00000 0.00000000000
1 2 2.00000  30000.00000 0.00000000000
1 2 2.00000  35000.00000 0.00000000000
1 2 2.00000  40000.00000 0.00000000000
1 2 2.00000  45000.00000 0.00000000000
1 2 2.00000  50000.00000 0.00000000000
1 2 2.00000  55000.00000 0.00000000000
1 2 2.00000  60000.00000 0.00000000000
1 2 2.00000  65000.00000 0.00000000000
1 2 2.00000  70000.00000 0.00000000000
1 2 2.00000  75000.00000 0.00000000000
1 2 2.00000  80000.00000 0.00000000000
1 2 2.00000  85000.00000 0.00000000000
1 2 2.00000  90000.00000 0.00000000000
1 2 2.00000  95000.00000 0.00000000000
1 2 2.00000 100000.00000 0.00000000000
1 2 2.50000   5000.00000 0.00000000000
1 2 2.50000  10000.00000 0.00000000000
1 2 2.50000  15000.00000 0.00000000000
1 2 2.50000  20000.00000 0.00000000000
1 2 2.50000  25000.00000 0.00000000000
1 2 2.50000  30000.00000 0.00000000000
1 2 2.50000  35000.00000 0.00000000000
1 2 2.50000  40000.00000 0.00000000000
1 2 2.50000  45000.00000 0.00000000000
1 2 2.50000  50000.00000 0.00000000000
1 2 2.50000  55000.00000 0.00000000000
1 2 2.50000  60000.00000 0.00000000000
1 2 2.50000  65000.00000 0.00000000000
1 2 2.50000  70000.00000 0.00000000000
1 2 2.50000  75000.00000 0.00000000000
1 2 2.50000  80000.00000 0.00000000000
1 2 2.50000  85000.00000 0.00000000000
1 2 2.50000  90000.00000 0.00000000000
1 2 2.50000  95000.00000 0.00000000000
1 2 2.50000 100000.00000 0.00000000000
1 2 3.00000   5000.00000 0.00000000000
1 2 3.00000  10000.00000 0.00085555555
1 2 3.00000  15000.00000 0.00000000000
1 2 3.00000  20000.00000 0.00000000000
1 2 3.00000  25000.00000 0.00000000000
1 2 3.00000  30000.00000 0.00053333335
1 2 3.00000  35000.00000 0.00000000000
1 2 3.00000  40000.00000 0.00005555556
1 2 3.00000  45000.00000 0.00000000000
1 2 3.00000  50000.00000 0.00000000000
1 2 3.00000  55000.00000 0.00007777778
1 2 3.00000  60000.00000 0.00000000000
1 2 3.00000  65000.00000 0.00000000000
1 2 3.00000  70000.00000 0.00095555555
1 2 3.00000  75000.00000 0.00000000000
1 2 3.00000  80000.00000 0.00028888889
1 2 3.00000  85000.00000 0.00000000000
1 2 3.00000  90000.00000 0.00000000000
1 2 3.00000  95000.00000 0.00000000000
1 2 3.00000 100000.00000 0.00041111113
1 2 3.50000   5000.00000 0.00000000000
1 2 3.50000  10000.00000 0.00000000000
1 2 3.50000  15000.00000 0.00000000000
1 2 3.50000  20000.00000 0.00000000000
1 2 3.50000  25000.00000 0.00000000000
1 2 3.50000  30000.00000 0.00000000000
1 2 3.50000  35000.00000 0.00000000000
1 2 3.50000  40000.00000 0.00000000000
1 2 3.50000  45000.00000 0.00000000000
1 2 3.50000  50000.00000 0.00000000000
1 2 3.50000  55000.00000 0.00000000000
1 2 3.50000  60000.00000 0.00000000000
1 2 3.50000  65000.00000 0.00004444445
1 2 3.50000  70000.00000 0.00000000000
1 2 3.50000  75000.00000 0.00000000000
1 2 3.50000  80000.00000 0.00000000000
1 2 3.50000  85000.00000 0.00015555556
1 2 3.50000  90000.00000 0.00000000000
1 2 3.50000  95000.00000 0.00076666668
1 2 3.50000 100000.00000 0.00031111112
1 2 4.00000   5000.00000 0.00000000000
1 2 4.00000  10000.00000 0.00059999999
1 2 4.00000  15000.00000 0.00000000000
1 2 4.00000  20000.00000 0.00000000000
1 2 4.00000  25000.00000 0.00000000000
1 2 4.00000  30000.00000 0.00070000000
1 2 4.00000  35000.00000 0.00000000000
1 2 4.00000  40000.00000 0.00035555556
1 2 4.00000  45000.00000 0.00000000000
1 2 4.00000  50000.00000 0.00000000000
1 2 4.00000  55000.00000 0.00095555559
1 2 4.00000  60000.00000 0.00000000000
1 2 4.00000  65000.00000 0.00000000000
1 2 4.00000  70000.00000 0.00000000000
1 2 4.00000  75000.00000 0.00000000000
1 2 4.00000  80000.00000 0.00000000000
1 2 4.00000  85000.00000 0.00027777778
1 2 4.00000  90000.00000 0.00028888889
1 2 4.00000  95000.00000 0.00000000000
1 2 4.00000 100000.00000 0.00086666669
1 2 4.50000   5000.00000 0.00000000000
1 2 4.50000  10000.00000 0.00000000000
1 2 4.50000  15000.00000 0.00000000000
1 2 4.50000  20000.00000 0.00035555556
1 2 4.50000  25000.00000 0.00000000000
1 2 4.50000  30000.00000 0.00047777779
1 2 4.50000  35000.00000 0.00000000000
1 2 4.50000  40000.00000 0.00000000000
1 2 4.50000  45000.00000 0.00056666667
1 2 4.50000  50000.00000 0.00057777777
1 2 4.50000  55000.00000 0.00036666665
1 2 4.50000  60000.00000 0.00000000000
1 2 4.50000  65000.00000 0.00000000000
1 2 4.50000  70000.00000 0.00025555555
1 2 4.50000  75000.00000 0.00037777778
1 2 4.50000  80000.00000 0.00000000000
1 2 4.50000  85000.00000 0.00000000000
1 2 4.50000  90000.00000 0.00011111111
1 2 4.50000  95000.00000 0.00033333335
1 2 4.50000 100000.00000 0.00000000000
1 2 5.00000   5000.00000 0.99941111147
1 2 5.00000  10000.00000 0.99968888819
1 2 5.00000  15000.00000 0.99942222238
1 2 5.00000  20000.00000 0.99934444427
1 2 5.00000  25000.00000 0.99970000029
1 2 5.00000  30000.00000 0.99980000019
1 2 5.00000  35000.00000 0.99976666629
1 2 5.00000  40000.00000 0.99933333337
1 2 5.00000  45000.00000 0.99948888898
1 2 5.00000  50000.00000 0.99937777758
1 2 5.00000  55000.00000 0.99931111097
1 2 5.00000  60000.00000 0.99935555577
1 2 5.00000  65000.00000 0.99967777729
1 2 5.00000  70000.00000 0.99982222199
1 2 5.00000  75000.00000 0.99936666787
1 2 5.00000  80000.00000 0.99938888848
1 2 5.00000  85000.00000 0.99968888819
1 2 5.00000  90000.00000 0.99956666648
1 2 5.00000  95000.00000 0.99887777746
1 2 5.00000 100000.00000 0.99977777839
1 2 5.50000   5000.00000 1.00000000000
1 2 5.50000  10000.00000 1.00000000000
1 2 5.50000  15000.00000 1.00000000000
1 2 5.50000  20000.00000 1.00000000000
1 2 5.50000  25000.00000 1.00000000000
1 2 5.50000  30000.00000 1.00000000000
1 2 5.50000  35000.00000 1.00000000000
1 2 5.50000  40000.00000 1.00000000000
1 2 5.50000  45000.00000 1.00000000000
1 2 5.50000  50000.00000 1.00000000000
1 2 5.50000  55000.00000 1.00000000000
1 2 5.50000  60000.00000 1.00000000000
1 2 5.50000  65000.00000 1.00000000000
1 2 5.50000  70000.00000 1.00000000000
1 2 5.50000  75000.00000 1.00000000000
1 2 5.50000  80000.00000 1.00000000000
1 2 5.50000  85000.00000 1.00000000000
1 2 5.50000  90000.00000 1.00000000000
1 2 5.50000  95000.00000 1.00000000000
1 2 5.50000 100000.00000 1.00000000000
1 2 6.00000   5000.00000 1.00000000000
1 2 6.00000  10000.00000 1.00000000000
1 2 6.00000  15000.00000 1.00000000000
1 2 6.00000  20000.00000 1.00000000000
1 2 6.00000  25000.00000 1.00000000000
1 2 6.00000  30000.00000 1.00000000000
1 2 6.00000  35000.00000 1.00000000000
1 2 6.00000  40000.00000 1.00000000000
1 2 6.00000  45000.00000 1.00000000000
1 2 6.00000  50000.00000 1.00000000000
1 2 6.00000  55000.00000 1.00000000000
1 2 6.00000  60000.00000 1.00000000000
1 2 6.00000  65000.00000 1.00000000000
1 2 6.00000  70000.00000 1.00000000000
1 2 6.00000  75000.00000 1.00000000000
1 2 6.00000  80000.00000 1.00000000000
1 2 6.00000  85000.00000 1.00000000000
1 2 6.00000  90000.00000 1.00000000000
1 2 6.00000  95000.00000 1.00000000000
1 2 6.00000 100000.00000 1.00000000000
1 2 6.50000   5000.00000 1.00000000000
1 2 6.50000  10000.00000 1.00000000000
1 2 6.50000  15000.00000 1.00000000000
1 2 6.50000  20000.00000 1.00000000000
1 2 6.50000  25000.00000 1.00000000000
1 2 6.50000  30000.00000 1.00000000000
1 2 6.50000  35000.00000 1.00000000000
1 2 6.50000  40000.00000 1.00000000000
1 2 6.50000  45000.00000 1.00000000000
1 2 6.50000  50000.00000 1.00000000000
1 2 6.50000  55000.00000 1.00000000000
1 2 6.50000  60000.00000 1.00000000000
1 2 6.50000  65000.00000 1.00000000000
1 2 6.50000  70000.00000 1.00000000000
1 2 6.50000  75000.00000 1.00000000000
1 2 6.50000  80000.00000 1.00000000000
1 2 6.50000  85000.00000 1.00000000000
1 2 6.50000  90000.00000 1.00000000000
1 2 6.50000  95000.00000 1.00000000000
1 2 6.50000 100000.00000 1.00000000000
1 2 7.00000   5000.00000 1.00000000000
1 2 7.00000  10000.00000 1.00000000000
1 2 7.00000  15000.00000 1.00000000000
1 2 7.00000  20000.00000 1.00000000000
1 2 7.00000  25000.00000 1.00000000000
1 2 7.00000  30000.00000 1.00000000000
1 2 7.00000  35000.00000 1.00000000000
1 2 7.00000  40000.00000 1.00000000000
1 2 7.00000  45000.00000 1.00000000000
1 2 7.00000  50000.00000 1.00000000000
1 2 7.00000  55000.00000 1.00000000000
1 2 7.00000  60000.00000 1.00000000000
1 2 7.00000  65000.00000 1.00000000000
1 2 7.00000  70000.00000 1.00000000000
1 2 7.00000  75000.00000 1.00000000000
1 2 7.00000  80000.00000 1.00000000000
1 2 7.00000  85000.00000 1.00000000000
1 2 7.00000  90000.00000 1.00000000000
1 2 7.00000  95000.00000 1.00000000000
1 2 7.00000 100000.00000 1.00000000000
1 2 7.50000   5000.00000 1.00000000000
1 2 7.50000  10000.00000 1.00000000000
1 2 7.50000  15000.00000 1.00000000000
1 2 7.50000  20000.00000 1.00000000000
1 2 7.50000  25000.00000 1.00000000000
1 2 7.50000  30000.00000 1.00000000000
1 2 7.50000  35000.00000 1.00000000000
1 2 7.50000  40000.00000 1.00000000000
1 2 7.50000  45000.00000 1.00000000000
1 2 7.50000  50000.00000 1.00000000000
1 2 7.50000  55000.00000 1.00000000000
1 2 7.50000  60000.00000 1.00000000000
1 2 7.50000  65000.00000 1.00000000000
1 2 7.50000  70000.00000 1.00000000000
1 2 7.50000  75000.00000 1.00000000000
1 2 7.50000  80000.00000 1.00000000000
1 2 7.50000  85000.00000 1.00000000000
1 2 7.50000  90000.00000 1.00000000000
1 2 7.50000  95000.00000 1.00000000000
1 2 7.50000 100000.00000 1.00000000000
1 2 8.00000   5000.00000 1.00000000000
1 2 8.00000  10000.00000 1.00000000000
1 2 8.00000  15000.00000 1.00000000000
1 2 8.00000  20000.00000 1.00000000000
1 2 8.00000  25000.00000 1.00000000000
1 2 8.00000  30000.00000 1.00000000000
1 2 8.00000  35000.00000 1.00000000000
1 2 8.00000  40000.00000 1.00000000000
1 2 8.00000  45000.00000 1.00000000000
1 2 8.00000  50000.00000 1.00000000000
1 2 8.00000  55000.00000 1.00000000000
1 2 8.00000  60000.00000 1.00000000000
1 2 8.00000  65000.00000 1.00000000000
1 2 8.00000  70000.00000 1.00000000000
1 2 8.00000  75000.00000 1.00000000000
1 2 8.00000  80000.00000 1.00000000000
1 2 8.00000  85000.00000 1.00000000000
1 2 8.00000  90000.00000 1.00000000000
1 2 8.00000  95000.00000 1.00000000000
1 2 8.00000 100000.00000 1.00000000000
1 3 0.50000   5000.00000 0.00000000000
1 3 0.50000  10000.00000 0.00000000000
1 3 0.50000  15000.00000 0.00000000000
1 3 0.50000  20000.00000 0.00000000000
1 3 0.50000  25000.00000 0.00000000000
1 3 0.50000  30000.00000 0.00000000000
1 3 0.50000  35000.00000 0.00000000000
1 3 0.50000  40000.00000 0.00000000000
1 3 0.50000  45000.00000 0.00000000000
1 3 0.50000  50000.00000 0.00000000000
1 3 0.50000  55000.00000 0.00000000000
1 3 0.50000  60000.00000 0.00000000000
1 3 0.50000  65000.00000 0.00000000000
1 3 0.50000  70000.00000 0.00000000000
1 3 0.50000  75000.00000 0.00000000000
1 3 0.50000  80000.00000 0.00000000000
1 3 0.50000  85000.00000 0.00000000000
1 3 0.50000  90000.00000 0.00000000000
1 3 0.50000  95000.00000 0.00000000000
1 3 0.50000 100000.00000 0.00000000000
1 3 1.00000   5000.00000 0.00000000000
1 3 1.00000  10000.00000 0.00000000000
1 3 1.00000  15000.00000 0.00000000000
1 3 1.00000  20000.00000 0.00000000000
1 3 1.00000  25000.00000 0.00000000000
1 3 1.00000  30000.00000 0.00000000000
1 3 1.00000  35000.00000 0.00000000000
1 3 1.00000  40000.00000 0.00000000000
1 3 1.00000  45000.00000 0.00000000000
1 3 1.00000  50000.00000 0.00000000000
1 3 1.00000  55000.00000 0.00000000000
1 3 1.00000  60000.00000 0.00000000000
1 3 1.00000  65000.00000 0.00000000000
1 3 1.00000  70000.00000 0.00000000000
1 3 1.00000  75000.00000 0.00000000000
1 3 1.00000  80000.00000 0.00000000000
1 3 1.00000  85000.00000 0.00000000000
1 3 1.00000  90000.00000 0.00000000000
1 3 1.00000  95000.00000 0.00000000000
1 3 1.00000 100000.00000 0.00000000000
1 3 1.50000   5000.00000 0.00000000000
1 3 1.50000  10000.00000 0.00000000000
1 3 1.50000  15000.00000 0.00000000000
1 3 1.50000  20000.00000 0.00000000000
1 3 1.50000  25000.00000 0.00000000000
1 3 1.50000  30000.00000 0.00000000000
1 3 1.50000  35000.00000 0.00000000000
1 3 1.50000  40000.00000 0.00000000000
1 3 1.50000  45000.00000 0.00000000000
1 3 1.50000  50000.00000 0.00000000000
1 3 1.50000  55000.00000 0.00000000000
1 3 1.50000  60000.00000 0.00000000000
1 3 1.50000  65000.00000 0.00000000000
1 3 1.50000  70000.00000 0.00000000000
1 3 1.50000  75000.00000 0.00000000000
1 3 1.50000  80000.00000 0.00000000000
1 3 1.50000  85000.00000 0.00000000000
1 3 1.50000  90000.00000 0.00000000000
1 3 1.50000  95000.00000 0.00000000000
1 3 1.50000 100000.00000 0.00000000000
1 3 2.00000   5000.00000 0.00000000000
1 3 2.00000  10000.00000 0.00000000000
1 3 2.00000  15000.00000 0.00000000000
1 3 2.00000  20000.00000 0.00000000000
1 3 2.00000  25000.00000 0.00000000000
1 3 2.00000  30000.00000 0.00000000000
1 3 2.00000  35000.00000 0.00000000000
1 3 2.00000  40000.00000 0.00000000000
1 3 2.00000  45000.00000 0.00000000000
1 3 2.00000  50000.00000 0.00000000000
1 3 2.00000  55000.00000 0.00000000000
1 3 2.00000  60000.00000 0.00000000000
1 3 2.00000  65000.00000 0.00000000000
1 3 2.00000  70000.00000 0.00000000000
1 3 2.00000  75000.00000 0.00000000000
1 3 2.00000  80000.00000 0.00000000000
1 3 2.00000  85000.00000 0.00000000000
1 3 2.00000  90000.00000 0.00000000000
1 3 2.00000  95000.00000 0.00000000000
1 3 2.00000 100000.00000 0.00000000000
1 3 2.50000   5000.00000 0.00000000000
1 3 2.50000  10000.00000 0.00000000000
1 3 2.50000  15000.00000 0.00000000000
1 3 2.50000  20000.00000 0.00000000000
1 3 2.50000  25000.00000 0.00000000000
1 3 2.50000  30000.00000 0.00000000000
1 3 2.50000  35000.00000 0.00000000000
1 3 2.50000  40000.00000 0.00000000000
1 3 2.50000  45000.00000 0.00000000000
1 3 2.50000  50000.00000 0.00000000000
1 3 2.50000  55000.00000 0.00000000000
1 3 2.50000  60000.00000 0.00000000000
1 3 2.50000  65000.00000 0.00000000000
1 3 2.50000  70000.00000 0.00000000000
1 3 2.50000  75000.00000 0.00000000000
1 3 2.50000  80000.00000 0.00000000000
1 3 2.50000  85000.00000 0.00000000000
1 3 2.50000  90000.00000 0.00000000000
1 3 2.50000  95000.00000 0.00000000000
1 3 2.50000 100000.00000 0.00000000000
1 3 3.00000   5000.00000 0.00000000000
1 3 3.00000  10000.00000 0.00000000000
1 3 3.00000  15000.00000 0.00135555550
1 3 3.00000  20000.00000 0.00000000000
1 3 3.00000  25000.00000 0.00000000000
1 3 3.00000  30000.00000 0.00000000000
1 3 3.00000  35000.00000 0.00010000000
1 3 3.00000  40000.00000 0.00000000000
1 3 3.00000  45000.00000 0.00000000000
1 3 3.00000  50000.00000 0.00000000000
1 3 3.00000  55000.00000 0.00000000000
1 3 3.00000  60000.00000 0.00000000000
1 3 3.00000  65000.00000 0.00054444443
1 3 3.00000  70000.00000 0.00000000000
1 3 3.00000  75000.00000 0.00000000000
1 3 3.00000  80000.00000 0.00000000000
1 3 3.00000  85000.00000 0.00000000000
1 3 3.00000  90000.00000 0.00000000000
1 3 3.00000  95000.00000 0.00090000000
1 3 3.00000 100000.00000 0.00022222223
1 3 3.50000   5000.00000 0.00031111112
1 3 3.50000  10000.00000 0.00000000000
1 3 3.50000  15000.00000 0.00000000000
1 3 3.50000  20000.00000 0.00000000000
1 3 3.50000  25000.00000 0.00004444445
1 3 3.50000  30000.00000 0.00000000000
1 3 3.50000  35000.00000 0.00000000000
1 3 3.50000  40000.00000 0.00000000000
1 3 3.50000  45000.00000 0.00002222222
1 3 3.50000  50000.00000 0.00000000000
1 3 3.50000  55000.00000 0.00000000000
1 3 3.50000  60000.00000 0.00000000000
1 3 3.50000  65000.00000 0.00000000000
1 3 3.50000  70000.00000 0.00000000000
1 3 3.50000  75000.00000 0.00004444445
1 3 3.50000  80000.00000 0.00000000000
1 3 3.50000  85000.00000 0.00000000000
1 3 3.50000  90000.00000 0.00000000000
1 3 3.50000  95000.00000 0.00000000000
1 3 3.50000 100000.00000 0.00000000000
1 3 4.00000   5000.00000 0.00000000000
1 3 4.00000  10000.00000 0.00000000000
1 3 4.00000  15000.00000 0.00000000000
1 3 4.00000  20000.00000 0.00000000000
1 3 4.00000  25000.00000 0.00000000000
1 3 4.00000  30000.00000 0.00000000000
1 3 4.00000  35000.00000 0.00000000000
1 3 4.00000  40000.00000 0.00000000000
1 3 4.00000  45000.00000 0.00000000000
1 3 4.00000  50000.00000 0.00000000000
1 3 4.00000  55000.00000 0.00000000000
1 3 4.00000  60000.00000 0.00000000000
1 3 4.00000  65000.00000 0.00000000000
1 3 4.00000  70000.00000 0.00000000000
1 3 4.00000  75000.00000 0.00033333335
1 3 4.00000  80000.00000 0.00028888889
1 3 4.00000  85000.00000 0.00000000000
1 3 4.00000  90000.00000 0.00000000000
1 3 4.00000  95000.00000 0.00014444444
1 3 4.00000 100000.00000 0.00000000000
1 3 4.50000   5000.00000 0.00000000000
1 3 4.50000  10000.00000 0.00000000000
1 3 4.50000  15000.00000 0.00000000000
1 3 4.50000  20000.00000 0.00000000000
1 3 4.50000  25000.00000 0.00000000000
1 3 4.50000  30000.00000 0.00000000000
1 3 4.50000  35000.00000 0.00046666667
1 3 4.50000  40000.00000 0.00000000000
1 3 4.50000  45000.00000 0.00000000000
1 3 4.50000  50000.00000 0.00000000000
1 3 4.50000  55000.00000 0.00037777778
1 3 4.50000  60000.00000 0.00000000000
1 3 4.50000  65000.00000 0.00070000000
1 3 4.50000  70000.00000 0.00000000000
1 3 4.50000  75000.00000 0.00000000000
1 3 4.50000  80000.00000 0.00000000000
1 3 4.50000  85000.00000 0.00000000000
1 3 4.50000  90000.00000 0.00000000000
1 3 4.50000  95000.00000 0.00000000000
1 3 4.50000 100000.00000 0.00003333333
1 3 5.00000   5000.00000 0.99695555747
1 3 5.00000  10000.00000 0.99720000029
1 3 5.00000  15000.00000 0.99624444366
1 3 5.00000  20000.00000 0.99797777891
1 3 5.00000  25000.00000 0.99716666758
1 3 5.00000  30000.00000 0.99669999897
1 3 5.00000  35000.00000 0.99795555592
1 3 5.00000  40000.00000 0.99718888879
1 3 5.00000  45000.00000 0.99618888676
1 3 5.00000  50000.00000 0.99691111147
1 3 5.00000  55000.00000 0.99812222421
1 3 5.00000  60000.00000 0.99725555480
1 3 5.00000  65000.00000 0.99767777681
1 3 5.00000  70000.00000 0.99814444482
1 3 5.00000  75000.00000 0.99645555556
1 3 5.00000  80000.00000 0.99617777944
1 3 5.00000  85000.00000 0.99640000165
1 3 5.00000  90000.00000 0.99770000041
1 3 5.00000  95000.00000 0.99682222188
1 3 5.00000 100000.00000 0.99666666746
1 3 5.50000   5000.00000 1.00000000000
1 3 5.50000  10000.00000 1.00000000000
1 3 5.50000  15000.00000 1.00000000000
1 3 5.50000  20000.00000 1.00000000000
1 3 5.50000  25000.00000 1.00000000000
1 3 5.50000  30000.00000 1.00000000000
1 3 5.50000  35000.00000 1.00000000000
1 3 5.50000  40000.00000 1.00000000000
1 3 5.50000  45000.00000 1.00000000000
1 3 5.50000  50000.00000 1.00000000000
1 3 5.50000  55000.00000 1.00000000000
1 3 5.50000  60000.00000 1.00000000000
1 3 5.50000  65000.00000 1.00000000000
1 3 5.50000  70000.00000 1.00000000000
1 3 5.50000  75000.00000 1.00000000000
1 3 5.50000  80000.00000 1.00000000000
1 3 5.50000  85000.00000 1.00000000000
1 3 5.50000  90000.00000 1.00000000000
1 3 5.50000  95000.00000 1.00000000000
1 3 5.50000 100000.00000 1.00000000000
1 3 6.00000   5000.00000 1.00000000000
1 3 6.00000  10000.00000 1.00000000000
1 3 6.00000  15000.00000 1.00000000000
1 3 6.00000  20000.00000 1.00000000000
1 3 6.00000  25000.00000 1.00000000000
1 3 6.00000  30000.00000 1.00000000000
1 3 6.00000  35000.00000 1.00000000000
1 3 6.00000  40000.00000 1.00000000000
1 3 6.00000  45000.00000 1.00000000000
1 3 6.00000  50000.00000 1.00000000000
1 3 6.00000  55000.00000 1.00000000000
1 3 6.00000  60000.00000 1.00000000000
1 3 6.00000  65000.00000 1.00000000000
1 3 6.00000  70000.00000 1.00000000000
1 3 6.00000  75000.00000 1.00000000000
1 3 6.00000  80000.00000 1.00000000000
1 3 6.00000  85000.00000 1.00000000000
1 3 6.00000  90000.00000 1.00000000000
1 3 6.00000  95000.00000 1.00000000000
1 3 6.00000 100000.00000 1.00000000000
1 3 6.50000   5000.00000 1.00000000000
1 3 6.50000  10000.00000 1.00000000000
1 3 6.50000  15000.00000 1.00000000000
1 3 6.50000  20000.00000 1.00000000000
1 3 6.50000  25000.00000 1.00000000000
1 3 6.50000  30000.00000 1.00000000000
1 3 6.50000  35000.00000 1.00000000000
1 3 6.50000  40000.00000 1.00000000000
1 3 6.50000  45000.00000 1.00000000000
1 3 6.50000  50000.00000 1.00000000000
1 3 6.50000  55000.00000 1.00000000000
1 3 6.50000  60000.00000 1.00000000000
1 3 6.50000  65000.00000 1.00000000000
1 3 6.50000  70000.00000 1.00000000000
1 3 6.50000  75000.00000 1.00000000000
1 3 6.50000  80000.00000 1.00000000000
1 3 6.50000  85000.00000 1.00000000000
1 3 6.50000  90000.00000 1.00000000000
1 3 6.50000  95000.00000 1.00000000000
1 3 6.50000 100000.00000 1.00000000000
1 3 7.00000   5000.00000 1.00000000000
1 3 7.00000  10000.00000 1.00000000000
1 3 7.00000  15000.00000 1.00000000000
1 3 7.00000  20000.00000 1.00000000000
1 3 7.00000  25000.00000 1.00000000000
1 3 7.00000  30000.00000 1.00000000000
1 3 7.00000  35000.00000 1.00000000000
1 3 7.00000  40000.00000 1.00000000000
1 3 7.00000  45000.00000 1.00000000000
1 3 7.00000  50000.00000 1.00000000000
1 3 7.00000  55000.00000 1.00000000000
1 3 7.00000  60000.00000 1.00000000000
1 3 7.00000  65000.00000 1.00000000000
1 3 7.00000  70000.00000 1.00000000000
1 3 7.00000  75000.00000 1.00000000000
1 3 7.00000  80000.00000 1.00000000000
1 3 7.00000  85000.00000 1.00000000000
1 3 7.00000  90000.00000 1.00000000000
1 3 7.00000  95000.00000 1.00000000000
1 3 7.00000 100000.00000 1.00000000000
1 3 7.50000   5000.00000 1.00000000000
1 3 7.50000  10000.00000 1.00000000000
1 3 7.50000  15000.00000 1.00000000000
1 3 7.50000  20000.00000 1.00000000000
1 3 7.50000  25000.00000 1.00000000000
1 3 7.50000  30000.00000 1.00000000000
1 3 7.50000  35000.00000 1.00000000000
1 3 7.50000  40000.00000 1.00000000000
1 3 7.50000  45000.00000 1.00000000000
1 3 7.50000  50000.00000 1.00000000000
1 3 7.50000  55000.00000 1.00000000000
1 3 7.50000  60000.00000 1.00000000000
1 3 7.50000  65000.00000 1.00000000000
1 3 7.50000  70000.00000 1.00000000000
1 3 7.50000  75000.00000 1.00000000000
1 3 7.50000  80000.00000 1.00000000000
1 3 7.50000  85000.00000 1.00000000000
1 3 7.50000  90000.00000 1.00000000000
1 3 7.50000  95000.00000 1.00000000000
1 3 7.50000 100000.00000 1.00000000000
1 3 8.00000   5000.00000 1.00000000000
1 3 8.00000  10000.00000 1.00000000000
1 3 8.00000  15000.00000 1.00000000000
1 3 8.00000  20000.00000 1.00000000000
1 3 8.00000  25000.00000 1.00000000000
1 3 8.00000  30000.00000 1.00000000000
1 3 8.00000  35000.00000 1.00000000000
1 3 8.00000  40000.00000 1.00000000000
1 3 8.00000  45000.00000 1.00000000000
1 3 8.00000  50000.00000 1.00000000000
1 3 8.00000  55000.00000 1.00000000000
1 3 8.00000  60000.00000 1.00000000000
1 3 8.00000  65000.00000 1.00000000000
1 3 8.00000  70000.00000 1.00000000000
1 3 8.00000  75000.00000 1.00000000000
1 3 8.00000  80000.00000 1.00000000000
1 3 8.00000  85000.00000 1.00000000000
1 3 8.00000  90000.00000 1.00000000000
1 3 8.00000  95000.00000 1.00000000000
1 3 8.00000 100000.00000 1.00000000000
1 4 0.50000   5000.00000 0.00000000000
1 4 0.50000  10000.00000 0.00000000000
1 4 0.50000  15000.00000 0.00000000000
1 4 0.50000  20000.00000 0.00000000000
1 4 0.50000  25000.00000 0.00000000000
1 4 0.50000  30000.00000 0.00000000000
1 4 0.50000  35000.00000 0.00000000000
1 4 0.50000  40000.00000 0.00000000000
1 4 0.50000  45000.00000 0.00000000000
1 4 0.50000  50000.00000 0.00000000000
1 4 0.50000  55000.00000 0.00000000000
1 4 0.50000  60000.00000 0.00000000000
1 4 0.50000  65000.00000 0.00000000000
1 4 0.50000  70000.00000 0.00000000000
1 4 0.50000  75000.00000 0.00000000000
1 4 0.50000  80000.00000 0.00000000000
1 4 0.50000  85000.00000 0.00000000000
1 4 0.50000  90000.00000 0.00000000000
1 4 0.50000  95000.00000 0.00000000000
1 4 0.50000 100000.00000 0.00000000000
1 4 1.00000   5000.00000 0.00000000000
1 4 1.00000  10000.00000 0.00000000000
1 4 1.00000  15000.00000 0.00000000000
1 4 1.00000  20000.00000 0.00000000000
1 4 1.00000  25000.00000 0.00000000000
1 4 1.00000  30000.00000 0.00000000000
1 4 1.00000  35000.00000 0.00000000000
1 4 1.00000  40000.00000 0.00000000000
1 4 1.00000  45000.00000 0.00000000000
1 4 1.00000  50000.00000 0.00000000000
1 4 1.00000  55000.00000 0.00000000000
1 4 1.00000  60000.00000 0.00000000000
1 4 1.00000  65000.00000 0.00000000000
1 4 1.00000  70000.00000 0.00000000000
1 4 1.00000  75000.00000 0.00000000000
1 4 1.00000  80000.00000 0.00000000000
1 4 1.00000  85000.00000 0.00000000000
1 4 1.00000  90000.00000 0.00000000000
1 4 1.00000  95000.00000 0.00000000000
1 4 1.00000 100000.00000 0.00000000000
1 4 1.50000   5000.00000 0.00000000000
1 4 1.50000  10000.00000 0.00000000000
1 4 1.50000  15000.00000 0.00000000000
1 4 1.50000  20000.00000 0.00000000000
1 4 1.50000  25000.00000 0.00000000000
1 4 1.50000  30000.00000 0.00000000000
1 4 1.50000  35000.00000 0.00000000000
1 4 1.50000  40000.00000 0.00000000000
1 4 1.50000  45000.00000 0.00000000000
1 4 1.50000  50000.00000 0.00000000000
1 4 1.50000  55000.00000 0.00000000000
1 4 1.50000  60000.00000 0.00000000000
1 4 1.50000  65000.00000 0.00000000000
1 4 1.50000  70000.00000 0.00000000000
1 4 1.50000  75000.00000 0.00000000000
1 4 1.50000  80000.00000 0.00000000000
1 4 1.50000  85000.00000 0.00000000000
1 4 1.50000  90000.00000 0.00000000000
1 4 1.50000  95000.00000 0.00000000000
1 4 1.50000 100000.00000 0.00000000000
1 4 2.00000   5000.00000 0.00000000000
1 4 2.00000  10000.00000 0.00000000000
1 4 2.00000  15000.00000 0.00000000000
1 4 2.00000  20000.00000 0.00000000000
1 4 2.00000  25000.00000 0.00000000000
1 4 2.00000  30000.00000 0.00000000000
1 4 2.00000  35000.00000 0.00000000000
1 4 2.00000  40000.00000 0.00000000000
1 4 2.00000  45000.00000 0.00000000000
1 4 2.00000  50000.00000 0.00000000000
1 4 2.00000  55000.00000 0.00000000000
1 4 2.00000  60000.00000 0.00000000000
1 4 2.00000  65000.00000 0.00000000000
1 4 2.00000  70000.00000 0.00000000000
1 4 2.00000  75000.00000 0.00000000000
1 4 2.00000  80000.00000 0.00000000000
1 4 2.00000  85000.00000 0.00000000000
1 4 2.00000  90000.00000 0.00000000000
1 4 2.00000  95000.00000 0.00000000000
1 4 2.00000 100000.00000 0.00000000000
1 4 2.50000   5000.00000 0.00000000000
1 4 2.50000  10000.00000 0.00000000000
1 4 2.50000  15000.00000 0.00000000000
1 4 2.50000  20000.00000 0.00000000000
1 4 2.50000  25000.00000 0.00000000000
1 4 2.50000  30000.00000 0.00000000000
1 4 2.50000  35000.00000 0.00000000000
1 4 2.50000  40000.00000 0.00000000000
1 4 2.50000  45000.00000 0.00000000000
1 4 2.50000  50000.00000 0.00000000000
1 4 2.50000  55000.00000 0.00000000000
1 4 2.50000  60000.00000 0.00000000000
1 4 2.50000  65000.00000 0.00000000000
1 4 2.50000  70000.00000 0.00000000000
1 4 2.50000  75000.00000 0.00000000000
1 4 2.50000  80000.00000 0.00000000000
1 4 2.50000  85000.00000 0.00000000000
1 4 2.50000  90000.00000 0.00000000000
1 4 2.50000  95000.00000 0.00000000000
1 4 2.50000 100000.00000 0.00000000000
1 4 3.00000   5000.00000 0.00000000000
1 4 3.00000  10000.00000 0.00000000000
1 4 3.00000  15000.00000 0.00000000000
1 4 3.00000  20000.00000 0.00000000000
1 4 3.00000  25000.00000 0.00000000000
1 4 3.00000  30000.00000 0.00000000000
1 4 3.00000  35000.00000 0.00000000000
1 4 3.00000  40000.00000 0.00000000000
1 4 3.00000  45000.00000 0.00000000000
1 4 3.00000  50000.00000 0.00000000000
1 4 3.00000  55000.00000 0.00000000000
1 4 3.00000  60000.00000 0.00000000000
1 4 3.00000  65000.00000 0.00000000000
1 4 3.00000  70000.00000 0.00000000000
1 4 3.00000  75000.00000 0.00000000000
1 4 3.00000  80000.00000 0.00000000000
1 4 3.00000  85000.00000 0.00000000000
1 4 3.00000  90000.00000 0.00000000000
1 4 3.00000  95000.00000 0.00000000000
1 4 3.00000 100000.00000 0.00000000000
1 4 3.50000   5000.00000 0.00000000000
1 4 3.50000  10000.00000 0.00000000000
1 4 3.50000  15000.00000 0.00000000000
1 4 3.50000  20000.00000 0.00000000000
1 4 3.50000  25000.00000 0.00000000000
1 4 3.50000  30000.00000 0.00000000000
1 4 3.50000  35000.00000 0.00000000000
1 4 3.50000  40000.00000 0.00000000000
1 4 3.50000  45000.00000 0.00000000000
1 4 3.50000  50000.00000 0.00000000000
1 4 3.50000  55000.00000 0.00000000000
1 4 3.50000  60000.00000 0.00000000000
1 4 3.50000  65000.00000 0.00000000000
1 4 3.50000  70000.00000 0.00000000000
1 4 3.50000  75000.00000 0.00000000000
1 4 3.50000  80000.00000 0.00000000000
1 4 3.50000  85000.00000 0.00000000000
1 4 3.50000  90000.00000 0.00000000000
1 4 3.50000  95000.00000 0.00000000000
1 4 3.50000 100000.00000 0.00000000000
1 4 4.00000   5000.00000 0.00000000000
1 4 4.00000  10000.00000 0.00000000000
1 4 4.00000  15000.00000 0.00000000000
1 4 4.00000  20000.00000 0.00000000000
1 4 4.00000  25000.00000 0.00000000000
1 4 4.00000  30000.00000 0.00000000000
1 4 4.00000  35000.00000 0.00000000000
1 4 4.00000  40000.00000 0.00000000000
1 4 4.00000  45000.00000 0.00000000000
1 4 4.00000  50000.00000 0.00000000000
1 4 4.00000  55000.00000 0.00000000000
1 4 4.00000  60000.00000 0.00000000000
1 4 4.00000  65000.00000 0.00000000000
1 4 4.00000  70000.00000 0.00000000000
1 4 4.00000  75000.00000 0.00000000000
1 4 4.00000  80000.00000 0.00000000000
1 4 4.00000  85000.00000 0.00000000000
1 4 4.00000  90000.00000 0.00000000000
1 4 4.00000  95000.00000 0.00000000000
1 4 4.00000 100000.00000 0.00000000000
1 4 4.50000   5000.00000 0.00000000000
1 4 4.50000  10000.00000 0.00000000000
1 4 4.50000  15000.00000 0.00000000000
1 4 4.50000  20000.00000 0.00000000000
1 4 4.50000  25000.00000 0.00000000000
1 4 4.50000  30000.00000 0.00000000000
1 4 4.50000  35000.00000 0.00000000000
1 4 4.50000  40000.00000 0.00000000000
1 4 4.50000  45000.00000 0.00000000000
1 4 4.50000  50000.00000 0.00000000000
1 4 4.50000  55000.00000 0.00000000000
1 4 4.50000  60000.00000 0.00000000000
1 4 4.50000  65000.00000 0.00000000000
1 4 4.50000  70000.00000 0.00000000000
1 4 4.50000  75000.00000 0.00000000000
1 4 4.50000  80000.00000 0.00000000000
1 4 4.50000  85000.00000 0.00000000000
1 4 4.50000  90000.00000 0.00000000000
1 4 4.50000  95000.00000 0.00000000000
1 4 4.50000 100000.00000 0.00000000000
1 4 5.00000   5000.00000 0.00000000000
1 4 5.00000  10000.00000 0.00000000000
1 4 5.00000  15000.00000 0.00000000000
1 4 5.00000  20000.00000 0.00000000000
1 4 5.00000  25000.00000 0.00000000000
1 4 5.00000  30000.00000 0.00000000000
1 4 5.00000  35000.00000 0.00000000000
1 4 5.00000  40000.00000 0.00000000000
1 4 5.00000  45000.00000 0.00000000000
1 4 5.00000  50000.00000 0.00000000000
1 4 5.00000  55000.00000 0.00000000000
1 4 5.00000  60000.00000 0.00000000000
1 4 5.00000  65000.00000 0.00000000000
1 4 5.00000  70000.00000 0.00000000000
1 4 5.00000  75000.00000 0.00000000000
1 4 5.00000  80000.00000 0.00000000000
1 4 5.00000  85000.00000 0.00000000000
1 4 5.00000  90000.00000 0.00000000000
1 4 5.00000  95000.00000 0.00000000000
1 4 5.00000 100000.00000 0.00000000000
1 4 5.50000   5000.00000 0.00000000000
1 4 5.50000  10000.00000 0.00000000000
1 4 5.50000  15000.00000 0.00000000000
1 4 5.50000  20000.00000 0.00000000000
1 4 5.50000  25000.00000 0.00000000000
1 4 5.50000  30000.00000 0.00000000000
1 4 5.50000  35000.00000 0.00000000000
1 4 5.50000  40000.00000 0.00000000000
1 4 5.50000  45000.00000 0.00000000000
1 4 5.50000  50000.00000 0.00000000000
1 4 5.50000  55000.00000 0.00000000000
1 4 5.50000  60000.00000 0.00000000000
1 4 5.50000  65000.00000 0.00000000000
1 4 5.50000  70000.00000 0.00000000000
1 4 5.50000  75000.00000 0.00000000000
1 4 5.50000  80000.00000 0.00000000000
1 4 5.50000  85000.00000 0.00000000000
1 4 5.50000  90000.00000 0.00000000000
1 4 5.50000  95000.00000 0.00000000000
1 4 5.50000 100000.00000 0.00000000000
1 4 6.00000   5000.00000 0.00000000000
1 4 6.00000  10000.00000 0.00000000000
1 4 6.00000  15000.00000 0.00000000000
1 4 6.00000  20000.00000 0.00000000000
1 4 6.00000  25000.00000 0.00000000000
1 4 6.00000  30000.00000 0.00000000000
1 4 6.00000  35000.00000 0.00000000000
1 4 6.00000  40000.00000 0.00000000000
1 4 6.00000  45000.00000 0.00000000000
1 4 6.00000  50000.00000 0.00000000000
1 4 6.00000  55000.00000 0.00000000000
1 4 6.00000  60000.00000 0.00000000000
1 4 6.00000  65000.00000 0.00000000000
1 4 6.00000  70000.00000 0.00000000000
1 4 6.00000  75000.00000 0.00000000000
1 4 6.00000  80000.00000 0.00000000000
1 4 6.00000  85000.00000 0.00000000000
1 4 6.00000  90000.00000 0.00000000000
1 4 6.00000  95000.00000 0.00000000000
1 4 6.00000 100000.00000 0.00000000000
1 4 6.50000   5000.00000 0.00000000000
1 4 6.50000  10000.00000 0.00000000000
1 4 6.50000  15000.00000 0.00000000000
1 4 6.50000  20000.00000 0.00000000000
1 4 6.50000  25000.00000 0.00000000000
1 4 6.50000  30000.00000 0.00000000000
1 4 6.50000  35000.00000 0.00000000000
1 4 6.50000  40000.00000 0.00000000000
1 4 6.50000  45000.00000 0.00000000000
1 4 6.50000  50000.00000 0.00000000000
1 4 6.50000  55000.00000 0.00000000000
1 4 6.50000  60000.00000 0.00000000000
1 4 6.50000  65000.00000 0.00000000000
1 4 6.50000  70000.00000 0.00000000000
1 4 6.50000  75000.00000 0.00000000000
1 4 6.50000  80000.00000 0.00000000000
1 4 6.50000  85000.00000 0.00000000000
1 4 6.50000  90000.00000 0.00000000000
1 4 6.50000  95000.00000 0.00000000000
1 4 6.50000 100000.00000 0.00000000000
1 4 7.00000   5000.00000 0.00000000000
1 4 7.00000  10000.00000 0.00000000000
1 4 7.00000  15000.00000 0.00000000000
1 4 7.00000  20000.00000 0.00000000000
1 4 7.00000  25000.00000 0.00000000000
1 4 7.00000  30000.00000 0.00000000000
1 4 7.00000  35000.00000 0.00000000000
1 4 7.00000  40000.00000 0.00000000000
1 4 7.00000  45000.00000 0.00000000000
1 4 7.00000  50000.00000 0.00000000000
1 4 7.00000  55000.00000 0.00000000000
1 4 7.00000  60000.00000 0.00000000000
1 4 7.00000  65000.00000 0.00000000000
1 4 7.00000  70000.00000 0.00000000000
1 4 7.00000  75000.00000 0.00000000000
1 4 7.00000  80000.00000 0.00000000000
1 4 7.00000  85000.00000 0.00000000000
1 4 7.00000  90000.00000 0.00000000000
1 4 7.00000  95000.00000 0.00000000000
1 4 7.00000 100000.00000 0.00000000000
1 4 7.50000   5000.00000 0.00000000000
1 4 7.50000  10000.00000 0.00000000000
1 4 7.50000  15000.00000 0.00000000000
1 4 7.50000  20000.00000 0.00000000000
1 4 7.50000  25000.00000 0.00000000000
1 4 7.50000  30000.00000 0.00000000000
1 4 7.50000  35000.00000 0.00000000000
1 4 7.50000  40000.00000 0.00000000000
1 4 7.50000  45000.00000 0.00000000000
1 4 7.50000  50000.00000 0.00000000000
1 4 7.50000  55000.00000 0.00000000000
1 4 7.50000  60000.00000 0.00000000000
1 4 7.50000  65000.00000 0.00000000000
1 4 7.50000  70000.00000 0.00000000000
1 4 7.50000  75000.00000 0.00000000000
1 4 7.50000  80000.00000 0.00000000000
1 4 7.50000  85000.00000 0.00000000000
1 4 7.50000  90000.00000 0.00000000000
1 4 7.50000  95000.00000 0.00000000000
1 4 7.50000 100000.00000 0.00000000000
1 4 8.00000   5000.00000 0.00000000000
1 4 8.00000  10000.00000 0.00000000000
1 4 8.00000  15000.00000 0.00000000000
1 4 8.00000  20000.00000 0.00000000000
1 4 8.00000  25000.00000 0.00000000000
1 4 8.00000  30000.00000 0.00000000000
1 4 8.00000  35000.00000 0.00000000000
1 4 8.00000  40000.00000 0.00000000000
1 4 8.00000  45000.00000 0.00000000000
1 4 8.00000  50000.00000 0.00000000000
1 4 8.00000  55000.00000 0.00000000000
1 4 8.00000  60000.00000 0.00000000000
1 4 8.00000  65000.00000 0.00000000000
1 4 8.00000  70000.00000 0.00000000000
1 4 8.00000  75000.00000 0.00000000000
1 4 8.00000  80000.00000 0.00000000000
1 4 8.00000  85000.00000 0.00000000000
1 4 8.00000  90000.00000 0.00000000000
1 4 8.00000  95000.00000 0.00000000000
1 4 8.00000 100000.00000 0.00000000000
2 1 0.50000   5000.00000 0.00000000000
2 1 0.50000  10000.00000 0.00000000000
2 1 0.50000  15000.00000 0.00000000000
2 1 0.50000  20000.00000 0.00000000000
2 1 0.50000  25000.00000 0.00000000000
2 1 0.50000  30000.00000 0.00000000000
2 1 0.50000  35000.00000 0.00000000000
2 1 0.50000  40000.00000 0.00000000000
2 1 0.50000  45000.00000 0.00000000000
2 1 0.50000  50000.00000 0.00000000000
2 1 0.50000  55000.00000 0.00000000000
2 1 0.50000  60000.00000 0.00000000000
2 1 0.50000  65000.00000 0.00000000000
2 1 0.50000  70000.00000 0.00000000000
2 1 0.50000  75000.00000 0.00000000000
2 1 0.50000  80000.00000 0.00000000000
2 1 0.50000  85000.00000 0.00000000000
2 1 0.50000  90000.00000 0.00000000000
2 1 0.50000  95000.00000 0.00000000000
2 1 0.50000 100000.00000 0.00000000000
2 1 1.00000   5000.00000 0.00000000000
2 1 1.00000  10000.00000 0.00000000000
2 1 1.00000  15000.00000 0.00000000000
2 1 1.00000  20000.00000 0.00000000000
2 1 1.00000  25000.00000 0.00000000000
2 1 1.00000  30000.00000 0.00000000000
2 1 1.00000  35000.00000 0.00000000000
2 1 1.00000  40000.00000 0.00000000000
2 1 1.00000  45000.00000 0.00000000000
2 1 1.00000  50000.00000 0.00000000000
2 1 1.00000  55000.00000 0.00000000000
2 1 1.00000  60000.00000 0.00000000000
2 1 1.00000  65000.00000 0.00000000000
2 1 1.00000  70000.00000 0.00000000000
2 1 1.00000  75000.00000 0.00000000000
2 1 1.00000  80000.00000 0.00000000000
2 1 1.00000  85000.00000 0.00000000000
2 1 1.00000  90000.00000 0.00000000000
2 1 1.00000  95000.00000 0.00000000000
2 1 1.00000 100000.00000 0.00000000000
2 1 1.50000   5000.00000 0.00000000000
2 1 1.50000  10000.00000 0.00000000000
2 1 1.50000  15000.00000 0.00000000000
2 1 1.50000  20000.00000 0.00000000000
2 1 1.50000  25000.00000 0.00000000000
2 1 1.50000  30000.00000 0.00000000000
2 1 1.50000  35000.00000 0.00000000000
2 1 1.50000  40000.00000 0.00000000000
2 1 1.50000  45000.00000 0.00000000000
2 1 1.50000  50000.00000 0.00000000000
2 1 1.50000  55000.00000 0.00000000000
2 1 1.50000  60000.00000 0.00000000000
2 1 1.50000  65000.00000 0.00000000000
2 1 1.50000  70000.00000 0.00000000000
2 1 1.50000  75000.00000 0.00000000000
2 1 1.50000  80000.00000 0.00000000000
2 1 1.50000  85000.00000 0.00000000000
2 1 1.50000  90000.00000 0.00000000000
2 1 1.50000  95000.00000 0.00000000000
2 1 1.50000 100000.00000 0.00000000000
2 1 2.00000   5000.00000 0.00000000000
2 1 2.00000  10000.00000 0.00000000000
2 1 2.00000  15000.00000 0.00000000000
2 1 2.00000  20000.00000 0.00000000000
2 1 2.00000  25000.00000 0.00000000000
2 1 2.00000  30000.00000 0.00000000000
2 1 2.00000  35000.00000 0.00000000000
2 1 2.00000  40000.00000 0.00000000000
2 1 2.00000  45000.00000 0.00000000000
2 1 2.00000  50000.00000 0.00000000000
2 1 2.00000  55000.00000 0.00000000000
2 1 2.00000  60000.00000 0.00000000000
2 1 2.00000  65000.00000 0.00000000000
2 1 2.00000  70000.00000 0.00000000000
2 1 2.00000  75000.00000 0.00000000000
2 1 2.00000  80000.00000 0.00000000000
2 1 2.00000  85000.00000 0.00000000000
2 1 2.00000  90000.00000 0.00000000000
2 1 2.00000  95000.00000 0.00000000000
2 1 2.00000 100000.00000 0.00000000000
2 1 2.50000   5000.00000 0.00000000000
2 1 2.50000  10000.00000 0.00000000000
2 1 2.50000  15000.00000 0.00000000000
2 1 2.50000  20000.00000 0.00000000000
2 1 2.50000  25000.00000 0.00000000000
2 1 2.50000  30000.00000 0.00000000000
2 1 2.50000  35000.00000 0.00000000000
2 1 2.50000  40000.00000 0.00000000000
2 1 2.50000  45000.00000 0.00000000000
2 1 2.50000  50000.00000 0.00000000000
2 1 2.50000  55000.00000 0.00000000000
2 1 2.50000  60000.00000 0.00000000000
2 1 2.50000  65000.00000 0.00000000000
2 1 2.50000  70000.00000 0.00000000000
2 1 2.50000  75000.00000 0.00000000000
2 1 2.50000  80000.00000 0.00000000000
2 1 2.50000  85000.00000 0.00000000000
2 1 2.50000  90000.00000 0.00000000000
2 1 2.50000  95000.00000 0.00000000000
2 1 2.50000 100000.00000 0.00000000000
2 1 3.00000   5000.00000 0.00000000000
2 1 3.00000  10000.00000 0.00000000000
2 1 3.00000  15000.00000 0.00000000000
2 1 3.00000  20000.00000 0.00000000000
2 1 3.00000  25000.00000 0.00000000000
2 1 3.00000  30000.00000 0.00000000000
2 1 3.00000  35000.00000 0.00000000000
2 1 3.00000  40000.00000 0.00000000000
2 1 3.00000  45000.00000 0.00000000000
2 1 3.00000  50000.00000 0.00000000000
2 1 3.00000  55000.00000 0.00000000000
2 1 3.00000  60000.00000 0.00000000000
2 1 3.00000  65000.00000 0.00000000000
2 1 3.00000  70000.00000 0.00000000000
2 1 3.00000  75000.00000 0.00000000000
2 1 3.00000  80000.00000 0.00000000000
2 1 3.00000  85000.00000 0.00000000000
2 1 3.00000  90000.00000 0.00000000000
2 1 3.00000  95000.00000 0.00000000000
2 1 3.00000 100000.00000 0.00000000000
2 1 3.50000   5000.00000 0.00000000000
2 1 3.50000  10000.00000 0.00000000000
2 1 3.50000  15000.00000 0.00000000000
2 1 3.50000  20000.00000 0.00000000000
2 1 3.50000  25000.00000 0.00000000000
2 1 3.50000  30000.00000 0.00000000000
2 1 3.50000  35000.00000 0.00000000000
2 1 3.50000  40000.00000 0.00000000000
2 1 3.50000  45000.00000 0.00000000000
2 1 3.50000  50000.00000 0.00000000000
2 1 3.50000  55000.00000 0.00000000000
2 1 3.50000  60000.00000 0.00000000000
2 1 3.50000  65000.00000 0.00000000000
2 1 3.50000  70000.00000 0.00000000000
2 1 3.50000  75000.00000 0.00000000000
2 1 3.50000  80000.00000 0.00000000000
2 1 3.50000  85000.00000 0.00000000000
2 1 3.50000  90000.00000 0.00000000000
2 1 3.50000  95000.00000 0.00000000000
2 1 3.50000 100000.00000 0.00000000000
2 1 4.00000   5000.00000 0.00000000000
2 1 4.00000  10000.00000 0.00000000000
2 1 4.00000  15000.00000 0.00000000000
2 1 4.00000  20000.00000 0.00000000000
2 1 4.00000  25000.00000 0.00000000000
2 1 4.00000  30000.00000 0.00000000000
2 1 4.00000  35000.00000 0.00000000000
2 1 4.00000  40000.00000 0.00000000000
2 1 4.00000  45000.00000 0.00000000000
2 1 4.00000  50000.00000 0.00000000000
2 1 4.00000  55000.00000 0.00000000000
2 1 4.00000  60000.00000 0.00000000000
2 1 4.00000  65000.00000 0.00000000000
2 1 4.00000  70000.00000 0.00000000000
2 1 4.00000  75000.00000 0.00000000000
2 1 4.00000  80000.00000 0.00000000000
2 1 4.00000  85000.00000 0.00000000000
2 1 4.00000  90000.00000 0.00000000000
2 1 4.00000  95000.00000 0.00000000000
2 1 4.00000 100000.00000 0.00000000000
2 1 4.50000   5000.00000 0.00000000000
2 1 4.50000  10000.00000 0.00000000000
2 1 4.50000  15000.00000 0.00000000000
2 1 4.50000  20000.00000 0.00000000000
2 1 4.50000  25000.00000 0.00000000000
2 1 4.50000  30000.00000 0.00000000000
2 1 4.50000  35000.00000 0.00000000000
2 1 4.50000  40000.00000 0.00000000000
2 1 4.50000  45000.00000 0.00000000000
2 1 4.50000  50000.00000 0.00000000000
2 1 4.50000  55000.00000 0.00000000000
2 1 4.50000  60000.00000 0.00000000000
2 1 4.50000  65000.00000 0.00000000000
2 1 4.50000  70000.00000 0.00000000000
2 1 4.50000  75000.00000 0.00000000000
2 1 4.50000  80000.00000 0.00000000000
2 1 4.50000  85000.00000 0.00000000000
2 1 4.50000  90000.00000 0.00000000000
2 1 4.50000  95000.00000 0.00000000000
2 1 4.50000 100000.00000 0.00000000000
2 1 5.00000   5000.00000 0.00000000000
2 1 5.00000  10000.00000 0.00000000000
2 1 5.00000  15000.00000 0.00000000000
2 1 5.00000  20000.00000 0.00000000000
2 1 5.00000  25000.00000 0.00000000000
2 1 5.00000  30000.00000 0.00000000000
2 1 5.00000  35000.00000 0.00000000000
2 1 5.00000  40000.00000 0.00000000000
2 1 5.00000  45000.00000 0.00000000000
2 1 5.00000  50000.00000 0.00000000000
2 1 5.00000  55000.00000 0.00000000000
2 1 5.00000  60000.00000 0.00000000000
2 1 5.00000  65000.00000 0.00000000000
2 1 5.00000  70000.00000 0.00000000000
2 1 5.00000  75000.00000 0.00000000000
2 1 5.00000  80000.00000 0.00000000000
2 1 5.00000  85000.00000 0.00000000000
2 1 5.00000  90000.00000 0.00000000000
2 1 5.00000  95000.00000 0.00000000000
2 1 5.00000 100000.00000 0.00000000000
2 1 5.50000   5000.00000 0.00000000000
2 1 5.50000  10000.00000 0.00000000000
2 1 5.50000  15000.00000 0.00000000000
2 1 5.50000  20000.00000 0.00000000000
2 1 5.50000  25000.00000 0.00000000000
2 1 5.50000  30000.00000 0.00000000000
2 1 5.50000  35000.00000 0.00000000000
2 1 5.50000  40000.00000 0.00000000000
2 1 5.50000  45000.00000 0.00000000000
2 1 5.50000  50000.00000 0.00000000000
2 1 5.50000  55000.00000 0.00000000000
2 1 5.50000  60000.00000 0.00000000000
2 1 5.50000  65000.00000 0.00000000000
2 1 5.50000  70000.00000 0.00000000000
2 1 5.50000  75000.00000 0.00000000000
2 1 5.50000  80000.00000 0.00000000000
2 1 5.50000  85000.00000 0.00000000000
2 1 5.50000  90000.00000 0.00000000000
2 1 5.50000  95000.00000 0.00000000000
2 1 5.50000 100000.00000 0.00000000000
2 1 6.00000   5000.00000 0.00000000000
2 1 6.00000  10000.00000 0.00000000000
2 1 6.00000  15000.00000 0.00000000000
2 1 6.00000  20000.00000 0.00000000000
2 1 6.00000  25000.00000 0.00000000000
2 1 6.00000  30000.00000 0.00000000000
2 1 6.00000  35000.00000 0.00000000000
2 1 6.00000  40000.00000 0.00000000000
2 1 6.00000  45000.00000 0.00000000000
2 1 6.00000  50000.00000 0.00000000000
2 1 6.00000  55000.00000 0.00000000000
2 1 6.00000  60000.00000 0.00000000000
2 1 6.00000  65000.00000 0.00000000000
2 1 6.00000  70000.00000 0.00000000000
2 1 6.00000  75000.00000 0.00000000000
2 1 6.00000  80000.00000 0.00000000000
2 1 6.00000  85000.00000 0.00000000000
2 1 6.00000  90000.00000 0.00000000000
2 1 6.00000  95000.00000 0.00000000000
2 1 6.00000 100000.00000 0.00000000000
2 1 6.50000   5000.00000 0.00000000000
2 1 6.50000  10000.00000 0.00000000000
2 1 6.50000  15000.00000 0.00000000000
2 1 6.50000  20000.00000 0.00000000000
2 1 6.50000  25000.00000 0.00000000000
2 1 6.50000  30000.00000 0.00000000000
2 1 6.50000  35000.00000 0.00000000000
2 1 6.50000  40000.00000 0.00000000000
2 1 6.50000  45000.00000 0.00000000000
2 1 6.50000  50000.00000 0.00000000000
2 1 6.50000  55000.00000 0.00000000000
2 1 6.50000  60000.00000 0.00000000000
2 1 6.50000  65000.00000 0.00000000000
2 1 6.50000  70000.00000 0.00000000000
2 1 6.50000  75000.00000 0.00000000000
2 1 6.50000  80000.00000 0.00000000000
2 1 6.50000  85000.00000 0.00000000000
2 1 6.50000  90000.00000 0.00000000000
2 1 6.50000  95000.00000 0.00000000000
2 1 6.50000 100000.00000 0.00000000000
2 1 7.00000   5000.00000 0.00774444447
2 1 7.00000  10000.00000 0.00915555565
2 1 7.00000  15000.00000 0.00931111117
2 1 7.00000  20000.00000 0.00943333335
2 1 7.00000  25000.00000 0.00895555557
2 1 7.00000  30000.00000 0.00938888893
2 1 7.00000  35000.00000 0.00785555560
2 1 7.00000  40000.00000 0.00922222225
2 1 7.00000  45000.00000 0.00760000007
2 1 7.00000  50000.00000 0.00724444450
2 1 7.00000  55000.00000 0.00875555559
2 1 7.00000  60000.00000 0.00755555566
2 1 7.00000  65000.00000 0.00793333341
2 1 7.00000  70000.00000 0.00906666673
2 1 7.00000  75000.00000 0.00800000003
2 1 7.00000  80000.00000 0.00708888893
2 1 7.00000  85000.00000 0.00827777779
2 1 7.00000  90000.00000 0.00788888889
2 1 7.00000  95000.00000 0.00801111117
2 1 7.00000 100000.00000 0.00845555555
2 1 7.50000   5000.00000 0.00924444446
2 1 7.50000  10000.00000 0.00643333339
2 1 7.50000  15000.00000 0.00905555557
2 1 7.50000  20000.00000 0.00994444455
2 1 7.50000  25000.00000 0.00953333342
2 1 7.50000  30000.00000 0.00775555562
2 1 7.50000  35000.00000 0.00930000003
2 1 7.50000  40000.00000 0.00788888893
2 1 7.50000  45000.00000 0.00836666671
2 1 7.50000  50000.00000 0.00902222227
2 1 7.50000  55000.00000 0.00675555561
2 1 7.50000  60000.00000 0.00710000002
2 1 7.50000  65000.00000 0.00681111111
2 1 7.50000  70000.00000 0.00694444450
2 1 7.50000  75000.00000 0.00726666670
2 1 7.50000  80000.00000 0.00836666675
2 1 7.50000  85000.00000 0.00710000006
2 1 7.50000  90000.00000 0.00890000011
2 1 7.50000  95000.00000 0.00907777779
2 1 7.50000 100000.00000 0.00690000006
2 1 8.00000   5000.00000 0.00812222228
2 1 8.00000  10000.00000 0.00930000002
2 1 8.00000  15000.00000 0.00755555561
2 1 8.00000  20000.00000 0.00947777777
2 1 8.00000  25000.00000 0.00923333338
2 1 8.00000  30000.00000 0.00905555557
2 1 8.00000  35000.00000 0.00793333340
2 1 8.00000  40000.00000 0.00826666672
2 1 8.00000  45000.00000 0.00957777780
2 1 8.00000  50000.00000 0.00807777784
2 1 8.00000  55000.00000 0.00875555562
2 1 8.00000  60000.00000 0.00915555559
2 1 8.00000  65000.00000 0.00680000004
2 1 8.00000  70000.00000 0.00874444441
2 1 8.00000  75000.00000 0.00814444450
2 1 8.00000  80000.00000 0.00737777781
2 1 8.00000  85000.00000 0.00646666667
2 1 8.00000  90000.00000 0.00873333335
2 1 8.00000  95000.00000 0.00781111124
2 1 8.00000 100000.00000 0.00830000006
2 2 0.50000   5000.00000 0.00000000000
2 2 0.50000  10000.00000 0.00000000000
2 2 0.50000  15000.00000 0.00000000000
2 2 0.50000  20000.00000 0.00000000000
2 2 0.50000  25000.00000 0.00000000000
2 2 0.50000  30000.00000 0.00000000000
2 2 0.50000  35000.00000 0.00000000000
2 2 0.50000  40000.00000 0.00000000000
2 2 0.50000  45000.00000 0.00000000000
2 2 0.50000  50000.00000 0.00000000000
2 2 0.50000  55000.00000 0.00000000000
2 2 0.50000  60000.00000 0.00000000000
2 2 0.50000  65000.00000 0.00000000000
2 2 0.50000  70000.00000 0.00000000000
2 2 0.50000  75000.00000 0.00000000000
2 2 0.50000  80000.00000 0.00000000000
2 2 0.50000  85000.00000 0.00000000000
2 2 0.50000  90000.00000 0.00000000000
2 2 0.50000  95000.00000 0.00000000000
2 2 0.50000 100000.00000 0.00000000000
2 2 1.00000   5000.00000 0.00000000000
2 2 1.00000  10000.00000 0.00000000000
2 2 1.00000  15000.00000 0.00000000000
2 2 1.00000  20000.00000 0.00000000000
2 2 1.00000  25000.00000 0.00000000000
2 2 1.00000  30000.00000 0.00000000000
2 2 1.00000  35000.00000 0.00000000000
2 2 1.00000  40000.00000 0.00000000000
2 2 1.00000  45000.00000 0.00000000000
2 2 1.00000  50000.00000 0.00000000000
2 2 1.00000  55000.00000 0.00000000000
2 2 1.00000  60000.00000 0.00000000000
2 2 1.00000  65000.00000 0.00000000000
2 2 1.00000  70000.00000 0.00000000000
2 2 1.00000  75000.00000 0.00000000000
2 2 1.00000  80000.00000 0.00000000000
2 2 1.00000  85000.00000 0.00000000000
2 2 1.00000  90000.00000 0.00000000000
2 2 1.00000  95000.00000 0.00000000000
2 2 1.00000 100000.00000 0.00000000000
2 2 1.50000   5000.00000 0.00000000000
2 2 1.50000  10000.00000 0.00000000000
2 2 1.50000  15000.00000 0.00000000000
2 2 1.50000  20000.00000 0.00000000000
2 2 1.50000  25000.00000 0.00000000000
2 2 1.50000  30000.00000 0.00000000000
2 2 1.50000  35000.00000 0.00000000000
2 2 1.50000  40000.00000 0.00000000000
2 2 1.50000  45000.00000 0.00000000000
2 2 1.50000  50000.00000 0.00000000000
2 2 1.50000  55000.00000 0.00000000000
2 2 1.50000  60000.00000 0.00000000000
2 2 1.50000  65000.00000 0.00000000000
2 2 1.50000  70000.00000 0.00000000000
2 2 1.50000  75000.00000 0.00000000000
2 2 1.50000  80000.00000 0.00000000000
2 2 1.50000  85000.00000 0.00000000000
2 2 1.50000  90000.00000 0.00000000000
2 2 1.50000  95000.00000 0.00000000000
2 2 1.50000 100000.00000 0.00000000000
2 2 2.00000   5000.00000 0.00000000000
2 2 2.00000  10000.00000 0.00000000000
2 2 2.00000  15000.00000 0.00000000000
2 2 2.00000  20000.00000 0.00000000000
2 2 2.00000  25000.00000 0.00000000000
2 2 2.00000  30000.00000 0.00000000000
2 2 2.00000  35000.00000 0.00000000000
2 2 2.00000  40000.00000 0.00000000000
2 2 2.00000  45000.00000 0.00000000000
2 2 2.00000  50000.00000 0.00000000000
2 2 2.00000  55000.00000 0.00000000000
2 2 2.00000  60000.00000 0.00000000000
2 2 2.00000  65000.00000 0.00000000000
2 2 2.00000  70000.00000 0.00000000000
2 2 2.00000  75000.00000 0.00000000000
2 2 2.00000  80000.00000 0.00000000000
2 2 2.00000  85000.00000 0.00000000000
2 2 2.00000  90000.00000 0.00000000000
2 2 2.00000  95000.00000 0.00000000000
2 2 2.00000 100000.00000 0.00000000000
2 2 2.50000   5000.00000 0.00000000000
2 2 2.50000  10000.00000 0.00000000000
2 2 2.50000  15000.00000 0.00000000000
2 2 2.50000  20000.00000 0.00000000000
2 2 2.50000  25000.00000 0.00000000000
2 2 2.50000  30000.00000 0.00000000000
2 2 2.50000  35000.00000 0.00000000000
2 2 2.50000  40000.00000 0.00000000000
2 2 2.50000  45000.00000 0.00000000000
2 2 2.50000  50000.00000 0.00000000000
2 2 2.50000  55000.00000 0.00000000000
2 2 2.50000  60000.00000 0.00000000000
2 2 2.50000  65000.00000 0.00000000000
2 2 2.50000  70000.00000 0.00000000000
2 2 2.50000  75000.00000 0.00000000000
2 2 2.50000  80000.00000 0.00000000000
2 2 2.50000  85000.00000 0.00000000000
2 2 2.50000  90000.00000 0.00000000000
2 2 2.50000  95000.00000 0.00000000000
2 2 2.50000 100000.00000 0.00000000000
2 2 3.00000   5000.00000 0.00000000000
2 2 3.00000  10000.00000 0.00000000000
2 2 3.00000  15000.00000 0.00000000000
2 2 3.00000  20000.00000 0.00000000000
2 2 3.00000  25000.00000 0.00000000000
2 2 3.00000  30000.00000 0.00000000000
2 2 3.00000  35000.00000 0.00000000000
2 2 3.00000  40000.00000 0.00000000000
2 2 3.00000  45000.00000 0.00000000000
2 2 3.00000  50000.00000 0.00000000000
2 2 3.00000  55000.00000 0.00000000000
2 2 3.00000  60000.00000 0.00000000000
2 2 3.00000  65000.00000 0.00000000000
2 2 3.00000  70000.00000 0.00000000000
2 2 3.00000  75000.00000 0.00000000000
2 2 3.00000  80000.00000 0.00000000000
2 2 3.00000  85000.00000 0.00000000000
2 2 3.00000  90000.00000 0.00000000000
2 2 3.00000  95000.00000 0.00000000000
2 2 3.00000 100000.00000 0.00000000000
2 2 3.50000   5000.00000 0.00000000000
2 2 3.50000  10000.00000 0.00000000000
2 2 3.50000  15000.00000 0.00000000000
2 2 3.50000  20000.00000 0.00000000000
2 2 3.50000  25000.00000 0.00000000000
2 2 3.50000  30000.00000 0.00000000000
2 2 3.50000  35000.00000 0.00000000000
2 2 3.50000  40000.00000 0.00000000000
2 2 3.50000  45000.00000 0.00000000000
2 2 3.50000  50000.00000 0.00000000000
2 2 3.50000  55000.00000 0.00000000000
2 2 3.50000  60000.00000 0.00000000000
2 2 3.50000  65000.00000 0.00000000000
2 2 3.50000  70000.00000 0.00000000000
2 2 3.50000  75000.00000 0.00000000000
2 2 3.50000  80000.00000 0.00000000000
2 2 3.50000  85000.00000 0.00000000000
2 2 3.50000  90000.00000 0.00000000000
2 2 3.50000  95000.00000 0.00000000000
2 2 3.50000 100000.00000 0.00000000000
2 2 4.00000   5000.00000 0.00000000000
2 2 4.00000  10000.00000 0.00000000000
2 2 4.00000  15000.00000 0.00000000000
2 2 4.00000  20000.00000 0.00000000000
2 2 4.00000  25000.00000 0.00000000000
2 2 4.00000  30000.00000 0.00000000000
2 2 4.00000  35000.00000 0.00000000000
2 2 4.00000  40000.00000 0.00000000000
2 2 4.00000  45000.00000 0.00000000000
2 2 4.00000  50000.00000 0.00000000000
2 2 4.00000  55000.00000 0.00000000000
2 2 4.00000  60000.00000 0.00000000000
2 2 4.00000  65000.00000 0.00000000000
2 2 4.00000  70000.00000 0.00000000000
2 2 4.00000  75000.00000 0.00000000000
2 2 4.00000  80000.00000 0.00000000000
2 2 4.00000  85000.00000 0.00000000000
2 2 4.00000  90000.00000 0.00000000000
2 2 4.00000  95000.00000 0.00000000000
2 2 4.00000 100000.00000 0.00000000000
2 2 4.50000   5000.00000 0.00000000000
2 2 4.50000  10000.00000 0.00000000000
2 2 4.50000  15000.00000 0.00000000000
2 2 4.50000  20000.00000 0.00000000000
2 2 4.50000  25000.00000 0.00000000000
2 2 4.50000  30000.00000 0.00000000000
2 2 4.50000  35000.00000 0.00000000000
2 2 4.50000  40000.00000 0.00000000000
2 2 4.50000  45000.00000 0.00000000000
2 2 4.50000  50000.00000 0.00000000000
2 2 4.50000  55000.00000 0.00000000000
2 2 4.50000  60000.00000 0.00000000000
2 2 4.50000  65000.00000 0.00000000000
2 2 4.50000  70000.00000 0.00000000000
2 2 4.50000  75000.00000 0.00000000000
2 2 4.50000  80000.00000 0.00000000000
2 2 4.50000  85000.00000 0.00000000000
2 2 4.50000  90000.00000 0.00000000000
2 2 4.50000  95000.00000 0.00000000000
2 2 4.50000 100000.00000 0.00000000000
2 2 5.00000   5000.00000 0.03213333336
2 2 5.00000  10000.00000 0.02987777784
2 2 5.00000  15000.00000 0.03486666685
2 2 5.00000  20000.00000 0.03395555542
2 2 5.00000  25000.00000 0.03074444437
2 2 5.00000  30000.00000 0.03054444454
2 2 5.00000  35000.00000 0.02988888910
2 2 5.00000  40000.00000 0.03505555552
2 2 5.00000  45000.00000 0.02174444452
2 2 5.00000  50000.00000 0.02147777774
2 2 5.00000  55000.00000 0.03321111124
2 2 5.00000  60000.00000 0.03006666658
2 2 5.00000  65000.00000 0.02579999971
2 2 5.00000  70000.00000 0.02935555576
2 2 5.00000  75000.00000 0.03417777803
2 2 5.00000  80000.00000 0.02688888890
2 2 5.00000  85000.00000 0.03125555540
2 2 5.00000  90000.00000 0.03804444461
2 2 5.00000  95000.00000 0.02561111114
2 2 5.00000 100000.00000 0.03226666686
2 2 5.50000   5000.00000 0.88634444952
2 2 5.50000  10000.00000 0.88672221899
2 2 5.50000  15000.00000 0.88462222219
2 2 5.50000  20000.00000 0.89257777929
2 2 5.50000  25000.00000 0.88582221985
2 2 5.50000  30000.00000 0.88553333282
2 2 5.50000  35000.00000 0.88607777894
2 2 5.50000  40000.00000 0.88374444723
2 2 5.50000  45000.00000 0.89273333549
2 2 5.50000  50000.00000 0.89432222188
2 2 5.50000  55000.00000 0.88861111104
2 2 5.50000  60000.00000 0.88956666410
2 2 5.50000  65000.00000 0.88668888867
2 2 5.50000  70000.00000 0.88844444931
2 2 5.50000  75000.00000 0.89341111064
2 2 5.50000  80000.00000 0.89163333535
2 2 5.50000  85000.00000 0.88739999831
2 2 5.50000  90000.00000 0.88941111207
2 2 5.50000  95000.00000 0.88840000033
2 2 5.50000 100000.00000 0.89060000002
2 2 6.00000   5000.00000 0.89090000272
2 2 6.00000  10000.00000 0.89166666329
2 2 6.00000  15000.00000 0.89172222137
2 2 6.00000  20000.00000 0.89434444308
2 2 6.00000  25000.00000 0.89420000136
2 2 6.00000  30000.00000 0.89091111183
2 2 6.00000  35000.00000 0.88746666610
2 2 6.00000  40000.00000 0.88711111248
2 2 6.00000  45000.00000 0.88502222478
2 2 6.00000  50000.00000 0.88824444473
2 2 6.00000  55000.00000 0.88908888996
2 2 6.00000  60000.00000 0.88735555708
2 2 6.00000  65000.00000 0.89288888812
2 2 6.00000  70000.00000 0.89036666453
2 2 6.00000  75000.00000 0.88920000136
2 2 6.00000  80000.00000 0.88829999924
2 2 6.00000  85000.00000 0.89077777863
2 2 6.00000  90000.00000 0.88936666608
2 2 6.00000  95000.00000 0.89365555465
2 2 6.00000 100000.00000 0.88801111042
2 2 6.50000   5000.00000 0.88690000355
2 2 6.50000  10000.00000 0.88684444547
2 2 6.50000  15000.00000 0.88711111009
2 2 6.50000  20000.00000 0.88317777634
2 2 6.50000  25000.00000 0.89087777793
2 2 6.50000  30000.00000 0.88644444585
2 2 6.50000  35000.00000 0.88353333235
2 2 6.50000  40000.00000 0.88361111224
2 2 6.50000  45000.00000 0.88833332896
2 2 6.50000  50000.00000 0.88289999902
2 2 6.50000  55000.00000 0.89080000103
2 2 6.50000  60000.00000 0.88808888912
2 2 6.50000  65000.00000 0.89298889279
2 2 6.50000  70000.00000 0.88956666648
2 2 6.50000  75000.00000 0.88721111536
2 2 6.50000  80000.00000 0.88211111128
2 2 6.50000  85000.00000 0.88823333383
2 2 6.50000  90000.00000 0.88427777827
2 2 6.50000  95000.00000 0.88851110995
2 2 6.50000 100000.00000 0.88662222147
2 2 7.00000   5000.00000 0.88691111028
2 2 7.00000  10000.00000 0.88955555737
2 2 7.00000  15000.00000 0.89011111140
2 2 7.00000  20000.00000 0.88701110959
2 2 7.00000  25000.00000 0.88573333025
2 2 7.00000  30000.00000 0.89586666584
2 2 7.00000  35000.00000 0.88107777774
2 2 7.00000  40000.00000 0.88462222338
2 2 7.00000  45000.00000 0.89624444306
2 2 7.00000  50000.00000 0.88755555570
2 2 7.00000  55000.00000 0.88291110635
2 2 7.00000  60000.00000 0.89617777884
2 2 7.00000  65000.00000 0.88747777820
2 2 7.00000  70000.00000 0.88531111300
2 2 7.00000  75000.00000 0.88846666753
2 2 7.00000  80000.00000 0.88927778125
2 2 7.00000  85000.00000 0.88622222006
2 2 7.00000  90000.00000 0.88887777925
2 2 7.00000  95000.00000 0.89151111305
2 2 7.00000 100000.00000 0.89330000162
2 2 7.50000   5000.00000 0.88718888760
2 2 7.50000  10000.00000 0.88903333127
2 2 7.50000  15000.00000 0.88941111028
2 2 7.50000  20000.00000 0.89333333313
2 2 7.50000  25000.00000 0.89106666625
2 2 7.50000  30000.00000 0.89232222259
2 2 7.50000  35000.00000 0.88406666696
2 2 7.50000  40000.00000 0.89045555651
2 2 7.50000  45000.00000 0.89229999840
2 2 7.50000  50000.00000 0.88798888981
2 2 7.50000  55000.00000 0.89136666775
2 2 7.50000  60000.00000 0.88166666687
2 2 7.50000  65000.00000 0.89291111290
2 2 7.50000  70000.00000 0.88175555289
2 2 7.50000  75000.00000 0.88879999995
2 2 7.50000  80000.00000 0.88627777755
2 2 7.50000  85000.00000 0.88322222233
2 2 7.50000  90000.00000 0.89257777572
2 2 7.50000  95000.00000 0.88707777858
2 2 7.50000 100000.00000 0.88961111426
2 2 8.00000   5000.00000 0.88627777457
2 2 8.00000  10000.00000 0.89391110897
2 2 8.00000  15000.00000 0.89294444084
2 2 8.00000  20000.00000 0.89318888664
2 2 8.00000  25000.00000 0.88886666834
2 2 8.00000  30000.00000 0.88458888948
2 2 8.00000  35000.00000 0.88821110964
2 2 8.00000  40000.00000 0.88718889058
2 2 8.00000  45000.00000 0.88506666660
2 2 8.00000  50000.00000 0.89174444377
2 2 8.00000  55000.00000 0.88837777972
2 2 8.00000  60000.00000 0.88417777717
2 2 8.00000  65000.00000 0.88724444509
2 2 8.00000  70000.00000 0.88958888769
2 2 8.00000  75000.00000 0.88476666570
2 2 8.00000  80000.00000 0.88547777712
2 2 8.00000  85000.00000 0.89586666882
2 2 8.00000  90000.00000 0.88613333344
2 2 8.00000  95000.00000 0.88255555451
2 2 8.00000 100000.00000 0.89132222176
2 3 0.50000   5000.00000 0.00000000000
2 3 0.50000  10000.00000 0.00000000000
2 3 0.50000  15000.00000 0.00000000000
2 3 0.50000  20000.00000 0.00000000000
2 3 0.50000  25000.00000 0.00000000000
2 3 0.50000  30000.00000 0.00000000000
2 3 0.50000  35000.00000 0.00000000000
2 3 0.50000  40000.00000 0.00000000000
2 3 0.50000  45000.00000 0.00000000000
2 3 0.50000  50000.00000 0.00000000000
2 3 0.50000  55000.00000 0.00000000000
2 3 0.50000  60000.00000 0.00000000000
2 3 0.50000  65000.00000 0.00000000000
2 3 0.50000  70000.00000 0.00000000000
2 3 0.50000  75000.00000 0.00000000000
2 3 0.50000  80000.00000 0.00000000000
2 3 0.50000  85000.00000 0.00000000000
2 3 0.50000  90000.00000 0.00000000000
2 3 0.50000  95000.00000 0.00000000000
2 3 0.50000 100000.00000 0.00000000000
2 3 1.00000   5000.00000 0.00000000000
2 3 1.00000  10000.00000 0.00000000000
2 3 1.00000  15000.00000 0.00000000000
2 3 1.00000  20000.00000 0.00000000000
2 3 1.00000  25000.00000 0.00000000000
2 3 1.00000  30000.00000 0.00000000000
2 3 1.00000  35000.00000 0.00000000000
2 3 1.00000  40000.00000 0.00000000000
2 3 1.00000  45000.00000 0.00000000000
2 3 1.00000  50000.00000 0.00000000000
2 3 1.00000  55000.00000 0.00000000000
2 3 1.00000  60000.00000 0.00000000000
2 3 1.00000  65000.00000 0.00000000000
2 3 1.00000  70000.00000 0.00000000000
2 3 1.00000  75000.00000 0.00000000000
2 3 1.00000  80000.00000 0.00000000000
2 3 1.00000  85000.00000 0.00000000000
2 3 1.00000  90000.00000 0.00000000000
2 3 1.00000  95000.00000 0.00000000000
2 3 1.00000 100000.00000 0.00000000000
2 3 1.50000   5000.00000 0.00000000000
2 3 1.50000  10000.00000 0.00000000000
2 3 1.50000  15000.00000 0.00000000000
2 3 1.50000  20000.00000 0.00000000000
2 3 1.50000  25000.00000 0.00000000000
2 3 1.50000  30000.00000 0.00000000000
2 3 1.50000  35000.00000 0.00000000000
2 3 1.50000  40000.00000 0.00000000000
2 3 1.50000  45000.00000 0.00000000000
2 3 1.50000  50000.00000 0.00000000000
2 3 1.50000  55000.00000 0.00000000000
2 3 1.50000  60000.00000 0.00000000000
2 3 1.50000  65000.00000 0.00000000000
2 3 1.50000  70000.00000 0.00000000000
2 3 1.50000  75000.00000 0.00000000000
2 3 1.50000  80000.00000 0.00000000000
2 3 1.50000  85000.00000 0.00000000000
2 3 1.50000  90000.00000 0.00000000000
2 3 1.50000  95000.00000 0.00000000000
2 3 1.50000 100000.00000 0.00000000000
2 3 2.00000   5000.00000 0.00000000000
2 3 2.00000  10000.00000 0.00000000000
2 3 2.00000  15000.00000 0.00000000000
2 3 2.00000  20000.00000 0.00000000000
2 3 2.00000  25000.00000 0.00000000000
2 3 2.00000  30000.00000 0.00000000000
2 3 2.00000  35000.00000 0.00000000000
2 3 2.00000  40000.00000 0.00000000000
2 3 2.00000  45000.00000 0.00000000000
2 3 2.00000  50000.00000 0.00000000000
2 3 2.00000  55000.00000 0.00000000000
2 3 2.00000  60000.00000 0.00000000000
2 3 2.00000  65000.00000 0.00000000000
2 3 2.00000  70000.00000 0.00000000000
2 3 2.00000  75000.00000 0.00000000000
2 3 2.00000  80000.00000 0.00000000000
2 3 2.00000  85000.00000 0.00000000000
2 3 2.00000  90000.00000 0.00000000000
2 3 2.00000  95000.00000 0.00000000000
2 3 2.00000 100000.00000 0.00000000000
2 3 2.50000   5000.00000 0.00000000000
2 3 2.50000  10000.00000 0.00000000000
2 3 2.50000  15000.00000 0.00000000000
2 3 2.50000  20000.00000 0.00000000000
2 3 2.50000  25000.00000 0.00000000000
2 3 2.50000  30000.00000 0.00000000000
2 3 2.50000  35000.00000 0.00000000000
2 3 2.50000  40000.00000 0.00000000000
2 3 2.50000  45000.00000 0.00000000000
2 3 2.50000  50000.00000 0.00000000000
2 3 2.50000  55000.00000 0.00000000000
2 3 2.50000  60000.00000 0.00000000000
2 3 2.50000  65000.00000 0.00000000000
2 3 2.50000  70000.00000 0.00000000000
2 3 2.50000  75000.00000 0.00000000000
2 3 2.50000  80000.00000 0.00000000000
2 3 2.50000  85000.00000 0.00000000000
2 3 2.50000  90000.00000 0.00000000000
2 3 2.50000  95000.00000 0.00000000000
2 3 2.50000 100000.00000 0.00000000000
2 3 3.00000   5000.00000 0.00000000000
2 3 3.00000  10000.00000 0.00000000000
2 3 3.00000  15000.00000 0.00000000000
2 3 3.00000  20000.00000 0.00000000000
2 3 3.00000  25000.00000 0.00000000000
2 3 3.00000  30000.00000 0.00000000000
2 3 3.00000  35000.00000 0.00000000000
2 3 3.00000  40000.00000 0.00000000000
2 3 3.00000  45000.00000 0.00000000000
2 3 3.00000  50000.00000 0.00000000000
2 3 3.00000  55000.00000 0.00000000000
2 3 3.00000  60000.00000 0.00000000000
2 3 3.00000  65000.00000 0.00000000000
2 3 3.00000  70000.00000 0.00000000000
2 3 3.00000  75000.00000 0.00000000000
2 3 3.00000  80000.00000 0.00000000000
2 3 3.00000  85000.00000 0.00000000000
2 3 3.00000  90000.00000 0.00000000000
2 3 3.00000  95000.00000 0.00000000000
2 3 3.00000 100000.00000 0.00000000000
2 3 3.50000   5000.00000 0.00000000000
2 3 3.50000  10000.00000 0.00000000000
2 3 3.50000  15000.00000 0.00000000000
2 3 3.50000  20000.00000 0.00000000000
2 3 3.50000  25000.00000 0.00000000000
2 3 3.50000  30000.00000 0.00000000000
2 3 3.50000  35000.00000 0.00000000000
2 3 3.50000  40000.00000 0.00000000000
2 3 3.50000  45000.00000 0.00000000000
2 3 3.50000  50000.00000 0.00000000000
2 3 3.50000  55000.00000 0.00000000000
2 3 3.50000  60000.00000 0.00000000000
2 3 3.50000  65000.00000 0.00000000000
2 3 3.50000  70000.00000 0.00000000000
2 3 3.50000  75000.00000 0.00000000000
2 3 3.50000  80000.00000 0.00000000000
2 3 3.50000  85000.00000 0.00000000000
2 3 3.50000  90000.00000 0.00000000000
2 3 3.50000  95000.00000 0.00000000000
2 3 3.50000 100000.00000 0.00000000000
2 3 4.00000   5000.00000 0.00000000000
2 3 4.00000  10000.00000 0.00000000000
2 3 4.00000  15000.00000 0.00000000000
2 3 4.00000  20000.00000 0.00000000000
2 3 4.00000  25000.00000 0.00000000000
2 3 4.00000  30000.00000 0.00000000000
2 3 4.00000  35000.00000 0.00000000000
2 3 4.00000  40000.00000 0.00000000000
2 3 4.00000  45000.00000 0.00000000000
2 3 4.00000  50000.00000 0.00000000000
2 3 4.00000  55000.00000 0.00000000000
2 3 4.00000  60000.00000 0.00000000000
2 3 4.00000  65000.00000 0.00000000000
2 3 4.00000  70000.00000 0.00000000000
2 3 4.00000  75000.00000 0.00000000000
2 3 4.00000  80000.00000 0.00000000000
2 3 4.00000  85000.00000 0.00000000000
2 3 4.00000  90000.00000 0.00000000000
2 3 4.00000  95000.00000 0.00000000000
2 3 4.00000 100000.00000 0.00000000000
2 3 4.50000   5000.00000 0.00000000000
2 3 4.50000  10000.00000 0.00000000000
2 3 4.50000  15000.00000 0.00000000000
2 3 4.50000  20000.00000 0.00000000000
2 3 4.50000  25000.00000 0.00000000000
2 3 4.50000  30000.00000 0.00000000000
2 3 4.50000  35000.00000 0.00000000000
2 3 4.50000  40000.00000 0.00000000000
2 3 4.50000  45000.00000 0.00000000000
2 3 4.50000  50000.00000 0.00000000000
2 3 4.50000  55000.00000 0.00000000000
2 3 4.50000  60000.00000 0.00000000000
2 3 4.50000  65000.00000 0.00000000000
2 3 4.50000  70000.00000 0.00000000000
2 3 4.50000  75000.00000 0.00000000000
2 3 4.50000  80000.00000 0.00000000000
2 3 4.50000  85000.00000 0.00000000000
2 3 4.50000  90000.00000 0.00000000000
2 3 4.50000  95000.00000 0.00000000000
2 3 4.50000 100000.00000 0.00000000000
2 3 5.00000   5000.00000 0.26672222219
2 3 5.00000  10000.00000 0.26835555360
2 3 5.00000  15000.00000 0.27925555654
2 3 5.00000  20000.00000 0.27156666685
2 3 5.00000  25000.00000 0.27219999969
2 3 5.00000  30000.00000 0.26581111066
2 3 5.00000  35000.00000 0.26516666837
2 3 5.00000  40000.00000 0.27466666631
2 3 5.00000  45000.00000 0.26542222299
2 3 5.00000  50000.00000 0.26306666829
2 3 5.00000  55000.00000 0.25371111222
2 3 5.00000  60000.00000 0.27022222228
2 3 5.00000  65000.00000 0.26383333221
2 3 5.00000  70000.00000 0.26016666651
2 3 5.00000  75000.00000 0.26754444372
2 3 5.00000  80000.00000 0.26637777790
2 3 5.00000  85000.00000 0.26712222308
2 3 5.00000  90000.00000 0.27761110991
2 3 5.00000  95000.00000 0.27446666591
2 3 5.00000 100000.00000 0.26386666685
2 3 5.50000   5000.00000 0.86323333681
2 3 5.50000  10000.00000 0.86766666591
2 3 5.50000  15000.00000 0.86255555570
2 3 5.50000  20000.00000 0.85481111109
2 3 5.50000  25000.00000 0.86025555372
2 3 5.50000  30000.00000 0.87082222283
2 3 5.50000  35000.00000 0.86507777452
2 3 5.50000  40000.00000 0.86788888872
2 3 5.50000  45000.00000 0.86900000215
2 3 5.50000  50000.00000 0.86527777433
2 3 5.50000  55000.00000 0.86674444616
2 3 5.50000  60000.00000 0.86347778201
2 3 5.50000  65000.00000 0.85797777832
2 3 5.50000  70000.00000 0.86694444418
2 3 5.50000  75000.00000 0.87145555973
2 3 5.50000  80000.00000 0.85802222073
2 3 5.50000  85000.00000 0.86665555358
2 3 5.50000  90000.00000 0.87175555587
2 3 5.50000  95000.00000 0.86674444735
2 3 5.50000 100000.00000 0.86948888779
2 3 6.00000   5000.00000 0.87298889160
2 3 6.00000  10000.00000 0.86272222221
2 3 6.00000  15000.00000 0.86103333354
2 3 6.00000  20000.00000 0.86512222409
2 3 6.00000  25000.00000 0.86206666708
2 3 6.00000  30000.00000 0.86033333361
2 3 6.00000  35000.00000 0.86844444335
2 3 6.00000  40000.00000 0.87245555818
2 3 6.00000  45000.00000 0.86249999940
2 3 6.00000  50000.00000 0.86088889003
2 3 6.00000  55000.00000 0.86187777936
2 3 6.00000  60000.00000 0.86023333013
2 3 6.00000  65000.00000 0.86284444392
2 3 6.00000  70000.00000 0.86488888919
2 3 6.00000  75000.00000 0.86839999914
2 3 6.00000  80000.00000 0.86802222073
2 3 6.00000  85000.00000 0.86199999988
2 3 6.00000  90000.00000 0.86456666768
2 3 6.00000  95000.00000 0.86874444425
2 3 6.00000 100000.00000 0.86893333137
2 3 6.50000   5000.00000 0.86372222602
2 3 6.50000  10000.00000 0.86168888867
2 3 6.50000  15000.00000 0.86835555553
2 3 6.50000  20000.00000 0.87321111023
2 3 6.50000  25000.00000 0.86461110890
2 3 6.50000  30000.00000 0.86565555274
2 3 6.50000  35000.00000 0.86301111102
2 3 6.50000  40000.00000 0.86987777710
2 3 6.50000  45000.00000 0.86763333261
2 3 6.50000  50000.00000 0.86381111026
2 3 6.50000  55000.00000 0.86420000136
2 3 6.50000  60000.00000 0.86197777987
2 3 6.50000  65000.00000 0.86107777834
2 3 6.50000  70000.00000 0.86063333392
2 3 6.50000  75000.00000 0.85951110959
2 3 6.50000  80000.00000 0.86574444592
2 3 6.50000  85000.00000 0.86621111214
2 3 6.50000  90000.00000 0.86722222149
2 3 6.50000  95000.00000 0.86878888726
2 3 6.50000 100000.00000 0.86582222521
2 3 7.00000   5000.00000 0.85887777507
2 3 7.00000  10000.00000 0.86416666687
2 3 7.00000  15000.00000 0.86394444466
2 3 7.00000  20000.00000 0.86564444423
2 3 7.00000  25000.00000 0.86046666205
2 3 7.00000  30000.00000 0.86382222414
2 3 7.00000  35000.00000 0.85946666718
2 3 7.00000  40000.00000 0.85815555453
2 3 7.00000  45000.00000 0.86977777898
2 3 7.00000  50000.00000 0.87067777693
2 3 7.00000  55000.00000 0.86674444437
2 3 7.00000  60000.00000 0.86652222633
2 3 7.00000  65000.00000 0.86893333316
2 3 7.00000  70000.00000 0.86121111035
2 3 7.00000  75000.00000 0.86375555575
2 3 7.00000  80000.00000 0.86036666691
2 3 7.00000  85000.00000 0.86833333433
2 3 7.00000  90000.00000 0.85864444494
2 3 7.00000  95000.00000 0.87125555575
2 3 7.00000 100000.00000 0.87149999857
2 3 7.50000   5000.00000 0.86928888917
2 3 7.50000  10000.00000 0.86498888969
2 3 7.50000  15000.00000 0.86525555730
2 3 7.50000  20000.00000 0.86097777426
2 3 7.50000  25000.00000 0.85995555520
2 3 7.50000  30000.00000 0.86231111169
2 3 7.50000  35000.00000 0.86898888648
2 3 7.50000  40000.00000 0.85944444358
2 3 7.50000  45000.00000 0.87014444768
2 3 7.50000  50000.00000 0.86025555670
2 3 7.50000  55000.00000 0.86967777729
2 3 7.50000  60000.00000 0.86112222135
2 3 7.50000  65000.00000 0.86248888910
2 3 7.50000  70000.00000 0.86034444094
2 3 7.50000  75000.00000 0.86621111274
2 3 7.50000  80000.00000 0.86853333414
2 3 7.50000  85000.00000 0.86623333156
2 3 7.50000  90000.00000 0.86733333647
2 3 7.50000  95000.00000 0.86511110961
2 3 7.50000 100000.00000 0.85959999800
2 3 8.00000   5000.00000 0.86762222290
2 3 8.00000  10000.00000 0.86536666691
2 3 8.00000  15000.00000 0.86639999747
2 3 8.00000  20000.00000 0.85970000267
2 3 8.00000  25000.00000 0.86043333173
2 3 8.00000  30000.00000 0.86553333044
2 3 8.00000  35000.00000 0.86239999950
2 3 8.00000  40000.00000 0.86685555518
2 3 8.00000  45000.00000 0.86704444408
2 3 8.00000  50000.00000 0.85923333466
2 3 8.00000  55000.00000 0.86498888791
2 3 8.00000  60000.00000 0.86568888664
2 3 8.00000  65000.00000 0.86574443996
2 3 8.00000  70000.00000 0.87362222373
2 3 8.00000  75000.00000 0.86919999897
2 3 8.00000  80000.00000 0.86334444463
2 3 8.00000  85000.00000 0.86661111414
2 3 8.00000  90000.00000 0.87074444354
2 3 8.00000  95000.00000 0.86004444599
2 3 8.00000 100000.00000 0.86724444091
2 4 0.50000   5000.00000 0.00000000000
2 4 0.50000  10000.00000 0.00000000000
2 4 0.50000  15000.00000 0.00000000000
2 4 0.50000  20000.00000 0.00000000000
2 4 0.50000  25000.00000 0.00000000000
2 4 0.50000  30000.00000 0.00000000000
2 4 0.50000  35000.00000 0.00000000000
2 4 0.50000  40000.00000 0.00000000000
2 4 0.50000  45000.00000 0.00000000000
2 4 0.50000  50000.00000 0.00000000000
2 4 0.50000  55000.00000 0.00000000000
2 4 0.50000  60000.00000 0.00000000000
2 4 0.50000  65000.00000 0.00000000000
2 4 0.50000  70000.00000 0.00000000000
2 4 0.50000  75000.00000 0.00000000000
2 4 0.50000  80000.00000 0.00000000000
2 4 0.50000  85000.00000 0.00000000000
2 4 0.50000  90000.00000 0.00000000000
2 4 0.50000  95000.00000 0.00000000000
2 4 0.50000 100000.00000 0.00000000000
2 4 1.00000   5000.00000 0.00000000000
2 4 1.00000  10000.00000 0.00000000000
2 4 1.00000  15000.00000 0.00000000000
2 4 1.00000  20000.00000 0.00000000000
2 4 1.00000  25000.00000 0.00000000000
2 4 1.00000  30000.00000 0.00000000000
2 4 1.00000  35000.00000 0.00000000000
2 4 1.00000  40000.00000 0.00000000000
2 4 1.00000  45000.00000 0.00000000000
2 4 1.00000  50000.00000 0.00000000000
2 4 1.00000  55000.00000 0.00000000000
2 4 1.00000  60000.00000 0.00000000000
2 4 1.00000  65000.00000 0.00000000000
2 4 1.00000  70000.00000 0.00000000000
2 4 1.00000  75000.00000 0.00000000000
2 4 1.00000  80000.00000 0.00000000000
2 4 1.00000  85000.00000 0.00000000000
2 4 1.00000  90000.00000 0.00000000000
2 4 1.00000  95000.00000 0.00000000000
2 4 1.00000 100000.00000 0.00000000000
2 4 1.50000   5000.00000 0.00000000000
2 4 1.50000  10000.00000 0.00000000000
2 4 1.50000  15000.00000 0.00000000000
2 4 1.50000  20000.00000 0.00000000000
2 4 1.50000  25000.00000 0.00000000000
2 4 1.50000  30000.00000 0.00000000000
2 4 1.50000  35000.00000 0.00000000000
2 4 1.50000  40000.00000 0.00000000000
2 4 1.50000  45000.00000 0.00000000000
2 4 1.50000  50000.00000 0.00000000000
2 4 1.50000  55000.00000 0.00000000000
2 4 1.50000  60000.00000 0.00000000000
2 4 1.50000  65000.00000 0.00000000000
2 4 1.50000  70000.00000 0.00000000000
2 4 1.50000  75000.00000 0.00000000000
2 4 1.50000  80000.00000 0.00000000000
2 4 1.50000  85000.00000 0.00000000000
2 4 1.50000  90000.00000 0.00000000000
2 4 1.50000  95000.00000 0.00000000000
2 4 1.50000 100000.00000 0.00000000000
2 4 2.00000   5000.00000 0.00000000000
2 4 2.00000  10000.00000 0.00000000000
2 4 2.00000  15000.00000 0.00000000000
2 4 2.00000  20000.00000 0.00000000000
2 4 2.00000  25000.00000 0.00000000000
2 4 2.00000  30000.00000 0.00000000000
2 4 2.00000  35000.00000 0.00000000000
2 4 2.00000  40000.00000 0.00000000000
2 4 2.00000  45000.00000 0.00000000000
2 4 2.00000  50000.00000 0.00000000000
2 4 2.00000  55000.00000 0.00000000000
2 4 2.00000  60000.00000 0.00000000000
2 4 2.00000  65000.00000 0.00000000000
2 4 2.00000  70000.00000 0.00000000000
2 4 2.00000  75000.00000 0.00000000000
2 4 2.00000  80000.00000 0.00000000000
2 4 2.00000  85000.00000 0.00000000000
2 4 2.00000  90000.00000 0.00000000000
2 4 2.00000  95000.00000 0.00000000000
2 4 2.00000 100000.00000 0.00000000000
2 4 2.50000   5000.00000 0.00000000000
2 4 2.50000  10000.00000 0.00000000000
2 4 2.50000  15000.00000 0.00000000000
2 4 2.50000  20000.00000 0.00000000000
2 4 2.50000  25000.00000 0.00000000000
2 4 2.50000  30000.00000 0.00000000000
2 4 2.50000  35000.00000 0.00000000000
2 4 2.50000  40000.00000 0.00000000000
2 4 2.50000  45000.00000 0.00000000000
2 4 2.50000  50000.00000 0.00000000000
2 4 2.50000  55000.00000 0.00000000000
2 4 2.50000  60000.00000 0.00000000000
2 4 2.50000  65000.00000 0.00000000000
2 4 2.50000  70000.00000 0.00000000000
2 4 2.50000  75000.00000 0.00000000000
2 4 2.50000  80000.00000 0.00000000000
2 4 2.50000  85000.00000 0.00000000000
2 4 2.50000  90000.00000 0.00000000000
2 4 2.50000  95000.00000 0.00000000000
2 4 2.50000 100000.00000 0.00000000000
2 4 3.00000   5000.00000 0.00000000000
2 4 3.00000  10000.00000 0.00000000000
2 4 3.00000  15000.00000 0.00000000000
2 4 3.00000  20000.00000 0.00000000000
2 4 3.00000  25000.00000 0.00000000000
2 4 3.00000  30000.00000 0.00000000000
2 4 3.00000  35000.00000 0.00000000000
2 4 3.00000  40000.00000 0.00000000000
2 4 3.00000  45000.00000 0.00000000000
2 4 3.00000  50000.00000 0.00000000000
2 4 3.00000  55000.00000 0.00000000000
2 4 3.00000  60000.00000 0.00000000000
2 4 3.00000  65000.00000 0.00000000000
2 4 3.00000  70000.00000 0.00000000000
2 4 3.00000  75000.00000 0.00000000000
2 4 3.00000  80000.00000 0.00000000000
2 4 3.00000  85000.00000 0.00000000000
2 4 3.00000  90000.00000 0.00000000000
2 4 3.00000  95000.00000 0.00000000000
2 4 3.00000 100000.00000 0.00000000000
2 4 3.50000   5000.00000 0.00000000000
2 4 3.50000  10000.00000 0.00000000000
2 4 3.50000  15000.00000 0.00000000000
2 4 3.50000  20000.00000 0.00000000000
2 4 3.50000  25000.00000 0.00000000000
2 4 3.50000  30000.00000 0.00000000000
2 4 3.50000  35000.00000 0.00000000000
2 4 3.50000  40000.00000 0.00000000000
2 4 3.50000  45000.00000 0.00000000000
2 4 3.50000  50000.00000 0.00000000000
2 4 3.50000  55000.00000 0.00000000000
2 4 3.50000  60000.00000 0.00000000000
2 4 3.50000  65000.00000 0.00000000000
2 4 3.50000  70000.00000 0.00000000000
2 4 3.50000  75000.00000 0.00000000000
2 4 3.50000  80000.00000 0.00000000000
2 4 3.50000  85000.00000 0.00000000000
2 4 3.50000  90000.00000 0.00000000000
2 4 3.50000  95000.00000 0.00000000000
2 4 3.50000 100000.00000 0.00000000000
2 4 4.00000   5000.00000 0.00000000000
2 4 4.00000  10000.00000 0.00000000000
2 4 4.00000  15000.00000 0.00000000000
2 4 4.00000  20000.00000 0.00000000000
2 4 4.00000  25000.00000 0.00000000000
2 4 4.00000  30000.00000 0.00000000000
2 4 4.00000  35000.00000 0.00000000000
2 4 4.00000  40000.00000 0.00000000000
2 4 4.00000  45000.00000 0.00000000000
2 4 4.00000  50000.00000 0.00000000000
2 4 4.00000  55000.00000 0.00000000000
2 4 4.00000  60000.00000 0.00000000000
2 4 4.00000  65000.00000 0.00000000000
2 4 4.00000  70000.00000 0.00000000000
2 4 4.00000  75000.00000 0.00000000000
2 4 4.00000  80000.00000 0.00000000000
2 4 4.00000  85000.00000 0.00000000000
2 4 4.00000  90000.00000 0.00000000000
2 4 4.00000  95000.00000 0.00000000000
2 4 4.00000 100000.00000 0.00000000000
2 4 4.50000   5000.00000 0.00000000000
2 4 4.50000  10000.00000 0.00000000000
2 4 4.50000  15000.00000 0.00000000000
2 4 4.50000  20000.00000 0.00000000000
2 4 4.50000  25000.00000 0.00000000000
2 4 4.50000  30000.00000 0.00000000000
2 4 4.50000  35000.00000 0.00000000000
2 4 4.50000  40000.00000 0.00000000000
2 4 4.50000  45000.00000 0.00000000000
2 4 4.50000  50000.00000 0.00000000000
2 4 4.50000  55000.00000 0.00000000000
2 4 4.50000  60000.00000 0.00000000000
2 4 4.50000  65000.00000 0.00000000000
2 4 4.50000  70000.00000 0.00000000000
2 4 4.50000  75000.00000 0.00000000000
2 4 4.50000  80000.00000 0.00000000000
2 4 4.50000  85000.00000 0.00000000000
2 4 4.50000  90000.00000 0.00000000000
2 4 4.50000  95000.00000 0.00000000000
2 4 4.50000 100000.00000 0.00000000000
2 4 5.00000   5000.00000 0.00000000000
2 4 5.00000  10000.00000 0.00000000000
2 4 5.00000  15000.00000 0.00000000000
2 4 5.00000  20000.00000 0.00000000000
2 4 5.00000  25000.00000 0.00000000000
2 4 5.00000  30000.00000 0.00000000000
2 4 5.00000  35000.00000 0.00000000000
2 4 5.00000  40000.00000 0.00000000000
2 4 5.00000  45000.00000 0.00000000000
2 4 5.00000  50000.00000 0.00000000000
2 4 5.00000  55000.00000 0.00000000000
2 4 5.00000  60000.00000 0.00000000000
2 4 5.00000  65000.00000 0.00000000000
2 4 5.00000  70000.00000 0.00000000000
2 4 5.00000  75000.00000 0.00000000000
2 4 5.00000  80000.00000 0.00000000000
2 4 5.00000  85000.00000 0.00000000000
2 4 5.00000  90000.00000 0.00000000000
2 4 5.00000  95000.00000 0.00000000000
2 4 5.00000 100000.00000 0.00000000000
2 4 5.50000   5000.00000 0.00000000000
2 4 5.50000  10000.00000 0.00000000000
2 4 5.50000  15000.00000 0.00000000000
2 4 5.50000  20000.00000 0.00000000000
2 4 5.50000  25000.00000 0.00000000000
2 4 5.50000  30000.00000 0.00000000000
2 4 5.50000  35000.00000 0.00000000000
2 4 5.50000  40000.00000 0.00000000000
2 4 5.50000  45000.00000 0.00000000000
2 4 5.50000  50000.00000 0.00000000000
2 4 5.50000  55000.00000 0.00000000000
2 4 5.50000  60000.00000 0.00000000000
2 4 5.50000  65000.00000 0.00000000000
2 4 5.50000  70000.00000 0.00000000000
2 4 5.50000  75000.00000 0.00000000000
2 4 5.50000  80000.00000 0.00000000000
2 4 5.50000  85000.00000 0.00000000000
2 4 5.50000  90000.00000 0.00000000000
2 4 5.50000  95000.00000 0.00000000000
2 4 5.50000 100000.00000 0.00000000000
2 4 6.00000   5000.00000 0.00000000000
2 4 6.00000  10000.00000 0.00000000000
2 4 6.00000  15000.00000 0.00000000000
2 4 6.00000  20000.00000 0.00000000000
2 4 6.00000  25000.00000 0.00000000000
2 4 6.00000  30000.00000 0.00000000000
2 4 6.00000  35000.00000 0.00000000000
2 4 6.00000  40000.00000 0.00000000000
2 4 6.00000  45000.00000 0.00000000000
2 4 6.00000  50000.00000 0.00000000000
2 4 6.00000  55000.00000 0.00000000000
2 4 6.00000  60000.00000 0.00000000000
2 4 6.00000  65000.00000 0.00000000000
2 4 6.00000  70000.00000 0.00000000000
2 4 6.00000  75000.00000 0.00000000000
2 4 6.00000  80000.00000 0.00000000000
2 4 6.00000  85000.00000 0.00000000000
2 4 6.00000  90000.00000 0.00000000000
2 4 6.00000  95000.00000 0.00000000000
2 4 6.00000 100000.00000 0.00000000000
2 4 6.50000   5000.00000 0.00000000000
2 4 6.50000  10000.00000 0.00000000000
2 4 6.50000  15000.00000 0.00000000000
2 4 6.50000  20000.00000 0.00000000000
2 4 6.50000  25000.00000 0.00000000000
2 4 6.50000  30000.00000 0.00000000000
2 4 6.50000  35000.00000 0.00000000000
2 4 6.50000  40000.00000 0.00000000000
2 4 6.50000  45000.00000 0.00000000000
2 4 6.50000  50000.00000 0.00000000000
2 4 6.50000  55000.00000 0.00000000000
2 4 6.50000  60000.00000 0.00000000000
2 4 6.50000  65000.00000 0.00000000000
2 4 6.50000  70000.00000 0.00000000000
2 4 6.50000  75000.00000 0.00000000000
2 4 6.50000  80000.00000 0.00000000000
2 4 6.50000  85000.00000 0.00000000000
2 4 6.50000  90000.00000 0.00000000000
2 4 6.50000  95000.00000 0.00000000000
2 4 6.50000 100000.00000 0.00000000000
2 4 7.00000   5000.00000 0.00000000000
2 4 7.00000  10000.00000 0.00000000000
2 4 7.00000  15000.00000 0.00000000000
2 4 7.00000  20000.00000 0.00000000000
2 4 7.00000  25000.00000 0.00000000000
2 4 7.00000  30000.00000 0.00000000000
2 4 7.00000  35000.00000 0.00000000000
2 4 7.00000  40000.00000 0.00000000000
2 4 7.00000  45000.00000 0.00000000000
2 4 7.00000  50000.00000 0.00000000000
2 4 7.00000  55000.00000 0.00000000000
2 4 7.00000  60000.00000 0.00000000000
2 4 7.00000  65000.00000 0.00000000000
2 4 7.00000  70000.00000 0.00000000000
2 4 7.00000  75000.00000 0.00000000000
2 4 7.00000  80000.00000 0.00000000000
2 4 7.00000  85000.00000 0.00000000000
2 4 7.00000  90000.00000 0.00000000000
2 4 7.00000  95000.00000 0.00000000000
2 4 7.00000 100000.00000 0.00000000000
2 4 7.50000   5000.00000 0.00000000000
2 4 7.50000  10000.00000 0.00000000000
2 4 7.50000  15000.00000 0.00000000000
2 4 7.50000  20000.00000 0.00000000000
2 4 7.50000  25000.00000 0.00000000000
2 4 7.50000  30000.00000 0.00000000000
2 4 7.50000  35000.00000 0.00000000000
2 4 7.50000  40000.00000 0.00000000000
2 4 7.50000  45000.00000 0.00000000000
2 4 7.50000  50000.00000 0.00000000000
2 4 7.50000  55000.00000 0.00000000000
2 4 7.50000  60000.00000 0.00000000000
2 4 7.50000  65000.00000 0.00000000000
2 4 7.50000  70000.00000 0.00000000000
2 4 7.50000  75000.00000 0.00000000000
2 4 7.50000  80000.00000 0.00000000000
2 4 7.50000  85000.00000 0.00000000000
2 4 7.50000  90000.00000 0.00000000000
2 4 7.50000  95000.00000 0.00000000000
2 4 7.50000 100000.00000 0.00000000000
2 4 8.00000   5000.00000 0.00000000000
2 4 8.00000  10000.00000 0.00000000000
2 4 8.00000  15000.00000 0.00000000000
2 4 8.00000  20000.00000 0.00000000000
2 4 8.00000  25000.00000 0.00000000000
2 4 8.00000  30000.00000 0.00000000000
2 4 8.00000  35000.00000 0.00000000000
2 4 8.00000  40000.00000 0.00000000000
2 4 8.00000  45000.00000 0.00000000000
2 4 8.00000  50000.00000 0.00000000000
2 4 8.00000  55000.00000 0.00000000000
2 4 8.00000  60000.00000 0.00000000000
2 4 8.00000  65000.00000 0.00000000000
2 4 8.00000  70000.00000 0.00000000000
2 4 8.00000  75000.00000 0.00000000000
2 4 8.00000  80000.00000 0.00000000000
2 4 8.00000  85000.00000 0.00000000000
2 4 8.00000  90000.00000 0.00000000000
2 4 8.00000  95000.00000 0.00000000000
2 4 8.00000 100000.00000 0.00000000000
3 1 0.50000   5000.00000 0.00000000000
3 1 0.50000  10000.00000 0.00000000000
3 1 0.50000  15000.00000 0.00000000000
3 1 0.50000  20000.00000 0.00000000000
3 1 0.50000  25000.00000 0.00000000000
3 1 0.50000  30000.00000 0.00000000000
3 1 0.50000  35000.00000 0.00000000000
3 1 0.50000  40000.00000 0.00000000000
3 1 0.50000  45000.00000 0.00000000000
3 1 0.50000  50000.00000 0.00000000000
3 1 0.50000  55000.00000 0.00000000000
3 1 0.50000  60000.00000 0.00000000000
3 1 0.50000  65000.00000 0.00000000000
3 1 0.50000  70000.00000 0.00000000000
3 1 0.50000  75000.00000 0.00000000000
3 1 0.50000  80000.00000 0.00000000000
3 1 0.50000  85000.00000 0.00000000000
3 1 0.50000  90000.00000 0.00000000000
3 1 0.50000  95000.00000 0.00000000000
3 1 0.50000 100000.00000 0.00000000000
3 1 1.00000   5000.00000 0.00000000000
3 1 1.00000  10000.00000 0.00000000000
3 1 1.00000  15000.00000 0.00000000000
3 1 1.00000  20000.00000 0.00000000000
3 1 1.00000  25000.00000 0.00000000000
3 1 1.00000  30000.00000 0.00000000000
3 1 1.00000  35000.00000 0.00000000000
3 1 1.00000  40000.00000 0.00000000000
3 1 1.00000  45000.00000 0.00000000000
3 1 1.00000  50000.00000 0.00000000000
3 1 1.00000  55000.00000 0.00000000000
3 1 1.00000  60000.00000 0.00000000000
3 1 1.00000  65000.00000 0.00000000000
3 1 1.00000  70000.00000 0.00000000000
3 1 1.00000  75000.00000 0.00000000000
3 1 1.00000  80000.00000 0.00000000000
3 1 1.00000  85000.00000 0.00000000000
3 1 1.00000  90000.00000 0.00000000000
3 1 1.00000  95000.00000 0.00000000000
3 1 1.00000 100000.00000 0.00000000000
3 1 1.50000   5000.00000 0.00000000000
3 1 1.50000  10000.00000 0.00000000000
3 1 1.50000  15000.00000 0.00000000000
3 1 1.50000  20000.00000 0.00000000000
3 1 1.50000  25000.00000 0.00000000000
3 1 1.50000  30000.00000 0.00000000000
3 1 1.50000  35000.00000 0.00000000000
3 1 1.50000  40000.00000 0.00000000000
3 1 1.50000  45000.00000 0.00000000000
3 1 1.50000  50000.00000 0.00000000000
3 1 1.50000  55000.00000 0.00000000000
3 1 1.50000  60000.00000 0.00000000000
3 1 1.50000  65000.00000 0.00000000000
3 1 1.50000  70000.00000 0.00000000000
3 1 1.50000  75000.00000 0.00000000000
3 1 1.50000  80000.00000 0.00000000000
3 1 1.50000  85000.00000 0.00000000000
3 1 1.50000  90000.00000 0.00000000000
3 1 1.50000  95000.00000 0.00000000000
3 1 1.50000 100000.00000 0.00000000000
3 1 2.00000   5000.00000 0.00000000000
3 1 2.00000  10000.00000 0.00000000000
3 1 2.00000  15000.00000 0.00000000000
3 1 2.00000  20000.00000 0.00000000000
3 1 2.00000  25000.00000 0.00000000000
3 1 2.00000  30000.00000 0.00000000000
3 1 2.00000  35000.00000 0.00000000000
3 1 2.00000  40000.00000 0.00000000000
3 1 2.00000  45000.00000 0.00000000000
3 1 2.00000  50000.00000 0.00000000000
3 1 2.00000  55000.00000 0.00000000000
3 1 2.00000  60000.00000 0.00000000000
3 1 2.00000  65000.00000 0.00000000000
3 1 2.00000  70000.00000 0.00000000000
3 1 2.00000  75000.00000 0.00000000000
3 1 2.00000  80000.00000 0.00000000000
3 1 2.00000  85000.00000 0.00000000000
3 1 2.00000  90000.00000 0.00000000000
3 1 2.00000  95000.00000 0.00000000000
3 1 2.00000 100000.00000 0.00000000000
3 1 2.50000   5000.00000 0.00000000000
3 1 2.50000  10000.00000 0.00000000000
3 1 2.50000  15000.00000 0.00000000000
3 1 2.50000  20000.00000 0.00000000000
3 1 2.50000  25000.00000 0.00000000000
3 1 2.50000  30000.00000 0.00000000000
3 1 2.50000  35000.00000 0.00000000000
3 1 2.50000  40000.00000 0.00000000000
3 1 2.50000  45000.00000 0.00000000000
3 1 2.50000  50000.00000 0.00000000000
3 1 2.50000  55000.00000 0.00000000000
3 1 2.50000  60000.00000 0.00000000000
3 1 2.50000  65000.00000 0.00000000000
3 1 2.50000  70000.00000 0.00000000000
3 1 2.50000  75000.00000 0.00000000000
3 1 2.50000  80000.00000 0.00000000000
3 1 2.50000  85000.00000 0.00000000000
3 1 2.50000  90000.00000 0.00000000000
3 1 2.50000  95000.00000 0.00000000000
3 1 2.50000 100000.00000 0.00000000000
3 1 3.00000   5000.00000 0.00000000000
3 1 3.00000  10000.00000 0.00000000000
3 1 3.00000  15000.00000 0.00000000000
3 1 3.00000  20000.00000 0.00000000000
3 1 3.00000  25000.00000 0.00000000000
3 1 3.00000  30000.00000 0.00000000000
3 1 3.00000  35000.00000 0.00000000000
3 1 3.00000  40000.00000 0.00000000000
3 1 3.00000  45000.00000 0.00000000000
3 1 3.00000  50000.00000 0.00000000000
3 1 3.00000  55000.00000 0.00000000000
3 1 3.00000  60000.00000 0.00000000000
3 1 3.00000  65000.00000 0.00000000000
3 1 3.00000  70000.00000 0.00000000000
3 1 3.00000  75000.00000 0.00000000000
3 1 3.00000  80000.00000 0.00000000000
3 1 3.00000  85000.00000 0.00000000000
3 1 3.00000  90000.00000 0.00000000000
3 1 3.00000  95000.00000 0.00000000000
3 1 3.00000 100000.00000 0.00000000000
3 1 3.50000   5000.00000 0.00000000000
3 1 3.50000  10000.00000 0.00000000000
3 1 3.50000  15000.00000 0.00000000000
3 1 3.50000  20000.00000 0.00000000000
3 1 3.50000  25000.00000 0.00000000000
3 1 3.50000  30000.00000 0.00000000000
3 1 3.50000  35000.00000 0.00000000000
3 1 3.50000  40000.00000 0.00000000000
3 1 3.50000  45000.00000 0.00000000000
3 1 3.50000  50000.00000 0.00000000000
3 1 3.50000  55000.00000 0.00000000000
3 1 3.50000  60000.00000 0.00000000000
3 1 3.50000  65000.00000 0.00000000000
3 1 3.50000  70000.00000 0.00000000000
3 1 3.50000  75000.00000 0.00000000000
3 1 3.50000  80000.00000 0.00000000000
3 1 3.50000  85000.00000 0.00000000000
3 1 3.50000  90000.00000 0.00000000000
3 1 3.50000  95000.00000 0.00000000000
3 1 3.50000 100000.00000 0.00000000000
3 1 4.00000   5000.00000 0.00000000000
3 1 4.00000  10000.00000 0.00000000000
3 1 4.00000  15000.00000 0.00000000000
3 1 4.00000  20000.00000 0.00000000000
3 1 4.00000  25000.00000 0.00000000000
3 1 4.00000  30000.00000 0.00000000000
3 1 4.00000  35000.00000 0.00000000000
3 1 4.00000  40000.00000 0.00000000000
3 1 4.00000  45000.00000 0.00000000000
3 1 4.00000  50000.00000 0.00000000000
3 1 4.00000  55000.00000 0.00000000000
3 1 4.00000  60000.00000 0.00000000000
3 1 4.00000  65000.00000 0.00000000000
3 1 4.00000  70000.00000 0.00000000000
3 1 4.00000  75000.00000 0.00000000000
3 1 4.00000  80000.00000 0.00000000000
3 1 4.00000  85000.00000 0.00000000000
3 1 4.00000  90000.00000 0.00000000000
3 1 4.00000  95000.00000 0.00000000000
3 1 4.00000 100000.00000 0.00000000000
3 1 4.50000   5000.00000 0.00000000000
3 1 4.50000  10000.00000 0.00000000000
3 1 4.50000  15000.00000 0.00000000000
3 1 4.50000  20000.00000 0.00000000000
3 1 4.50000  25000.00000 0.00000000000
3 1 4.50000  30000.00000 0.00000000000
3 1 4.50000  35000.00000 0.00000000000
3 1 4.50000  40000.00000 0.00000000000
3 1 4.50000  45000.00000 0.00000000000
3 1 4.50000  50000.00000 0.00000000000
3 1 4.50000  55000.00000 0.00000000000
3 1 4.50000  60000.00000 0.00000000000
3 1 4.50000  65000.00000 0.00000000000
3 1 4.50000  70000.00000 0.00000000000
3 1 4.50000  75000.00000 0.00000000000
3 1 4.50000  80000.00000 0.00000000000
3 1 4.50000  85000.00000 0.00000000000
3 1 4.50000  90000.00000 0.00000000000
3 1 4.50000  95000.00000 0.00000000000
3 1 4.50000 100000.00000 0.00000000000
3 1 5.00000   5000.00000 0.00000000000
3 1 5.00000  10000.00000 0.00000000000
3 1 5.00000  15000.00000 0.00000000000
3 1 5.00000  20000.00000 0.00000000000
3 1 5.00000  25000.00000 0.00000000000
3 1 5.00000  30000.00000 0.00000000000
3 1 5.00000  35000.00000 0.00000000000
3 1 5.00000  40000.00000 0.00000000000
3 1 5.00000  45000.00000 0.00000000000
3 1 5.00000  50000.00000 0.00000000000
3 1 5.00000  55000.00000 0.00000000000
3 1 5.00000  60000.00000 0.00000000000
3 1 5.00000  65000.00000 0.00000000000
3 1 5.00000  70000.00000 0.00000000000
3 1 5.00000  75000.00000 0.00000000000
3 1 5.00000  80000.00000 0.00000000000
3 1 5.00000  85000.00000 0.00000000000
3 1 5.00000  90000.00000 0.00000000000
3 1 5.00000  95000.00000 0.00000000000
3 1 5.00000 100000.00000 0.00000000000
3 1 5.50000   5000.00000 0.00000000000
3 1 5.50000  10000.00000 0.00000000000
3 1 5.50000  15000.00000 0.00000000000
3 1 5.50000  20000.00000 0.00000000000
3 1 5.50000  25000.00000 0.00000000000
3 1 5.50000  30000.00000 0.00000000000
3 1 5.50000  35000.00000 0.00000000000
3 1 5.50000  40000.00000 0.00000000000
3 1 5.50000  45000.00000 0.00000000000
3 1 5.50000  50000.00000 0.00000000000
3 1 5.50000  55000.00000 0.00000000000
3 1 5.50000  60000.00000 0.00000000000
3 1 5.50000  65000.00000 0.00000000000
3 1 5.50000  70000.00000 0.00000000000
3 1 5.50000  75000.00000 0.00000000000
3 1 5.50000  80000.00000 0.00000000000
3 1 5.50000  85000.00000 0.00000000000
3 1 5.50000  90000.00000 0.00000000000
3 1 5.50000  95000.00000 0.00000000000
3 1 5.50000 100000.00000 0.00000000000
3 1 6.00000   5000.00000 0.00000000000
3 1 6.00000  10000.00000 0.00000000000
3 1 6.00000  15000.00000 0.00000000000
3 1 6.00000  20000.00000 0.00000000000
3 1 6.00000  25000.00000 0.00000000000
3 1 6.00000  30000.00000 0.00000000000
3 1 6.00000  35000.00000 0.00000000000
3 1 6.00000  40000.00000 0.00000000000
3 1 6.00000  45000.00000 0.00000000000
3 1 6.00000  50000.00000 0.00000000000
3 1 6.00000  55000.00000 0.00000000000
3 1 6.00000  60000.00000 0.00000000000
3 1 6.00000  65000.00000 0.00000000000
3 1 6.00000  70000.00000 0.00000000000
3 1 6.00000  75000.00000 0.00000000000
3 1 6.00000  80000.00000 0.00000000000
3 1 6.00000  85000.00000 0.00000000000
3 1 6.00000  90000.00000 0.00000000000
3 1 6.00000  95000.00000 0.00000000000
3 1 6.00000 100000.00000 0.00000000000
3 1 6.50000   5000.00000 0.00000000000
3 1 6.50000  10000.00000 0.00000000000
3 1 6.50000  15000.00000 0.00000000000
3 1 6.50000  20000.00000 0.00000000000
3 1 6.50000  25000.00000 0.00000000000
3 1 6.50000  30000.00000 0.00000000000
3 1 6.50000  35000.00000 0.00000000000
3 1 6.50000  40000.00000 0.00000000000
3 1 6.50000  45000.00000 0.00011111111
3 1 6.50000  50000.00000 0.00000000000
3 1 6.50000  55000.00000 0.00000000000
3 1 6.50000  60000.00000 0.00000000000
3 1 6.50000  65000.00000 0.00000000000
3 1 6.50000  70000.00000 0.00000000000
3 1 6.50000  75000.00000 0.00000000000
3 1 6.50000  80000.00000 0.00000000000
3 1 6.50000  85000.00000 0.00000000000
3 1 6.50000  90000.00000 0.00000000000
3 1 6.50000  95000.00000 0.00000000000
3 1 6.50000 100000.00000 0.00000000000
3 1 7.00000   5000.00000 0.00754444450
3 1 7.00000  10000.00000 0.00847777781
3 1 7.00000  15000.00000 0.00947777782
3 1 7.00000  20000.00000 0.01032222224
3 1 7.00000  25000.00000 0.01157777779
3 1 7.00000  30000.00000 0.01175555563
3 1 7.00000  35000.00000 0.00959999999
3 1 7.00000  40000.00000 0.01123333341
3 1 7.00000  45000.00000 0.01004444447
3 1 7.00000  50000.00000 0.01012222228
3 1 7.00000  55000.00000 0.00931111117
3 1 7.00000  60000.00000 0.00996666671
3 1 7.00000  65000.00000 0.00834444453
3 1 7.00000  70000.00000 0.00947777780
3 1 7.00000  75000.00000 0.01005555558
3 1 7.00000  80000.00000 0.01057777785
3 1 7.00000  85000.00000 0.01040000007
3 1 7.00000  90000.00000 0.01106666671
3 1 7.00000  95000.00000 0.00948888893
3 1 7.00000 100000.00000 0.01093333337
3 1 7.50000   5000.00000 0.01037777781
3 1 7.50000  10000.00000 0.00996666675
3 1 7.50000  15000.00000 0.00925555558
3 1 7.50000  20000.00000 0.00892222226
3 1 7.50000  25000.00000 0.01150000001
3 1 7.50000  30000.00000 0.01175555553
3 1 7.50000  35000.00000 0.01177777786
3 1 7.50000  40000.00000 0.01010000009
3 1 7.50000  45000.00000 0.01067777780
3 1 7.50000  50000.00000 0.01095555561
3 1 7.50000  55000.00000 0.01030000007
3 1 7.50000  60000.00000 0.00981111120
3 1 7.50000  65000.00000 0.01074444442
3 1 7.50000  70000.00000 0.01118888891
3 1 7.50000  75000.00000 0.01021111117
3 1 7.50000  80000.00000 0.01087777776
3 1 7.50000  85000.00000 0.01268888894
3 1 7.50000  90000.00000 0.00912222229
3 1 7.50000  95000.00000 0.00951111121
3 1 7.50000 100000.00000 0.01006666675
3 1 8.00000   5000.00000 0.00801111116
3 1 8.00000  10000.00000 0.01128888894
3 1 8.00000  15000.00000 0.00905555556
3 1 8.00000  20000.00000 0.01026666675
3 1 8.00000  25000.00000 0.00813333336
3 1 8.00000  30000.00000 0.01074444447
3 1 8.00000  35000.00000 0.00926666671
3 1 8.00000  40000.00000 0.01062222228
3 1 8.00000  45000.00000 0.00986666670
3 1 8.00000  50000.00000 0.00976666676
3 1 8.00000  55000.00000 0.00925555560
3 1 8.00000  60000.00000 0.01247777781
3 1 8.00000  65000.00000 0.01076666676
3 1 8.00000  70000.00000 0.00800000010
3 1 8.00000  75000.00000 0.01087777787
3 1 8.00000  80000.00000 0.00961111116
3 1 8.00000  85000.00000 0.01038888889
3 1 8.00000  90000.00000 0.01151111110
3 1 8.00000  95000.00000 0.00996666668
3 1 8.00000 100000.00000 0.00898888891
3 2 0.50000   5000.00000 0.00000000000
3 2 0.50000  10000.00000 0.00000000000
3 2 0.50000  15000.00000 0.00000000000
3 2 0.50000  20000.00000 0.00000000000
3 2 0.50000  25000.00000 0.00000000000
3 2 0.50000  30000.00000 0.00000000000
3 2 0.50000  35000.00000 0.00000000000
3 2 0.50000  40000.00000 0.00000000000
3 2 0.50000  45000.00000 0.00000000000
3 2 0.50000  50000.00000 0.00000000000
3 2 0.50000  55000.00000 0.00000000000
3 2 0.50000  60000.00000 0.00000000000
3 2 0.50000  65000.00000 0.00000000000
3 2 0.50000  70000.00000 0.00000000000
3 2 0.50000  75000.00000 0.00000000000
3 2 0.50000  80000.00000 0.00000000000
3 2 0.50000  85000.00000 0.00000000000
3 2 0.50000  90000.00000 0.00000000000
3 2 0.50000  95000.00000 0.00000000000
3 2 0.50000 100000.00000 0.00000000000
3 2 1.00000   5000.00000 0.00000000000
3 2 1.00000  10000.00000 0.00000000000
3 2 1.00000  15000.00000 0.00000000000
3 2 1.00000  20000.00000 0.00000000000
3 2 1.00000  25000.00000 0.00000000000
3 2 1.00000  30000.00000 0.00000000000
3 2 1.00000  35000.00000 0.00000000000
3 2 1.00000  40000.00000 0.00000000000
3 2 1.00000  45000.00000 0.00000000000
3 2 1.00000  50000.00000 0.00000000000
3 2 1.00000  55000.00000 0.00000000000
3 2 1.00000  60000.00000 0.00000000000
3 2 1.00000  65000.00000 0.00000000000
3 2 1.00000  70000.00000 0.00000000000
3 2 1.00000  75000.00000 0.00000000000
3 2 1.00000  80000.00000 0.00000000000
3 2 1.00000  85000.00000 0.00000000000
3 2 1.00000  90000.00000 0.00000000000
3 2 1.00000  95000.00000 0.00000000000
3 2 1.00000 100000.00000 0.00000000000
3 2 1.50000   5000.00000 0.00000000000
3 2 1.50000  10000.00000 0.00000000000
3 2 1.50000  15000.00000 0.00000000000
3 2 1.50000  20000.00000 0.00000000000
3 2 1.50000  25000.00000 0.00000000000
3 2 1.50000  30000.00000 0.00000000000
3 2 1.50000  35000.00000 0.00000000000
3 2 1.50000  40000.00000 0.00000000000
3 2 1.50000  45000.00000 0.00000000000
3 2 1.50000  50000.00000 0.00000000000
3 2 1.50000  55000.00000 0.00000000000
3 2 1.50000  60000.00000 0.00000000000
3 2 1.50000  65000.00000 0.00000000000
3 2 1.50000  70000.00000 0.00000000000
3 2 1.50000  75000.00000 0.00000000000
3 2 1.50000  80000.00000 0.00000000000
3 2 1.50000  85000.00000 0.00000000000
3 2 1.50000  90000.00000 0.00000000000
3 2 1.50000  95000.00000 0.00000000000
3 2 1.50000 100000.00000 0.00000000000
3 2 2.00000   5000.00000 0.00000000000
3 2 2.00000  10000.00000 0.00000000000
3 2 2.00000  15000.00000 0.00000000000
3 2 2.00000  20000.00000 0.00000000000
3 2 2.00000  25000.00000 0.00000000000
3 2 2.00000  30000.00000 0.00000000000
3 2 2.00000  35000.00000 0.00000000000
3 2 2.00000  40000.00000 0.00000000000
3 2 2.00000  45000.00000 0.00000000000
3 2 2.00000  50000.00000 0.00000000000
3 2 2.00000  55000.00000 0.00000000000
3 2 2.00000  60000.00000 0.00000000000
3 2 2.00000  65000.00000 0.00000000000
3 2 2.00000  70000.00000 0.00000000000
3 2 2.00000  75000.00000 0.00000000000
3 2 2.00000  80000.00000 0.00000000000
3 2 2.00000  85000.00000 0.00000000000
3 2 2.00000  90000.00000 0.00000000000
3 2 2.00000  95000.00000 0.00000000000
3 2 2.00000 100000.00000 0.00000000000
3 2 2.50000   5000.00000 0.00000000000
3 2 2.50000  10000.00000 0.00000000000
3 2 2.50000  15000.00000 0.00000000000
3 2 2.50000  20000.00000 0.00000000000
3 2 2.50000  25000.00000 0.00000000000
3 2 2.50000  30000.00000 0.00000000000
3 2 2.50000  35000.00000 0.00000000000
3 2 2.50000  40000.00000 0.00000000000
3 2 2.50000  45000.00000 0.00000000000
3 2 2.50000  50000.00000 0.00000000000
3 2 2.50000  55000.00000 0.00000000000
3 2 2.50000  60000.00000 0.00000000000
3 2 2.50000  65000.00000 0.00000000000
3 2 2.50000  70000.00000 0.00000000000
3 2 2.50000  75000.00000 0.00000000000
3 2 2.50000  80000.00000 0.00000000000
3 2 2.50000  85000.00000 0.00000000000
3 2 2.50000  90000.00000 0.00000000000
3 2 2.50000  95000.00000 0.00000000000
3 2 2.50000 100000.00000 0.00000000000
3 2 3.00000   5000.00000 0.00000000000
3 2 3.00000  10000.00000 0.00000000000
3 2 3.00000  15000.00000 0.00000000000
3 2 3.00000  20000.00000 0.00000000000
3 2 3.00000  25000.00000 0.00000000000
3 2 3.00000  30000.00000 0.00000000000
3 2 3.00000  35000.00000 0.00000000000
3 2 3.00000  40000.00000 0.00000000000
3 2 3.00000  45000.00000 0.00000000000
3 2 3.00000  50000.00000 0.00000000000
3 2 3.00000  55000.00000 0.00000000000
3 2 3.00000  60000.00000 0.00000000000
3 2 3.00000  65000.00000 0.00000000000
3 2 3.00000  70000.00000 0.00000000000
3 2 3.00000  75000.00000 0.00000000000
3 2 3.00000  80000.00000 0.00000000000
3 2 3.00000  85000.00000 0.00000000000
3 2 3.00000  90000.00000 0.00000000000
3 2 3.00000  95000.00000 0.00000000000
3 2 3.00000 100000.00000 0.00000000000
3 2 3.50000   5000.00000 0.00000000000
3 2 3.50000  10000.00000 0.00000000000
3 2 3.50000  15000.00000 0.00000000000
3 2 3.50000  20000.00000 0.00000000000
3 2 3.50000  25000.00000 0.00000000000
3 2 3.50000  30000.00000 0.00000000000
3 2 3.50000  35000.00000 0.00000000000
3 2 3.50000  40000.00000 0.00000000000
3 2 3.50000  45000.00000 0.00000000000
3 2 3.50000  50000.00000 0.00000000000
3 2 3.50000  55000.00000 0.00000000000
3 2 3.50000  60000.00000 0.00000000000
3 2 3.50000  65000.00000 0.00000000000
3 2 3.50000  70000.00000 0.00000000000
3 2 3.50000  75000.00000 0.00000000000
3 2 3.50000  80000.00000 0.00000000000
3 2 3.50000  85000.00000 0.00000000000
3 2 3.50000  90000.00000 0.00000000000
3 2 3.50000  95000.00000 0.00000000000
3 2 3.50000 100000.00000 0.00000000000
3 2 4.00000   5000.00000 0.00000000000
3 2 4.00000  10000.00000 0.00000000000
3 2 4.00000  15000.00000 0.00000000000
3 2 4.00000  20000.00000 0.00000000000
3 2 4.00000  25000.00000 0.00000000000
3 2 4.00000  30000.00000 0.00000000000
3 2 4.00000  35000.00000 0.00000000000
3 2 4.00000  40000.00000 0.00000000000
3 2 4.00000  45000.00000 0.00000000000
3 2 4.00000  50000.00000 0.00000000000
3 2 4.00000  55000.00000 0.00000000000
3 2 4.00000  60000.00000 0.00000000000
3 2 4.00000  65000.00000 0.00000000000
3 2 4.00000  70000.00000 0.00000000000
3 2 4.00000  75000.00000 0.00000000000
3 2 4.00000  80000.00000 0.00000000000
3 2 4.00000  85000.00000 0.00000000000
3 2 4.00000  90000.00000 0.00000000000
3 2 4.00000  95000.00000 0.00000000000
3 2 4.00000 100000.00000 0.00000000000
3 2 4.50000   5000.00000 0.00000000000
3 2 4.50000  10000.00000 0.00000000000
3 2 4.50000  15000.00000 0.00000000000
3 2 4.50000  20000.00000 0.00000000000
3 2 4.50000  25000.00000 0.00000000000
3 2 4.50000  30000.00000 0.00000000000
3 2 4.50000  35000.00000 0.00000000000
3 2 4.50000  40000.00000 0.00000000000
3 2 4.50000  45000.00000 0.00000000000
3 2 4.50000  50000.00000 0.00000000000
3 2 4.50000  55000.00000 0.00000000000
3 2 4.50000  60000.00000 0.00000000000
3 2 4.50000  65000.00000 0.00000000000
3 2 4.50000  70000.00000 0.00000000000
3 2 4.50000  75000.00000 0.00000000000
3 2 4.50000  80000.00000 0.00000000000
3 2 4.50000  85000.00000 0.00000000000
3 2 4.50000  90000.00000 0.00000000000
3 2 4.50000  95000.00000 0.00000000000
3 2 4.50000 100000.00000 0.00000000000
3 2 5.00000   5000.00000 0.00000000000
3 2 5.00000  10000.00000 0.00000000000
3 2 5.00000  15000.00000 0.00000000000
3 2 5.00000  20000.00000 0.00000000000
3 2 5.00000  25000.00000 0.00000000000
3 2 5.00000  30000.00000 0.00000000000
3 2 5.00000  35000.00000 0.00000000000
3 2 5.00000  40000.00000 0.00000000000
3 2 5.00000  45000.00000 0.00000000000
3 2 5.00000  50000.00000 0.00000000000
3 2 5.00000  55000.00000 0.00000000000
3 2 5.00000  60000.00000 0.00000000000
3 2 5.00000  65000.00000 0.00000000000
3 2 5.00000  70000.00000 0.00000000000
3 2 5.00000  75000.00000 0.00000000000
3 2 5.00000  80000.00000 0.00000000000
3 2 5.00000  85000.00000 0.00000000000
3 2 5.00000  90000.00000 0.00000000000
3 2 5.00000  95000.00000 0.00000000000
3 2 5.00000 100000.00000 0.00000000000
3 2 5.50000   5000.00000 0.23934444398
3 2 5.50000  10000.00000 0.23560000032
3 2 5.50000  15000.00000 0.23776666760
3 2 5.50000  20000.00000 0.23783333361
3 2 5.50000  25000.00000 0.24043333411
3 2 5.50000  30000.00000 0.23765555531
3 2 5.50000  35000.00000 0.24072222248
3 2 5.50000  40000.00000 0.24060000017
3 2 5.50000  45000.00000 0.24003333345
3 2 5.50000  50000.00000 0.23907777861
3 2 5.50000  55000.00000 0.23617777839
3 2 5.50000  60000.00000 0.24025555491
3 2 5.50000  65000.00000 0.23945555598
3 2 5.50000  70000.00000 0.23843333319
3 2 5.50000  75000.00000 0.24087777749
3 2 5.50000  80000.00000 0.24214444429
3 2 5.50000  85000.00000 0.23971111119
3 2 5.50000  90000.00000 0.23988888830
3 2 5.50000  95000.00000 0.24173333377
3 2 5.50000 100000.00000 0.23722222224
3 2 6.00000   5000.00000 0.23907777861
3 2 6.00000  10000.00000 0.23771111161
3 2 6.00000  15000.00000 0.24038888916
3 2 6.00000  20000.00000 0.23888888851
3 2 6.00000  25000.00000 0.23250000000
3 2 6.00000  30000.00000 0.24287777826
3 2 6.00000  35000.00000 0.23853333369
3 2 6.00000  40000.00000 0.23458888873
3 2 6.00000  45000.00000 0.24035555661
3 2 6.00000  50000.00000 0.23672222331
3 2 6.00000  55000.00000 0.24072222263
3 2 6.00000  60000.00000 0.23753333330
3 2 6.00000  65000.00000 0.23977777809
3 2 6.00000  70000.00000 0.24265555561
3 2 6.00000  75000.00000 0.24525555566
3 2 6.00000  80000.00000 0.24554444477
3 2 6.00000  85000.00000 0.24127777815
3 2 6.00000  90000.00000 0.23795555592
3 2 6.00000  95000.00000 0.24039999992
3 2 6.00000 100000.00000 0.23753333420
3 2 6.50000   5000.00000 0.23705555633
3 2 6.50000  10000.00000 0.23894444495
3 2 6.50000  15000.00000 0.23346666723
3 2 6.50000  20000.00000 0.23912222192
3 2 6.50000  25000.00000 0.23774444446
3 2 6.50000  30000.00000 0.24083333418
3 2 6.50000  35000.00000 0.23803333372
3 2 6.50000  40000.00000 0.23492222205
3 2 6.50000  45000.00000 0.24290000066
3 2 6.50000  50000.00000 0.23874444366
3 2 6.50000  55000.00000 0.24154444501
3 2 6.50000  60000.00000 0.23923333496
3 2 6.50000  65000.00000 0.23782222211
3 2 6.50000  70000.00000 0.23684444442
3 2 6.50000  75000.00000 0.24239999950
3 2 6.50000  80000.00000 0.24066666663
3 2 6.50000  85000.00000 0.24022222176
3 2 6.50000  90000.00000 0.23473333433
3 2 6.50000  95000.00000 0.23494444400
3 2 6.50000 100000.00000 0.24130000070
3 2 7.00000   5000.00000 0.23865555689
3 2 7.00000  10000.00000 0.24570000127
3 2 7.00000  15000.00000 0.23734444484
3 2 7.00000  20000.00000 0.23891111121
3 2 7.00000  25000.00000 0.24397777736
3 2 7.00000  30000.00000 0.24285555586
3 2 7.00000  35000.00000 0.23602222264
3 2 7.00000  40000.00000 0.23942222193
3 2 7.00000  45000.00000 0.24067777753
3 2 7.00000  50000.00000 0.24185555577
3 2 7.00000  55000.00000 0.24286666751
3 2 7.00000  60000.00000 0.23880000025
3 2 7.00000  65000.00000 0.23671111137
3 2 7.00000  70000.00000 0.24145555690
3 2 7.00000  75000.00000 0.24425555617
3 2 7.00000  80000.00000 0.24106666788
3 2 7.00000  85000.00000 0.24216666728
3 2 7.00000  90000.00000 0.24348888814
3 2 7.00000  95000.00000 0.24221111134
3 2 7.00000 100000.00000 0.23754444435
3 2 7.50000   5000.00000 0.23976666763
3 2 7.50000  10000.00000 0.24293333367
3 2 7.50000  15000.00000 0.24181111097
3 2 7.50000  20000.00000 0.23994444460
3 2 7.50000  25000.00000 0.23844444454
3 2 7.50000  30000.00000 0.23302222177
3 2 7.50000  35000.00000 0.23664444491
3 2 7.50000  40000.00000 0.23377777830
3 2 7.50000  45000.00000 0.23855555654
3 2 7.50000  50000.00000 0.23876666754
3 2 7.50000  55000.00000 0.23787777826
3 2 7.50000  60000.00000 0.23996666715
3 2 7.50000  65000.00000 0.23723333299
3 2 7.50000  70000.00000 0.24161111087
3 2 7.50000  75000.00000 0.23321111187
3 2 7.50000  80000.00000 0.23475555584
3 2 7.50000  85000.00000 0.24525555611
3 2 7.50000  90000.00000 0.23763333380
3 2 7.50000  95000.00000 0.23835555673
3 2 7.50000 100000.00000 0.24083333358
3 2 8.00000   5000.00000 0.24193333402
3 2 8.00000  10000.00000 0.23558888912
3 2 8.00000  15000.00000 0.24283333406
3 2 8.00000  20000.00000 0.24227777854
3 2 8.00000  25000.00000 0.24523333296
3 2 8.00000  30000.00000 0.23840000108
3 2 8.00000  35000.00000 0.24140000001
3 2 8.00000  40000.00000 0.23882222205
3 2 8.00000  45000.00000 0.24353333354
3 2 8.00000  50000.00000 0.23590000018
3 2 8.00000  55000.00000 0.23935555592
3 2 8.00000  60000.00000 0.24219999939
3 2 8.00000  65000.00000 0.24220000058
3 2 8.00000  70000.00000 0.23878888905
3 2 8.00000  75000.00000 0.24200000018
3 2 8.00000  80000.00000 0.24208888888
3 2 8.00000  85000.00000 0.23657777846
3 2 8.00000  90000.00000 0.24224444494
3 2 8.00000  95000.00000 0.24345555559
3 2 8.00000 100000.00000 0.23147777855
3 3 0.50000   5000.00000 0.00000000000
3 3 0.50000  10000.00000 0.00000000000
3 3 0.50000  15000.00000 0.00000000000
3 3 0.50000  20000.00000 0.00000000000
3 3 0.50000  25000.00000 0.00000000000
3 3 0.50000  30000.00000 0.00000000000
3 3 0.50000  35000.00000 0.00000000000
3 3 0.50000  40000.00000 0.00000000000
3 3 0.50000  45000.00000 0.00000000000
3 3 0.50000  50000.00000 0.00000000000
3 3 0.50000  55000.00000 0.00000000000
3 3 0.50000  60000.00000 0.00000000000
3 3 0.50000  65000.00000 0.00000000000
3 3 0.50000  70000.00000 0.00000000000
3 3 0.50000  75000.00000 0.00000000000
3 3 0.50000  80000.00000 0.00000000000
3 3 0.50000  85000.00000 0.00000000000
3 3 0.50000  90000.00000 0.00000000000
3 3 0.50000  95000.00000 0.00000000000
3 3 0.50000 100000.00000 0.00000000000
3 3 1.00000   5000.00000 0.00000000000
3 3 1.00000  10000.00000 0.00000000000
3 3 1.00000  15000.00000 0.00000000000
3 3 1.00000  20000.00000 0.00000000000
3 3 1.00000  25000.00000 0.00000000000
3 3 1.00000  30000.00000 0.00000000000
3 3 1.00000  35000.00000 0.00000000000
3 3 1.00000  40000.00000 0.00000000000
3 3 1.00000  45000.00000 0.00000000000
3 3 1.00000  50000.00000 0.00000000000
3 3 1.00000  55000.00000 0.00000000000
3 3 1.00000  60000.00000 0.00000000000
3 3 1.00000  65000.00000 0.00000000000
3 3 1.00000  70000.00000 0.00000000000
3 3 1.00000  75000.00000 0.00000000000
3 3 1.00000  80000.00000 0.00000000000
3 3 1.00000  85000.00000 0.00000000000
3 3 1.00000  90000.00000 0.00000000000
3 3 1.00000  95000.00000 0.00000000000
3 3 1.00000 100000.00000 0.00000000000
3 3 1.50000   5000.00000 0.00000000000
3 3 1.50000  10000.00000 0.00000000000
3 3 1.50000  15000.00000 0.00000000000
3 3 1.50000  20000.00000 0.00000000000
3 3 1.50000  25000.00000 0.00000000000
3 3 1.50000  30000.00000 0.00000000000
3 3 1.50000  35000.00000 0.00000000000
3 3 1.50000  40000.00000 0.00000000000
3 3 1.50000  45000.00000 0.00000000000
3 3 1.50000  50000.00000 0.00000000000
3 3 1.50000  55000.00000 0.00000000000
3 3 1.50000  60000.00000 0.00000000000
3 3 1.50000  65000.00000 0.00000000000
3 3 1.50000  70000.00000 0.00000000000
3 3 1.50000  75000.00000 0.00000000000
3 3 1.50000  80000.00000 0.00000000000
3 3 1.50000  85000.00000 0.00000000000
3 3 1.50000  90000.00000 0.00000000000
3 3 1.50000  95000.00000 0.00000000000
3 3 1.50000 100000.00000 0.00000000000
3 3 2.00000   5000.00000 0.00000000000
3 3 2.00000  10000.00000 0.00000000000
3 3 2.00000  15000.00000 0.00000000000
3 3 2.00000  20000.00000 0.00000000000
3 3 2.00000  25000.00000 0.00000000000
3 3 2.00000  30000.00000 0.00000000000
3 3 2.00000  35000.00000 0.00000000000
3 3 2.00000  40000.00000 0.00000000000
3 3 2.00000  45000.00000 0.00000000000
3 3 2.00000  50000.00000 0.00000000000
3 3 2.00000  55000.00000 0.00000000000
3 3 2.00000  60000.00000 0.00000000000
3 3 2.00000  65000.00000 0.00000000000
3 3 2.00000  70000.00000 0.00000000000
3 3 2.00000  75000.00000 0.00000000000
3 3 2.00000  80000.00000 0.00000000000
3 3 2.00000  85000.00000 0.00000000000
3 3 2.00000  90000.00000 0.00000000000
3 3 2.00000  95000.00000 0.00000000000
3 3 2.00000 100000.00000 0.00000000000
3 3 2.50000   5000.00000 0.00000000000
3 3 2.50000  10000.00000 0.00000000000
3 3 2.50000  15000.00000 0.00000000000
3 3 2.50000  20000.00000 0.00000000000
3 3 2.50000  25000.00000 0.00000000000
3 3 2.50000  30000.00000 0.00000000000
3 3 2.50000  35000.00000 0.00000000000
3 3 2.50000  40000.00000 0.00000000000
3 3 2.50000  45000.00000 0.00000000000
3 3 2.50000  50000.00000 0.00000000000
3 3 2.50000  55000.00000 0.00000000000
3 3 2.50000  60000.00000 0.00000000000
3 3 2.50000  65000.00000 0.00000000000
3 3 2.50000  70000.00000 0.00000000000
3 3 2.50000  75000.00000 0.00000000000
3 3 2.50000  80000.00000 0.00000000000
3 3 2.50000  85000.00000 0.00000000000
3 3 2.50000  90000.00000 0.00000000000
3 3 2.50000  95000.00000 0.00000000000
3 3 2.50000 100000.00000 0.00000000000
3 3 3.00000   5000.00000 0.00000000000
3 3 3.00000  10000.00000 0.00000000000
3 3 3.00000  15000.00000 0.00000000000
3 3 3.00000  20000.00000 0.00000000000
3 3 3.00000  25000.00000 0.00000000000
3 3 3.00000  30000.00000 0.00000000000
3 3 3.00000  35000.00000 0.00000000000
3 3 3.00000  40000.00000 0.00000000000
3 3 3.00000  45000.00000 0.00000000000
3 3 3.00000  50000.00000 0.00000000000
3 3 3.00000  55000.00000 0.00000000000
3 3 3.00000  60000.00000 0.00000000000
3 3 3.00000  65000.00000 0.00000000000
3 3 3.00000  70000.00000 0.00000000000
3 3 3.00000  75000.00000 0.00000000000
3 3 3.00000  80000.00000 0.00000000000
3 3 3.00000  85000.00000 0.00000000000
3 3 3.00000  90000.00000 0.00000000000
3 3 3.00000  95000.00000 0.00000000000
3 3 3.00000 100000.00000 0.00000000000
3 3 3.50000   5000.00000 0.00000000000
3 3 3.50000  10000.00000 0.00000000000
3 3 3.50000  15000.00000 0.00000000000
3 3 3.50000  20000.00000 0.00000000000
3 3 3.50000  25000.00000 0.00000000000
3 3 3.50000  30000.00000 0.00000000000
3 3 3.50000  35000.00000 0.00000000000
3 3 3.50000  40000.00000 0.00000000000
3 3 3.50000  45000.00000 0.00000000000
3 3 3.50000  50000.00000 0.00000000000
3 3 3.50000  55000.00000 0.00000000000
3 3 3.50000  60000.00000 0.00000000000
3 3 3.50000  65000.00000 0.00000000000
3 3 3.50000  70000.00000 0.00000000000
3 3 3.50000  75000.00000 0.00000000000
3 3 3.50000  80000.00000 0.00000000000
3 3 3.50000  85000.00000 0.00000000000
3 3 3.50000  90000.00000 0.00000000000
3 3 3.50000  95000.00000 0.00000000000
3 3 3.50000 100000.00000 0.00000000000
3 3 4.00000   5000.00000 0.00000000000
3 3 4.00000  10000.00000 0.00000000000
3 3 4.00000  15000.00000 0.00000000000
3 3 4.00000  20000.00000 0.00000000000
3 3 4.00000  25000.00000 0.00000000000
3 3 4.00000  30000.00000 0.00000000000
3 3 4.00000  35000.00000 0.00000000000
3 3 4.00000  40000.00000 0.00000000000
3 3 4.00000  45000.00000 0.00000000000
3 3 4.00000  50000.00000 0.00000000000
3 3 4.00000  55000.00000 0.00000000000
3 3 4.00000  60000.00000 0.00000000000
3 3 4.00000  65000.00000 0.00000000000
3 3 4.00000  70000.00000 0.00000000000
3 3 4.00000  75000.00000 0.00000000000
3 3 4.00000  80000.00000 0.00000000000
3 3 4.00000  85000.00000 0.00000000000
3 3 4.00000  90000.00000 0.00000000000
3 3 4.00000  95000.00000 0.00000000000
3 3 4.00000 100000.00000 0.00000000000
3 3 4.50000   5000.00000 0.00000000000
3 3 4.50000  10000.00000 0.00000000000
3 3 4.50000  15000.00000 0.00000000000
3 3 4.50000  20000.00000 0.00000000000
3 3 4.50000  25000.00000 0.00000000000
3 3 4.50000  30000.00000 0.00000000000
3 3 4.50000  35000.00000 0.00000000000
3 3 4.50000  40000.00000 0.00000000000
3 3 4.50000  45000.00000 0.00000000000
3 3 4.50000  50000.00000 0.00000000000
3 3 4.50000  55000.00000 0.00000000000
3 3 4.50000  60000.00000 0.00000000000
3 3 4.50000  65000.00000 0.00000000000
3 3 4.50000  70000.00000 0.00000000000
3 3 4.50000  75000.00000 0.00000000000
3 3 4.50000  80000.00000 0.00000000000
3 3 4.50000  85000.00000 0.00000000000
3 3 4.50000  90000.00000 0.00000000000
3 3 4.50000  95000.00000 0.00000000000
3 3 4.50000 100000.00000 0.00000000000
3 3 5.00000   5000.00000 0.27584444396
3 3 5.00000  10000.00000 0.25265555575
3 3 5.00000  15000.00000 0.27212222084
3 3 5.00000  20000.00000 0.27120000124
3 3 5.00000  25000.00000 0.26650000013
3 3 5.00000  30000.00000 0.26195555560
3 3 5.00000  35000.00000 0.26803333245
3 3 5.00000  40000.00000 0.26335555546
3 3 5.00000  45000.00000 0.27264444448
3 3 5.00000  50000.00000 0.26918888982
3 3 5.00000  55000.00000 0.26493333369
3 3 5.00000  60000.00000 0.26796666704
3 3 5.00000  65000.00000 0.26106666580
3 3 5.00000  70000.00000 0.27103333436
3 3 5.00000  75000.00000 0.27243333280
3 3 5.00000  80000.00000 0.26585555539
3 3 5.00000  85000.00000 0.26047777705
3 3 5.00000  90000.00000 0.27321111083
3 3 5.00000  95000.00000 0.26519999869
3 3 5.00000 100000.00000 0.26135555714
3 3 5.50000   5000.00000 0.86384444416
3 3 5.50000  10000.00000 0.86152222574
3 3 5.50000  15000.00000 0.86908888817
3 3 5.50000  20000.00000 0.86537777662
3 3 5.50000  25000.00000 0.87235555589
3 3 5.50000  30000.00000 0.86506666958
3 3 5.50000  35000.00000 0.86169999778
3 3 5.50000  40000.00000 0.86711110771
3 3 5.50000  45000.00000 0.86486666620
3 3 5.50000  50000.00000 0.86923333406
3 3 5.50000  55000.00000 0.86512222171
3 3 5.50000  60000.00000 0.86359999835
3 3 5.50000  65000.00000 0.86624444485
3 3 5.50000  70000.00000 0.86853333235
3 3 5.50000  75000.00000 0.85592221916
3 3 5.50000  80000.00000 0.85938888848
3 3 5.50000  85000.00000 0.85927777767
3 3 5.50000  90000.00000 0.86447777748
3 3 5.50000  95000.00000 0.86382222056
3 3 5.50000 100000.00000 0.86144444466
3 3 6.00000   5000.00000 0.86336666405
3 3 6.00000  10000.00000 0.86437777579
3 3 6.00000  15000.00000 0.86915555596
3 3 6.00000  20000.00000 0.86732222438
3 3 6.00000  25000.00000 0.86564444304
3 3 6.00000  30000.00000 0.86976666510
3 3 6.00000  35000.00000 0.86646666765
3 3 6.00000  40000.00000 0.86366666794
3 3 6.00000  45000.00000 0.86404444098
3 3 6.00000  50000.00000 0.86195555747
3 3 6.00000  55000.00000 0.86146666408
3 3 6.00000  60000.00000 0.86487777770
3 3 6.00000  65000.00000 0.86948889315
3 3 6.00000  70000.00000 0.86216666579
3 3 6.00000  75000.00000 0.87372222006
3 3 6.00000  80000.00000 0.86888888955
3 3 6.00000  85000.00000 0.86638889194
3 3 6.00000  90000.00000 0.86246666491
3 3 6.00000  95000.00000 0.86677777946
3 3 6.00000 100000.00000 0.86588888407
3 3 6.50000   5000.00000 0.86318888724
3 3 6.50000  10000.00000 0.86707777679
3 3 6.50000  15000.00000 0.86688888669
3 3 6.50000  20000.00000 0.85636666536
3 3 6.50000  25000.00000 0.85863333285
3 3 6.50000  30000.00000 0.86753333330
3 3 6.50000  35000.00000 0.87009999633
3 3 6.50000  40000.00000 0.86851110816
3 3 6.50000  45000.00000 0.86675555527
3 3 6.50000  50000.00000 0.86171110928
3 3 6.50000  55000.00000 0.86095555425
3 3 6.50000  60000.00000 0.86546666324
3 3 6.50000  65000.00000 0.86882222116
3 3 6.50000  70000.00000 0.86988888919
3 3 6.50000  75000.00000 0.86733333349
3 3 6.50000  80000.00000 0.86054444432
3 3 6.50000  85000.00000 0.87406666696
3 3 6.50000  90000.00000 0.87083333313
3 3 6.50000  95000.00000 0.86900000274
3 3 6.50000 100000.00000 0.86995555758
3 3 7.00000   5000.00000 0.87261111081
3 3 7.00000  10000.00000 0.86836666644
3 3 7.00000  15000.00000 0.86643333375
3 3 7.00000  20000.00000 0.86644444585
3 3 7.00000  25000.00000 0.86362222135
3 3 7.00000  30000.00000 0.86196666718
3 3 7.00000  35000.00000 0.86012222111
3 3 7.00000  40000.00000 0.87092222393
3 3 7.00000  45000.00000 0.86145555556
3 3 7.00000  50000.00000 0.86065555632
3 3 7.00000  55000.00000 0.86767777681
3 3 7.00000  60000.00000 0.86613333702
3 3 7.00000  65000.00000 0.86548888683
3 3 7.00000  70000.00000 0.86447777629
3 3 7.00000  75000.00000 0.87222222149
3 3 7.00000  80000.00000 0.86518888831
3 3 7.00000  85000.00000 0.86532222271
3 3 7.00000  90000.00000 0.86297777772
3 3 7.00000  95000.00000 0.86951111078
3 3 7.00000 100000.00000 0.86853333235
3 3 7.50000   5000.00000 0.86125555456
3 3 7.50000  10000.00000 0.87233333468
3 3 7.50000  15000.00000 0.86364444554
3 3 7.50000  20000.00000 0.86317777634
3 3 7.50000  25000.00000 0.86823333263
3 3 7.50000  30000.00000 0.86108888745
3 3 7.50000  35000.00000 0.85953333437
3 3 7.50000  40000.00000 0.86902222395
3 3 7.50000  45000.00000 0.86641111374
3 3 7.50000  50000.00000 0.86287777722
3 3 7.50000  55000.00000 0.85762222111
3 3 7.50000  60000.00000 0.86770000398
3 3 7.50000  65000.00000 0.86608888924
3 3 7.50000  70000.00000 0.86737777710
3 3 7.50000  75000.00000 0.86834444225
3 3 7.50000  80000.00000 0.86772222221
3 3 7.50000  85000.00000 0.86546666622
3 3 7.50000  90000.00000 0.86073333383
3 3 7.50000  95000.00000 0.86068888783
3 3 7.50000 100000.00000 0.86485555589
3 3 8.00000   5000.00000 0.85702222228
3 3 8.00000  10000.00000 0.86055555582
3 3 8.00000  15000.00000 0.86060000002
3 3 8.00000  20000.00000 0.86656666636
3 3 8.00000  25000.00000 0.86443333566
3 3 8.00000  30000.00000 0.86329999864
3 3 8.00000  35000.00000 0.86354444563
3 3 8.00000  40000.00000 0.86206666470
3 3 8.00000  45000.00000 0.86712222159
3 3 8.00000  50000.00000 0.87300000012
3 3 8.00000  55000.00000 0.86515555561
3 3 8.00000  60000.00000 0.86814444423
3 3 8.00000  65000.00000 0.86364444792
3 3 8.00000  70000.00000 0.86511111200
3 3 8.00000  75000.00000 0.87062222004
3 3 8.00000  80000.00000 0.86611111224
3 3 8.00000  85000.00000 0.86339999914
3 3 8.00000  90000.00000 0.86376666486
3 3 8.00000  95000.00000 0.86956666768
3 3 8.00000 100000.00000 0.86583333552
3 4 0.50000   5000.00000 0.00000000000
3 4 0.50000  10000.00000 0.00000000000
3 4 0.50000  15000.00000 0.00000000000
3 4 0.50000  20000.00000 0.00000000000
3 4 0.50000  25000.00000 0.00000000000
3 4 0.50000  30000.00000 0.00000000000
3 4 0.50000  35000.00000 0.00000000000
3 4 0.50000  40000.00000 0.00000000000
3 4 0.50000  45000.00000 0.00000000000
3 4 0.50000  50000.00000 0.00000000000
3 4 0.50000  55000.00000 0.00000000000
3 4 0.50000  60000.00000 0.00000000000
3 4 0.50000  65000.00000 0.00000000000
3 4 0.50000  70000.00000 0.00000000000
3 4 0.50000  75000.00000 0.00000000000
3 4 0.50000  80000.00000 0.00000000000
3 4 0.50000  85000.00000 0.00000000000
3 4 0.50000  90000.00000 0.00000000000
3 4 0.50000  95000.00000 0.00000000000
3 4 0.50000 100000.00000 0.00000000000
3 4 1.00000   5000.00000 0.00000000000
3 4 1.00000  10000.00000 0.00000000000
3 4 1.00000  15000.00000 0.00000000000
3 4 1.00000  20000.00000 0.00000000000
3 4 1.00000  25000.00000 0.00000000000
3 4 1.00000  30000.00000 0.00000000000
3 4 1.00000  35000.00000 0.00000000000
3 4 1.00000  40000.00000 0.00000000000
3 4 1.00000  45000.00000 0.00000000000
3 4 1.00000  50000.00000 0.00000000000
3 4 1.00000  55000.00000 0.00000000000
3 4 1.00000  60000.00000 0.00000000000
3 4 1.00000  65000.00000 0.00000000000
3 4 1.00000  70000.00000 0.00000000000
3 4 1.00000  75000.00000 0.00000000000
3 4 1.00000  80000.00000 0.00000000000
3 4 1.00000  85000.00000 0.00000000000
3 4 1.00000  90000.00000 0.00000000000
3 4 1.00000  95000.00000 0.00000000000
3 4 1.00000 100000.00000 0.00000000000
3 4 1.50000   5000.00000 0.00000000000
3 4 1.50000  10000.00000 0.00000000000
3 4 1.50000  15000.00000 0.00000000000
3 4 1.50000  20000.00000 0.00000000000
3 4 1.50000  25000.00000 0.00000000000
3 4 1.50000  30000.00000 0.00000000000
3 4 1.50000  35000.00000 0.00000000000
3 4 1.50000  40000.00000 0.00000000000
3 4 1.50000  45000.00000 0.00000000000
3 4 1.50000  50000.00000 0.00000000000
3 4 1.50000  55000.00000 0.00000000000
3 4 1.50000  60000.00000 0.00000000000
3 4 1.50000  65000.00000 0.00000000000
3 4 1.50000  70000.00000 0.00000000000
3 4 1.50000  75000.00000 0.00000000000
3 4 1.50000  80000.00000 0.00000000000
3 4 1.50000  85000.00000 0.00000000000
3 4 1.50000  90000.00000 0.00000000000
3 4 1.50000  95000.00000 0.00000000000
3 4 1.50000 100000.00000 0.00000000000
3 4 2.00000   5000.00000 0.00000000000
3 4 2.00000  10000.00000 0.00000000000
3 4 2.00000  15000.00000 0.00000000000
3 4 2.00000  20000.00000 0.00000000000
3 4 2.00000  25000.00000 0.00000000000
3 4 2.00000  30000.00000 0.00000000000
3 4 2.00000  35000.00000 0.00000000000
3 4 2.00000  40000.00000 0.00000000000
3 4 2.00000  45000.00000 0.00000000000
3 4 2.00000  50000.00000 0.00000000000
3 4 2.00000  55000.00000 0.00000000000
3 4 2.00000  60000.00000 0.00000000000
3 4 2.00000  65000.00000 0.00000000000
3 4 2.00000  70000.00000 0.00000000000
3 4 2.00000  75000.00000 0.00000000000
3 4 2.00000  80000.00000 0.00000000000
3 4 2.00000  85000.00000 0.00000000000
3 4 2.00000  90000.00000 0.00000000000
3 4 2.00000  95000.00000 0.00000000000
3 4 2.00000 100000.00000 0.00000000000
3 4 2.50000   5000.00000 0.00000000000
3 4 2.50000  10000.00000 0.00000000000
3 4 2.50000  15000.00000 0.00000000000
3 4 2.50000  20000.00000 0.00000000000
3 4 2.50000  25000.00000 0.00000000000
3 4 2.50000  30000.00000 0.00000000000
3 4 2.50000  35000.00000 0.00000000000
3 4 2.50000  40000.00000 0.00000000000
3 4 2.50000  45000.00000 0.00000000000
3 4 2.50000  50000.00000 0.00000000000
3 4 2.50000  55000.00000 0.00000000000
3 4 2.50000  60000.00000 0.00000000000
3 4 2.50000  65000.00000 0.00000000000
3 4 2.50000  70000.00000 0.00000000000
3 4 2.50000  75000.00000 0.00000000000
3 4 2.50000  80000.00000 0.00000000000
3 4 2.50000  85000.00000 0.00000000000
3 4 2.50000  90000.00000 0.00000000000
3 4 2.50000  95000.00000 0.00000000000
3 4 2.50000 100000.00000 0.00000000000
3 4 3.00000   5000.00000 0.00000000000
3 4 3.00000  10000.00000 0.00000000000
3 4 3.00000  15000.00000 0.00000000000
3 4 3.00000  20000.00000 0.00000000000
3 4 3.00000  25000.00000 0.00000000000
3 4 3.00000  30000.00000 0.00000000000
3 4 3.00000  35000.00000 0.00000000000
3 4 3.00000  40000.00000 0.00000000000
3 4 3.00000  45000.00000 0.00000000000
3 4 3.00000  50000.00000 0.00000000000
3 4 3.00000  55000.00000 0.00000000000
3 4 3.00000  60000.00000 0.00000000000
3 4 3.00000  65000.00000 0.00000000000
3 4 3.00000  70000.00000 0.00000000000
3 4 3.00000  75000.00000 0.00000000000
3 4 3.00000  80000.00000 0.00000000000
3 4 3.00000  85000.00000 0.00000000000
3 4 3.00000  90000.00000 0.00000000000
3 4 3.00000  95000.00000 0.00000000000
3 4 3.00000 100000.00000 0.00000000000
3 4 3.50000   5000.00000 0.00000000000
3 4 3.50000  10000.00000 0.00000000000
3 4 3.50000  15000.00000 0.00000000000
3 4 3.50000  20000.00000 0.00000000000
3 4 3.50000  25000.00000 0.00000000000
3 4 3.50000  30000.00000 0.00000000000
3 4 3.50000  35000.00000 0.00000000000
3 4 3.50000  40000.00000 0.00000000000
3 4 3.50000  45000.00000 0.00000000000
3 4 3.50000  50000.00000 0.00000000000
3 4 3.50000  55000.00000 0.00000000000
3 4 3.50000  60000.00000 0.00000000000
3 4 3.50000  65000.00000 0.00000000000
3 4 3.50000  70000.00000 0.00000000000
3 4 3.50000  75000.00000 0.00000000000
3 4 3.50000  80000.00000 0.00000000000
3 4 3.50000  85000.00000 0.00000000000
3 4 3.50000  90000.00000 0.00000000000
3 4 3.50000  95000.00000 0.00000000000
3 4 3.50000 100000.00000 0.00000000000
3 4 4.00000   5000.00000 0.00000000000
3 4 4.00000  10000.00000 0.00000000000
3 4 4.00000  15000.00000 0.00000000000
3 4 4.00000  20000.00000 0.00000000000
3 4 4.00000  25000.00000 0.00000000000
3 4 4.00000  30000.00000 0.00000000000
3 4 4.00000  35000.00000 0.00000000000
3 4 4.00000  40000.00000 0.00000000000
3 4 4.00000  45000.00000 0.00000000000
3 4 4.00000  50000.00000 0.00000000000
3 4 4.00000  55000.00000 0.00000000000
3 4 4.00000  60000.00000 0.00000000000
3 4 4.00000  65000.00000 0.00000000000
3 4 4.00000  70000.00000 0.00000000000
3 4 4.00000  75000.00000 0.00000000000
3 4 4.00000  80000.00000 0.00000000000
3 4 4.00000  85000.00000 0.00000000000
3 4 4.00000  90000.00000 0.00000000000
3 4 4.00000  95000.00000 0.00000000000
3 4 4.00000 100000.00000 0.00000000000
3 4 4.50000   5000.00000 0.00000000000
3 4 4.50000  10000.00000 0.00000000000
3 4 4.50000  15000.00000 0.00000000000
3 4 4.50000  20000.00000 0.00000000000
3 4 4.50000  25000.00000 0.00000000000
3 4 4.50000  30000.00000 0.00000000000
3 4 4.50000  35000.00000 0.00000000000
3 4 4.50000  40000.00000 0.00000000000
3 4 4.50000  45000.00000 0.00000000000
3 4 4.50000  50000.00000 0.00000000000
3 4 4.50000  55000.00000 0.00000000000
3 4 4.50000  60000.00000 0.00000000000
3 4 4.50000  65000.00000 0.00000000000
3 4 4.50000  70000.00000 0.00000000000
3 4 4.50000  75000.00000 0.00000000000
3 4 4.50000  80000.00000 0.00000000000
3 4 4.50000  85000.00000 0.00000000000
3 4 4.50000  90000.00000 0.00000000000
3 4 4.50000  95000.00000 0.00000000000
3 4 4.50000 100000.00000 0.00000000000
3 4 5.00000   5000.00000 0.00000000000
3 4 5.00000  10000.00000 0.00000000000
3 4 5.00000  15000.00000 0.00000000000
3 4 5.00000  20000.00000 0.00000000000
3 4 5.00000  25000.00000 0.00000000000
3 4 5.00000  30000.00000 0.00000000000
3 4 5.00000  35000.00000 0.00000000000
3 4 5.00000  40000.00000 0.00000000000
3 4 5.00000  45000.00000 0.00000000000
3 4 5.00000  50000.00000 0.00000000000
3 4 5.00000  55000.00000 0.00000000000
3 4 5.00000  60000.00000 0.00000000000
3 4 5.00000  65000.00000 0.00000000000
3 4 5.00000  70000.00000 0.00000000000
3 4 5.00000  75000.00000 0.00000000000
3 4 5.00000  80000.00000 0.00000000000
3 4 5.00000  85000.00000 0.00000000000
3 4 5.00000  90000.00000 0.00000000000
3 4 5.00000  95000.00000 0.00000000000
3 4 5.00000 100000.00000 0.00000000000
3 4 5.50000   5000.00000 0.00000000000
3 4 5.50000  10000.00000 0.00000000000
3 4 5.50000  15000.00000 0.00000000000
3 4 5.50000  20000.00000 0.00000000000
3 4 5.50000  25000.00000 0.00000000000
3 4 5.50000  30000.00000 0.00000000000
3 4 5.50000  35000.00000 0.00000000000
3 4 5.50000  40000.00000 0.00000000000
3 4 5.50000  45000.00000 0.00000000000
3 4 5.50000  50000.00000 0.00000000000
3 4 5.50000  55000.00000 0.00000000000
3 4 5.50000  60000.00000 0.00000000000
3 4 5.50000  65000.00000 0.00000000000
3 4 5.50000  70000.00000 0.00000000000
3 4 5.50000  75000.00000 0.00000000000
3 4 5.50000  80000.00000 0.00000000000
3 4 5.50000  85000.00000 0.00000000000
3 4 5.50000  90000.00000 0.00000000000
3 4 5.50000  95000.00000 0.00000000000
3 4 5.50000 100000.00000 0.00000000000
3 4 6.00000   5000.00000 0.00000000000
3 4 6.00000  10000.00000 0.00000000000
3 4 6.00000  15000.00000 0.00000000000
3 4 6.00000  20000.00000 0.00000000000
3 4 6.00000  25000.00000 0.00000000000
3 4 6.00000  30000.00000 0.00000000000
3 4 6.00000  35000.00000 0.00000000000
3 4 6.00000  40000.00000 0.00000000000
3 4 6.00000  45000.00000 0.00000000000
3 4 6.00000  50000.00000 0.00000000000
3 4 6.00000  55000.00000 0.00000000000
3 4 6.00000  60000.00000 0.00000000000
3 4 6.00000  65000.00000 0.00000000000
3 4 6.00000  70000.00000 0.00000000000
3 4 6.00000  75000.00000 0.00000000000
3 4 6.00000  80000.00000 0.00000000000
3 4 6.00000  85000.00000 0.00000000000
3 4 6.00000  90000.00000 0.00000000000
3 4 6.00000  95000.00000 0.00000000000
3 4 6.00000 100000.00000 0.00000000000
3 4 6.50000   5000.00000 0.00000000000
3 4 6.50000  10000.00000 0.00000000000
3 4 6.50000  15000.00000 0.00000000000
3 4 6.50000  20000.00000 0.00000000000
3 4 6.50000  25000.00000 0.00000000000
3 4 6.50000  30000.00000 0.00000000000
3 4 6.50000  35000.00000 0.00000000000
3 4 6.50000  40000.00000 0.00000000000
3 4 6.50000  45000.00000 0.00000000000
3 4 6.50000  50000.00000 0.00000000000
3 4 6.50000  55000.00000 0.00000000000
3 4 6.50000  60000.00000 0.00000000000
3 4 6.50000  65000.00000 0.00000000000
3 4 6.50000  70000.00000 0.00000000000
3 4 6.50000  75000.00000 0.00000000000
3 4 6.50000  80000.00000 0.00000000000
3 4 6.50000  85000.00000 0.00000000000
3 4 6.50000  90000.00000 0.00000000000
3 4 6.50000  95000.00000 0.00000000000
3 4 6.50000 100000.00000 0.00000000000
3 4 7.00000   5000.00000 0.00000000000
3 4 7.00000  10000.00000 0.00000000000
3 4 7.00000  15000.00000 0.00000000000
3 4 7.00000  20000.00000 0.00000000000
3 4 7.00000  25000.00000 0.00000000000
3 4 7.00000  30000.00000 0.00000000000
3 4 7.00000  35000.00000 0.00000000000
3 4 7.00000  40000.00000 0.00000000000
3 4 7.00000  45000.00000 0.00000000000
3 4 7.00000  50000.00000 0.00000000000
3 4 7.00000  55000.00000 0.00000000000
3 4 7.00000  60000.00000 0.00000000000
3 4 7.00000  65000.00000 0.00000000000
3 4 7.00000  70000.00000 0.00000000000
3 4 7.00000  75000.00000 0.00000000000
3 4 7.00000  80000.00000 0.00000000000
3 4 7.00000  85000.00000 0.00000000000
3 4 7.00000  90000.00000 0.00000000000
3 4 7.00000  95000.00000 0.00000000000
3 4 7.00000 100000.00000 0.00000000000
3 4 7.50000   5000.00000 0.00000000000
3 4 7.50000  10000.00000 0.00000000000
3 4 7.50000  15000.00000 0.00000000000
3 4 7.50000  20000.00000 0.00000000000
3 4 7.50000  25000.00000 0.00000000000
3 4 7.50000  30000.00000 0.00000000000
3 4 7.50000  35000.00000 0.00000000000
3 4 7.50000  40000.00000 0.00000000000
3 4 7.50000  45000.00000 0.00000000000
3 4 7.50000  50000.00000 0.00000000000
3 4 7.50000  55000.00000 0.00000000000
3 4 7.50000  60000.00000 0.00000000000
3 4 7.50000  65000.00000 0.00000000000
3 4 7.50000  70000.00000 0.00000000000
3 4 7.50000  75000.00000 0.00000000000
3 4 7.50000  80000.00000 0.00000000000
3 4 7.50000  85000.00000 0.00000000000
3 4 7.50000  90000.00000 0.00000000000
3 4 7.50000  95000.00000 0.00000000000
3 4 7.50000 100000.00000 0.00000000000
3 4 8.00000   5000.00000 0.00000000000
3 4 8.00000  10000.00000 0.00000000000
3 4 8.00000  15000.00000 0.00000000000
3 4 8.00000  20000.00000 0.00000000000
3 4 8.00000  25000.00000 0.00000000000
3 4 8.00000  30000.00000 0.00000000000
3 4 8.00000  35000.00000 0.00000000000
3 4 8.00000  40000.00000 0.00000000000
3 4 8.00000  45000.00000 0.00000000000
3 4 8.00000  50000.00000 0.00000000000
3 4 8.00000  55000.00000 0.00000000000
3 4 8.00000  60000.00000 0.00000000000
3 4 8.00000  65000.00000 0.00000000000
3 4 8.00000  70000.00000 0.00000000000
3 4 8.00000  75000.00000 0.00000000000
3 4 8.00000  80000.00000 0.00000000000
3 4 8.00000  85000.00000 0.00000000000
3 4 8.00000  90000.00000 0.00000000000
3 4 8.00000  95000.00000 0.00000000000
3 4 8.00000 100000.00000 0.00000000000
