# Supplementary material for: A social system to disperse the irrigation start date based on the spatial public goods game
Source: PLoS One. 2023 May 24;18(5):e0286127. doi: 10.1371/journal.pone.0286127 (PMC10208473; doi:10.1371/journal.pone.0286127)
Supplement: S1 Data — (ZIP) [file pone.0286127.s002.zip › Data/FigA3.txt]

1 1 0.50000   5000.00000 0.00000000000
1 1 0.50000  10000.00000 0.00000000000
1 1 0.50000  15000.00000 0.00000000000
1 1 0.50000  20000.00000 0.00000000000
1 1 0.50000  25000.00000 0.00000000000
1 1 0.50000  30000.00000 0.00000000000
1 1 0.50000  35000.00000 0.00000000000
1 1 0.50000  40000.00000 0.00000000000
1 1 0.50000  45000.00000 0.00000000000
1 1 0.50000  50000.00000 0.00000000000
1 1 0.50000  55000.00000 0.00000000000
1 1 0.50000  60000.00000 0.00000000000
1 1 0.50000  65000.00000 0.00000000000
1 1 0.50000  70000.00000 0.00000000000
1 1 0.50000  75000.00000 0.00000000000
1 1 0.50000  80000.00000 0.00000000000
1 1 0.50000  85000.00000 0.00000000000
1 1 0.50000  90000.00000 0.00000000000
1 1 0.50000  95000.00000 0.00000000000
1 1 0.50000 100000.00000 0.00000000000
1 1 1.00000   5000.00000 0.00000000000
1 1 1.00000  10000.00000 0.00000000000
1 1 1.00000  15000.00000 0.00000000000
1 1 1.00000  20000.00000 0.00000000000
1 1 1.00000  25000.00000 0.00000000000
1 1 1.00000  30000.00000 0.00000000000
1 1 1.00000  35000.00000 0.00000000000
1 1 1.00000  40000.00000 0.00000000000
1 1 1.00000  45000.00000 0.00000000000
1 1 1.00000  50000.00000 0.00000000000
1 1 1.00000  55000.00000 0.00000000000
1 1 1.00000  60000.00000 0.00000000000
1 1 1.00000  65000.00000 0.00000000000
1 1 1.00000  70000.00000 0.00000000000
1 1 1.00000  75000.00000 0.00000000000
1 1 1.00000  80000.00000 0.00000000000
1 1 1.00000  85000.00000 0.00000000000
1 1 1.00000  90000.00000 0.00000000000
1 1 1.00000  95000.00000 0.00000000000
1 1 1.00000 100000.00000 0.00000000000
1 1 1.50000   5000.00000 0.00000000000
1 1 1.50000  10000.00000 0.00000000000
1 1 1.50000  15000.00000 0.00000000000
1 1 1.50000  20000.00000 0.00000000000
1 1 1.50000  25000.00000 0.00000000000
1 1 1.50000  30000.00000 0.00000000000
1 1 1.50000  35000.00000 0.00000000000
1 1 1.50000  40000.00000 0.00000000000
1 1 1.50000  45000.00000 0.00000000000
1 1 1.50000  50000.00000 0.00000000000
1 1 1.50000  55000.00000 0.00000000000
1 1 1.50000  60000.00000 0.00000000000
1 1 1.50000  65000.00000 0.00000000000
1 1 1.50000  70000.00000 0.00000000000
1 1 1.50000  75000.00000 0.00000000000
1 1 1.50000  80000.00000 0.00000000000
1 1 1.50000  85000.00000 0.00000000000
1 1 1.50000  90000.00000 0.00000000000
1 1 1.50000  95000.00000 0.00000000000
1 1 1.50000 100000.00000 0.00000000000
1 1 2.00000   5000.00000 0.00000000000
1 1 2.00000  10000.00000 0.00000000000
1 1 2.00000  15000.00000 0.00000000000
1 1 2.00000  20000.00000 0.00000000000
1 1 2.00000  25000.00000 0.00000000000
1 1 2.00000  30000.00000 0.00000000000
1 1 2.00000  35000.00000 0.00000000000
1 1 2.00000  40000.00000 0.00000000000
1 1 2.00000  45000.00000 0.00000000000
1 1 2.00000  50000.00000 0.00000000000
1 1 2.00000  55000.00000 0.00000000000
1 1 2.00000  60000.00000 0.00000000000
1 1 2.00000  65000.00000 0.00000000000
1 1 2.00000  70000.00000 0.00000000000
1 1 2.00000  75000.00000 0.00000000000
1 1 2.00000  80000.00000 0.00000000000
1 1 2.00000  85000.00000 0.00000000000
1 1 2.00000  90000.00000 0.00000000000
1 1 2.00000  95000.00000 0.00000000000
1 1 2.00000 100000.00000 0.00000000000
1 1 2.50000   5000.00000 0.00000000000
1 1 2.50000  10000.00000 0.00000000000
1 1 2.50000  15000.00000 0.00000000000
1 1 2.50000  20000.00000 0.00000000000
1 1 2.50000  25000.00000 0.00000000000
1 1 2.50000  30000.00000 0.00000000000
1 1 2.50000  35000.00000 0.00000000000
1 1 2.50000  40000.00000 0.00000000000
1 1 2.50000  45000.00000 0.00000000000
1 1 2.50000  50000.00000 0.00000000000
1 1 2.50000  55000.00000 0.00000000000
1 1 2.50000  60000.00000 0.00000000000
1 1 2.50000  65000.00000 0.00000000000
1 1 2.50000  70000.00000 0.00000000000
1 1 2.50000  75000.00000 0.00000000000
1 1 2.50000  80000.00000 0.00000000000
1 1 2.50000  85000.00000 0.00000000000
1 1 2.50000  90000.00000 0.00000000000
1 1 2.50000  95000.00000 0.00000000000
1 1 2.50000 100000.00000 0.00000000000
1 1 3.00000   5000.00000 0.00000000000
1 1 3.00000  10000.00000 0.00000000000
1 1 3.00000  15000.00000 0.00000000000
1 1 3.00000  20000.00000 0.00000000000
1 1 3.00000  25000.00000 0.00000000000
1 1 3.00000  30000.00000 0.00000000000
1 1 3.00000  35000.00000 0.00000000000
1 1 3.00000  40000.00000 0.00000000000
1 1 3.00000  45000.00000 0.00000000000
1 1 3.00000  50000.00000 0.00000000000
1 1 3.00000  55000.00000 0.00000000000
1 1 3.00000  60000.00000 0.00000000000
1 1 3.00000  65000.00000 0.00000000000
1 1 3.00000  70000.00000 0.00000000000
1 1 3.00000  75000.00000 0.00000000000
1 1 3.00000  80000.00000 0.00000000000
1 1 3.00000  85000.00000 0.00000000000
1 1 3.00000  90000.00000 0.00000000000
1 1 3.00000  95000.00000 0.00000000000
1 1 3.00000 100000.00000 0.00000000000
1 1 3.50000   5000.00000 0.00000000000
1 1 3.50000  10000.00000 0.00000000000
1 1 3.50000  15000.00000 0.00000000000
1 1 3.50000  20000.00000 0.00000000000
1 1 3.50000  25000.00000 0.00000000000
1 1 3.50000  30000.00000 0.00000000000
1 1 3.50000  35000.00000 0.00000000000
1 1 3.50000  40000.00000 0.00000000000
1 1 3.50000  45000.00000 0.00000000000
1 1 3.50000  50000.00000 0.00000000000
1 1 3.50000  55000.00000 0.00000000000
1 1 3.50000  60000.00000 0.00000000000
1 1 3.50000  65000.00000 0.00000000000
1 1 3.50000  70000.00000 0.00000000000
1 1 3.50000  75000.00000 0.00000000000
1 1 3.50000  80000.00000 0.00000000000
1 1 3.50000  85000.00000 0.00000000000
1 1 3.50000  90000.00000 0.00000000000
1 1 3.50000  95000.00000 0.00000000000
1 1 3.50000 100000.00000 0.00000000000
1 1 4.00000   5000.00000 0.00000000000
1 1 4.00000  10000.00000 0.00000000000
1 1 4.00000  15000.00000 0.00000000000
1 1 4.00000  20000.00000 0.00000000000
1 1 4.00000  25000.00000 0.00000000000
1 1 4.00000  30000.00000 0.00000000000
1 1 4.00000  35000.00000 0.00000000000
1 1 4.00000  40000.00000 0.00000000000
1 1 4.00000  45000.00000 0.00000000000
1 1 4.00000  50000.00000 0.00000000000
1 1 4.00000  55000.00000 0.00000000000
1 1 4.00000  60000.00000 0.00000000000
1 1 4.00000  65000.00000 0.00000000000
1 1 4.00000  70000.00000 0.00000000000
1 1 4.00000  75000.00000 0.00000000000
1 1 4.00000  80000.00000 0.00000000000
1 1 4.00000  85000.00000 0.00000000000
1 1 4.00000  90000.00000 0.00000000000
1 1 4.00000  95000.00000 0.00000000000
1 1 4.00000 100000.00000 0.00000000000
1 1 4.50000   5000.00000 0.00000000000
1 1 4.50000  10000.00000 0.00000000000
1 1 4.50000  15000.00000 0.00000000000
1 1 4.50000  20000.00000 0.00000000000
1 1 4.50000  25000.00000 0.00000000000
1 1 4.50000  30000.00000 0.00000000000
1 1 4.50000  35000.00000 0.00000000000
1 1 4.50000  40000.00000 0.00000000000
1 1 4.50000  45000.00000 0.00000000000
1 1 4.50000  50000.00000 0.00000000000
1 1 4.50000  55000.00000 0.00000000000
1 1 4.50000  60000.00000 0.00000000000
1 1 4.50000  65000.00000 0.00000000000
1 1 4.50000  70000.00000 0.00000000000
1 1 4.50000  75000.00000 0.00000000000
1 1 4.50000  80000.00000 0.00000000000
1 1 4.50000  85000.00000 0.00000000000
1 1 4.50000  90000.00000 0.00000000000
1 1 4.50000  95000.00000 0.00000000000
1 1 4.50000 100000.00000 0.00000000000
1 1 5.00000   5000.00000 0.00000000000
1 1 5.00000  10000.00000 0.00000000000
1 1 5.00000  15000.00000 0.00000000000
1 1 5.00000  20000.00000 0.00000000000
1 1 5.00000  25000.00000 0.00000000000
1 1 5.00000  30000.00000 0.00000000000
1 1 5.00000  35000.00000 0.00000000000
1 1 5.00000  40000.00000 0.00000000000
1 1 5.00000  45000.00000 0.00000000000
1 1 5.00000  50000.00000 0.00000000000
1 1 5.00000  55000.00000 0.00000000000
1 1 5.00000  60000.00000 0.00000000000
1 1 5.00000  65000.00000 0.00000000000
1 1 5.00000  70000.00000 0.00000000000
1 1 5.00000  75000.00000 0.00000000000
1 1 5.00000  80000.00000 0.00000000000
1 1 5.00000  85000.00000 0.00000000000
1 1 5.00000  90000.00000 0.00000000000
1 1 5.00000  95000.00000 0.00000000000
1 1 5.00000 100000.00000 0.00000000000
1 1 5.50000   5000.00000 0.00000000000
1 1 5.50000  10000.00000 0.00000000000
1 1 5.50000  15000.00000 0.00000000000
1 1 5.50000  20000.00000 0.00000000000
1 1 5.50000  25000.00000 0.00000000000
1 1 5.50000  30000.00000 0.00000000000
1 1 5.50000  35000.00000 0.00000000000
1 1 5.50000  40000.00000 0.00000000000
1 1 5.50000  45000.00000 0.00000000000
1 1 5.50000  50000.00000 0.00000000000
1 1 5.50000  55000.00000 0.00000000000
1 1 5.50000  60000.00000 0.00000000000
1 1 5.50000  65000.00000 0.00000000000
1 1 5.50000  70000.00000 0.00000000000
1 1 5.50000  75000.00000 0.00000000000
1 1 5.50000  80000.00000 0.00000000000
1 1 5.50000  85000.00000 0.00000000000
1 1 5.50000  90000.00000 0.00000000000
1 1 5.50000  95000.00000 0.00000000000
1 1 5.50000 100000.00000 0.00000000000
1 1 6.00000   5000.00000 0.00000000000
1 1 6.00000  10000.00000 0.00000000000
1 1 6.00000  15000.00000 0.00000000000
1 1 6.00000  20000.00000 0.00000000000
1 1 6.00000  25000.00000 0.00000000000
1 1 6.00000  30000.00000 0.00000000000
1 1 6.00000  35000.00000 0.00000000000
1 1 6.00000  40000.00000 0.00000000000
1 1 6.00000  45000.00000 0.00000000000
1 1 6.00000  50000.00000 0.00000000000
1 1 6.00000  55000.00000 0.00000000000
1 1 6.00000  60000.00000 0.00000000000
1 1 6.00000  65000.00000 0.00000000000
1 1 6.00000  70000.00000 0.00000000000
1 1 6.00000  75000.00000 0.00000000000
1 1 6.00000  80000.00000 0.00000000000
1 1 6.00000  85000.00000 0.00000000000
1 1 6.00000  90000.00000 0.00000000000
1 1 6.00000  95000.00000 0.00000000000
1 1 6.00000 100000.00000 0.00000000000
1 1 6.50000   5000.00000 0.00000000000
1 1 6.50000  10000.00000 0.00000000000
1 1 6.50000  15000.00000 0.00000000000
1 1 6.50000  20000.00000 0.00000000000
1 1 6.50000  25000.00000 0.00000000000
1 1 6.50000  30000.00000 0.00000000000
1 1 6.50000  35000.00000 0.00000000000
1 1 6.50000  40000.00000 0.00000000000
1 1 6.50000  45000.00000 0.00000000000
1 1 6.50000  50000.00000 0.00000000000
1 1 6.50000  55000.00000 0.00000000000
1 1 6.50000  60000.00000 0.00000000000
1 1 6.50000  65000.00000 0.00000000000
1 1 6.50000  70000.00000 0.00000000000
1 1 6.50000  75000.00000 0.00000000000
1 1 6.50000  80000.00000 0.00000000000
1 1 6.50000  85000.00000 0.00000000000
1 1 6.50000  90000.00000 0.00000000000
1 1 6.50000  95000.00000 0.00000000000
1 1 6.50000 100000.00000 0.00000000000
1 1 7.00000   5000.00000 0.00000000000
1 1 7.00000  10000.00000 0.00000000000
1 1 7.00000  15000.00000 0.00000000000
1 1 7.00000  20000.00000 0.00000000000
1 1 7.00000  25000.00000 0.00000000000
1 1 7.00000  30000.00000 0.00000000000
1 1 7.00000  35000.00000 0.00000000000
1 1 7.00000  40000.00000 0.00000000000
1 1 7.00000  45000.00000 0.00000000000
1 1 7.00000  50000.00000 0.00000000000
1 1 7.00000  55000.00000 0.00000000000
1 1 7.00000  60000.00000 0.00000000000
1 1 7.00000  65000.00000 0.00000000000
1 1 7.00000  70000.00000 0.00000000000
1 1 7.00000  75000.00000 0.00000000000
1 1 7.00000  80000.00000 0.00000000000
1 1 7.00000  85000.00000 0.00000000000
1 1 7.00000  90000.00000 0.00000000000
1 1 7.00000  95000.00000 0.00000000000
1 1 7.00000 100000.00000 0.00000000000
1 1 7.50000   5000.00000 0.00000000000
1 1 7.50000  10000.00000 0.00000000000
1 1 7.50000  15000.00000 0.00000000000
1 1 7.50000  20000.00000 0.00000000000
1 1 7.50000  25000.00000 0.00000000000
1 1 7.50000  30000.00000 0.00000000000
1 1 7.50000  35000.00000 0.00000000000
1 1 7.50000  40000.00000 0.00017777778
1 1 7.50000  45000.00000 0.00000000000
1 1 7.50000  50000.00000 0.00013333334
1 1 7.50000  55000.00000 0.00000000000
1 1 7.50000  60000.00000 0.00000000000
1 1 7.50000  65000.00000 0.00000000000
1 1 7.50000  70000.00000 0.00000000000
1 1 7.50000  75000.00000 0.00000000000
1 1 7.50000  80000.00000 0.00000000000
1 1 7.50000  85000.00000 0.00007777778
1 1 7.50000  90000.00000 0.00000000000
1 1 7.50000  95000.00000 0.00000000000
1 1 7.50000 100000.00000 0.00013333334
1 1 8.00000   5000.00000 0.00000000000
1 1 8.00000  10000.00000 0.00000000000
1 1 8.00000  15000.00000 0.00018888889
1 1 8.00000  20000.00000 0.00000000000
1 1 8.00000  25000.00000 0.00000000000
1 1 8.00000  30000.00000 0.00000000000
1 1 8.00000  35000.00000 0.00000000000
1 1 8.00000  40000.00000 0.00000000000
1 1 8.00000  45000.00000 0.00000000000
1 1 8.00000  50000.00000 0.00000000000
1 1 8.00000  55000.00000 0.00000000000
1 1 8.00000  60000.00000 0.00000000000
1 1 8.00000  65000.00000 0.00000000000
1 1 8.00000  70000.00000 0.00000000000
1 1 8.00000  75000.00000 0.00000000000
1 1 8.00000  80000.00000 0.00006666667
1 1 8.00000  85000.00000 0.00000000000
1 1 8.00000  90000.00000 0.00000000000
1 1 8.00000  95000.00000 0.00012222222
1 1 8.00000 100000.00000 0.00000000000
1 2 0.50000   5000.00000 0.00000000000
1 2 0.50000  10000.00000 0.00000000000
1 2 0.50000  15000.00000 0.00000000000
1 2 0.50000  20000.00000 0.00000000000
1 2 0.50000  25000.00000 0.00000000000
1 2 0.50000  30000.00000 0.00000000000
1 2 0.50000  35000.00000 0.00000000000
1 2 0.50000  40000.00000 0.00000000000
1 2 0.50000  45000.00000 0.00000000000
1 2 0.50000  50000.00000 0.00000000000
1 2 0.50000  55000.00000 0.00000000000
1 2 0.50000  60000.00000 0.00000000000
1 2 0.50000  65000.00000 0.00000000000
1 2 0.50000  70000.00000 0.00000000000
1 2 0.50000  75000.00000 0.00000000000
1 2 0.50000  80000.00000 0.00000000000
1 2 0.50000  85000.00000 0.00000000000
1 2 0.50000  90000.00000 0.00000000000
1 2 0.50000  95000.00000 0.00000000000
1 2 0.50000 100000.00000 0.00000000000
1 2 1.00000   5000.00000 0.00000000000
1 2 1.00000  10000.00000 0.00000000000
1 2 1.00000  15000.00000 0.00000000000
1 2 1.00000  20000.00000 0.00000000000
1 2 1.00000  25000.00000 0.00000000000
1 2 1.00000  30000.00000 0.00000000000
1 2 1.00000  35000.00000 0.00000000000
1 2 1.00000  40000.00000 0.00000000000
1 2 1.00000  45000.00000 0.00000000000
1 2 1.00000  50000.00000 0.00000000000
1 2 1.00000  55000.00000 0.00000000000
1 2 1.00000  60000.00000 0.00000000000
1 2 1.00000  65000.00000 0.00000000000
1 2 1.00000  70000.00000 0.00000000000
1 2 1.00000  75000.00000 0.00000000000
1 2 1.00000  80000.00000 0.00000000000
1 2 1.00000  85000.00000 0.00000000000
1 2 1.00000  90000.00000 0.00000000000
1 2 1.00000  95000.00000 0.00000000000
1 2 1.00000 100000.00000 0.00000000000
1 2 1.50000   5000.00000 0.00000000000
1 2 1.50000  10000.00000 0.00000000000
1 2 1.50000  15000.00000 0.00000000000
1 2 1.50000  20000.00000 0.00000000000
1 2 1.50000  25000.00000 0.00000000000
1 2 1.50000  30000.00000 0.00000000000
1 2 1.50000  35000.00000 0.00000000000
1 2 1.50000  40000.00000 0.00000000000
1 2 1.50000  45000.00000 0.00000000000
1 2 1.50000  50000.00000 0.00000000000
1 2 1.50000  55000.00000 0.00000000000
1 2 1.50000  60000.00000 0.00000000000
1 2 1.50000  65000.00000 0.00000000000
1 2 1.50000  70000.00000 0.00000000000
1 2 1.50000  75000.00000 0.00000000000
1 2 1.50000  80000.00000 0.00000000000
1 2 1.50000  85000.00000 0.00000000000
1 2 1.50000  90000.00000 0.00000000000
1 2 1.50000  95000.00000 0.00000000000
1 2 1.50000 100000.00000 0.00000000000
1 2 2.00000   5000.00000 0.00000000000
1 2 2.00000  10000.00000 0.00000000000
1 2 2.00000  15000.00000 0.00000000000
1 2 2.00000  20000.00000 0.00000000000
1 2 2.00000  25000.00000 0.00000000000
1 2 2.00000  30000.00000 0.00000000000
1 2 2.00000  35000.00000 0.00000000000
1 2 2.00000  40000.00000 0.00000000000
1 2 2.00000  45000.00000 0.00000000000
1 2 2.00000  50000.00000 0.00000000000
1 2 2.00000  55000.00000 0.00000000000
1 2 2.00000  60000.00000 0.00000000000
1 2 2.00000  65000.00000 0.00000000000
1 2 2.00000  70000.00000 0.00000000000
1 2 2.00000  75000.00000 0.00000000000
1 2 2.00000  80000.00000 0.00000000000
1 2 2.00000  85000.00000 0.00000000000
1 2 2.00000  90000.00000 0.00000000000
1 2 2.00000  95000.00000 0.00000000000
1 2 2.00000 100000.00000 0.00000000000
1 2 2.50000   5000.00000 0.00000000000
1 2 2.50000  10000.00000 0.00000000000
1 2 2.50000  15000.00000 0.00000000000
1 2 2.50000  20000.00000 0.00000000000
1 2 2.50000  25000.00000 0.00000000000
1 2 2.50000  30000.00000 0.00000000000
1 2 2.50000  35000.00000 0.00000000000
1 2 2.50000  40000.00000 0.00000000000
1 2 2.50000  45000.00000 0.00000000000
1 2 2.50000  50000.00000 0.00000000000
1 2 2.50000  55000.00000 0.00000000000
1 2 2.50000  60000.00000 0.00000000000
1 2 2.50000  65000.00000 0.00000000000
1 2 2.50000  70000.00000 0.00000000000
1 2 2.50000  75000.00000 0.00000000000
1 2 2.50000  80000.00000 0.00000000000
1 2 2.50000  85000.00000 0.00000000000
1 2 2.50000  90000.00000 0.00000000000
1 2 2.50000  95000.00000 0.00000000000
1 2 2.50000 100000.00000 0.00000000000
1 2 3.00000   5000.00000 0.00000000000
1 2 3.00000  10000.00000 0.00000000000
1 2 3.00000  15000.00000 0.00000000000
1 2 3.00000  20000.00000 0.00000000000
1 2 3.00000  25000.00000 0.00000000000
1 2 3.00000  30000.00000 0.00000000000
1 2 3.00000  35000.00000 0.00000000000
1 2 3.00000  40000.00000 0.00000000000
1 2 3.00000  45000.00000 0.00000000000
1 2 3.00000  50000.00000 0.00000000000
1 2 3.00000  55000.00000 0.00000000000
1 2 3.00000  60000.00000 0.00000000000
1 2 3.00000  65000.00000 0.00000000000
1 2 3.00000  70000.00000 0.00000000000
1 2 3.00000  75000.00000 0.00000000000
1 2 3.00000  80000.00000 0.00000000000
1 2 3.00000  85000.00000 0.00000000000
1 2 3.00000  90000.00000 0.00000000000
1 2 3.00000  95000.00000 0.00000000000
1 2 3.00000 100000.00000 0.00000000000
1 2 3.50000   5000.00000 0.00000000000
1 2 3.50000  10000.00000 0.00000000000
1 2 3.50000  15000.00000 0.00000000000
1 2 3.50000  20000.00000 0.00000000000
1 2 3.50000  25000.00000 0.00000000000
1 2 3.50000  30000.00000 0.00000000000
1 2 3.50000  35000.00000 0.00000000000
1 2 3.50000  40000.00000 0.00000000000
1 2 3.50000  45000.00000 0.00000000000
1 2 3.50000  50000.00000 0.00000000000
1 2 3.50000  55000.00000 0.00000000000
1 2 3.50000  60000.00000 0.00000000000
1 2 3.50000  65000.00000 0.00000000000
1 2 3.50000  70000.00000 0.00000000000
1 2 3.50000  75000.00000 0.00000000000
1 2 3.50000  80000.00000 0.00000000000
1 2 3.50000  85000.00000 0.00000000000
1 2 3.50000  90000.00000 0.00000000000
1 2 3.50000  95000.00000 0.00000000000
1 2 3.50000 100000.00000 0.00000000000
1 2 4.00000   5000.00000 0.00000000000
1 2 4.00000  10000.00000 0.00000000000
1 2 4.00000  15000.00000 0.00000000000
1 2 4.00000  20000.00000 0.00000000000
1 2 4.00000  25000.00000 0.00000000000
1 2 4.00000  30000.00000 0.00000000000
1 2 4.00000  35000.00000 0.00000000000
1 2 4.00000  40000.00000 0.00000000000
1 2 4.00000  45000.00000 0.00000000000
1 2 4.00000  50000.00000 0.00000000000
1 2 4.00000  55000.00000 0.00000000000
1 2 4.00000  60000.00000 0.00000000000
1 2 4.00000  65000.00000 0.00000000000
1 2 4.00000  70000.00000 0.00000000000
1 2 4.00000  75000.00000 0.00000000000
1 2 4.00000  80000.00000 0.00000000000
1 2 4.00000  85000.00000 0.00000000000
1 2 4.00000  90000.00000 0.00000000000
1 2 4.00000  95000.00000 0.00000000000
1 2 4.00000 100000.00000 0.00000000000
1 2 4.50000   5000.00000 0.00000000000
1 2 4.50000  10000.00000 0.00000000000
1 2 4.50000  15000.00000 0.00000000000
1 2 4.50000  20000.00000 0.00000000000
1 2 4.50000  25000.00000 0.00000000000
1 2 4.50000  30000.00000 0.00000000000
1 2 4.50000  35000.00000 0.00000000000
1 2 4.50000  40000.00000 0.00000000000
1 2 4.50000  45000.00000 0.00000000000
1 2 4.50000  50000.00000 0.00000000000
1 2 4.50000  55000.00000 0.00000000000
1 2 4.50000  60000.00000 0.00000000000
1 2 4.50000  65000.00000 0.00000000000
1 2 4.50000  70000.00000 0.00000000000
1 2 4.50000  75000.00000 0.00000000000
1 2 4.50000  80000.00000 0.00000000000
1 2 4.50000  85000.00000 0.00000000000
1 2 4.50000  90000.00000 0.00000000000
1 2 4.50000  95000.00000 0.00000000000
1 2 4.50000 100000.00000 0.00000000000
1 2 5.00000   5000.00000 0.99993333340
1 2 5.00000  10000.00000 1.00000000000
1 2 5.00000  15000.00000 0.99972222209
1 2 5.00000  20000.00000 0.99994444489
1 2 5.00000  25000.00000 1.00000000000
1 2 5.00000  30000.00000 0.99992222190
1 2 5.00000  35000.00000 0.99965555549
1 2 5.00000  40000.00000 1.00000000000
1 2 5.00000  45000.00000 0.99996666670
1 2 5.00000  50000.00000 0.99997777760
1 2 5.00000  55000.00000 0.99945555568
1 2 5.00000  60000.00000 0.99977777779
1 2 5.00000  65000.00000 1.00000000000
1 2 5.00000  70000.00000 0.99995555580
1 2 5.00000  75000.00000 0.99990000010
1 2 5.00000  80000.00000 1.00000000000
1 2 5.00000  85000.00000 1.00000000000
1 2 5.00000  90000.00000 1.00000000000
1 2 5.00000  95000.00000 1.00000000000
1 2 5.00000 100000.00000 1.00000000000
1 2 5.50000   5000.00000 1.00000000000
1 2 5.50000  10000.00000 1.00000000000
1 2 5.50000  15000.00000 1.00000000000
1 2 5.50000  20000.00000 1.00000000000
1 2 5.50000  25000.00000 1.00000000000
1 2 5.50000  30000.00000 1.00000000000
1 2 5.50000  35000.00000 1.00000000000
1 2 5.50000  40000.00000 1.00000000000
1 2 5.50000  45000.00000 1.00000000000
1 2 5.50000  50000.00000 1.00000000000
1 2 5.50000  55000.00000 1.00000000000
1 2 5.50000  60000.00000 1.00000000000
1 2 5.50000  65000.00000 1.00000000000
1 2 5.50000  70000.00000 1.00000000000
1 2 5.50000  75000.00000 1.00000000000
1 2 5.50000  80000.00000 1.00000000000
1 2 5.50000  85000.00000 1.00000000000
1 2 5.50000  90000.00000 1.00000000000
1 2 5.50000  95000.00000 1.00000000000
1 2 5.50000 100000.00000 1.00000000000
1 2 6.00000   5000.00000 1.00000000000
1 2 6.00000  10000.00000 1.00000000000
1 2 6.00000  15000.00000 1.00000000000
1 2 6.00000  20000.00000 1.00000000000
1 2 6.00000  25000.00000 1.00000000000
1 2 6.00000  30000.00000 1.00000000000
1 2 6.00000  35000.00000 1.00000000000
1 2 6.00000  40000.00000 1.00000000000
1 2 6.00000  45000.00000 1.00000000000
1 2 6.00000  50000.00000 1.00000000000
1 2 6.00000  55000.00000 1.00000000000
1 2 6.00000  60000.00000 1.00000000000
1 2 6.00000  65000.00000 1.00000000000
1 2 6.00000  70000.00000 1.00000000000
1 2 6.00000  75000.00000 1.00000000000
1 2 6.00000  80000.00000 1.00000000000
1 2 6.00000  85000.00000 1.00000000000
1 2 6.00000  90000.00000 1.00000000000
1 2 6.00000  95000.00000 1.00000000000
1 2 6.00000 100000.00000 1.00000000000
1 2 6.50000   5000.00000 1.00000000000
1 2 6.50000  10000.00000 1.00000000000
1 2 6.50000  15000.00000 1.00000000000
1 2 6.50000  20000.00000 1.00000000000
1 2 6.50000  25000.00000 1.00000000000
1 2 6.50000  30000.00000 1.00000000000
1 2 6.50000  35000.00000 1.00000000000
1 2 6.50000  40000.00000 1.00000000000
1 2 6.50000  45000.00000 1.00000000000
1 2 6.50000  50000.00000 1.00000000000
1 2 6.50000  55000.00000 1.00000000000
1 2 6.50000  60000.00000 1.00000000000
1 2 6.50000  65000.00000 1.00000000000
1 2 6.50000  70000.00000 1.00000000000
1 2 6.50000  75000.00000 1.00000000000
1 2 6.50000  80000.00000 1.00000000000
1 2 6.50000  85000.00000 1.00000000000
1 2 6.50000  90000.00000 1.00000000000
1 2 6.50000  95000.00000 1.00000000000
1 2 6.50000 100000.00000 1.00000000000
1 2 7.00000   5000.00000 1.00000000000
1 2 7.00000  10000.00000 1.00000000000
1 2 7.00000  15000.00000 1.00000000000
1 2 7.00000  20000.00000 1.00000000000
1 2 7.00000  25000.00000 1.00000000000
1 2 7.00000  30000.00000 1.00000000000
1 2 7.00000  35000.00000 1.00000000000
1 2 7.00000  40000.00000 1.00000000000
1 2 7.00000  45000.00000 1.00000000000
1 2 7.00000  50000.00000 1.00000000000
1 2 7.00000  55000.00000 1.00000000000
1 2 7.00000  60000.00000 1.00000000000
1 2 7.00000  65000.00000 1.00000000000
1 2 7.00000  70000.00000 1.00000000000
1 2 7.00000  75000.00000 1.00000000000
1 2 7.00000  80000.00000 1.00000000000
1 2 7.00000  85000.00000 1.00000000000
1 2 7.00000  90000.00000 1.00000000000
1 2 7.00000  95000.00000 1.00000000000
1 2 7.00000 100000.00000 1.00000000000
1 2 7.50000   5000.00000 1.00000000000
1 2 7.50000  10000.00000 1.00000000000
1 2 7.50000  15000.00000 1.00000000000
1 2 7.50000  20000.00000 1.00000000000
1 2 7.50000  25000.00000 1.00000000000
1 2 7.50000  30000.00000 1.00000000000
1 2 7.50000  35000.00000 1.00000000000
1 2 7.50000  40000.00000 1.00000000000
1 2 7.50000  45000.00000 1.00000000000
1 2 7.50000  50000.00000 1.00000000000
1 2 7.50000  55000.00000 1.00000000000
1 2 7.50000  60000.00000 1.00000000000
1 2 7.50000  65000.00000 1.00000000000
1 2 7.50000  70000.00000 1.00000000000
1 2 7.50000  75000.00000 1.00000000000
1 2 7.50000  80000.00000 1.00000000000
1 2 7.50000  85000.00000 1.00000000000
1 2 7.50000  90000.00000 1.00000000000
1 2 7.50000  95000.00000 1.00000000000
1 2 7.50000 100000.00000 1.00000000000
1 2 8.00000   5000.00000 1.00000000000
1 2 8.00000  10000.00000 1.00000000000
1 2 8.00000  15000.00000 1.00000000000
1 2 8.00000  20000.00000 1.00000000000
1 2 8.00000  25000.00000 1.00000000000
1 2 8.00000  30000.00000 1.00000000000
1 2 8.00000  35000.00000 1.00000000000
1 2 8.00000  40000.00000 1.00000000000
1 2 8.00000  45000.00000 1.00000000000
1 2 8.00000  50000.00000 1.00000000000
1 2 8.00000  55000.00000 1.00000000000
1 2 8.00000  60000.00000 1.00000000000
1 2 8.00000  65000.00000 1.00000000000
1 2 8.00000  70000.00000 1.00000000000
1 2 8.00000  75000.00000 1.00000000000
1 2 8.00000  80000.00000 1.00000000000
1 2 8.00000  85000.00000 1.00000000000
1 2 8.00000  90000.00000 1.00000000000
1 2 8.00000  95000.00000 1.00000000000
1 2 8.00000 100000.00000 1.00000000000
1 3 0.50000   5000.00000 0.00000000000
1 3 0.50000  10000.00000 0.00000000000
1 3 0.50000  15000.00000 0.00000000000
1 3 0.50000  20000.00000 0.00000000000
1 3 0.50000  25000.00000 0.00000000000
1 3 0.50000  30000.00000 0.00000000000
1 3 0.50000  35000.00000 0.00000000000
1 3 0.50000  40000.00000 0.00000000000
1 3 0.50000  45000.00000 0.00000000000
1 3 0.50000  50000.00000 0.00000000000
1 3 0.50000  55000.00000 0.00000000000
1 3 0.50000  60000.00000 0.00000000000
1 3 0.50000  65000.00000 0.00000000000
1 3 0.50000  70000.00000 0.00000000000
1 3 0.50000  75000.00000 0.00000000000
1 3 0.50000  80000.00000 0.00000000000
1 3 0.50000  85000.00000 0.00000000000
1 3 0.50000  90000.00000 0.00000000000
1 3 0.50000  95000.00000 0.00000000000
1 3 0.50000 100000.00000 0.00000000000
1 3 1.00000   5000.00000 0.00000000000
1 3 1.00000  10000.00000 0.00000000000
1 3 1.00000  15000.00000 0.00000000000
1 3 1.00000  20000.00000 0.00000000000
1 3 1.00000  25000.00000 0.00000000000
1 3 1.00000  30000.00000 0.00000000000
1 3 1.00000  35000.00000 0.00000000000
1 3 1.00000  40000.00000 0.00000000000
1 3 1.00000  45000.00000 0.00000000000
1 3 1.00000  50000.00000 0.00000000000
1 3 1.00000  55000.00000 0.00000000000
1 3 1.00000  60000.00000 0.00000000000
1 3 1.00000  65000.00000 0.00000000000
1 3 1.00000  70000.00000 0.00000000000
1 3 1.00000  75000.00000 0.00000000000
1 3 1.00000  80000.00000 0.00000000000
1 3 1.00000  85000.00000 0.00000000000
1 3 1.00000  90000.00000 0.00000000000
1 3 1.00000  95000.00000 0.00000000000
1 3 1.00000 100000.00000 0.00000000000
1 3 1.50000   5000.00000 0.00000000000
1 3 1.50000  10000.00000 0.00000000000
1 3 1.50000  15000.00000 0.00000000000
1 3 1.50000  20000.00000 0.00000000000
1 3 1.50000  25000.00000 0.00000000000
1 3 1.50000  30000.00000 0.00000000000
1 3 1.50000  35000.00000 0.00000000000
1 3 1.50000  40000.00000 0.00000000000
1 3 1.50000  45000.00000 0.00000000000
1 3 1.50000  50000.00000 0.00000000000
1 3 1.50000  55000.00000 0.00000000000
1 3 1.50000  60000.00000 0.00000000000
1 3 1.50000  65000.00000 0.00000000000
1 3 1.50000  70000.00000 0.00000000000
1 3 1.50000  75000.00000 0.00000000000
1 3 1.50000  80000.00000 0.00000000000
1 3 1.50000  85000.00000 0.00000000000
1 3 1.50000  90000.00000 0.00000000000
1 3 1.50000  95000.00000 0.00000000000
1 3 1.50000 100000.00000 0.00000000000
1 3 2.00000   5000.00000 0.00000000000
1 3 2.00000  10000.00000 0.00000000000
1 3 2.00000  15000.00000 0.00000000000
1 3 2.00000  20000.00000 0.00000000000
1 3 2.00000  25000.00000 0.00000000000
1 3 2.00000  30000.00000 0.00000000000
1 3 2.00000  35000.00000 0.00000000000
1 3 2.00000  40000.00000 0.00000000000
1 3 2.00000  45000.00000 0.00000000000
1 3 2.00000  50000.00000 0.00000000000
1 3 2.00000  55000.00000 0.00000000000
1 3 2.00000  60000.00000 0.00000000000
1 3 2.00000  65000.00000 0.00000000000
1 3 2.00000  70000.00000 0.00000000000
1 3 2.00000  75000.00000 0.00000000000
1 3 2.00000  80000.00000 0.00000000000
1 3 2.00000  85000.00000 0.00000000000
1 3 2.00000  90000.00000 0.00000000000
1 3 2.00000  95000.00000 0.00000000000
1 3 2.00000 100000.00000 0.00000000000
1 3 2.50000   5000.00000 0.00000000000
1 3 2.50000  10000.00000 0.00000000000
1 3 2.50000  15000.00000 0.00000000000
1 3 2.50000  20000.00000 0.00000000000
1 3 2.50000  25000.00000 0.00000000000
1 3 2.50000  30000.00000 0.00000000000
1 3 2.50000  35000.00000 0.00000000000
1 3 2.50000  40000.00000 0.00000000000
1 3 2.50000  45000.00000 0.00000000000
1 3 2.50000  50000.00000 0.00000000000
1 3 2.50000  55000.00000 0.00000000000
1 3 2.50000  60000.00000 0.00000000000
1 3 2.50000  65000.00000 0.00000000000
1 3 2.50000  70000.00000 0.00000000000
1 3 2.50000  75000.00000 0.00000000000
1 3 2.50000  80000.00000 0.00000000000
1 3 2.50000  85000.00000 0.00000000000
1 3 2.50000  90000.00000 0.00000000000
1 3 2.50000  95000.00000 0.00000000000
1 3 2.50000 100000.00000 0.00000000000
1 3 3.00000   5000.00000 0.00000000000
1 3 3.00000  10000.00000 0.00000000000
1 3 3.00000  15000.00000 0.00000000000
1 3 3.00000  20000.00000 0.00000000000
1 3 3.00000  25000.00000 0.00000000000
1 3 3.00000  30000.00000 0.00000000000
1 3 3.00000  35000.00000 0.00000000000
1 3 3.00000  40000.00000 0.00000000000
1 3 3.00000  45000.00000 0.00000000000
1 3 3.00000  50000.00000 0.00000000000
1 3 3.00000  55000.00000 0.00000000000
1 3 3.00000  60000.00000 0.00000000000
1 3 3.00000  65000.00000 0.00000000000
1 3 3.00000  70000.00000 0.00000000000
1 3 3.00000  75000.00000 0.00000000000
1 3 3.00000  80000.00000 0.00000000000
1 3 3.00000  85000.00000 0.00000000000
1 3 3.00000  90000.00000 0.00000000000
1 3 3.00000  95000.00000 0.00000000000
1 3 3.00000 100000.00000 0.00000000000
1 3 3.50000   5000.00000 0.00000000000
1 3 3.50000  10000.00000 0.00000000000
1 3 3.50000  15000.00000 0.00000000000
1 3 3.50000  20000.00000 0.00000000000
1 3 3.50000  25000.00000 0.00000000000
1 3 3.50000  30000.00000 0.00000000000
1 3 3.50000  35000.00000 0.00000000000
1 3 3.50000  40000.00000 0.00000000000
1 3 3.50000  45000.00000 0.00000000000
1 3 3.50000  50000.00000 0.00000000000
1 3 3.50000  55000.00000 0.00000000000
1 3 3.50000  60000.00000 0.00000000000
1 3 3.50000  65000.00000 0.00000000000
1 3 3.50000  70000.00000 0.00000000000
1 3 3.50000  75000.00000 0.00000000000
1 3 3.50000  80000.00000 0.00000000000
1 3 3.50000  85000.00000 0.00000000000
1 3 3.50000  90000.00000 0.00000000000
1 3 3.50000  95000.00000 0.00000000000
1 3 3.50000 100000.00000 0.00000000000
1 3 4.00000   5000.00000 0.00000000000
1 3 4.00000  10000.00000 0.00000000000
1 3 4.00000  15000.00000 0.00000000000
1 3 4.00000  20000.00000 0.00000000000
1 3 4.00000  25000.00000 0.00000000000
1 3 4.00000  30000.00000 0.00000000000
1 3 4.00000  35000.00000 0.00000000000
1 3 4.00000  40000.00000 0.00000000000
1 3 4.00000  45000.00000 0.00000000000
1 3 4.00000  50000.00000 0.00000000000
1 3 4.00000  55000.00000 0.00000000000
1 3 4.00000  60000.00000 0.00000000000
1 3 4.00000  65000.00000 0.00000000000
1 3 4.00000  70000.00000 0.00000000000
1 3 4.00000  75000.00000 0.00000000000
1 3 4.00000  80000.00000 0.00000000000
1 3 4.00000  85000.00000 0.00000000000
1 3 4.00000  90000.00000 0.00000000000
1 3 4.00000  95000.00000 0.00000000000
1 3 4.00000 100000.00000 0.00000000000
1 3 4.50000   5000.00000 0.00000000000
1 3 4.50000  10000.00000 0.00000000000
1 3 4.50000  15000.00000 0.00000000000
1 3 4.50000  20000.00000 0.00000000000
1 3 4.50000  25000.00000 0.00000000000
1 3 4.50000  30000.00000 0.00000000000
1 3 4.50000  35000.00000 0.00000000000
1 3 4.50000  40000.00000 0.00000000000
1 3 4.50000  45000.00000 0.00000000000
1 3 4.50000  50000.00000 0.00000000000
1 3 4.50000  55000.00000 0.00000000000
1 3 4.50000  60000.00000 0.00000000000
1 3 4.50000  65000.00000 0.00000000000
1 3 4.50000  70000.00000 0.00000000000
1 3 4.50000  75000.00000 0.00000000000
1 3 4.50000  80000.00000 0.00000000000
1 3 4.50000  85000.00000 0.00000000000
1 3 4.50000  90000.00000 0.00000000000
1 3 4.50000  95000.00000 0.00000000000
1 3 4.50000 100000.00000 0.00000000000
1 3 5.00000   5000.00000 0.99971111178
1 3 5.00000  10000.00000 0.99993333340
1 3 5.00000  15000.00000 0.99967777729
1 3 5.00000  20000.00000 0.99970000029
1 3 5.00000  25000.00000 1.00000000000
1 3 5.00000  30000.00000 0.99968888938
1 3 5.00000  35000.00000 0.99956666648
1 3 5.00000  40000.00000 0.99965555549
1 3 5.00000  45000.00000 0.99955555499
1 3 5.00000  50000.00000 0.99917777836
1 3 5.00000  55000.00000 0.99974444449
1 3 5.00000  60000.00000 0.99995555580
1 3 5.00000  65000.00000 0.99939999998
1 3 5.00000  70000.00000 0.99969999969
1 3 5.00000  75000.00000 0.99953333318
1 3 5.00000  80000.00000 0.99974444449
1 3 5.00000  85000.00000 0.99992222250
1 3 5.00000  90000.00000 0.99936666667
1 3 5.00000  95000.00000 0.99986666679
1 3 5.00000 100000.00000 0.99921111047
1 3 5.50000   5000.00000 1.00000000000
1 3 5.50000  10000.00000 1.00000000000
1 3 5.50000  15000.00000 1.00000000000
1 3 5.50000  20000.00000 1.00000000000
1 3 5.50000  25000.00000 1.00000000000
1 3 5.50000  30000.00000 1.00000000000
1 3 5.50000  35000.00000 1.00000000000
1 3 5.50000  40000.00000 1.00000000000
1 3 5.50000  45000.00000 1.00000000000
1 3 5.50000  50000.00000 1.00000000000
1 3 5.50000  55000.00000 1.00000000000
1 3 5.50000  60000.00000 1.00000000000
1 3 5.50000  65000.00000 1.00000000000
1 3 5.50000  70000.00000 1.00000000000
1 3 5.50000  75000.00000 1.00000000000
1 3 5.50000  80000.00000 1.00000000000
1 3 5.50000  85000.00000 1.00000000000
1 3 5.50000  90000.00000 1.00000000000
1 3 5.50000  95000.00000 1.00000000000
1 3 5.50000 100000.00000 1.00000000000
1 3 6.00000   5000.00000 1.00000000000
1 3 6.00000  10000.00000 1.00000000000
1 3 6.00000  15000.00000 1.00000000000
1 3 6.00000  20000.00000 1.00000000000
1 3 6.00000  25000.00000 1.00000000000
1 3 6.00000  30000.00000 1.00000000000
1 3 6.00000  35000.00000 1.00000000000
1 3 6.00000  40000.00000 1.00000000000
1 3 6.00000  45000.00000 1.00000000000
1 3 6.00000  50000.00000 1.00000000000
1 3 6.00000  55000.00000 1.00000000000
1 3 6.00000  60000.00000 1.00000000000
1 3 6.00000  65000.00000 1.00000000000
1 3 6.00000  70000.00000 1.00000000000
1 3 6.00000  75000.00000 1.00000000000
1 3 6.00000  80000.00000 1.00000000000
1 3 6.00000  85000.00000 1.00000000000
1 3 6.00000  90000.00000 1.00000000000
1 3 6.00000  95000.00000 1.00000000000
1 3 6.00000 100000.00000 1.00000000000
1 3 6.50000   5000.00000 1.00000000000
1 3 6.50000  10000.00000 1.00000000000
1 3 6.50000  15000.00000 1.00000000000
1 3 6.50000  20000.00000 1.00000000000
1 3 6.50000  25000.00000 1.00000000000
1 3 6.50000  30000.00000 1.00000000000
1 3 6.50000  35000.00000 1.00000000000
1 3 6.50000  40000.00000 1.00000000000
1 3 6.50000  45000.00000 1.00000000000
1 3 6.50000  50000.00000 1.00000000000
1 3 6.50000  55000.00000 1.00000000000
1 3 6.50000  60000.00000 1.00000000000
1 3 6.50000  65000.00000 1.00000000000
1 3 6.50000  70000.00000 1.00000000000
1 3 6.50000  75000.00000 1.00000000000
1 3 6.50000  80000.00000 1.00000000000
1 3 6.50000  85000.00000 1.00000000000
1 3 6.50000  90000.00000 1.00000000000
1 3 6.50000  95000.00000 1.00000000000
1 3 6.50000 100000.00000 1.00000000000
1 3 7.00000   5000.00000 1.00000000000
1 3 7.00000  10000.00000 1.00000000000
1 3 7.00000  15000.00000 1.00000000000
1 3 7.00000  20000.00000 1.00000000000
1 3 7.00000  25000.00000 1.00000000000
1 3 7.00000  30000.00000 1.00000000000
1 3 7.00000  35000.00000 1.00000000000
1 3 7.00000  40000.00000 1.00000000000
1 3 7.00000  45000.00000 1.00000000000
1 3 7.00000  50000.00000 1.00000000000
1 3 7.00000  55000.00000 1.00000000000
1 3 7.00000  60000.00000 1.00000000000
1 3 7.00000  65000.00000 1.00000000000
1 3 7.00000  70000.00000 1.00000000000
1 3 7.00000  75000.00000 1.00000000000
1 3 7.00000  80000.00000 1.00000000000
1 3 7.00000  85000.00000 1.00000000000
1 3 7.00000  90000.00000 1.00000000000
1 3 7.00000  95000.00000 1.00000000000
1 3 7.00000 100000.00000 1.00000000000
1 3 7.50000   5000.00000 1.00000000000
1 3 7.50000  10000.00000 1.00000000000
1 3 7.50000  15000.00000 1.00000000000
1 3 7.50000  20000.00000 1.00000000000
1 3 7.50000  25000.00000 1.00000000000
1 3 7.50000  30000.00000 1.00000000000
1 3 7.50000  35000.00000 1.00000000000
1 3 7.50000  40000.00000 1.00000000000
1 3 7.50000  45000.00000 1.00000000000
1 3 7.50000  50000.00000 1.00000000000
1 3 7.50000  55000.00000 1.00000000000
1 3 7.50000  60000.00000 1.00000000000
1 3 7.50000  65000.00000 1.00000000000
1 3 7.50000  70000.00000 1.00000000000
1 3 7.50000  75000.00000 1.00000000000
1 3 7.50000  80000.00000 1.00000000000
1 3 7.50000  85000.00000 1.00000000000
1 3 7.50000  90000.00000 1.00000000000
1 3 7.50000  95000.00000 1.00000000000
1 3 7.50000 100000.00000 1.00000000000
1 3 8.00000   5000.00000 1.00000000000
1 3 8.00000  10000.00000 1.00000000000
1 3 8.00000  15000.00000 1.00000000000
1 3 8.00000  20000.00000 1.00000000000
1 3 8.00000  25000.00000 1.00000000000
1 3 8.00000  30000.00000 1.00000000000
1 3 8.00000  35000.00000 1.00000000000
1 3 8.00000  40000.00000 1.00000000000
1 3 8.00000  45000.00000 1.00000000000
1 3 8.00000  50000.00000 1.00000000000
1 3 8.00000  55000.00000 1.00000000000
1 3 8.00000  60000.00000 1.00000000000
1 3 8.00000  65000.00000 1.00000000000
1 3 8.00000  70000.00000 1.00000000000
1 3 8.00000  75000.00000 1.00000000000
1 3 8.00000  80000.00000 1.00000000000
1 3 8.00000  85000.00000 1.00000000000
1 3 8.00000  90000.00000 1.00000000000
1 3 8.00000  95000.00000 1.00000000000
1 3 8.00000 100000.00000 1.00000000000
1 4 0.50000   5000.00000 0.00000000000
1 4 0.50000  10000.00000 0.00000000000
1 4 0.50000  15000.00000 0.00000000000
1 4 0.50000  20000.00000 0.00000000000
1 4 0.50000  25000.00000 0.00000000000
1 4 0.50000  30000.00000 0.00000000000
1 4 0.50000  35000.00000 0.00000000000
1 4 0.50000  40000.00000 0.00000000000
1 4 0.50000  45000.00000 0.00000000000
1 4 0.50000  50000.00000 0.00000000000
1 4 0.50000  55000.00000 0.00000000000
1 4 0.50000  60000.00000 0.00000000000
1 4 0.50000  65000.00000 0.00000000000
1 4 0.50000  70000.00000 0.00000000000
1 4 0.50000  75000.00000 0.00000000000
1 4 0.50000  80000.00000 0.00000000000
1 4 0.50000  85000.00000 0.00000000000
1 4 0.50000  90000.00000 0.00000000000
1 4 0.50000  95000.00000 0.00000000000
1 4 0.50000 100000.00000 0.00000000000
1 4 1.00000   5000.00000 0.00000000000
1 4 1.00000  10000.00000 0.00000000000
1 4 1.00000  15000.00000 0.00000000000
1 4 1.00000  20000.00000 0.00000000000
1 4 1.00000  25000.00000 0.00000000000
1 4 1.00000  30000.00000 0.00000000000
1 4 1.00000  35000.00000 0.00000000000
1 4 1.00000  40000.00000 0.00000000000
1 4 1.00000  45000.00000 0.00000000000
1 4 1.00000  50000.00000 0.00000000000
1 4 1.00000  55000.00000 0.00000000000
1 4 1.00000  60000.00000 0.00000000000
1 4 1.00000  65000.00000 0.00000000000
1 4 1.00000  70000.00000 0.00000000000
1 4 1.00000  75000.00000 0.00000000000
1 4 1.00000  80000.00000 0.00000000000
1 4 1.00000  85000.00000 0.00000000000
1 4 1.00000  90000.00000 0.00000000000
1 4 1.00000  95000.00000 0.00000000000
1 4 1.00000 100000.00000 0.00000000000
1 4 1.50000   5000.00000 0.00000000000
1 4 1.50000  10000.00000 0.00000000000
1 4 1.50000  15000.00000 0.00000000000
1 4 1.50000  20000.00000 0.00000000000
1 4 1.50000  25000.00000 0.00000000000
1 4 1.50000  30000.00000 0.00000000000
1 4 1.50000  35000.00000 0.00000000000
1 4 1.50000  40000.00000 0.00000000000
1 4 1.50000  45000.00000 0.00000000000
1 4 1.50000  50000.00000 0.00000000000
1 4 1.50000  55000.00000 0.00000000000
1 4 1.50000  60000.00000 0.00000000000
1 4 1.50000  65000.00000 0.00000000000
1 4 1.50000  70000.00000 0.00000000000
1 4 1.50000  75000.00000 0.00000000000
1 4 1.50000  80000.00000 0.00000000000
1 4 1.50000  85000.00000 0.00000000000
1 4 1.50000  90000.00000 0.00000000000
1 4 1.50000  95000.00000 0.00000000000
1 4 1.50000 100000.00000 0.00000000000
1 4 2.00000   5000.00000 0.00000000000
1 4 2.00000  10000.00000 0.00000000000
1 4 2.00000  15000.00000 0.00000000000
1 4 2.00000  20000.00000 0.00000000000
1 4 2.00000  25000.00000 0.00000000000
1 4 2.00000  30000.00000 0.00000000000
1 4 2.00000  35000.00000 0.00000000000
1 4 2.00000  40000.00000 0.00000000000
1 4 2.00000  45000.00000 0.00000000000
1 4 2.00000  50000.00000 0.00000000000
1 4 2.00000  55000.00000 0.00000000000
1 4 2.00000  60000.00000 0.00000000000
1 4 2.00000  65000.00000 0.00000000000
1 4 2.00000  70000.00000 0.00000000000
1 4 2.00000  75000.00000 0.00000000000
1 4 2.00000  80000.00000 0.00000000000
1 4 2.00000  85000.00000 0.00000000000
1 4 2.00000  90000.00000 0.00000000000
1 4 2.00000  95000.00000 0.00000000000
1 4 2.00000 100000.00000 0.00000000000
1 4 2.50000   5000.00000 0.00000000000
1 4 2.50000  10000.00000 0.00000000000
1 4 2.50000  15000.00000 0.00000000000
1 4 2.50000  20000.00000 0.00000000000
1 4 2.50000  25000.00000 0.00000000000
1 4 2.50000  30000.00000 0.00000000000
1 4 2.50000  35000.00000 0.00000000000
1 4 2.50000  40000.00000 0.00000000000
1 4 2.50000  45000.00000 0.00000000000
1 4 2.50000  50000.00000 0.00000000000
1 4 2.50000  55000.00000 0.00000000000
1 4 2.50000  60000.00000 0.00000000000
1 4 2.50000  65000.00000 0.00000000000
1 4 2.50000  70000.00000 0.00000000000
1 4 2.50000  75000.00000 0.00000000000
1 4 2.50000  80000.00000 0.00000000000
1 4 2.50000  85000.00000 0.00000000000
1 4 2.50000  90000.00000 0.00000000000
1 4 2.50000  95000.00000 0.00000000000
1 4 2.50000 100000.00000 0.00000000000
1 4 3.00000   5000.00000 0.00000000000
1 4 3.00000  10000.00000 0.00000000000
1 4 3.00000  15000.00000 0.00000000000
1 4 3.00000  20000.00000 0.00000000000
1 4 3.00000  25000.00000 0.00000000000
1 4 3.00000  30000.00000 0.00000000000
1 4 3.00000  35000.00000 0.00000000000
1 4 3.00000  40000.00000 0.00000000000
1 4 3.00000  45000.00000 0.00000000000
1 4 3.00000  50000.00000 0.00000000000
1 4 3.00000  55000.00000 0.00000000000
1 4 3.00000  60000.00000 0.00000000000
1 4 3.00000  65000.00000 0.00000000000
1 4 3.00000  70000.00000 0.00000000000
1 4 3.00000  75000.00000 0.00000000000
1 4 3.00000  80000.00000 0.00000000000
1 4 3.00000  85000.00000 0.00000000000
1 4 3.00000  90000.00000 0.00000000000
1 4 3.00000  95000.00000 0.00000000000
1 4 3.00000 100000.00000 0.00000000000
1 4 3.50000   5000.00000 0.00000000000
1 4 3.50000  10000.00000 0.00000000000
1 4 3.50000  15000.00000 0.00000000000
1 4 3.50000  20000.00000 0.00000000000
1 4 3.50000  25000.00000 0.00000000000
1 4 3.50000  30000.00000 0.00000000000
1 4 3.50000  35000.00000 0.00000000000
1 4 3.50000  40000.00000 0.00000000000
1 4 3.50000  45000.00000 0.00000000000
1 4 3.50000  50000.00000 0.00000000000
1 4 3.50000  55000.00000 0.00000000000
1 4 3.50000  60000.00000 0.00000000000
1 4 3.50000  65000.00000 0.00000000000
1 4 3.50000  70000.00000 0.00000000000
1 4 3.50000  75000.00000 0.00000000000
1 4 3.50000  80000.00000 0.00000000000
1 4 3.50000  85000.00000 0.00000000000
1 4 3.50000  90000.00000 0.00000000000
1 4 3.50000  95000.00000 0.00000000000
1 4 3.50000 100000.00000 0.00000000000
1 4 4.00000   5000.00000 0.00000000000
1 4 4.00000  10000.00000 0.00000000000
1 4 4.00000  15000.00000 0.00000000000
1 4 4.00000  20000.00000 0.00000000000
1 4 4.00000  25000.00000 0.00000000000
1 4 4.00000  30000.00000 0.00000000000
1 4 4.00000  35000.00000 0.00000000000
1 4 4.00000  40000.00000 0.00000000000
1 4 4.00000  45000.00000 0.00000000000
1 4 4.00000  50000.00000 0.00000000000
1 4 4.00000  55000.00000 0.00000000000
1 4 4.00000  60000.00000 0.00000000000
1 4 4.00000  65000.00000 0.00000000000
1 4 4.00000  70000.00000 0.00000000000
1 4 4.00000  75000.00000 0.00000000000
1 4 4.00000  80000.00000 0.00000000000
1 4 4.00000  85000.00000 0.00000000000
1 4 4.00000  90000.00000 0.00000000000
1 4 4.00000  95000.00000 0.00000000000
1 4 4.00000 100000.00000 0.00000000000
1 4 4.50000   5000.00000 0.00000000000
1 4 4.50000  10000.00000 0.00000000000
1 4 4.50000  15000.00000 0.00000000000
1 4 4.50000  20000.00000 0.00000000000
1 4 4.50000  25000.00000 0.00000000000
1 4 4.50000  30000.00000 0.00000000000
1 4 4.50000  35000.00000 0.00000000000
1 4 4.50000  40000.00000 0.00000000000
1 4 4.50000  45000.00000 0.00000000000
1 4 4.50000  50000.00000 0.00000000000
1 4 4.50000  55000.00000 0.00000000000
1 4 4.50000  60000.00000 0.00000000000
1 4 4.50000  65000.00000 0.00000000000
1 4 4.50000  70000.00000 0.00000000000
1 4 4.50000  75000.00000 0.00000000000
1 4 4.50000  80000.00000 0.00000000000
1 4 4.50000  85000.00000 0.00000000000
1 4 4.50000  90000.00000 0.00000000000
1 4 4.50000  95000.00000 0.00000000000
1 4 4.50000 100000.00000 0.00000000000
1 4 5.00000   5000.00000 0.00000000000
1 4 5.00000  10000.00000 0.00000000000
1 4 5.00000  15000.00000 0.00000000000
1 4 5.00000  20000.00000 0.00000000000
1 4 5.00000  25000.00000 0.00000000000
1 4 5.00000  30000.00000 0.00000000000
1 4 5.00000  35000.00000 0.00000000000
1 4 5.00000  40000.00000 0.00000000000
1 4 5.00000  45000.00000 0.00000000000
1 4 5.00000  50000.00000 0.00000000000
1 4 5.00000  55000.00000 0.00000000000
1 4 5.00000  60000.00000 0.00000000000
1 4 5.00000  65000.00000 0.00000000000
1 4 5.00000  70000.00000 0.00000000000
1 4 5.00000  75000.00000 0.00000000000
1 4 5.00000  80000.00000 0.00000000000
1 4 5.00000  85000.00000 0.00000000000
1 4 5.00000  90000.00000 0.00000000000
1 4 5.00000  95000.00000 0.00000000000
1 4 5.00000 100000.00000 0.00000000000
1 4 5.50000   5000.00000 0.00000000000
1 4 5.50000  10000.00000 0.00000000000
1 4 5.50000  15000.00000 0.00000000000
1 4 5.50000  20000.00000 0.00000000000
1 4 5.50000  25000.00000 0.00000000000
1 4 5.50000  30000.00000 0.00000000000
1 4 5.50000  35000.00000 0.00000000000
1 4 5.50000  40000.00000 0.00000000000
1 4 5.50000  45000.00000 0.00000000000
1 4 5.50000  50000.00000 0.00000000000
1 4 5.50000  55000.00000 0.00000000000
1 4 5.50000  60000.00000 0.00000000000
1 4 5.50000  65000.00000 0.00000000000
1 4 5.50000  70000.00000 0.00000000000
1 4 5.50000  75000.00000 0.00000000000
1 4 5.50000  80000.00000 0.00000000000
1 4 5.50000  85000.00000 0.00000000000
1 4 5.50000  90000.00000 0.00000000000
1 4 5.50000  95000.00000 0.00000000000
1 4 5.50000 100000.00000 0.00000000000
1 4 6.00000   5000.00000 0.00000000000
1 4 6.00000  10000.00000 0.00000000000
1 4 6.00000  15000.00000 0.00000000000
1 4 6.00000  20000.00000 0.00000000000
1 4 6.00000  25000.00000 0.00000000000
1 4 6.00000  30000.00000 0.00000000000
1 4 6.00000  35000.00000 0.00000000000
1 4 6.00000  40000.00000 0.00000000000
1 4 6.00000  45000.00000 0.00000000000
1 4 6.00000  50000.00000 0.00000000000
1 4 6.00000  55000.00000 0.00000000000
1 4 6.00000  60000.00000 0.00000000000
1 4 6.00000  65000.00000 0.00000000000
1 4 6.00000  70000.00000 0.00000000000
1 4 6.00000  75000.00000 0.00000000000
1 4 6.00000  80000.00000 0.00000000000
1 4 6.00000  85000.00000 0.00000000000
1 4 6.00000  90000.00000 0.00000000000
1 4 6.00000  95000.00000 0.00000000000
1 4 6.00000 100000.00000 0.00000000000
1 4 6.50000   5000.00000 0.00000000000
1 4 6.50000  10000.00000 0.00000000000
1 4 6.50000  15000.00000 0.00000000000
1 4 6.50000  20000.00000 0.00000000000
1 4 6.50000  25000.00000 0.00000000000
1 4 6.50000  30000.00000 0.00000000000
1 4 6.50000  35000.00000 0.00000000000
1 4 6.50000  40000.00000 0.00000000000
1 4 6.50000  45000.00000 0.00000000000
1 4 6.50000  50000.00000 0.00000000000
1 4 6.50000  55000.00000 0.00000000000
1 4 6.50000  60000.00000 0.00000000000
1 4 6.50000  65000.00000 0.00000000000
1 4 6.50000  70000.00000 0.00000000000
1 4 6.50000  75000.00000 0.00000000000
1 4 6.50000  80000.00000 0.00000000000
1 4 6.50000  85000.00000 0.00000000000
1 4 6.50000  90000.00000 0.00000000000
1 4 6.50000  95000.00000 0.00000000000
1 4 6.50000 100000.00000 0.00000000000
1 4 7.00000   5000.00000 0.00000000000
1 4 7.00000  10000.00000 0.00000000000
1 4 7.00000  15000.00000 0.00000000000
1 4 7.00000  20000.00000 0.00000000000
1 4 7.00000  25000.00000 0.00000000000
1 4 7.00000  30000.00000 0.00000000000
1 4 7.00000  35000.00000 0.00000000000
1 4 7.00000  40000.00000 0.00000000000
1 4 7.00000  45000.00000 0.00000000000
1 4 7.00000  50000.00000 0.00000000000
1 4 7.00000  55000.00000 0.00000000000
1 4 7.00000  60000.00000 0.00000000000
1 4 7.00000  65000.00000 0.00000000000
1 4 7.00000  70000.00000 0.00000000000
1 4 7.00000  75000.00000 0.00000000000
1 4 7.00000  80000.00000 0.00000000000
1 4 7.00000  85000.00000 0.00000000000
1 4 7.00000  90000.00000 0.00000000000
1 4 7.00000  95000.00000 0.00000000000
1 4 7.00000 100000.00000 0.00000000000
1 4 7.50000   5000.00000 0.00000000000
1 4 7.50000  10000.00000 0.00000000000
1 4 7.50000  15000.00000 0.00000000000
1 4 7.50000  20000.00000 0.00000000000
1 4 7.50000  25000.00000 0.00000000000
1 4 7.50000  30000.00000 0.00000000000
1 4 7.50000  35000.00000 0.00000000000
1 4 7.50000  40000.00000 0.00000000000
1 4 7.50000  45000.00000 0.00000000000
1 4 7.50000  50000.00000 0.00000000000
1 4 7.50000  55000.00000 0.00000000000
1 4 7.50000  60000.00000 0.00000000000
1 4 7.50000  65000.00000 0.00000000000
1 4 7.50000  70000.00000 0.00000000000
1 4 7.50000  75000.00000 0.00000000000
1 4 7.50000  80000.00000 0.00000000000
1 4 7.50000  85000.00000 0.00000000000
1 4 7.50000  90000.00000 0.00000000000
1 4 7.50000  95000.00000 0.00000000000
1 4 7.50000 100000.00000 0.00000000000
1 4 8.00000   5000.00000 0.00000000000
1 4 8.00000  10000.00000 0.00000000000
1 4 8.00000  15000.00000 0.00000000000
1 4 8.00000  20000.00000 0.00000000000
1 4 8.00000  25000.00000 0.00000000000
1 4 8.00000  30000.00000 0.00000000000
1 4 8.00000  35000.00000 0.00000000000
1 4 8.00000  40000.00000 0.00000000000
1 4 8.00000  45000.00000 0.00000000000
1 4 8.00000  50000.00000 0.00000000000
1 4 8.00000  55000.00000 0.00000000000
1 4 8.00000  60000.00000 0.00000000000
1 4 8.00000  65000.00000 0.00000000000
1 4 8.00000  70000.00000 0.00000000000
1 4 8.00000  75000.00000 0.00000000000
1 4 8.00000  80000.00000 0.00000000000
1 4 8.00000  85000.00000 0.00000000000
1 4 8.00000  90000.00000 0.00000000000
1 4 8.00000  95000.00000 0.00000000000
1 4 8.00000 100000.00000 0.00000000000
2 1 0.50000   5000.00000 0.00000000000
2 1 0.50000  10000.00000 0.00000000000
2 1 0.50000  15000.00000 0.00000000000
2 1 0.50000  20000.00000 0.00000000000
2 1 0.50000  25000.00000 0.00000000000
2 1 0.50000  30000.00000 0.00000000000
2 1 0.50000  35000.00000 0.00000000000
2 1 0.50000  40000.00000 0.00000000000
2 1 0.50000  45000.00000 0.00000000000
2 1 0.50000  50000.00000 0.00000000000
2 1 0.50000  55000.00000 0.00000000000
2 1 0.50000  60000.00000 0.00000000000
2 1 0.50000  65000.00000 0.00000000000
2 1 0.50000  70000.00000 0.00000000000
2 1 0.50000  75000.00000 0.00000000000
2 1 0.50000  80000.00000 0.00000000000
2 1 0.50000  85000.00000 0.00000000000
2 1 0.50000  90000.00000 0.00000000000
2 1 0.50000  95000.00000 0.00000000000
2 1 0.50000 100000.00000 0.00000000000
2 1 1.00000   5000.00000 0.00000000000
2 1 1.00000  10000.00000 0.00000000000
2 1 1.00000  15000.00000 0.00000000000
2 1 1.00000  20000.00000 0.00000000000
2 1 1.00000  25000.00000 0.00000000000
2 1 1.00000  30000.00000 0.00000000000
2 1 1.00000  35000.00000 0.00000000000
2 1 1.00000  40000.00000 0.00000000000
2 1 1.00000  45000.00000 0.00000000000
2 1 1.00000  50000.00000 0.00000000000
2 1 1.00000  55000.00000 0.00000000000
2 1 1.00000  60000.00000 0.00000000000
2 1 1.00000  65000.00000 0.00000000000
2 1 1.00000  70000.00000 0.00000000000
2 1 1.00000  75000.00000 0.00000000000
2 1 1.00000  80000.00000 0.00000000000
2 1 1.00000  85000.00000 0.00000000000
2 1 1.00000  90000.00000 0.00000000000
2 1 1.00000  95000.00000 0.00000000000
2 1 1.00000 100000.00000 0.00000000000
2 1 1.50000   5000.00000 0.00000000000
2 1 1.50000  10000.00000 0.00000000000
2 1 1.50000  15000.00000 0.00000000000
2 1 1.50000  20000.00000 0.00000000000
2 1 1.50000  25000.00000 0.00000000000
2 1 1.50000  30000.00000 0.00000000000
2 1 1.50000  35000.00000 0.00000000000
2 1 1.50000  40000.00000 0.00000000000
2 1 1.50000  45000.00000 0.00000000000
2 1 1.50000  50000.00000 0.00000000000
2 1 1.50000  55000.00000 0.00000000000
2 1 1.50000  60000.00000 0.00000000000
2 1 1.50000  65000.00000 0.00000000000
2 1 1.50000  70000.00000 0.00000000000
2 1 1.50000  75000.00000 0.00000000000
2 1 1.50000  80000.00000 0.00000000000
2 1 1.50000  85000.00000 0.00000000000
2 1 1.50000  90000.00000 0.00000000000
2 1 1.50000  95000.00000 0.00000000000
2 1 1.50000 100000.00000 0.00000000000
2 1 2.00000   5000.00000 0.00000000000
2 1 2.00000  10000.00000 0.00000000000
2 1 2.00000  15000.00000 0.00000000000
2 1 2.00000  20000.00000 0.00000000000
2 1 2.00000  25000.00000 0.00000000000
2 1 2.00000  30000.00000 0.00000000000
2 1 2.00000  35000.00000 0.00000000000
2 1 2.00000  40000.00000 0.00000000000
2 1 2.00000  45000.00000 0.00000000000
2 1 2.00000  50000.00000 0.00000000000
2 1 2.00000  55000.00000 0.00000000000
2 1 2.00000  60000.00000 0.00000000000
2 1 2.00000  65000.00000 0.00000000000
2 1 2.00000  70000.00000 0.00000000000
2 1 2.00000  75000.00000 0.00000000000
2 1 2.00000  80000.00000 0.00000000000
2 1 2.00000  85000.00000 0.00000000000
2 1 2.00000  90000.00000 0.00000000000
2 1 2.00000  95000.00000 0.00000000000
2 1 2.00000 100000.00000 0.00000000000
2 1 2.50000   5000.00000 0.00000000000
2 1 2.50000  10000.00000 0.00000000000
2 1 2.50000  15000.00000 0.00000000000
2 1 2.50000  20000.00000 0.00000000000
2 1 2.50000  25000.00000 0.00000000000
2 1 2.50000  30000.00000 0.00000000000
2 1 2.50000  35000.00000 0.00000000000
2 1 2.50000  40000.00000 0.00000000000
2 1 2.50000  45000.00000 0.00000000000
2 1 2.50000  50000.00000 0.00000000000
2 1 2.50000  55000.00000 0.00000000000
2 1 2.50000  60000.00000 0.00000000000
2 1 2.50000  65000.00000 0.00000000000
2 1 2.50000  70000.00000 0.00000000000
2 1 2.50000  75000.00000 0.00000000000
2 1 2.50000  80000.00000 0.00000000000
2 1 2.50000  85000.00000 0.00000000000
2 1 2.50000  90000.00000 0.00000000000
2 1 2.50000  95000.00000 0.00000000000
2 1 2.50000 100000.00000 0.00000000000
2 1 3.00000   5000.00000 0.00000000000
2 1 3.00000  10000.00000 0.00000000000
2 1 3.00000  15000.00000 0.00000000000
2 1 3.00000  20000.00000 0.00000000000
2 1 3.00000  25000.00000 0.00000000000
2 1 3.00000  30000.00000 0.00000000000
2 1 3.00000  35000.00000 0.00000000000
2 1 3.00000  40000.00000 0.00000000000
2 1 3.00000  45000.00000 0.00000000000
2 1 3.00000  50000.00000 0.00000000000
2 1 3.00000  55000.00000 0.00000000000
2 1 3.00000  60000.00000 0.00000000000
2 1 3.00000  65000.00000 0.00000000000
2 1 3.00000  70000.00000 0.00000000000
2 1 3.00000  75000.00000 0.00000000000
2 1 3.00000  80000.00000 0.00000000000
2 1 3.00000  85000.00000 0.00000000000
2 1 3.00000  90000.00000 0.00000000000
2 1 3.00000  95000.00000 0.00000000000
2 1 3.00000 100000.00000 0.00000000000
2 1 3.50000   5000.00000 0.00000000000
2 1 3.50000  10000.00000 0.00000000000
2 1 3.50000  15000.00000 0.00000000000
2 1 3.50000  20000.00000 0.00000000000
2 1 3.50000  25000.00000 0.00000000000
2 1 3.50000  30000.00000 0.00000000000
2 1 3.50000  35000.00000 0.00000000000
2 1 3.50000  40000.00000 0.00000000000
2 1 3.50000  45000.00000 0.00000000000
2 1 3.50000  50000.00000 0.00000000000
2 1 3.50000  55000.00000 0.00000000000
2 1 3.50000  60000.00000 0.00000000000
2 1 3.50000  65000.00000 0.00000000000
2 1 3.50000  70000.00000 0.00000000000
2 1 3.50000  75000.00000 0.00000000000
2 1 3.50000  80000.00000 0.00000000000
2 1 3.50000  85000.00000 0.00000000000
2 1 3.50000  90000.00000 0.00000000000
2 1 3.50000  95000.00000 0.00000000000
2 1 3.50000 100000.00000 0.00000000000
2 1 4.00000   5000.00000 0.00000000000
2 1 4.00000  10000.00000 0.00000000000
2 1 4.00000  15000.00000 0.00000000000
2 1 4.00000  20000.00000 0.00000000000
2 1 4.00000  25000.00000 0.00000000000
2 1 4.00000  30000.00000 0.00000000000
2 1 4.00000  35000.00000 0.00000000000
2 1 4.00000  40000.00000 0.00000000000
2 1 4.00000  45000.00000 0.00000000000
2 1 4.00000  50000.00000 0.00000000000
2 1 4.00000  55000.00000 0.00000000000
2 1 4.00000  60000.00000 0.00000000000
2 1 4.00000  65000.00000 0.00000000000
2 1 4.00000  70000.00000 0.00000000000
2 1 4.00000  75000.00000 0.00000000000
2 1 4.00000  80000.00000 0.00000000000
2 1 4.00000  85000.00000 0.00000000000
2 1 4.00000  90000.00000 0.00000000000
2 1 4.00000  95000.00000 0.00000000000
2 1 4.00000 100000.00000 0.00000000000
2 1 4.50000   5000.00000 0.00000000000
2 1 4.50000  10000.00000 0.00000000000
2 1 4.50000  15000.00000 0.00000000000
2 1 4.50000  20000.00000 0.00000000000
2 1 4.50000  25000.00000 0.00000000000
2 1 4.50000  30000.00000 0.00000000000
2 1 4.50000  35000.00000 0.00000000000
2 1 4.50000  40000.00000 0.00000000000
2 1 4.50000  45000.00000 0.00000000000
2 1 4.50000  50000.00000 0.00000000000
2 1 4.50000  55000.00000 0.00000000000
2 1 4.50000  60000.00000 0.00000000000
2 1 4.50000  65000.00000 0.00000000000
2 1 4.50000  70000.00000 0.00000000000
2 1 4.50000  75000.00000 0.00000000000
2 1 4.50000  80000.00000 0.00000000000
2 1 4.50000  85000.00000 0.00000000000
2 1 4.50000  90000.00000 0.00000000000
2 1 4.50000  95000.00000 0.00000000000
2 1 4.50000 100000.00000 0.00000000000
2 1 5.00000   5000.00000 0.00000000000
2 1 5.00000  10000.00000 0.00000000000
2 1 5.00000  15000.00000 0.00000000000
2 1 5.00000  20000.00000 0.00000000000
2 1 5.00000  25000.00000 0.00000000000
2 1 5.00000  30000.00000 0.00000000000
2 1 5.00000  35000.00000 0.00000000000
2 1 5.00000  40000.00000 0.00000000000
2 1 5.00000  45000.00000 0.00000000000
2 1 5.00000  50000.00000 0.00000000000
2 1 5.00000  55000.00000 0.00000000000
2 1 5.00000  60000.00000 0.00000000000
2 1 5.00000  65000.00000 0.00000000000
2 1 5.00000  70000.00000 0.00000000000
2 1 5.00000  75000.00000 0.00000000000
2 1 5.00000  80000.00000 0.00000000000
2 1 5.00000  85000.00000 0.00000000000
2 1 5.00000  90000.00000 0.00000000000
2 1 5.00000  95000.00000 0.00000000000
2 1 5.00000 100000.00000 0.00000000000
2 1 5.50000   5000.00000 0.00000000000
2 1 5.50000  10000.00000 0.00000000000
2 1 5.50000  15000.00000 0.00000000000
2 1 5.50000  20000.00000 0.00000000000
2 1 5.50000  25000.00000 0.00000000000
2 1 5.50000  30000.00000 0.00000000000
2 1 5.50000  35000.00000 0.00000000000
2 1 5.50000  40000.00000 0.00000000000
2 1 5.50000  45000.00000 0.00000000000
2 1 5.50000  50000.00000 0.00000000000
2 1 5.50000  55000.00000 0.00000000000
2 1 5.50000  60000.00000 0.00000000000
2 1 5.50000  65000.00000 0.00000000000
2 1 5.50000  70000.00000 0.00000000000
2 1 5.50000  75000.00000 0.00000000000
2 1 5.50000  80000.00000 0.00000000000
2 1 5.50000  85000.00000 0.00000000000
2 1 5.50000  90000.00000 0.00000000000
2 1 5.50000  95000.00000 0.00000000000
2 1 5.50000 100000.00000 0.00000000000
2 1 6.00000   5000.00000 0.00000000000
2 1 6.00000  10000.00000 0.00000000000
2 1 6.00000  15000.00000 0.00000000000
2 1 6.00000  20000.00000 0.00000000000
2 1 6.00000  25000.00000 0.00000000000
2 1 6.00000  30000.00000 0.00000000000
2 1 6.00000  35000.00000 0.00000000000
2 1 6.00000  40000.00000 0.00000000000
2 1 6.00000  45000.00000 0.00000000000
2 1 6.00000  50000.00000 0.00000000000
2 1 6.00000  55000.00000 0.00000000000
2 1 6.00000  60000.00000 0.00000000000
2 1 6.00000  65000.00000 0.00000000000
2 1 6.00000  70000.00000 0.00000000000
2 1 6.00000  75000.00000 0.00000000000
2 1 6.00000  80000.00000 0.00000000000
2 1 6.00000  85000.00000 0.00000000000
2 1 6.00000  90000.00000 0.00000000000
2 1 6.00000  95000.00000 0.00000000000
2 1 6.00000 100000.00000 0.00000000000
2 1 6.50000   5000.00000 0.00000000000
2 1 6.50000  10000.00000 0.00000000000
2 1 6.50000  15000.00000 0.00000000000
2 1 6.50000  20000.00000 0.00000000000
2 1 6.50000  25000.00000 0.00000000000
2 1 6.50000  30000.00000 0.00000000000
2 1 6.50000  35000.00000 0.00000000000
2 1 6.50000  40000.00000 0.00000000000
2 1 6.50000  45000.00000 0.00000000000
2 1 6.50000  50000.00000 0.00000000000
2 1 6.50000  55000.00000 0.00000000000
2 1 6.50000  60000.00000 0.00000000000
2 1 6.50000  65000.00000 0.00000000000
2 1 6.50000  70000.00000 0.00000000000
2 1 6.50000  75000.00000 0.00000000000
2 1 6.50000  80000.00000 0.00000000000
2 1 6.50000  85000.00000 0.00000000000
2 1 6.50000  90000.00000 0.00000000000
2 1 6.50000  95000.00000 0.00000000000
2 1 6.50000 100000.00000 0.00000000000
2 1 7.00000   5000.00000 0.00000000000
2 1 7.00000  10000.00000 0.00000000000
2 1 7.00000  15000.00000 0.00000000000
2 1 7.00000  20000.00000 0.00000000000
2 1 7.00000  25000.00000 0.00000000000
2 1 7.00000  30000.00000 0.00000000000
2 1 7.00000  35000.00000 0.00000000000
2 1 7.00000  40000.00000 0.00000000000
2 1 7.00000  45000.00000 0.00000000000
2 1 7.00000  50000.00000 0.00000000000
2 1 7.00000  55000.00000 0.00000000000
2 1 7.00000  60000.00000 0.00000000000
2 1 7.00000  65000.00000 0.00000000000
2 1 7.00000  70000.00000 0.00000000000
2 1 7.00000  75000.00000 0.00000000000
2 1 7.00000  80000.00000 0.00000000000
2 1 7.00000  85000.00000 0.00000000000
2 1 7.00000  90000.00000 0.00000000000
2 1 7.00000  95000.00000 0.00000000000
2 1 7.00000 100000.00000 0.00000000000
2 1 7.50000   5000.00000 0.00000000000
2 1 7.50000  10000.00000 0.00000000000
2 1 7.50000  15000.00000 0.00000000000
2 1 7.50000  20000.00000 0.00000000000
2 1 7.50000  25000.00000 0.00000000000
2 1 7.50000  30000.00000 0.00000000000
2 1 7.50000  35000.00000 0.00000000000
2 1 7.50000  40000.00000 0.00000000000
2 1 7.50000  45000.00000 0.00000000000
2 1 7.50000  50000.00000 0.00000000000
2 1 7.50000  55000.00000 0.00000000000
2 1 7.50000  60000.00000 0.00000000000
2 1 7.50000  65000.00000 0.00000000000
2 1 7.50000  70000.00000 0.00000000000
2 1 7.50000  75000.00000 0.00000000000
2 1 7.50000  80000.00000 0.00000000000
2 1 7.50000  85000.00000 0.00000000000
2 1 7.50000  90000.00000 0.00000000000
2 1 7.50000  95000.00000 0.00000000000
2 1 7.50000 100000.00000 0.00000000000
2 1 8.00000   5000.00000 0.00000000000
2 1 8.00000  10000.00000 0.00000000000
2 1 8.00000  15000.00000 0.00000000000
2 1 8.00000  20000.00000 0.00000000000
2 1 8.00000  25000.00000 0.00000000000
2 1 8.00000  30000.00000 0.00000000000
2 1 8.00000  35000.00000 0.00000000000
2 1 8.00000  40000.00000 0.00000000000
2 1 8.00000  45000.00000 0.00000000000
2 1 8.00000  50000.00000 0.00000000000
2 1 8.00000  55000.00000 0.00000000000
2 1 8.00000  60000.00000 0.00000000000
2 1 8.00000  65000.00000 0.00000000000
2 1 8.00000  70000.00000 0.00000000000
2 1 8.00000  75000.00000 0.00000000000
2 1 8.00000  80000.00000 0.00000000000
2 1 8.00000  85000.00000 0.00000000000
2 1 8.00000  90000.00000 0.00000000000
2 1 8.00000  95000.00000 0.00000000000
2 1 8.00000 100000.00000 0.00000000000
2 2 0.50000   5000.00000 0.00000000000
2 2 0.50000  10000.00000 0.00000000000
2 2 0.50000  15000.00000 0.00000000000
2 2 0.50000  20000.00000 0.00000000000
2 2 0.50000  25000.00000 0.00000000000
2 2 0.50000  30000.00000 0.00000000000
2 2 0.50000  35000.00000 0.00000000000
2 2 0.50000  40000.00000 0.00000000000
2 2 0.50000  45000.00000 0.00000000000
2 2 0.50000  50000.00000 0.00000000000
2 2 0.50000  55000.00000 0.00000000000
2 2 0.50000  60000.00000 0.00000000000
2 2 0.50000  65000.00000 0.00000000000
2 2 0.50000  70000.00000 0.00000000000
2 2 0.50000  75000.00000 0.00000000000
2 2 0.50000  80000.00000 0.00000000000
2 2 0.50000  85000.00000 0.00000000000
2 2 0.50000  90000.00000 0.00000000000
2 2 0.50000  95000.00000 0.00000000000
2 2 0.50000 100000.00000 0.00000000000
2 2 1.00000   5000.00000 0.00000000000
2 2 1.00000  10000.00000 0.00000000000
2 2 1.00000  15000.00000 0.00000000000
2 2 1.00000  20000.00000 0.00000000000
2 2 1.00000  25000.00000 0.00000000000
2 2 1.00000  30000.00000 0.00000000000
2 2 1.00000  35000.00000 0.00000000000
2 2 1.00000  40000.00000 0.00000000000
2 2 1.00000  45000.00000 0.00000000000
2 2 1.00000  50000.00000 0.00000000000
2 2 1.00000  55000.00000 0.00000000000
2 2 1.00000  60000.00000 0.00000000000
2 2 1.00000  65000.00000 0.00000000000
2 2 1.00000  70000.00000 0.00000000000
2 2 1.00000  75000.00000 0.00000000000
2 2 1.00000  80000.00000 0.00000000000
2 2 1.00000  85000.00000 0.00000000000
2 2 1.00000  90000.00000 0.00000000000
2 2 1.00000  95000.00000 0.00000000000
2 2 1.00000 100000.00000 0.00000000000
2 2 1.50000   5000.00000 0.00000000000
2 2 1.50000  10000.00000 0.00000000000
2 2 1.50000  15000.00000 0.00000000000
2 2 1.50000  20000.00000 0.00000000000
2 2 1.50000  25000.00000 0.00000000000
2 2 1.50000  30000.00000 0.00000000000
2 2 1.50000  35000.00000 0.00000000000
2 2 1.50000  40000.00000 0.00000000000
2 2 1.50000  45000.00000 0.00000000000
2 2 1.50000  50000.00000 0.00000000000
2 2 1.50000  55000.00000 0.00000000000
2 2 1.50000  60000.00000 0.00000000000
2 2 1.50000  65000.00000 0.00000000000
2 2 1.50000  70000.00000 0.00000000000
2 2 1.50000  75000.00000 0.00000000000
2 2 1.50000  80000.00000 0.00000000000
2 2 1.50000  85000.00000 0.00000000000
2 2 1.50000  90000.00000 0.00000000000
2 2 1.50000  95000.00000 0.00000000000
2 2 1.50000 100000.00000 0.00000000000
2 2 2.00000   5000.00000 0.00000000000
2 2 2.00000  10000.00000 0.00000000000
2 2 2.00000  15000.00000 0.00000000000
2 2 2.00000  20000.00000 0.00000000000
2 2 2.00000  25000.00000 0.00000000000
2 2 2.00000  30000.00000 0.00000000000
2 2 2.00000  35000.00000 0.00000000000
2 2 2.00000  40000.00000 0.00000000000
2 2 2.00000  45000.00000 0.00000000000
2 2 2.00000  50000.00000 0.00000000000
2 2 2.00000  55000.00000 0.00000000000
2 2 2.00000  60000.00000 0.00000000000
2 2 2.00000  65000.00000 0.00000000000
2 2 2.00000  70000.00000 0.00000000000
2 2 2.00000  75000.00000 0.00000000000
2 2 2.00000  80000.00000 0.00000000000
2 2 2.00000  85000.00000 0.00000000000
2 2 2.00000  90000.00000 0.00000000000
2 2 2.00000  95000.00000 0.00000000000
2 2 2.00000 100000.00000 0.00000000000
2 2 2.50000   5000.00000 0.00000000000
2 2 2.50000  10000.00000 0.00000000000
2 2 2.50000  15000.00000 0.00000000000
2 2 2.50000  20000.00000 0.00000000000
2 2 2.50000  25000.00000 0.00000000000
2 2 2.50000  30000.00000 0.00000000000
2 2 2.50000  35000.00000 0.00000000000
2 2 2.50000  40000.00000 0.00000000000
2 2 2.50000  45000.00000 0.00000000000
2 2 2.50000  50000.00000 0.00000000000
2 2 2.50000  55000.00000 0.00000000000
2 2 2.50000  60000.00000 0.00000000000
2 2 2.50000  65000.00000 0.00000000000
2 2 2.50000  70000.00000 0.00000000000
2 2 2.50000  75000.00000 0.00000000000
2 2 2.50000  80000.00000 0.00000000000
2 2 2.50000  85000.00000 0.00000000000
2 2 2.50000  90000.00000 0.00000000000
2 2 2.50000  95000.00000 0.00000000000
2 2 2.50000 100000.00000 0.00000000000
2 2 3.00000   5000.00000 0.00000000000
2 2 3.00000  10000.00000 0.00000000000
2 2 3.00000  15000.00000 0.00000000000
2 2 3.00000  20000.00000 0.00000000000
2 2 3.00000  25000.00000 0.00000000000
2 2 3.00000  30000.00000 0.00000000000
2 2 3.00000  35000.00000 0.00000000000
2 2 3.00000  40000.00000 0.00000000000
2 2 3.00000  45000.00000 0.00000000000
2 2 3.00000  50000.00000 0.00000000000
2 2 3.00000  55000.00000 0.00000000000
2 2 3.00000  60000.00000 0.00000000000
2 2 3.00000  65000.00000 0.00000000000
2 2 3.00000  70000.00000 0.00000000000
2 2 3.00000  75000.00000 0.00000000000
2 2 3.00000  80000.00000 0.00000000000
2 2 3.00000  85000.00000 0.00000000000
2 2 3.00000  90000.00000 0.00000000000
2 2 3.00000  95000.00000 0.00000000000
2 2 3.00000 100000.00000 0.00000000000
2 2 3.50000   5000.00000 0.00000000000
2 2 3.50000  10000.00000 0.00000000000
2 2 3.50000  15000.00000 0.00000000000
2 2 3.50000  20000.00000 0.00000000000
2 2 3.50000  25000.00000 0.00000000000
2 2 3.50000  30000.00000 0.00000000000
2 2 3.50000  35000.00000 0.00000000000
2 2 3.50000  40000.00000 0.00000000000
2 2 3.50000  45000.00000 0.00000000000
2 2 3.50000  50000.00000 0.00000000000
2 2 3.50000  55000.00000 0.00000000000
2 2 3.50000  60000.00000 0.00000000000
2 2 3.50000  65000.00000 0.00000000000
2 2 3.50000  70000.00000 0.00000000000
2 2 3.50000  75000.00000 0.00000000000
2 2 3.50000  80000.00000 0.00000000000
2 2 3.50000  85000.00000 0.00000000000
2 2 3.50000  90000.00000 0.00000000000
2 2 3.50000  95000.00000 0.00000000000
2 2 3.50000 100000.00000 0.00000000000
2 2 4.00000   5000.00000 0.00000000000
2 2 4.00000  10000.00000 0.00000000000
2 2 4.00000  15000.00000 0.00000000000
2 2 4.00000  20000.00000 0.00000000000
2 2 4.00000  25000.00000 0.00000000000
2 2 4.00000  30000.00000 0.00000000000
2 2 4.00000  35000.00000 0.00000000000
2 2 4.00000  40000.00000 0.00000000000
2 2 4.00000  45000.00000 0.00000000000
2 2 4.00000  50000.00000 0.00000000000
2 2 4.00000  55000.00000 0.00000000000
2 2 4.00000  60000.00000 0.00000000000
2 2 4.00000  65000.00000 0.00000000000
2 2 4.00000  70000.00000 0.00000000000
2 2 4.00000  75000.00000 0.00000000000
2 2 4.00000  80000.00000 0.00000000000
2 2 4.00000  85000.00000 0.00000000000
2 2 4.00000  90000.00000 0.00000000000
2 2 4.00000  95000.00000 0.00000000000
2 2 4.00000 100000.00000 0.00000000000
2 2 4.50000   5000.00000 0.00000000000
2 2 4.50000  10000.00000 0.00000000000
2 2 4.50000  15000.00000 0.00000000000
2 2 4.50000  20000.00000 0.00000000000
2 2 4.50000  25000.00000 0.00000000000
2 2 4.50000  30000.00000 0.00000000000
2 2 4.50000  35000.00000 0.00000000000
2 2 4.50000  40000.00000 0.00000000000
2 2 4.50000  45000.00000 0.00000000000
2 2 4.50000  50000.00000 0.00000000000
2 2 4.50000  55000.00000 0.00000000000
2 2 4.50000  60000.00000 0.00000000000
2 2 4.50000  65000.00000 0.00000000000
2 2 4.50000  70000.00000 0.00000000000
2 2 4.50000  75000.00000 0.00000000000
2 2 4.50000  80000.00000 0.00000000000
2 2 4.50000  85000.00000 0.00000000000
2 2 4.50000  90000.00000 0.00000000000
2 2 4.50000  95000.00000 0.00000000000
2 2 4.50000 100000.00000 0.00000000000
2 2 5.00000   5000.00000 0.03637777803
2 2 5.00000  10000.00000 0.04176666676
2 2 5.00000  15000.00000 0.04016666667
2 2 5.00000  20000.00000 0.04461111096
2 2 5.00000  25000.00000 0.04328888862
2 2 5.00000  30000.00000 0.04955555581
2 2 5.00000  35000.00000 0.04138888894
2 2 5.00000  40000.00000 0.04232222236
2 2 5.00000  45000.00000 0.04683333352
2 2 5.00000  50000.00000 0.04163333324
2 2 5.00000  55000.00000 0.04206666696
2 2 5.00000  60000.00000 0.03924444467
2 2 5.00000  65000.00000 0.04258888897
2 2 5.00000  70000.00000 0.04469999998
2 2 5.00000  75000.00000 0.04201111115
2 2 5.00000  80000.00000 0.04271111131
2 2 5.00000  85000.00000 0.04767777797
2 2 5.00000  90000.00000 0.03259999986
2 2 5.00000  95000.00000 0.04743333337
2 2 5.00000 100000.00000 0.04618888895
2 2 5.50000   5000.00000 0.83132222414
2 2 5.50000  10000.00000 0.83606666565
2 2 5.50000  15000.00000 0.83171111405
2 2 5.50000  20000.00000 0.82588889122
2 2 5.50000  25000.00000 0.83162222385
2 2 5.50000  30000.00000 0.83231111169
2 2 5.50000  35000.00000 0.83482222319
2 2 5.50000  40000.00000 0.83455555499
2 2 5.50000  45000.00000 0.83422221780
2 2 5.50000  50000.00000 0.83591111124
2 2 5.50000  55000.00000 0.83102222502
2 2 5.50000  60000.00000 0.82876666546
2 2 5.50000  65000.00000 0.83054444313
2 2 5.50000  70000.00000 0.83231111169
2 2 5.50000  75000.00000 0.83292222738
2 2 5.50000  80000.00000 0.83455555618
2 2 5.50000  85000.00000 0.83074444354
2 2 5.50000  90000.00000 0.83083333433
2 2 5.50000  95000.00000 0.83292222381
2 2 5.50000 100000.00000 0.83185555696
2 2 6.00000   5000.00000 0.83325555742
2 2 6.00000  10000.00000 0.83311111271
2 2 6.00000  15000.00000 0.83185555816
2 2 6.00000  20000.00000 0.83481111050
2 2 6.00000  25000.00000 0.83140000045
2 2 6.00000  30000.00000 0.83234444380
2 2 6.00000  35000.00000 0.83247777939
2 2 6.00000  40000.00000 0.83078888953
2 2 6.00000  45000.00000 0.83197777689
2 2 6.00000  50000.00000 0.82796666801
2 2 6.00000  55000.00000 0.83087777615
2 2 6.00000  60000.00000 0.83456666648
2 2 6.00000  65000.00000 0.83221111000
2 2 6.00000  70000.00000 0.83513333380
2 2 6.00000  75000.00000 0.82996666729
2 2 6.00000  80000.00000 0.82848888934
2 2 6.00000  85000.00000 0.83312222481
2 2 6.00000  90000.00000 0.83065555274
2 2 6.00000  95000.00000 0.83305555463
2 2 6.00000 100000.00000 0.83642222106
2 2 6.50000   5000.00000 0.82946666837
2 2 6.50000  10000.00000 0.83142222345
2 2 6.50000  15000.00000 0.83776666641
2 2 6.50000  20000.00000 0.83352221906
2 2 6.50000  25000.00000 0.83002222240
2 2 6.50000  30000.00000 0.83127777815
2 2 6.50000  35000.00000 0.84083333492
2 2 6.50000  40000.00000 0.83568889201
2 2 6.50000  45000.00000 0.83574444473
2 2 6.50000  50000.00000 0.83358888924
2 2 6.50000  55000.00000 0.83453333378
2 2 6.50000  60000.00000 0.83292222381
2 2 6.50000  65000.00000 0.83076666832
2 2 6.50000  70000.00000 0.82954444587
2 2 6.50000  75000.00000 0.83013333142
2 2 6.50000  80000.00000 0.83593333542
2 2 6.50000  85000.00000 0.82912222147
2 2 6.50000  90000.00000 0.83184444487
2 2 6.50000  95000.00000 0.83657777607
2 2 6.50000 100000.00000 0.83228888988
2 2 7.00000   5000.00000 0.83091110945
2 2 7.00000  10000.00000 0.82994444430
2 2 7.00000  15000.00000 0.83323333442
2 2 7.00000  20000.00000 0.83333333492
2 2 7.00000  25000.00000 0.83028888762
2 2 7.00000  30000.00000 0.83736666858
2 2 7.00000  35000.00000 0.83116666675
2 2 7.00000  40000.00000 0.83103333533
2 2 7.00000  45000.00000 0.83591111183
2 2 7.00000  50000.00000 0.83383333147
2 2 7.00000  55000.00000 0.83113333344
2 2 7.00000  60000.00000 0.83368888974
2 2 7.00000  65000.00000 0.83515555620
2 2 7.00000  70000.00000 0.83077777267
2 2 7.00000  75000.00000 0.83124444425
2 2 7.00000  80000.00000 0.83432222307
2 2 7.00000  85000.00000 0.83097778022
2 2 7.00000  90000.00000 0.83262222230
2 2 7.00000  95000.00000 0.83387777686
2 2 7.00000 100000.00000 0.84269999862
2 2 7.50000   5000.00000 0.83103333175
2 2 7.50000  10000.00000 0.82845555723
2 2 7.50000  15000.00000 0.83517777741
2 2 7.50000  20000.00000 0.82934444726
2 2 7.50000  25000.00000 0.83116666853
2 2 7.50000  30000.00000 0.83113333225
2 2 7.50000  35000.00000 0.83407777965
2 2 7.50000  40000.00000 0.83535555482
2 2 7.50000  45000.00000 0.83146666765
2 2 7.50000  50000.00000 0.83930000007
2 2 7.50000  55000.00000 0.83244444430
2 2 7.50000  60000.00000 0.82905555665
2 2 7.50000  65000.00000 0.83011111259
2 2 7.50000  70000.00000 0.83084444702
2 2 7.50000  75000.00000 0.83611110985
2 2 7.50000  80000.00000 0.83341111124
2 2 7.50000  85000.00000 0.83365555644
2 2 7.50000  90000.00000 0.83481110871
2 2 7.50000  95000.00000 0.83555555701
2 2 7.50000 100000.00000 0.82775555789
2 2 8.00000   5000.00000 0.83442221880
2 2 8.00000  10000.00000 0.82742222250
2 2 8.00000  15000.00000 0.83660000205
2 2 8.00000  20000.00000 0.82960000157
2 2 8.00000  25000.00000 0.83047777951
2 2 8.00000  30000.00000 0.83388888955
2 2 8.00000  35000.00000 0.83075555384
2 2 8.00000  40000.00000 0.83075555563
2 2 8.00000  45000.00000 0.83278889298
2 2 8.00000  50000.00000 0.83242222548
2 2 8.00000  55000.00000 0.83222222269
2 2 8.00000  60000.00000 0.83138889253
2 2 8.00000  65000.00000 0.82943333089
2 2 8.00000  70000.00000 0.82987777531
2 2 8.00000  75000.00000 0.83484444261
2 2 8.00000  80000.00000 0.83508888841
2 2 8.00000  85000.00000 0.83361111045
2 2 8.00000  90000.00000 0.83443333507
2 2 8.00000  95000.00000 0.83273333430
2 2 8.00000 100000.00000 0.83472221613
2 3 0.50000   5000.00000 0.00000000000
2 3 0.50000  10000.00000 0.00000000000
2 3 0.50000  15000.00000 0.00000000000
2 3 0.50000  20000.00000 0.00000000000
2 3 0.50000  25000.00000 0.00000000000
2 3 0.50000  30000.00000 0.00000000000
2 3 0.50000  35000.00000 0.00000000000
2 3 0.50000  40000.00000 0.00000000000
2 3 0.50000  45000.00000 0.00000000000
2 3 0.50000  50000.00000 0.00000000000
2 3 0.50000  55000.00000 0.00000000000
2 3 0.50000  60000.00000 0.00000000000
2 3 0.50000  65000.00000 0.00000000000
2 3 0.50000  70000.00000 0.00000000000
2 3 0.50000  75000.00000 0.00000000000
2 3 0.50000  80000.00000 0.00000000000
2 3 0.50000  85000.00000 0.00000000000
2 3 0.50000  90000.00000 0.00000000000
2 3 0.50000  95000.00000 0.00000000000
2 3 0.50000 100000.00000 0.00000000000
2 3 1.00000   5000.00000 0.00000000000
2 3 1.00000  10000.00000 0.00000000000
2 3 1.00000  15000.00000 0.00000000000
2 3 1.00000  20000.00000 0.00000000000
2 3 1.00000  25000.00000 0.00000000000
2 3 1.00000  30000.00000 0.00000000000
2 3 1.00000  35000.00000 0.00000000000
2 3 1.00000  40000.00000 0.00000000000
2 3 1.00000  45000.00000 0.00000000000
2 3 1.00000  50000.00000 0.00000000000
2 3 1.00000  55000.00000 0.00000000000
2 3 1.00000  60000.00000 0.00000000000
2 3 1.00000  65000.00000 0.00000000000
2 3 1.00000  70000.00000 0.00000000000
2 3 1.00000  75000.00000 0.00000000000
2 3 1.00000  80000.00000 0.00000000000
2 3 1.00000  85000.00000 0.00000000000
2 3 1.00000  90000.00000 0.00000000000
2 3 1.00000  95000.00000 0.00000000000
2 3 1.00000 100000.00000 0.00000000000
2 3 1.50000   5000.00000 0.00000000000
2 3 1.50000  10000.00000 0.00000000000
2 3 1.50000  15000.00000 0.00000000000
2 3 1.50000  20000.00000 0.00000000000
2 3 1.50000  25000.00000 0.00000000000
2 3 1.50000  30000.00000 0.00000000000
2 3 1.50000  35000.00000 0.00000000000
2 3 1.50000  40000.00000 0.00000000000
2 3 1.50000  45000.00000 0.00000000000
2 3 1.50000  50000.00000 0.00000000000
2 3 1.50000  55000.00000 0.00000000000
2 3 1.50000  60000.00000 0.00000000000
2 3 1.50000  65000.00000 0.00000000000
2 3 1.50000  70000.00000 0.00000000000
2 3 1.50000  75000.00000 0.00000000000
2 3 1.50000  80000.00000 0.00000000000
2 3 1.50000  85000.00000 0.00000000000
2 3 1.50000  90000.00000 0.00000000000
2 3 1.50000  95000.00000 0.00000000000
2 3 1.50000 100000.00000 0.00000000000
2 3 2.00000   5000.00000 0.00000000000
2 3 2.00000  10000.00000 0.00000000000
2 3 2.00000  15000.00000 0.00000000000
2 3 2.00000  20000.00000 0.00000000000
2 3 2.00000  25000.00000 0.00000000000
2 3 2.00000  30000.00000 0.00000000000
2 3 2.00000  35000.00000 0.00000000000
2 3 2.00000  40000.00000 0.00000000000
2 3 2.00000  45000.00000 0.00000000000
2 3 2.00000  50000.00000 0.00000000000
2 3 2.00000  55000.00000 0.00000000000
2 3 2.00000  60000.00000 0.00000000000
2 3 2.00000  65000.00000 0.00000000000
2 3 2.00000  70000.00000 0.00000000000
2 3 2.00000  75000.00000 0.00000000000
2 3 2.00000  80000.00000 0.00000000000
2 3 2.00000  85000.00000 0.00000000000
2 3 2.00000  90000.00000 0.00000000000
2 3 2.00000  95000.00000 0.00000000000
2 3 2.00000 100000.00000 0.00000000000
2 3 2.50000   5000.00000 0.00000000000
2 3 2.50000  10000.00000 0.00000000000
2 3 2.50000  15000.00000 0.00000000000
2 3 2.50000  20000.00000 0.00000000000
2 3 2.50000  25000.00000 0.00000000000
2 3 2.50000  30000.00000 0.00000000000
2 3 2.50000  35000.00000 0.00000000000
2 3 2.50000  40000.00000 0.00000000000
2 3 2.50000  45000.00000 0.00000000000
2 3 2.50000  50000.00000 0.00000000000
2 3 2.50000  55000.00000 0.00000000000
2 3 2.50000  60000.00000 0.00000000000
2 3 2.50000  65000.00000 0.00000000000
2 3 2.50000  70000.00000 0.00000000000
2 3 2.50000  75000.00000 0.00000000000
2 3 2.50000  80000.00000 0.00000000000
2 3 2.50000  85000.00000 0.00000000000
2 3 2.50000  90000.00000 0.00000000000
2 3 2.50000  95000.00000 0.00000000000
2 3 2.50000 100000.00000 0.00000000000
2 3 3.00000   5000.00000 0.00000000000
2 3 3.00000  10000.00000 0.00000000000
2 3 3.00000  15000.00000 0.00000000000
2 3 3.00000  20000.00000 0.00000000000
2 3 3.00000  25000.00000 0.00000000000
2 3 3.00000  30000.00000 0.00000000000
2 3 3.00000  35000.00000 0.00000000000
2 3 3.00000  40000.00000 0.00000000000
2 3 3.00000  45000.00000 0.00000000000
2 3 3.00000  50000.00000 0.00000000000
2 3 3.00000  55000.00000 0.00000000000
2 3 3.00000  60000.00000 0.00000000000
2 3 3.00000  65000.00000 0.00000000000
2 3 3.00000  70000.00000 0.00000000000
2 3 3.00000  75000.00000 0.00000000000
2 3 3.00000  80000.00000 0.00000000000
2 3 3.00000  85000.00000 0.00000000000
2 3 3.00000  90000.00000 0.00000000000
2 3 3.00000  95000.00000 0.00000000000
2 3 3.00000 100000.00000 0.00000000000
2 3 3.50000   5000.00000 0.00000000000
2 3 3.50000  10000.00000 0.00000000000
2 3 3.50000  15000.00000 0.00000000000
2 3 3.50000  20000.00000 0.00000000000
2 3 3.50000  25000.00000 0.00000000000
2 3 3.50000  30000.00000 0.00000000000
2 3 3.50000  35000.00000 0.00000000000
2 3 3.50000  40000.00000 0.00000000000
2 3 3.50000  45000.00000 0.00000000000
2 3 3.50000  50000.00000 0.00000000000
2 3 3.50000  55000.00000 0.00000000000
2 3 3.50000  60000.00000 0.00000000000
2 3 3.50000  65000.00000 0.00000000000
2 3 3.50000  70000.00000 0.00000000000
2 3 3.50000  75000.00000 0.00000000000
2 3 3.50000  80000.00000 0.00000000000
2 3 3.50000  85000.00000 0.00000000000
2 3 3.50000  90000.00000 0.00000000000
2 3 3.50000  95000.00000 0.00000000000
2 3 3.50000 100000.00000 0.00000000000
2 3 4.00000   5000.00000 0.00000000000
2 3 4.00000  10000.00000 0.00000000000
2 3 4.00000  15000.00000 0.00000000000
2 3 4.00000  20000.00000 0.00000000000
2 3 4.00000  25000.00000 0.00000000000
2 3 4.00000  30000.00000 0.00000000000
2 3 4.00000  35000.00000 0.00000000000
2 3 4.00000  40000.00000 0.00000000000
2 3 4.00000  45000.00000 0.00000000000
2 3 4.00000  50000.00000 0.00000000000
2 3 4.00000  55000.00000 0.00000000000
2 3 4.00000  60000.00000 0.00000000000
2 3 4.00000  65000.00000 0.00000000000
2 3 4.00000  70000.00000 0.00000000000
2 3 4.00000  75000.00000 0.00000000000
2 3 4.00000  80000.00000 0.00000000000
2 3 4.00000  85000.00000 0.00000000000
2 3 4.00000  90000.00000 0.00000000000
2 3 4.00000  95000.00000 0.00000000000
2 3 4.00000 100000.00000 0.00000000000
2 3 4.50000   5000.00000 0.00000000000
2 3 4.50000  10000.00000 0.00000000000
2 3 4.50000  15000.00000 0.00000000000
2 3 4.50000  20000.00000 0.00000000000
2 3 4.50000  25000.00000 0.00000000000
2 3 4.50000  30000.00000 0.00000000000
2 3 4.50000  35000.00000 0.00000000000
2 3 4.50000  40000.00000 0.00000000000
2 3 4.50000  45000.00000 0.00000000000
2 3 4.50000  50000.00000 0.00000000000
2 3 4.50000  55000.00000 0.00000000000
2 3 4.50000  60000.00000 0.00000000000
2 3 4.50000  65000.00000 0.00000000000
2 3 4.50000  70000.00000 0.00000000000
2 3 4.50000  75000.00000 0.00000000000
2 3 4.50000  80000.00000 0.00000000000
2 3 4.50000  85000.00000 0.00000000000
2 3 4.50000  90000.00000 0.00000000000
2 3 4.50000  95000.00000 0.00000000000
2 3 4.50000 100000.00000 0.00000000000
2 3 5.00000   5000.00000 0.24177777786
2 3 5.00000  10000.00000 0.25468888842
2 3 5.00000  15000.00000 0.24605555507
2 3 5.00000  20000.00000 0.24418888934
2 3 5.00000  25000.00000 0.25284444556
2 3 5.00000  30000.00000 0.25467777744
2 3 5.00000  35000.00000 0.23962222241
2 3 5.00000  40000.00000 0.24721111178
2 3 5.00000  45000.00000 0.24454444319
2 3 5.00000  50000.00000 0.24270000018
2 3 5.00000  55000.00000 0.23731111158
2 3 5.00000  60000.00000 0.25056666674
2 3 5.00000  65000.00000 0.25206666660
2 3 5.00000  70000.00000 0.24246666662
2 3 5.00000  75000.00000 0.24805555578
2 3 5.00000  80000.00000 0.25993333336
2 3 5.00000  85000.00000 0.25585555591
2 3 5.00000  90000.00000 0.24603333380
2 3 5.00000  95000.00000 0.25796666674
2 3 5.00000 100000.00000 0.23297777899
2 3 5.50000   5000.00000 0.79607777894
2 3 5.50000  10000.00000 0.78868889093
2 3 5.50000  15000.00000 0.79206666172
2 3 5.50000  20000.00000 0.79620000184
2 3 5.50000  25000.00000 0.79125555694
2 3 5.50000  30000.00000 0.79222222447
2 3 5.50000  35000.00000 0.79405555487
2 3 5.50000  40000.00000 0.78931111097
2 3 5.50000  45000.00000 0.79505555689
2 3 5.50000  50000.00000 0.79538888872
2 3 5.50000  55000.00000 0.80092222214
2 3 5.50000  60000.00000 0.79837777734
2 3 5.50000  65000.00000 0.79365555406
2 3 5.50000  70000.00000 0.79522222340
2 3 5.50000  75000.00000 0.79214444399
2 3 5.50000  80000.00000 0.79376666903
2 3 5.50000  85000.00000 0.79457778037
2 3 5.50000  90000.00000 0.79647777736
2 3 5.50000  95000.00000 0.79742222309
2 3 5.50000 100000.00000 0.79092222154
2 3 6.00000   5000.00000 0.79380000293
2 3 6.00000  10000.00000 0.79418889225
2 3 6.00000  15000.00000 0.79483333051
2 3 6.00000  20000.00000 0.79717777908
2 3 6.00000  25000.00000 0.79020000100
2 3 6.00000  30000.00000 0.79609999955
2 3 6.00000  35000.00000 0.79817777991
2 3 6.00000  40000.00000 0.79451111078
2 3 6.00000  45000.00000 0.79411110878
2 3 6.00000  50000.00000 0.79875555456
2 3 6.00000  55000.00000 0.79843333125
2 3 6.00000  60000.00000 0.79658889115
2 3 6.00000  65000.00000 0.79407777905
2 3 6.00000  70000.00000 0.80026666701
2 3 6.00000  75000.00000 0.79852222800
2 3 6.00000  80000.00000 0.79517777622
2 3 6.00000  85000.00000 0.79421110928
2 3 6.00000  90000.00000 0.79745555460
2 3 6.00000  95000.00000 0.79332222164
2 3 6.00000 100000.00000 0.79963333488
2 3 6.50000   5000.00000 0.79550000072
2 3 6.50000  10000.00000 0.79191110849
2 3 6.50000  15000.00000 0.79697777808
2 3 6.50000  20000.00000 0.79258888543
2 3 6.50000  25000.00000 0.79105555296
2 3 6.50000  30000.00000 0.79587778091
2 3 6.50000  35000.00000 0.79496666610
2 3 6.50000  40000.00000 0.79452221870
2 3 6.50000  45000.00000 0.79692222416
2 3 6.50000  50000.00000 0.79745555758
2 3 6.50000  55000.00000 0.79345555484
2 3 6.50000  60000.00000 0.79660000026
2 3 6.50000  65000.00000 0.79525555313
2 3 6.50000  70000.00000 0.79549999774
2 3 6.50000  75000.00000 0.79493333220
2 3 6.50000  80000.00000 0.79463333309
2 3 6.50000  85000.00000 0.79670000017
2 3 6.50000  90000.00000 0.79771111071
2 3 6.50000  95000.00000 0.79486666799
2 3 6.50000 100000.00000 0.79649999976
2 3 7.00000   5000.00000 0.79468888819
2 3 7.00000  10000.00000 0.79825555384
2 3 7.00000  15000.00000 0.79252222478
2 3 7.00000  20000.00000 0.79124444187
2 3 7.00000  25000.00000 0.79466666639
2 3 7.00000  30000.00000 0.79265555441
2 3 7.00000  35000.00000 0.79753333688
2 3 7.00000  40000.00000 0.79294444203
2 3 7.00000  45000.00000 0.78922221839
2 3 7.00000  50000.00000 0.78997777700
2 3 7.00000  55000.00000 0.79217777967
2 3 7.00000  60000.00000 0.79618888855
2 3 7.00000  65000.00000 0.79154444456
2 3 7.00000  70000.00000 0.79637777448
2 3 7.00000  75000.00000 0.79873333275
2 3 7.00000  80000.00000 0.79683333397
2 3 7.00000  85000.00000 0.79344444752
2 3 7.00000  90000.00000 0.79135555267
2 3 7.00000  95000.00000 0.79572222114
2 3 7.00000 100000.00000 0.79095555544
2 3 7.50000   5000.00000 0.79158888876
2 3 7.50000  10000.00000 0.79214444399
2 3 7.50000  15000.00000 0.79597778022
2 3 7.50000  20000.00000 0.79425555348
2 3 7.50000  25000.00000 0.79668888688
2 3 7.50000  30000.00000 0.79281111062
2 3 7.50000  35000.00000 0.79837777615
2 3 7.50000  40000.00000 0.79831111431
2 3 7.50000  45000.00000 0.79465555608
2 3 7.50000  50000.00000 0.79005555511
2 3 7.50000  55000.00000 0.79502222240
2 3 7.50000  60000.00000 0.79457777619
2 3 7.50000  65000.00000 0.79612222135
2 3 7.50000  70000.00000 0.79478888750
2 3 7.50000  75000.00000 0.79142222106
2 3 7.50000  80000.00000 0.79633333266
2 3 7.50000  85000.00000 0.79957777917
2 3 7.50000  90000.00000 0.79308888912
2 3 7.50000  95000.00000 0.79391111314
2 3 7.50000 100000.00000 0.79434444547
2 3 8.00000   5000.00000 0.79442222118
2 3 8.00000  10000.00000 0.79491110921
2 3 8.00000  15000.00000 0.79228889108
2 3 8.00000  20000.00000 0.79812222540
2 3 8.00000  25000.00000 0.79840000093
2 3 8.00000  30000.00000 0.79431111276
2 3 8.00000  35000.00000 0.79572222173
2 3 8.00000  40000.00000 0.80166666925
2 3 8.00000  45000.00000 0.79303333521
2 3 8.00000  50000.00000 0.79268889070
2 3 8.00000  55000.00000 0.79693333209
2 3 8.00000  60000.00000 0.79107777655
2 3 8.00000  65000.00000 0.79155555546
2 3 8.00000  70000.00000 0.79428888977
2 3 8.00000  75000.00000 0.79458888650
2 3 8.00000  80000.00000 0.79938889205
2 3 8.00000  85000.00000 0.79431111276
2 3 8.00000  90000.00000 0.79585555434
2 3 8.00000  95000.00000 0.79286666512
2 3 8.00000 100000.00000 0.79505555391
2 4 0.50000   5000.00000 0.00000000000
2 4 0.50000  10000.00000 0.00000000000
2 4 0.50000  15000.00000 0.00000000000
2 4 0.50000  20000.00000 0.00000000000
2 4 0.50000  25000.00000 0.00000000000
2 4 0.50000  30000.00000 0.00000000000
2 4 0.50000  35000.00000 0.00000000000
2 4 0.50000  40000.00000 0.00000000000
2 4 0.50000  45000.00000 0.00000000000
2 4 0.50000  50000.00000 0.00000000000
2 4 0.50000  55000.00000 0.00000000000
2 4 0.50000  60000.00000 0.00000000000
2 4 0.50000  65000.00000 0.00000000000
2 4 0.50000  70000.00000 0.00000000000
2 4 0.50000  75000.00000 0.00000000000
2 4 0.50000  80000.00000 0.00000000000
2 4 0.50000  85000.00000 0.00000000000
2 4 0.50000  90000.00000 0.00000000000
2 4 0.50000  95000.00000 0.00000000000
2 4 0.50000 100000.00000 0.00000000000
2 4 1.00000   5000.00000 0.00000000000
2 4 1.00000  10000.00000 0.00000000000
2 4 1.00000  15000.00000 0.00000000000
2 4 1.00000  20000.00000 0.00000000000
2 4 1.00000  25000.00000 0.00000000000
2 4 1.00000  30000.00000 0.00000000000
2 4 1.00000  35000.00000 0.00000000000
2 4 1.00000  40000.00000 0.00000000000
2 4 1.00000  45000.00000 0.00000000000
2 4 1.00000  50000.00000 0.00000000000
2 4 1.00000  55000.00000 0.00000000000
2 4 1.00000  60000.00000 0.00000000000
2 4 1.00000  65000.00000 0.00000000000
2 4 1.00000  70000.00000 0.00000000000
2 4 1.00000  75000.00000 0.00000000000
2 4 1.00000  80000.00000 0.00000000000
2 4 1.00000  85000.00000 0.00000000000
2 4 1.00000  90000.00000 0.00000000000
2 4 1.00000  95000.00000 0.00000000000
2 4 1.00000 100000.00000 0.00000000000
2 4 1.50000   5000.00000 0.00000000000
2 4 1.50000  10000.00000 0.00000000000
2 4 1.50000  15000.00000 0.00000000000
2 4 1.50000  20000.00000 0.00000000000
2 4 1.50000  25000.00000 0.00000000000
2 4 1.50000  30000.00000 0.00000000000
2 4 1.50000  35000.00000 0.00000000000
2 4 1.50000  40000.00000 0.00000000000
2 4 1.50000  45000.00000 0.00000000000
2 4 1.50000  50000.00000 0.00000000000
2 4 1.50000  55000.00000 0.00000000000
2 4 1.50000  60000.00000 0.00000000000
2 4 1.50000  65000.00000 0.00000000000
2 4 1.50000  70000.00000 0.00000000000
2 4 1.50000  75000.00000 0.00000000000
2 4 1.50000  80000.00000 0.00000000000
2 4 1.50000  85000.00000 0.00000000000
2 4 1.50000  90000.00000 0.00000000000
2 4 1.50000  95000.00000 0.00000000000
2 4 1.50000 100000.00000 0.00000000000
2 4 2.00000   5000.00000 0.00000000000
2 4 2.00000  10000.00000 0.00000000000
2 4 2.00000  15000.00000 0.00000000000
2 4 2.00000  20000.00000 0.00000000000
2 4 2.00000  25000.00000 0.00000000000
2 4 2.00000  30000.00000 0.00000000000
2 4 2.00000  35000.00000 0.00000000000
2 4 2.00000  40000.00000 0.00000000000
2 4 2.00000  45000.00000 0.00000000000
2 4 2.00000  50000.00000 0.00000000000
2 4 2.00000  55000.00000 0.00000000000
2 4 2.00000  60000.00000 0.00000000000
2 4 2.00000  65000.00000 0.00000000000
2 4 2.00000  70000.00000 0.00000000000
2 4 2.00000  75000.00000 0.00000000000
2 4 2.00000  80000.00000 0.00000000000
2 4 2.00000  85000.00000 0.00000000000
2 4 2.00000  90000.00000 0.00000000000
2 4 2.00000  95000.00000 0.00000000000
2 4 2.00000 100000.00000 0.00000000000
2 4 2.50000   5000.00000 0.00000000000
2 4 2.50000  10000.00000 0.00000000000
2 4 2.50000  15000.00000 0.00000000000
2 4 2.50000  20000.00000 0.00000000000
2 4 2.50000  25000.00000 0.00000000000
2 4 2.50000  30000.00000 0.00000000000
2 4 2.50000  35000.00000 0.00000000000
2 4 2.50000  40000.00000 0.00000000000
2 4 2.50000  45000.00000 0.00000000000
2 4 2.50000  50000.00000 0.00000000000
2 4 2.50000  55000.00000 0.00000000000
2 4 2.50000  60000.00000 0.00000000000
2 4 2.50000  65000.00000 0.00000000000
2 4 2.50000  70000.00000 0.00000000000
2 4 2.50000  75000.00000 0.00000000000
2 4 2.50000  80000.00000 0.00000000000
2 4 2.50000  85000.00000 0.00000000000
2 4 2.50000  90000.00000 0.00000000000
2 4 2.50000  95000.00000 0.00000000000
2 4 2.50000 100000.00000 0.00000000000
2 4 3.00000   5000.00000 0.00000000000
2 4 3.00000  10000.00000 0.00000000000
2 4 3.00000  15000.00000 0.00000000000
2 4 3.00000  20000.00000 0.00000000000
2 4 3.00000  25000.00000 0.00000000000
2 4 3.00000  30000.00000 0.00000000000
2 4 3.00000  35000.00000 0.00000000000
2 4 3.00000  40000.00000 0.00000000000
2 4 3.00000  45000.00000 0.00000000000
2 4 3.00000  50000.00000 0.00000000000
2 4 3.00000  55000.00000 0.00000000000
2 4 3.00000  60000.00000 0.00000000000
2 4 3.00000  65000.00000 0.00000000000
2 4 3.00000  70000.00000 0.00000000000
2 4 3.00000  75000.00000 0.00000000000
2 4 3.00000  80000.00000 0.00000000000
2 4 3.00000  85000.00000 0.00000000000
2 4 3.00000  90000.00000 0.00000000000
2 4 3.00000  95000.00000 0.00000000000
2 4 3.00000 100000.00000 0.00000000000
2 4 3.50000   5000.00000 0.00000000000
2 4 3.50000  10000.00000 0.00000000000
2 4 3.50000  15000.00000 0.00000000000
2 4 3.50000  20000.00000 0.00000000000
2 4 3.50000  25000.00000 0.00000000000
2 4 3.50000  30000.00000 0.00000000000
2 4 3.50000  35000.00000 0.00000000000
2 4 3.50000  40000.00000 0.00000000000
2 4 3.50000  45000.00000 0.00000000000
2 4 3.50000  50000.00000 0.00000000000
2 4 3.50000  55000.00000 0.00000000000
2 4 3.50000  60000.00000 0.00000000000
2 4 3.50000  65000.00000 0.00000000000
2 4 3.50000  70000.00000 0.00000000000
2 4 3.50000  75000.00000 0.00000000000
2 4 3.50000  80000.00000 0.00000000000
2 4 3.50000  85000.00000 0.00000000000
2 4 3.50000  90000.00000 0.00000000000
2 4 3.50000  95000.00000 0.00000000000
2 4 3.50000 100000.00000 0.00000000000
2 4 4.00000   5000.00000 0.00000000000
2 4 4.00000  10000.00000 0.00000000000
2 4 4.00000  15000.00000 0.00000000000
2 4 4.00000  20000.00000 0.00000000000
2 4 4.00000  25000.00000 0.00000000000
2 4 4.00000  30000.00000 0.00000000000
2 4 4.00000  35000.00000 0.00000000000
2 4 4.00000  40000.00000 0.00000000000
2 4 4.00000  45000.00000 0.00000000000
2 4 4.00000  50000.00000 0.00000000000
2 4 4.00000  55000.00000 0.00000000000
2 4 4.00000  60000.00000 0.00000000000
2 4 4.00000  65000.00000 0.00000000000
2 4 4.00000  70000.00000 0.00000000000
2 4 4.00000  75000.00000 0.00000000000
2 4 4.00000  80000.00000 0.00000000000
2 4 4.00000  85000.00000 0.00000000000
2 4 4.00000  90000.00000 0.00000000000
2 4 4.00000  95000.00000 0.00000000000
2 4 4.00000 100000.00000 0.00000000000
2 4 4.50000   5000.00000 0.00000000000
2 4 4.50000  10000.00000 0.00000000000
2 4 4.50000  15000.00000 0.00000000000
2 4 4.50000  20000.00000 0.00000000000
2 4 4.50000  25000.00000 0.00000000000
2 4 4.50000  30000.00000 0.00000000000
2 4 4.50000  35000.00000 0.00000000000
2 4 4.50000  40000.00000 0.00000000000
2 4 4.50000  45000.00000 0.00000000000
2 4 4.50000  50000.00000 0.00000000000
2 4 4.50000  55000.00000 0.00000000000
2 4 4.50000  60000.00000 0.00000000000
2 4 4.50000  65000.00000 0.00000000000
2 4 4.50000  70000.00000 0.00000000000
2 4 4.50000  75000.00000 0.00000000000
2 4 4.50000  80000.00000 0.00000000000
2 4 4.50000  85000.00000 0.00000000000
2 4 4.50000  90000.00000 0.00000000000
2 4 4.50000  95000.00000 0.00000000000
2 4 4.50000 100000.00000 0.00000000000
2 4 5.00000   5000.00000 0.00000000000
2 4 5.00000  10000.00000 0.00000000000
2 4 5.00000  15000.00000 0.00000000000
2 4 5.00000  20000.00000 0.00000000000
2 4 5.00000  25000.00000 0.00000000000
2 4 5.00000  30000.00000 0.00000000000
2 4 5.00000  35000.00000 0.00000000000
2 4 5.00000  40000.00000 0.00000000000
2 4 5.00000  45000.00000 0.00000000000
2 4 5.00000  50000.00000 0.00000000000
2 4 5.00000  55000.00000 0.00000000000
2 4 5.00000  60000.00000 0.00000000000
2 4 5.00000  65000.00000 0.00000000000
2 4 5.00000  70000.00000 0.00000000000
2 4 5.00000  75000.00000 0.00000000000
2 4 5.00000  80000.00000 0.00000000000
2 4 5.00000  85000.00000 0.00000000000
2 4 5.00000  90000.00000 0.00000000000
2 4 5.00000  95000.00000 0.00000000000
2 4 5.00000 100000.00000 0.00000000000
2 4 5.50000   5000.00000 0.00000000000
2 4 5.50000  10000.00000 0.00000000000
2 4 5.50000  15000.00000 0.00000000000
2 4 5.50000  20000.00000 0.00000000000
2 4 5.50000  25000.00000 0.00000000000
2 4 5.50000  30000.00000 0.00000000000
2 4 5.50000  35000.00000 0.00000000000
2 4 5.50000  40000.00000 0.00000000000
2 4 5.50000  45000.00000 0.00000000000
2 4 5.50000  50000.00000 0.00000000000
2 4 5.50000  55000.00000 0.00000000000
2 4 5.50000  60000.00000 0.00000000000
2 4 5.50000  65000.00000 0.00000000000
2 4 5.50000  70000.00000 0.00000000000
2 4 5.50000  75000.00000 0.00000000000
2 4 5.50000  80000.00000 0.00000000000
2 4 5.50000  85000.00000 0.00000000000
2 4 5.50000  90000.00000 0.00000000000
2 4 5.50000  95000.00000 0.00000000000
2 4 5.50000 100000.00000 0.00000000000
2 4 6.00000   5000.00000 0.00000000000
2 4 6.00000  10000.00000 0.00000000000
2 4 6.00000  15000.00000 0.00000000000
2 4 6.00000  20000.00000 0.00000000000
2 4 6.00000  25000.00000 0.00000000000
2 4 6.00000  30000.00000 0.00000000000
2 4 6.00000  35000.00000 0.00000000000
2 4 6.00000  40000.00000 0.00000000000
2 4 6.00000  45000.00000 0.00000000000
2 4 6.00000  50000.00000 0.00000000000
2 4 6.00000  55000.00000 0.00000000000
2 4 6.00000  60000.00000 0.00000000000
2 4 6.00000  65000.00000 0.00000000000
2 4 6.00000  70000.00000 0.00000000000
2 4 6.00000  75000.00000 0.00000000000
2 4 6.00000  80000.00000 0.00000000000
2 4 6.00000  85000.00000 0.00000000000
2 4 6.00000  90000.00000 0.00000000000
2 4 6.00000  95000.00000 0.00000000000
2 4 6.00000 100000.00000 0.00000000000
2 4 6.50000   5000.00000 0.00000000000
2 4 6.50000  10000.00000 0.00000000000
2 4 6.50000  15000.00000 0.00000000000
2 4 6.50000  20000.00000 0.00000000000
2 4 6.50000  25000.00000 0.00000000000
2 4 6.50000  30000.00000 0.00000000000
2 4 6.50000  35000.00000 0.00000000000
2 4 6.50000  40000.00000 0.00000000000
2 4 6.50000  45000.00000 0.00000000000
2 4 6.50000  50000.00000 0.00000000000
2 4 6.50000  55000.00000 0.00000000000
2 4 6.50000  60000.00000 0.00000000000
2 4 6.50000  65000.00000 0.00000000000
2 4 6.50000  70000.00000 0.00000000000
2 4 6.50000  75000.00000 0.00000000000
2 4 6.50000  80000.00000 0.00000000000
2 4 6.50000  85000.00000 0.00000000000
2 4 6.50000  90000.00000 0.00000000000
2 4 6.50000  95000.00000 0.00000000000
2 4 6.50000 100000.00000 0.00000000000
2 4 7.00000   5000.00000 0.00000000000
2 4 7.00000  10000.00000 0.00000000000
2 4 7.00000  15000.00000 0.00000000000
2 4 7.00000  20000.00000 0.00000000000
2 4 7.00000  25000.00000 0.00000000000
2 4 7.00000  30000.00000 0.00000000000
2 4 7.00000  35000.00000 0.00000000000
2 4 7.00000  40000.00000 0.00000000000
2 4 7.00000  45000.00000 0.00000000000
2 4 7.00000  50000.00000 0.00000000000
2 4 7.00000  55000.00000 0.00000000000
2 4 7.00000  60000.00000 0.00000000000
2 4 7.00000  65000.00000 0.00000000000
2 4 7.00000  70000.00000 0.00000000000
2 4 7.00000  75000.00000 0.00000000000
2 4 7.00000  80000.00000 0.00000000000
2 4 7.00000  85000.00000 0.00000000000
2 4 7.00000  90000.00000 0.00000000000
2 4 7.00000  95000.00000 0.00000000000
2 4 7.00000 100000.00000 0.00000000000
2 4 7.50000   5000.00000 0.00000000000
2 4 7.50000  10000.00000 0.00000000000
2 4 7.50000  15000.00000 0.00000000000
2 4 7.50000  20000.00000 0.00000000000
2 4 7.50000  25000.00000 0.00000000000
2 4 7.50000  30000.00000 0.00000000000
2 4 7.50000  35000.00000 0.00000000000
2 4 7.50000  40000.00000 0.00000000000
2 4 7.50000  45000.00000 0.00000000000
2 4 7.50000  50000.00000 0.00000000000
2 4 7.50000  55000.00000 0.00000000000
2 4 7.50000  60000.00000 0.00000000000
2 4 7.50000  65000.00000 0.00000000000
2 4 7.50000  70000.00000 0.00000000000
2 4 7.50000  75000.00000 0.00000000000
2 4 7.50000  80000.00000 0.00000000000
2 4 7.50000  85000.00000 0.00000000000
2 4 7.50000  90000.00000 0.00000000000
2 4 7.50000  95000.00000 0.00000000000
2 4 7.50000 100000.00000 0.00000000000
2 4 8.00000   5000.00000 0.00000000000
2 4 8.00000  10000.00000 0.00000000000
2 4 8.00000  15000.00000 0.00000000000
2 4 8.00000  20000.00000 0.00000000000
2 4 8.00000  25000.00000 0.00000000000
2 4 8.00000  30000.00000 0.00000000000
2 4 8.00000  35000.00000 0.00000000000
2 4 8.00000  40000.00000 0.00000000000
2 4 8.00000  45000.00000 0.00000000000
2 4 8.00000  50000.00000 0.00000000000
2 4 8.00000  55000.00000 0.00000000000
2 4 8.00000  60000.00000 0.00000000000
2 4 8.00000  65000.00000 0.00000000000
2 4 8.00000  70000.00000 0.00000000000
2 4 8.00000  75000.00000 0.00000000000
2 4 8.00000  80000.00000 0.00000000000
2 4 8.00000  85000.00000 0.00000000000
2 4 8.00000  90000.00000 0.00000000000
2 4 8.00000  95000.00000 0.00000000000
2 4 8.00000 100000.00000 0.00000000000
3 1 0.50000   5000.00000 0.00000000000
3 1 0.50000  10000.00000 0.00000000000
3 1 0.50000  15000.00000 0.00000000000
3 1 0.50000  20000.00000 0.00000000000
3 1 0.50000  25000.00000 0.00000000000
3 1 0.50000  30000.00000 0.00000000000
3 1 0.50000  35000.00000 0.00000000000
3 1 0.50000  40000.00000 0.00000000000
3 1 0.50000  45000.00000 0.00000000000
3 1 0.50000  50000.00000 0.00000000000
3 1 0.50000  55000.00000 0.00000000000
3 1 0.50000  60000.00000 0.00000000000
3 1 0.50000  65000.00000 0.00000000000
3 1 0.50000  70000.00000 0.00000000000
3 1 0.50000  75000.00000 0.00000000000
3 1 0.50000  80000.00000 0.00000000000
3 1 0.50000  85000.00000 0.00000000000
3 1 0.50000  90000.00000 0.00000000000
3 1 0.50000  95000.00000 0.00000000000
3 1 0.50000 100000.00000 0.00000000000
3 1 1.00000   5000.00000 0.00000000000
3 1 1.00000  10000.00000 0.00000000000
3 1 1.00000  15000.00000 0.00000000000
3 1 1.00000  20000.00000 0.00000000000
3 1 1.00000  25000.00000 0.00000000000
3 1 1.00000  30000.00000 0.00000000000
3 1 1.00000  35000.00000 0.00000000000
3 1 1.00000  40000.00000 0.00000000000
3 1 1.00000  45000.00000 0.00000000000
3 1 1.00000  50000.00000 0.00000000000
3 1 1.00000  55000.00000 0.00000000000
3 1 1.00000  60000.00000 0.00000000000
3 1 1.00000  65000.00000 0.00000000000
3 1 1.00000  70000.00000 0.00000000000
3 1 1.00000  75000.00000 0.00000000000
3 1 1.00000  80000.00000 0.00000000000
3 1 1.00000  85000.00000 0.00000000000
3 1 1.00000  90000.00000 0.00000000000
3 1 1.00000  95000.00000 0.00000000000
3 1 1.00000 100000.00000 0.00000000000
3 1 1.50000   5000.00000 0.00000000000
3 1 1.50000  10000.00000 0.00000000000
3 1 1.50000  15000.00000 0.00000000000
3 1 1.50000  20000.00000 0.00000000000
3 1 1.50000  25000.00000 0.00000000000
3 1 1.50000  30000.00000 0.00000000000
3 1 1.50000  35000.00000 0.00000000000
3 1 1.50000  40000.00000 0.00000000000
3 1 1.50000  45000.00000 0.00000000000
3 1 1.50000  50000.00000 0.00000000000
3 1 1.50000  55000.00000 0.00000000000
3 1 1.50000  60000.00000 0.00000000000
3 1 1.50000  65000.00000 0.00000000000
3 1 1.50000  70000.00000 0.00000000000
3 1 1.50000  75000.00000 0.00000000000
3 1 1.50000  80000.00000 0.00000000000
3 1 1.50000  85000.00000 0.00000000000
3 1 1.50000  90000.00000 0.00000000000
3 1 1.50000  95000.00000 0.00000000000
3 1 1.50000 100000.00000 0.00000000000
3 1 2.00000   5000.00000 0.00000000000
3 1 2.00000  10000.00000 0.00000000000
3 1 2.00000  15000.00000 0.00000000000
3 1 2.00000  20000.00000 0.00000000000
3 1 2.00000  25000.00000 0.00000000000
3 1 2.00000  30000.00000 0.00000000000
3 1 2.00000  35000.00000 0.00000000000
3 1 2.00000  40000.00000 0.00000000000
3 1 2.00000  45000.00000 0.00000000000
3 1 2.00000  50000.00000 0.00000000000
3 1 2.00000  55000.00000 0.00000000000
3 1 2.00000  60000.00000 0.00000000000
3 1 2.00000  65000.00000 0.00000000000
3 1 2.00000  70000.00000 0.00000000000
3 1 2.00000  75000.00000 0.00000000000
3 1 2.00000  80000.00000 0.00000000000
3 1 2.00000  85000.00000 0.00000000000
3 1 2.00000  90000.00000 0.00000000000
3 1 2.00000  95000.00000 0.00000000000
3 1 2.00000 100000.00000 0.00000000000
3 1 2.50000   5000.00000 0.00000000000
3 1 2.50000  10000.00000 0.00000000000
3 1 2.50000  15000.00000 0.00000000000
3 1 2.50000  20000.00000 0.00000000000
3 1 2.50000  25000.00000 0.00000000000
3 1 2.50000  30000.00000 0.00000000000
3 1 2.50000  35000.00000 0.00000000000
3 1 2.50000  40000.00000 0.00000000000
3 1 2.50000  45000.00000 0.00000000000
3 1 2.50000  50000.00000 0.00000000000
3 1 2.50000  55000.00000 0.00000000000
3 1 2.50000  60000.00000 0.00000000000
3 1 2.50000  65000.00000 0.00000000000
3 1 2.50000  70000.00000 0.00000000000
3 1 2.50000  75000.00000 0.00000000000
3 1 2.50000  80000.00000 0.00000000000
3 1 2.50000  85000.00000 0.00000000000
3 1 2.50000  90000.00000 0.00000000000
3 1 2.50000  95000.00000 0.00000000000
3 1 2.50000 100000.00000 0.00000000000
3 1 3.00000   5000.00000 0.00000000000
3 1 3.00000  10000.00000 0.00000000000
3 1 3.00000  15000.00000 0.00000000000
3 1 3.00000  20000.00000 0.00000000000
3 1 3.00000  25000.00000 0.00000000000
3 1 3.00000  30000.00000 0.00000000000
3 1 3.00000  35000.00000 0.00000000000
3 1 3.00000  40000.00000 0.00000000000
3 1 3.00000  45000.00000 0.00000000000
3 1 3.00000  50000.00000 0.00000000000
3 1 3.00000  55000.00000 0.00000000000
3 1 3.00000  60000.00000 0.00000000000
3 1 3.00000  65000.00000 0.00000000000
3 1 3.00000  70000.00000 0.00000000000
3 1 3.00000  75000.00000 0.00000000000
3 1 3.00000  80000.00000 0.00000000000
3 1 3.00000  85000.00000 0.00000000000
3 1 3.00000  90000.00000 0.00000000000
3 1 3.00000  95000.00000 0.00000000000
3 1 3.00000 100000.00000 0.00000000000
3 1 3.50000   5000.00000 0.00000000000
3 1 3.50000  10000.00000 0.00000000000
3 1 3.50000  15000.00000 0.00000000000
3 1 3.50000  20000.00000 0.00000000000
3 1 3.50000  25000.00000 0.00000000000
3 1 3.50000  30000.00000 0.00000000000
3 1 3.50000  35000.00000 0.00000000000
3 1 3.50000  40000.00000 0.00000000000
3 1 3.50000  45000.00000 0.00000000000
3 1 3.50000  50000.00000 0.00000000000
3 1 3.50000  55000.00000 0.00000000000
3 1 3.50000  60000.00000 0.00000000000
3 1 3.50000  65000.00000 0.00000000000
3 1 3.50000  70000.00000 0.00000000000
3 1 3.50000  75000.00000 0.00000000000
3 1 3.50000  80000.00000 0.00000000000
3 1 3.50000  85000.00000 0.00000000000
3 1 3.50000  90000.00000 0.00000000000
3 1 3.50000  95000.00000 0.00000000000
3 1 3.50000 100000.00000 0.00000000000
3 1 4.00000   5000.00000 0.00000000000
3 1 4.00000  10000.00000 0.00000000000
3 1 4.00000  15000.00000 0.00000000000
3 1 4.00000  20000.00000 0.00000000000
3 1 4.00000  25000.00000 0.00000000000
3 1 4.00000  30000.00000 0.00000000000
3 1 4.00000  35000.00000 0.00000000000
3 1 4.00000  40000.00000 0.00000000000
3 1 4.00000  45000.00000 0.00000000000
3 1 4.00000  50000.00000 0.00000000000
3 1 4.00000  55000.00000 0.00000000000
3 1 4.00000  60000.00000 0.00000000000
3 1 4.00000  65000.00000 0.00000000000
3 1 4.00000  70000.00000 0.00000000000
3 1 4.00000  75000.00000 0.00000000000
3 1 4.00000  80000.00000 0.00000000000
3 1 4.00000  85000.00000 0.00000000000
3 1 4.00000  90000.00000 0.00000000000
3 1 4.00000  95000.00000 0.00000000000
3 1 4.00000 100000.00000 0.00000000000
3 1 4.50000   5000.00000 0.00000000000
3 1 4.50000  10000.00000 0.00000000000
3 1 4.50000  15000.00000 0.00000000000
3 1 4.50000  20000.00000 0.00000000000
3 1 4.50000  25000.00000 0.00000000000
3 1 4.50000  30000.00000 0.00000000000
3 1 4.50000  35000.00000 0.00000000000
3 1 4.50000  40000.00000 0.00000000000
3 1 4.50000  45000.00000 0.00000000000
3 1 4.50000  50000.00000 0.00000000000
3 1 4.50000  55000.00000 0.00000000000
3 1 4.50000  60000.00000 0.00000000000
3 1 4.50000  65000.00000 0.00000000000
3 1 4.50000  70000.00000 0.00000000000
3 1 4.50000  75000.00000 0.00000000000
3 1 4.50000  80000.00000 0.00000000000
3 1 4.50000  85000.00000 0.00000000000
3 1 4.50000  90000.00000 0.00000000000
3 1 4.50000  95000.00000 0.00000000000
3 1 4.50000 100000.00000 0.00000000000
3 1 5.00000   5000.00000 0.00000000000
3 1 5.00000  10000.00000 0.00000000000
3 1 5.00000  15000.00000 0.00000000000
3 1 5.00000  20000.00000 0.00000000000
3 1 5.00000  25000.00000 0.00000000000
3 1 5.00000  30000.00000 0.00000000000
3 1 5.00000  35000.00000 0.00000000000
3 1 5.00000  40000.00000 0.00000000000
3 1 5.00000  45000.00000 0.00000000000
3 1 5.00000  50000.00000 0.00000000000
3 1 5.00000  55000.00000 0.00000000000
3 1 5.00000  60000.00000 0.00000000000
3 1 5.00000  65000.00000 0.00000000000
3 1 5.00000  70000.00000 0.00000000000
3 1 5.00000  75000.00000 0.00000000000
3 1 5.00000  80000.00000 0.00000000000
3 1 5.00000  85000.00000 0.00000000000
3 1 5.00000  90000.00000 0.00000000000
3 1 5.00000  95000.00000 0.00000000000
3 1 5.00000 100000.00000 0.00000000000
3 1 5.50000   5000.00000 0.00000000000
3 1 5.50000  10000.00000 0.00000000000
3 1 5.50000  15000.00000 0.00000000000
3 1 5.50000  20000.00000 0.00000000000
3 1 5.50000  25000.00000 0.00000000000
3 1 5.50000  30000.00000 0.00000000000
3 1 5.50000  35000.00000 0.00000000000
3 1 5.50000  40000.00000 0.00000000000
3 1 5.50000  45000.00000 0.00000000000
3 1 5.50000  50000.00000 0.00000000000
3 1 5.50000  55000.00000 0.00000000000
3 1 5.50000  60000.00000 0.00000000000
3 1 5.50000  65000.00000 0.00000000000
3 1 5.50000  70000.00000 0.00000000000
3 1 5.50000  75000.00000 0.00000000000
3 1 5.50000  80000.00000 0.00000000000
3 1 5.50000  85000.00000 0.00000000000
3 1 5.50000  90000.00000 0.00000000000
3 1 5.50000  95000.00000 0.00000000000
3 1 5.50000 100000.00000 0.00000000000
3 1 6.00000   5000.00000 0.00000000000
3 1 6.00000  10000.00000 0.00000000000
3 1 6.00000  15000.00000 0.00000000000
3 1 6.00000  20000.00000 0.00000000000
3 1 6.00000  25000.00000 0.00000000000
3 1 6.00000  30000.00000 0.00000000000
3 1 6.00000  35000.00000 0.00000000000
3 1 6.00000  40000.00000 0.00000000000
3 1 6.00000  45000.00000 0.00000000000
3 1 6.00000  50000.00000 0.00000000000
3 1 6.00000  55000.00000 0.00000000000
3 1 6.00000  60000.00000 0.00000000000
3 1 6.00000  65000.00000 0.00000000000
3 1 6.00000  70000.00000 0.00000000000
3 1 6.00000  75000.00000 0.00000000000
3 1 6.00000  80000.00000 0.00000000000
3 1 6.00000  85000.00000 0.00000000000
3 1 6.00000  90000.00000 0.00000000000
3 1 6.00000  95000.00000 0.00000000000
3 1 6.00000 100000.00000 0.00000000000
3 1 6.50000   5000.00000 0.00000000000
3 1 6.50000  10000.00000 0.00000000000
3 1 6.50000  15000.00000 0.00000000000
3 1 6.50000  20000.00000 0.00000000000
3 1 6.50000  25000.00000 0.00000000000
3 1 6.50000  30000.00000 0.00000000000
3 1 6.50000  35000.00000 0.00000000000
3 1 6.50000  40000.00000 0.00000000000
3 1 6.50000  45000.00000 0.00000000000
3 1 6.50000  50000.00000 0.00000000000
3 1 6.50000  55000.00000 0.00000000000
3 1 6.50000  60000.00000 0.00000000000
3 1 6.50000  65000.00000 0.00000000000
3 1 6.50000  70000.00000 0.00000000000
3 1 6.50000  75000.00000 0.00000000000
3 1 6.50000  80000.00000 0.00000000000
3 1 6.50000  85000.00000 0.00000000000
3 1 6.50000  90000.00000 0.00000000000
3 1 6.50000  95000.00000 0.00000000000
3 1 6.50000 100000.00000 0.00000000000
3 1 7.00000   5000.00000 0.00000000000
3 1 7.00000  10000.00000 0.00000000000
3 1 7.00000  15000.00000 0.00000000000
3 1 7.00000  20000.00000 0.00000000000
3 1 7.00000  25000.00000 0.00000000000
3 1 7.00000  30000.00000 0.00000000000
3 1 7.00000  35000.00000 0.00000000000
3 1 7.00000  40000.00000 0.00000000000
3 1 7.00000  45000.00000 0.00000000000
3 1 7.00000  50000.00000 0.00000000000
3 1 7.00000  55000.00000 0.00000000000
3 1 7.00000  60000.00000 0.00000000000
3 1 7.00000  65000.00000 0.00000000000
3 1 7.00000  70000.00000 0.00000000000
3 1 7.00000  75000.00000 0.00000000000
3 1 7.00000  80000.00000 0.00000000000
3 1 7.00000  85000.00000 0.00000000000
3 1 7.00000  90000.00000 0.00000000000
3 1 7.00000  95000.00000 0.00000000000
3 1 7.00000 100000.00000 0.00000000000
3 1 7.50000   5000.00000 0.00000000000
3 1 7.50000  10000.00000 0.00000000000
3 1 7.50000  15000.00000 0.00000000000
3 1 7.50000  20000.00000 0.00000000000
3 1 7.50000  25000.00000 0.00000000000
3 1 7.50000  30000.00000 0.00000000000
3 1 7.50000  35000.00000 0.00000000000
3 1 7.50000  40000.00000 0.00000000000
3 1 7.50000  45000.00000 0.00000000000
3 1 7.50000  50000.00000 0.00000000000
3 1 7.50000  55000.00000 0.00000000000
3 1 7.50000  60000.00000 0.00000000000
3 1 7.50000  65000.00000 0.00000000000
3 1 7.50000  70000.00000 0.00000000000
3 1 7.50000  75000.00000 0.00000000000
3 1 7.50000  80000.00000 0.00000000000
3 1 7.50000  85000.00000 0.00000000000
3 1 7.50000  90000.00000 0.00000000000
3 1 7.50000  95000.00000 0.00000000000
3 1 7.50000 100000.00000 0.00000000000
3 1 8.00000   5000.00000 0.00000000000
3 1 8.00000  10000.00000 0.00000000000
3 1 8.00000  15000.00000 0.00000000000
3 1 8.00000  20000.00000 0.00000000000
3 1 8.00000  25000.00000 0.00000000000
3 1 8.00000  30000.00000 0.00000000000
3 1 8.00000  35000.00000 0.00000000000
3 1 8.00000  40000.00000 0.00000000000
3 1 8.00000  45000.00000 0.00000000000
3 1 8.00000  50000.00000 0.00000000000
3 1 8.00000  55000.00000 0.00000000000
3 1 8.00000  60000.00000 0.00000000000
3 1 8.00000  65000.00000 0.00000000000
3 1 8.00000  70000.00000 0.00000000000
3 1 8.00000  75000.00000 0.00000000000
3 1 8.00000  80000.00000 0.00000000000
3 1 8.00000  85000.00000 0.00000000000
3 1 8.00000  90000.00000 0.00000000000
3 1 8.00000  95000.00000 0.00000000000
3 1 8.00000 100000.00000 0.00000000000
3 2 0.50000   5000.00000 0.00000000000
3 2 0.50000  10000.00000 0.00000000000
3 2 0.50000  15000.00000 0.00000000000
3 2 0.50000  20000.00000 0.00000000000
3 2 0.50000  25000.00000 0.00000000000
3 2 0.50000  30000.00000 0.00000000000
3 2 0.50000  35000.00000 0.00000000000
3 2 0.50000  40000.00000 0.00000000000
3 2 0.50000  45000.00000 0.00000000000
3 2 0.50000  50000.00000 0.00000000000
3 2 0.50000  55000.00000 0.00000000000
3 2 0.50000  60000.00000 0.00000000000
3 2 0.50000  65000.00000 0.00000000000
3 2 0.50000  70000.00000 0.00000000000
3 2 0.50000  75000.00000 0.00000000000
3 2 0.50000  80000.00000 0.00000000000
3 2 0.50000  85000.00000 0.00000000000
3 2 0.50000  90000.00000 0.00000000000
3 2 0.50000  95000.00000 0.00000000000
3 2 0.50000 100000.00000 0.00000000000
3 2 1.00000   5000.00000 0.00000000000
3 2 1.00000  10000.00000 0.00000000000
3 2 1.00000  15000.00000 0.00000000000
3 2 1.00000  20000.00000 0.00000000000
3 2 1.00000  25000.00000 0.00000000000
3 2 1.00000  30000.00000 0.00000000000
3 2 1.00000  35000.00000 0.00000000000
3 2 1.00000  40000.00000 0.00000000000
3 2 1.00000  45000.00000 0.00000000000
3 2 1.00000  50000.00000 0.00000000000
3 2 1.00000  55000.00000 0.00000000000
3 2 1.00000  60000.00000 0.00000000000
3 2 1.00000  65000.00000 0.00000000000
3 2 1.00000  70000.00000 0.00000000000
3 2 1.00000  75000.00000 0.00000000000
3 2 1.00000  80000.00000 0.00000000000
3 2 1.00000  85000.00000 0.00000000000
3 2 1.00000  90000.00000 0.00000000000
3 2 1.00000  95000.00000 0.00000000000
3 2 1.00000 100000.00000 0.00000000000
3 2 1.50000   5000.00000 0.00000000000
3 2 1.50000  10000.00000 0.00000000000
3 2 1.50000  15000.00000 0.00000000000
3 2 1.50000  20000.00000 0.00000000000
3 2 1.50000  25000.00000 0.00000000000
3 2 1.50000  30000.00000 0.00000000000
3 2 1.50000  35000.00000 0.00000000000
3 2 1.50000  40000.00000 0.00000000000
3 2 1.50000  45000.00000 0.00000000000
3 2 1.50000  50000.00000 0.00000000000
3 2 1.50000  55000.00000 0.00000000000
3 2 1.50000  60000.00000 0.00000000000
3 2 1.50000  65000.00000 0.00000000000
3 2 1.50000  70000.00000 0.00000000000
3 2 1.50000  75000.00000 0.00000000000
3 2 1.50000  80000.00000 0.00000000000
3 2 1.50000  85000.00000 0.00000000000
3 2 1.50000  90000.00000 0.00000000000
3 2 1.50000  95000.00000 0.00000000000
3 2 1.50000 100000.00000 0.00000000000
3 2 2.00000   5000.00000 0.00000000000
3 2 2.00000  10000.00000 0.00000000000
3 2 2.00000  15000.00000 0.00000000000
3 2 2.00000  20000.00000 0.00000000000
3 2 2.00000  25000.00000 0.00000000000
3 2 2.00000  30000.00000 0.00000000000
3 2 2.00000  35000.00000 0.00000000000
3 2 2.00000  40000.00000 0.00000000000
3 2 2.00000  45000.00000 0.00000000000
3 2 2.00000  50000.00000 0.00000000000
3 2 2.00000  55000.00000 0.00000000000
3 2 2.00000  60000.00000 0.00000000000
3 2 2.00000  65000.00000 0.00000000000
3 2 2.00000  70000.00000 0.00000000000
3 2 2.00000  75000.00000 0.00000000000
3 2 2.00000  80000.00000 0.00000000000
3 2 2.00000  85000.00000 0.00000000000
3 2 2.00000  90000.00000 0.00000000000
3 2 2.00000  95000.00000 0.00000000000
3 2 2.00000 100000.00000 0.00000000000
3 2 2.50000   5000.00000 0.00000000000
3 2 2.50000  10000.00000 0.00000000000
3 2 2.50000  15000.00000 0.00000000000
3 2 2.50000  20000.00000 0.00000000000
3 2 2.50000  25000.00000 0.00000000000
3 2 2.50000  30000.00000 0.00000000000
3 2 2.50000  35000.00000 0.00000000000
3 2 2.50000  40000.00000 0.00000000000
3 2 2.50000  45000.00000 0.00000000000
3 2 2.50000  50000.00000 0.00000000000
3 2 2.50000  55000.00000 0.00000000000
3 2 2.50000  60000.00000 0.00000000000
3 2 2.50000  65000.00000 0.00000000000
3 2 2.50000  70000.00000 0.00000000000
3 2 2.50000  75000.00000 0.00000000000
3 2 2.50000  80000.00000 0.00000000000
3 2 2.50000  85000.00000 0.00000000000
3 2 2.50000  90000.00000 0.00000000000
3 2 2.50000  95000.00000 0.00000000000
3 2 2.50000 100000.00000 0.00000000000
3 2 3.00000   5000.00000 0.00000000000
3 2 3.00000  10000.00000 0.00000000000
3 2 3.00000  15000.00000 0.00000000000
3 2 3.00000  20000.00000 0.00000000000
3 2 3.00000  25000.00000 0.00000000000
3 2 3.00000  30000.00000 0.00000000000
3 2 3.00000  35000.00000 0.00000000000
3 2 3.00000  40000.00000 0.00000000000
3 2 3.00000  45000.00000 0.00000000000
3 2 3.00000  50000.00000 0.00000000000
3 2 3.00000  55000.00000 0.00000000000
3 2 3.00000  60000.00000 0.00000000000
3 2 3.00000  65000.00000 0.00000000000
3 2 3.00000  70000.00000 0.00000000000
3 2 3.00000  75000.00000 0.00000000000
3 2 3.00000  80000.00000 0.00000000000
3 2 3.00000  85000.00000 0.00000000000
3 2 3.00000  90000.00000 0.00000000000
3 2 3.00000  95000.00000 0.00000000000
3 2 3.00000 100000.00000 0.00000000000
3 2 3.50000   5000.00000 0.00000000000
3 2 3.50000  10000.00000 0.00000000000
3 2 3.50000  15000.00000 0.00000000000
3 2 3.50000  20000.00000 0.00000000000
3 2 3.50000  25000.00000 0.00000000000
3 2 3.50000  30000.00000 0.00000000000
3 2 3.50000  35000.00000 0.00000000000
3 2 3.50000  40000.00000 0.00000000000
3 2 3.50000  45000.00000 0.00000000000
3 2 3.50000  50000.00000 0.00000000000
3 2 3.50000  55000.00000 0.00000000000
3 2 3.50000  60000.00000 0.00000000000
3 2 3.50000  65000.00000 0.00000000000
3 2 3.50000  70000.00000 0.00000000000
3 2 3.50000  75000.00000 0.00000000000
3 2 3.50000  80000.00000 0.00000000000
3 2 3.50000  85000.00000 0.00000000000
3 2 3.50000  90000.00000 0.00000000000
3 2 3.50000  95000.00000 0.00000000000
3 2 3.50000 100000.00000 0.00000000000
3 2 4.00000   5000.00000 0.00000000000
3 2 4.00000  10000.00000 0.00000000000
3 2 4.00000  15000.00000 0.00000000000
3 2 4.00000  20000.00000 0.00000000000
3 2 4.00000  25000.00000 0.00000000000
3 2 4.00000  30000.00000 0.00000000000
3 2 4.00000  35000.00000 0.00000000000
3 2 4.00000  40000.00000 0.00000000000
3 2 4.00000  45000.00000 0.00000000000
3 2 4.00000  50000.00000 0.00000000000
3 2 4.00000  55000.00000 0.00000000000
3 2 4.00000  60000.00000 0.00000000000
3 2 4.00000  65000.00000 0.00000000000
3 2 4.00000  70000.00000 0.00000000000
3 2 4.00000  75000.00000 0.00000000000
3 2 4.00000  80000.00000 0.00000000000
3 2 4.00000  85000.00000 0.00000000000
3 2 4.00000  90000.00000 0.00000000000
3 2 4.00000  95000.00000 0.00000000000
3 2 4.00000 100000.00000 0.00000000000
3 2 4.50000   5000.00000 0.00000000000
3 2 4.50000  10000.00000 0.00000000000
3 2 4.50000  15000.00000 0.00000000000
3 2 4.50000  20000.00000 0.00000000000
3 2 4.50000  25000.00000 0.00000000000
3 2 4.50000  30000.00000 0.00000000000
3 2 4.50000  35000.00000 0.00000000000
3 2 4.50000  40000.00000 0.00000000000
3 2 4.50000  45000.00000 0.00000000000
3 2 4.50000  50000.00000 0.00000000000
3 2 4.50000  55000.00000 0.00000000000
3 2 4.50000  60000.00000 0.00000000000
3 2 4.50000  65000.00000 0.00000000000
3 2 4.50000  70000.00000 0.00000000000
3 2 4.50000  75000.00000 0.00000000000
3 2 4.50000  80000.00000 0.00000000000
3 2 4.50000  85000.00000 0.00000000000
3 2 4.50000  90000.00000 0.00000000000
3 2 4.50000  95000.00000 0.00000000000
3 2 4.50000 100000.00000 0.00000000000
3 2 5.00000   5000.00000 0.00000000000
3 2 5.00000  10000.00000 0.00000000000
3 2 5.00000  15000.00000 0.00000000000
3 2 5.00000  20000.00000 0.00000000000
3 2 5.00000  25000.00000 0.00000000000
3 2 5.00000  30000.00000 0.00000000000
3 2 5.00000  35000.00000 0.00000000000
3 2 5.00000  40000.00000 0.00000000000
3 2 5.00000  45000.00000 0.00000000000
3 2 5.00000  50000.00000 0.00000000000
3 2 5.00000  55000.00000 0.00000000000
3 2 5.00000  60000.00000 0.00000000000
3 2 5.00000  65000.00000 0.00000000000
3 2 5.00000  70000.00000 0.00000000000
3 2 5.00000  75000.00000 0.00000000000
3 2 5.00000  80000.00000 0.00000000000
3 2 5.00000  85000.00000 0.00000000000
3 2 5.00000  90000.00000 0.00000000000
3 2 5.00000  95000.00000 0.00000000000
3 2 5.00000 100000.00000 0.00000000000
3 2 5.50000   5000.00000 0.39153333366
3 2 5.50000  10000.00000 0.39103333324
3 2 5.50000  15000.00000 0.38748889029
3 2 5.50000  20000.00000 0.38392222136
3 2 5.50000  25000.00000 0.38398888916
3 2 5.50000  30000.00000 0.38262222320
3 2 5.50000  35000.00000 0.38466666698
3 2 5.50000  40000.00000 0.38453333378
3 2 5.50000  45000.00000 0.38712222159
3 2 5.50000  50000.00000 0.37599999934
3 2 5.50000  55000.00000 0.38625555664
3 2 5.50000  60000.00000 0.38502222121
3 2 5.50000  65000.00000 0.38461111069
3 2 5.50000  70000.00000 0.38847777784
3 2 5.50000  75000.00000 0.37680000037
3 2 5.50000  80000.00000 0.38307777703
3 2 5.50000  85000.00000 0.38242222279
3 2 5.50000  90000.00000 0.38536666721
3 2 5.50000  95000.00000 0.39018888801
3 2 5.50000 100000.00000 0.38524444431
3 2 6.00000   5000.00000 0.38661111116
3 2 6.00000  10000.00000 0.38248888791
3 2 6.00000  15000.00000 0.38269999892
3 2 6.00000  20000.00000 0.38586666703
3 2 6.00000  25000.00000 0.38473333389
3 2 6.00000  30000.00000 0.38449999899
3 2 6.00000  35000.00000 0.38671111166
3 2 6.00000  40000.00000 0.38557777971
3 2 6.00000  45000.00000 0.38322222114
3 2 6.00000  50000.00000 0.38602222115
3 2 6.00000  55000.00000 0.38523333400
3 2 6.00000  60000.00000 0.38541110933
3 2 6.00000  65000.00000 0.38831111163
3 2 6.00000  70000.00000 0.38689999998
3 2 6.00000  75000.00000 0.38880000055
3 2 6.00000  80000.00000 0.38342222184
3 2 6.00000  85000.00000 0.38461111158
3 2 6.00000  90000.00000 0.38906666696
3 2 6.00000  95000.00000 0.38332222074
3 2 6.00000 100000.00000 0.38155555546
3 2 6.50000   5000.00000 0.38455555499
3 2 6.50000  10000.00000 0.38155555546
3 2 6.50000  15000.00000 0.38566666603
3 2 6.50000  20000.00000 0.38830000013
3 2 6.50000  25000.00000 0.38500000030
3 2 6.50000  30000.00000 0.37976666629
3 2 6.50000  35000.00000 0.38923333436
3 2 6.50000  40000.00000 0.37952222019
3 2 6.50000  45000.00000 0.38453333169
3 2 6.50000  50000.00000 0.38947777778
3 2 6.50000  55000.00000 0.38643333375
3 2 6.50000  60000.00000 0.38549999923
3 2 6.50000  65000.00000 0.38741110981
3 2 6.50000  70000.00000 0.38082222164
3 2 6.50000  75000.00000 0.38135555595
3 2 6.50000  80000.00000 0.39072222203
3 2 6.50000  85000.00000 0.38417777807
3 2 6.50000  90000.00000 0.38238888770
3 2 6.50000  95000.00000 0.39143333286
3 2 6.50000 100000.00000 0.38294444352
3 2 7.00000   5000.00000 0.38482222408
3 2 7.00000  10000.00000 0.38403333277
3 2 7.00000  15000.00000 0.38617777735
3 2 7.00000  20000.00000 0.38087777823
3 2 7.00000  25000.00000 0.38942222208
3 2 7.00000  30000.00000 0.38583333284
3 2 7.00000  35000.00000 0.37755555570
3 2 7.00000  40000.00000 0.38533333331
3 2 7.00000  45000.00000 0.38575555801
3 2 7.00000  50000.00000 0.39168888837
3 2 7.00000  55000.00000 0.38076666594
3 2 7.00000  60000.00000 0.37973333329
3 2 7.00000  65000.00000 0.38264444500
3 2 7.00000  70000.00000 0.38598888844
3 2 7.00000  75000.00000 0.38824444324
3 2 7.00000  80000.00000 0.38507777750
3 2 7.00000  85000.00000 0.37967777789
3 2 7.00000  90000.00000 0.38676666826
3 2 7.00000  95000.00000 0.38456666529
3 2 7.00000 100000.00000 0.38015555531
3 2 7.50000   5000.00000 0.39080000043
3 2 7.50000  10000.00000 0.38251111358
3 2 7.50000  15000.00000 0.38560000032
3 2 7.50000  20000.00000 0.38385555655
3 2 7.50000  25000.00000 0.38917777956
3 2 7.50000  30000.00000 0.38534444422
3 2 7.50000  35000.00000 0.38263333291
3 2 7.50000  40000.00000 0.38787777841
3 2 7.50000  45000.00000 0.38464444458
3 2 7.50000  50000.00000 0.38678888887
3 2 7.50000  55000.00000 0.38777777731
3 2 7.50000  60000.00000 0.38255555481
3 2 7.50000  65000.00000 0.38858888745
3 2 7.50000  70000.00000 0.38938888967
3 2 7.50000  75000.00000 0.38176666617
3 2 7.50000  80000.00000 0.38367777616
3 2 7.50000  85000.00000 0.38850000083
3 2 7.50000  90000.00000 0.38422222346
3 2 7.50000  95000.00000 0.38255555600
3 2 7.50000 100000.00000 0.38298889011
3 2 8.00000   5000.00000 0.39033333272
3 2 8.00000  10000.00000 0.38665555596
3 2 8.00000  15000.00000 0.38311111271
3 2 8.00000  20000.00000 0.38773333341
3 2 8.00000  25000.00000 0.38101111174
3 2 8.00000  30000.00000 0.38245555788
3 2 8.00000  35000.00000 0.38456666708
3 2 8.00000  40000.00000 0.38187777936
3 2 8.00000  45000.00000 0.38378888845
3 2 8.00000  50000.00000 0.38393333316
3 2 8.00000  55000.00000 0.38578888804
3 2 8.00000  60000.00000 0.39108888865
3 2 8.00000  65000.00000 0.39448888898
3 2 8.00000  70000.00000 0.38278888732
3 2 8.00000  75000.00000 0.38421111107
3 2 8.00000  80000.00000 0.38001110971
3 2 8.00000  85000.00000 0.38996666610
3 2 8.00000  90000.00000 0.38412222058
3 2 8.00000  95000.00000 0.38634444416
3 2 8.00000 100000.00000 0.38174444407
3 3 0.50000   5000.00000 0.00000000000
3 3 0.50000  10000.00000 0.00000000000
3 3 0.50000  15000.00000 0.00000000000
3 3 0.50000  20000.00000 0.00000000000
3 3 0.50000  25000.00000 0.00000000000
3 3 0.50000  30000.00000 0.00000000000
3 3 0.50000  35000.00000 0.00000000000
3 3 0.50000  40000.00000 0.00000000000
3 3 0.50000  45000.00000 0.00000000000
3 3 0.50000  50000.00000 0.00000000000
3 3 0.50000  55000.00000 0.00000000000
3 3 0.50000  60000.00000 0.00000000000
3 3 0.50000  65000.00000 0.00000000000
3 3 0.50000  70000.00000 0.00000000000
3 3 0.50000  75000.00000 0.00000000000
3 3 0.50000  80000.00000 0.00000000000
3 3 0.50000  85000.00000 0.00000000000
3 3 0.50000  90000.00000 0.00000000000
3 3 0.50000  95000.00000 0.00000000000
3 3 0.50000 100000.00000 0.00000000000
3 3 1.00000   5000.00000 0.00000000000
3 3 1.00000  10000.00000 0.00000000000
3 3 1.00000  15000.00000 0.00000000000
3 3 1.00000  20000.00000 0.00000000000
3 3 1.00000  25000.00000 0.00000000000
3 3 1.00000  30000.00000 0.00000000000
3 3 1.00000  35000.00000 0.00000000000
3 3 1.00000  40000.00000 0.00000000000
3 3 1.00000  45000.00000 0.00000000000
3 3 1.00000  50000.00000 0.00000000000
3 3 1.00000  55000.00000 0.00000000000
3 3 1.00000  60000.00000 0.00000000000
3 3 1.00000  65000.00000 0.00000000000
3 3 1.00000  70000.00000 0.00000000000
3 3 1.00000  75000.00000 0.00000000000
3 3 1.00000  80000.00000 0.00000000000
3 3 1.00000  85000.00000 0.00000000000
3 3 1.00000  90000.00000 0.00000000000
3 3 1.00000  95000.00000 0.00000000000
3 3 1.00000 100000.00000 0.00000000000
3 3 1.50000   5000.00000 0.00000000000
3 3 1.50000  10000.00000 0.00000000000
3 3 1.50000  15000.00000 0.00000000000
3 3 1.50000  20000.00000 0.00000000000
3 3 1.50000  25000.00000 0.00000000000
3 3 1.50000  30000.00000 0.00000000000
3 3 1.50000  35000.00000 0.00000000000
3 3 1.50000  40000.00000 0.00000000000
3 3 1.50000  45000.00000 0.00000000000
3 3 1.50000  50000.00000 0.00000000000
3 3 1.50000  55000.00000 0.00000000000
3 3 1.50000  60000.00000 0.00000000000
3 3 1.50000  65000.00000 0.00000000000
3 3 1.50000  70000.00000 0.00000000000
3 3 1.50000  75000.00000 0.00000000000
3 3 1.50000  80000.00000 0.00000000000
3 3 1.50000  85000.00000 0.00000000000
3 3 1.50000  90000.00000 0.00000000000
3 3 1.50000  95000.00000 0.00000000000
3 3 1.50000 100000.00000 0.00000000000
3 3 2.00000   5000.00000 0.00000000000
3 3 2.00000  10000.00000 0.00000000000
3 3 2.00000  15000.00000 0.00000000000
3 3 2.00000  20000.00000 0.00000000000
3 3 2.00000  25000.00000 0.00000000000
3 3 2.00000  30000.00000 0.00000000000
3 3 2.00000  35000.00000 0.00000000000
3 3 2.00000  40000.00000 0.00000000000
3 3 2.00000  45000.00000 0.00000000000
3 3 2.00000  50000.00000 0.00000000000
3 3 2.00000  55000.00000 0.00000000000
3 3 2.00000  60000.00000 0.00000000000
3 3 2.00000  65000.00000 0.00000000000
3 3 2.00000  70000.00000 0.00000000000
3 3 2.00000  75000.00000 0.00000000000
3 3 2.00000  80000.00000 0.00000000000
3 3 2.00000  85000.00000 0.00000000000
3 3 2.00000  90000.00000 0.00000000000
3 3 2.00000  95000.00000 0.00000000000
3 3 2.00000 100000.00000 0.00000000000
3 3 2.50000   5000.00000 0.00000000000
3 3 2.50000  10000.00000 0.00000000000
3 3 2.50000  15000.00000 0.00000000000
3 3 2.50000  20000.00000 0.00000000000
3 3 2.50000  25000.00000 0.00000000000
3 3 2.50000  30000.00000 0.00000000000
3 3 2.50000  35000.00000 0.00000000000
3 3 2.50000  40000.00000 0.00000000000
3 3 2.50000  45000.00000 0.00000000000
3 3 2.50000  50000.00000 0.00000000000
3 3 2.50000  55000.00000 0.00000000000
3 3 2.50000  60000.00000 0.00000000000
3 3 2.50000  65000.00000 0.00000000000
3 3 2.50000  70000.00000 0.00000000000
3 3 2.50000  75000.00000 0.00000000000
3 3 2.50000  80000.00000 0.00000000000
3 3 2.50000  85000.00000 0.00000000000
3 3 2.50000  90000.00000 0.00000000000
3 3 2.50000  95000.00000 0.00000000000
3 3 2.50000 100000.00000 0.00000000000
3 3 3.00000   5000.00000 0.00000000000
3 3 3.00000  10000.00000 0.00000000000
3 3 3.00000  15000.00000 0.00000000000
3 3 3.00000  20000.00000 0.00000000000
3 3 3.00000  25000.00000 0.00000000000
3 3 3.00000  30000.00000 0.00000000000
3 3 3.00000  35000.00000 0.00000000000
3 3 3.00000  40000.00000 0.00000000000
3 3 3.00000  45000.00000 0.00000000000
3 3 3.00000  50000.00000 0.00000000000
3 3 3.00000  55000.00000 0.00000000000
3 3 3.00000  60000.00000 0.00000000000
3 3 3.00000  65000.00000 0.00000000000
3 3 3.00000  70000.00000 0.00000000000
3 3 3.00000  75000.00000 0.00000000000
3 3 3.00000  80000.00000 0.00000000000
3 3 3.00000  85000.00000 0.00000000000
3 3 3.00000  90000.00000 0.00000000000
3 3 3.00000  95000.00000 0.00000000000
3 3 3.00000 100000.00000 0.00000000000
3 3 3.50000   5000.00000 0.00000000000
3 3 3.50000  10000.00000 0.00000000000
3 3 3.50000  15000.00000 0.00000000000
3 3 3.50000  20000.00000 0.00000000000
3 3 3.50000  25000.00000 0.00000000000
3 3 3.50000  30000.00000 0.00000000000
3 3 3.50000  35000.00000 0.00000000000
3 3 3.50000  40000.00000 0.00000000000
3 3 3.50000  45000.00000 0.00000000000
3 3 3.50000  50000.00000 0.00000000000
3 3 3.50000  55000.00000 0.00000000000
3 3 3.50000  60000.00000 0.00000000000
3 3 3.50000  65000.00000 0.00000000000
3 3 3.50000  70000.00000 0.00000000000
3 3 3.50000  75000.00000 0.00000000000
3 3 3.50000  80000.00000 0.00000000000
3 3 3.50000  85000.00000 0.00000000000
3 3 3.50000  90000.00000 0.00000000000
3 3 3.50000  95000.00000 0.00000000000
3 3 3.50000 100000.00000 0.00000000000
3 3 4.00000   5000.00000 0.00000000000
3 3 4.00000  10000.00000 0.00000000000
3 3 4.00000  15000.00000 0.00000000000
3 3 4.00000  20000.00000 0.00000000000
3 3 4.00000  25000.00000 0.00000000000
3 3 4.00000  30000.00000 0.00000000000
3 3 4.00000  35000.00000 0.00000000000
3 3 4.00000  40000.00000 0.00000000000
3 3 4.00000  45000.00000 0.00000000000
3 3 4.00000  50000.00000 0.00000000000
3 3 4.00000  55000.00000 0.00000000000
3 3 4.00000  60000.00000 0.00000000000
3 3 4.00000  65000.00000 0.00000000000
3 3 4.00000  70000.00000 0.00000000000
3 3 4.00000  75000.00000 0.00000000000
3 3 4.00000  80000.00000 0.00000000000
3 3 4.00000  85000.00000 0.00000000000
3 3 4.00000  90000.00000 0.00000000000
3 3 4.00000  95000.00000 0.00000000000
3 3 4.00000 100000.00000 0.00000000000
3 3 4.50000   5000.00000 0.00000000000
3 3 4.50000  10000.00000 0.00000000000
3 3 4.50000  15000.00000 0.00000000000
3 3 4.50000  20000.00000 0.00000000000
3 3 4.50000  25000.00000 0.00000000000
3 3 4.50000  30000.00000 0.00000000000
3 3 4.50000  35000.00000 0.00000000000
3 3 4.50000  40000.00000 0.00000000000
3 3 4.50000  45000.00000 0.00000000000
3 3 4.50000  50000.00000 0.00000000000
3 3 4.50000  55000.00000 0.00000000000
3 3 4.50000  60000.00000 0.00000000000
3 3 4.50000  65000.00000 0.00000000000
3 3 4.50000  70000.00000 0.00000000000
3 3 4.50000  75000.00000 0.00000000000
3 3 4.50000  80000.00000 0.00000000000
3 3 4.50000  85000.00000 0.00000000000
3 3 4.50000  90000.00000 0.00000000000
3 3 4.50000  95000.00000 0.00000000000
3 3 4.50000 100000.00000 0.00000000000
3 3 5.00000   5000.00000 0.25033333309
3 3 5.00000  10000.00000 0.25491111122
3 3 5.00000  15000.00000 0.25753333330
3 3 5.00000  20000.00000 0.25318888880
3 3 5.00000  25000.00000 0.24874444537
3 3 5.00000  30000.00000 0.25544444397
3 3 5.00000  35000.00000 0.25519999988
3 3 5.00000  40000.00000 0.25245555531
3 3 5.00000  45000.00000 0.24413333267
3 3 5.00000  50000.00000 0.24187777784
3 3 5.00000  55000.00000 0.24491111115
3 3 5.00000  60000.00000 0.24640000027
3 3 5.00000  65000.00000 0.25033333344
3 3 5.00000  70000.00000 0.23549999999
3 3 5.00000  75000.00000 0.24627777806
3 3 5.00000  80000.00000 0.26648888916
3 3 5.00000  85000.00000 0.25057777788
3 3 5.00000  90000.00000 0.25286666662
3 3 5.00000  95000.00000 0.24268888861
3 3 5.00000 100000.00000 0.25073333330
3 3 5.50000   5000.00000 0.80626666903
3 3 5.50000  10000.00000 0.80416666627
3 3 5.50000  15000.00000 0.80873333275
3 3 5.50000  20000.00000 0.80567777932
3 3 5.50000  25000.00000 0.80856666982
3 3 5.50000  30000.00000 0.80610000014
3 3 5.50000  35000.00000 0.80555555701
3 3 5.50000  40000.00000 0.80461111426
3 3 5.50000  45000.00000 0.80927777886
3 3 5.50000  50000.00000 0.80608888686
3 3 5.50000  55000.00000 0.80668888748
3 3 5.50000  60000.00000 0.80345555842
3 3 5.50000  65000.00000 0.80796666861
3 3 5.50000  70000.00000 0.80642222166
3 3 5.50000  75000.00000 0.80737777531
3 3 5.50000  80000.00000 0.80832222223
3 3 5.50000  85000.00000 0.80712222219
3 3 5.50000  90000.00000 0.80612222135
3 3 5.50000  95000.00000 0.80575555503
3 3 5.50000 100000.00000 0.80658888876
3 3 6.00000   5000.00000 0.81077777684
3 3 6.00000  10000.00000 0.81176666677
3 3 6.00000  15000.00000 0.80845555544
3 3 6.00000  20000.00000 0.80922222197
3 3 6.00000  25000.00000 0.80846666813
3 3 6.00000  30000.00000 0.80784444511
3 3 6.00000  35000.00000 0.80927777767
3 3 6.00000  40000.00000 0.80315555632
3 3 6.00000  45000.00000 0.80171111286
3 3 6.00000  50000.00000 0.80564444363
3 3 6.00000  55000.00000 0.80834444523
3 3 6.00000  60000.00000 0.80657777667
3 3 6.00000  65000.00000 0.81020000041
3 3 6.00000  70000.00000 0.80002222300
3 3 6.00000  75000.00000 0.80716666818
3 3 6.00000  80000.00000 0.80962222099
3 3 6.00000  85000.00000 0.80570000052
3 3 6.00000  90000.00000 0.80963333309
3 3 6.00000  95000.00000 0.80897777736
3 3 6.00000 100000.00000 0.80578888893
3 3 6.50000   5000.00000 0.81202222228
3 3 6.50000  10000.00000 0.80584444880
3 3 6.50000  15000.00000 0.80508888841
3 3 6.50000  20000.00000 0.80422222495
3 3 6.50000  25000.00000 0.80407777846
3 3 6.50000  30000.00000 0.80922222555
3 3 6.50000  35000.00000 0.81211111367
3 3 6.50000  40000.00000 0.81148889124
3 3 6.50000  45000.00000 0.80641111195
3 3 6.50000  50000.00000 0.80568888903
3 3 6.50000  55000.00000 0.80658888817
3 3 6.50000  60000.00000 0.80675555468
3 3 6.50000  65000.00000 0.80960000098
3 3 6.50000  70000.00000 0.80427777827
3 3 6.50000  75000.00000 0.81114444494
3 3 6.50000  80000.00000 0.80450000226
3 3 6.50000  85000.00000 0.80354444385
3 3 6.50000  90000.00000 0.81134444356
3 3 6.50000  95000.00000 0.80844444573
3 3 6.50000 100000.00000 0.80592222452
3 3 7.00000   5000.00000 0.80854444265
3 3 7.00000  10000.00000 0.80780000150
3 3 7.00000  15000.00000 0.80834444642
3 3 7.00000  20000.00000 0.81390000224
3 3 7.00000  25000.00000 0.81152222216
3 3 7.00000  30000.00000 0.80702222347
3 3 7.00000  35000.00000 0.81019999862
3 3 7.00000  40000.00000 0.80643333375
3 3 7.00000  45000.00000 0.80689999759
3 3 7.00000  50000.00000 0.80967777848
3 3 7.00000  55000.00000 0.80790000021
3 3 7.00000  60000.00000 0.80676666617
3 3 7.00000  65000.00000 0.80898888946
3 3 7.00000  70000.00000 0.81114444613
3 3 7.00000  75000.00000 0.80878888607
3 3 7.00000  80000.00000 0.80950000167
3 3 7.00000  85000.00000 0.80911111176
3 3 7.00000  90000.00000 0.80503333271
3 3 7.00000  95000.00000 0.80863333404
3 3 7.00000 100000.00000 0.81238888800
3 3 7.50000   5000.00000 0.80723333359
3 3 7.50000  10000.00000 0.81431111097
3 3 7.50000  15000.00000 0.80624444366
3 3 7.50000  20000.00000 0.80667777896
3 3 7.50000  25000.00000 0.81007777393
3 3 7.50000  30000.00000 0.80821111023
3 3 7.50000  35000.00000 0.80524444699
3 3 7.50000  40000.00000 0.81098889112
3 3 7.50000  45000.00000 0.80511111259
3 3 7.50000  50000.00000 0.80673333347
3 3 7.50000  55000.00000 0.80847777665
3 3 7.50000  60000.00000 0.80984444678
3 3 7.50000  65000.00000 0.80220000148
3 3 7.50000  70000.00000 0.81465555787
3 3 7.50000  75000.00000 0.80254444361
3 3 7.50000  80000.00000 0.80782222569
3 3 7.50000  85000.00000 0.81038888812
3 3 7.50000  90000.00000 0.80892222404
3 3 7.50000  95000.00000 0.80401111066
3 3 7.50000 100000.00000 0.80313333452
3 3 8.00000   5000.00000 0.80352222264
3 3 8.00000  10000.00000 0.80817777693
3 3 8.00000  15000.00000 0.80958889067
3 3 8.00000  20000.00000 0.80410000026
3 3 8.00000  25000.00000 0.81253333211
3 3 8.00000  30000.00000 0.80805555642
3 3 8.00000  35000.00000 0.81088888764
3 3 8.00000  40000.00000 0.81115555465
3 3 8.00000  45000.00000 0.81597777724
3 3 8.00000  50000.00000 0.80696666420
3 3 8.00000  55000.00000 0.80441111207
3 3 8.00000  60000.00000 0.80682221949
3 3 8.00000  65000.00000 0.81247777641
3 3 8.00000  70000.00000 0.80538888812
3 3 8.00000  75000.00000 0.81012222409
3 3 8.00000  80000.00000 0.80703333199
3 3 8.00000  85000.00000 0.80942222178
3 3 8.00000  90000.00000 0.81097778082
3 3 8.00000  95000.00000 0.81089999914
3 3 8.00000 100000.00000 0.81041110933
3 4 0.50000   5000.00000 0.00000000000
3 4 0.50000  10000.00000 0.00000000000
3 4 0.50000  15000.00000 0.00000000000
3 4 0.50000  20000.00000 0.00000000000
3 4 0.50000  25000.00000 0.00000000000
3 4 0.50000  30000.00000 0.00000000000
3 4 0.50000  35000.00000 0.00000000000
3 4 0.50000  40000.00000 0.00000000000
3 4 0.50000  45000.00000 0.00000000000
3 4 0.50000  50000.00000 0.00000000000
3 4 0.50000  55000.00000 0.00000000000
3 4 0.50000  60000.00000 0.00000000000
3 4 0.50000  65000.00000 0.00000000000
3 4 0.50000  70000.00000 0.00000000000
3 4 0.50000  75000.00000 0.00000000000
3 4 0.50000  80000.00000 0.00000000000
3 4 0.50000  85000.00000 0.00000000000
3 4 0.50000  90000.00000 0.00000000000
3 4 0.50000  95000.00000 0.00000000000
3 4 0.50000 100000.00000 0.00000000000
3 4 1.00000   5000.00000 0.00000000000
3 4 1.00000  10000.00000 0.00000000000
3 4 1.00000  15000.00000 0.00000000000
3 4 1.00000  20000.00000 0.00000000000
3 4 1.00000  25000.00000 0.00000000000
3 4 1.00000  30000.00000 0.00000000000
3 4 1.00000  35000.00000 0.00000000000
3 4 1.00000  40000.00000 0.00000000000
3 4 1.00000  45000.00000 0.00000000000
3 4 1.00000  50000.00000 0.00000000000
3 4 1.00000  55000.00000 0.00000000000
3 4 1.00000  60000.00000 0.00000000000
3 4 1.00000  65000.00000 0.00000000000
3 4 1.00000  70000.00000 0.00000000000
3 4 1.00000  75000.00000 0.00000000000
3 4 1.00000  80000.00000 0.00000000000
3 4 1.00000  85000.00000 0.00000000000
3 4 1.00000  90000.00000 0.00000000000
3 4 1.00000  95000.00000 0.00000000000
3 4 1.00000 100000.00000 0.00000000000
3 4 1.50000   5000.00000 0.00000000000
3 4 1.50000  10000.00000 0.00000000000
3 4 1.50000  15000.00000 0.00000000000
3 4 1.50000  20000.00000 0.00000000000
3 4 1.50000  25000.00000 0.00000000000
3 4 1.50000  30000.00000 0.00000000000
3 4 1.50000  35000.00000 0.00000000000
3 4 1.50000  40000.00000 0.00000000000
3 4 1.50000  45000.00000 0.00000000000
3 4 1.50000  50000.00000 0.00000000000
3 4 1.50000  55000.00000 0.00000000000
3 4 1.50000  60000.00000 0.00000000000
3 4 1.50000  65000.00000 0.00000000000
3 4 1.50000  70000.00000 0.00000000000
3 4 1.50000  75000.00000 0.00000000000
3 4 1.50000  80000.00000 0.00000000000
3 4 1.50000  85000.00000 0.00000000000
3 4 1.50000  90000.00000 0.00000000000
3 4 1.50000  95000.00000 0.00000000000
3 4 1.50000 100000.00000 0.00000000000
3 4 2.00000   5000.00000 0.00000000000
3 4 2.00000  10000.00000 0.00000000000
3 4 2.00000  15000.00000 0.00000000000
3 4 2.00000  20000.00000 0.00000000000
3 4 2.00000  25000.00000 0.00000000000
3 4 2.00000  30000.00000 0.00000000000
3 4 2.00000  35000.00000 0.00000000000
3 4 2.00000  40000.00000 0.00000000000
3 4 2.00000  45000.00000 0.00000000000
3 4 2.00000  50000.00000 0.00000000000
3 4 2.00000  55000.00000 0.00000000000
3 4 2.00000  60000.00000 0.00000000000
3 4 2.00000  65000.00000 0.00000000000
3 4 2.00000  70000.00000 0.00000000000
3 4 2.00000  75000.00000 0.00000000000
3 4 2.00000  80000.00000 0.00000000000
3 4 2.00000  85000.00000 0.00000000000
3 4 2.00000  90000.00000 0.00000000000
3 4 2.00000  95000.00000 0.00000000000
3 4 2.00000 100000.00000 0.00000000000
3 4 2.50000   5000.00000 0.00000000000
3 4 2.50000  10000.00000 0.00000000000
3 4 2.50000  15000.00000 0.00000000000
3 4 2.50000  20000.00000 0.00000000000
3 4 2.50000  25000.00000 0.00000000000
3 4 2.50000  30000.00000 0.00000000000
3 4 2.50000  35000.00000 0.00000000000
3 4 2.50000  40000.00000 0.00000000000
3 4 2.50000  45000.00000 0.00000000000
3 4 2.50000  50000.00000 0.00000000000
3 4 2.50000  55000.00000 0.00000000000
3 4 2.50000  60000.00000 0.00000000000
3 4 2.50000  65000.00000 0.00000000000
3 4 2.50000  70000.00000 0.00000000000
3 4 2.50000  75000.00000 0.00000000000
3 4 2.50000  80000.00000 0.00000000000
3 4 2.50000  85000.00000 0.00000000000
3 4 2.50000  90000.00000 0.00000000000
3 4 2.50000  95000.00000 0.00000000000
3 4 2.50000 100000.00000 0.00000000000
3 4 3.00000   5000.00000 0.00000000000
3 4 3.00000  10000.00000 0.00000000000
3 4 3.00000  15000.00000 0.00000000000
3 4 3.00000  20000.00000 0.00000000000
3 4 3.00000  25000.00000 0.00000000000
3 4 3.00000  30000.00000 0.00000000000
3 4 3.00000  35000.00000 0.00000000000
3 4 3.00000  40000.00000 0.00000000000
3 4 3.00000  45000.00000 0.00000000000
3 4 3.00000  50000.00000 0.00000000000
3 4 3.00000  55000.00000 0.00000000000
3 4 3.00000  60000.00000 0.00000000000
3 4 3.00000  65000.00000 0.00000000000
3 4 3.00000  70000.00000 0.00000000000
3 4 3.00000  75000.00000 0.00000000000
3 4 3.00000  80000.00000 0.00000000000
3 4 3.00000  85000.00000 0.00000000000
3 4 3.00000  90000.00000 0.00000000000
3 4 3.00000  95000.00000 0.00000000000
3 4 3.00000 100000.00000 0.00000000000
3 4 3.50000   5000.00000 0.00000000000
3 4 3.50000  10000.00000 0.00000000000
3 4 3.50000  15000.00000 0.00000000000
3 4 3.50000  20000.00000 0.00000000000
3 4 3.50000  25000.00000 0.00000000000
3 4 3.50000  30000.00000 0.00000000000
3 4 3.50000  35000.00000 0.00000000000
3 4 3.50000  40000.00000 0.00000000000
3 4 3.50000  45000.00000 0.00000000000
3 4 3.50000  50000.00000 0.00000000000
3 4 3.50000  55000.00000 0.00000000000
3 4 3.50000  60000.00000 0.00000000000
3 4 3.50000  65000.00000 0.00000000000
3 4 3.50000  70000.00000 0.00000000000
3 4 3.50000  75000.00000 0.00000000000
3 4 3.50000  80000.00000 0.00000000000
3 4 3.50000  85000.00000 0.00000000000
3 4 3.50000  90000.00000 0.00000000000
3 4 3.50000  95000.00000 0.00000000000
3 4 3.50000 100000.00000 0.00000000000
3 4 4.00000   5000.00000 0.00000000000
3 4 4.00000  10000.00000 0.00000000000
3 4 4.00000  15000.00000 0.00000000000
3 4 4.00000  20000.00000 0.00000000000
3 4 4.00000  25000.00000 0.00000000000
3 4 4.00000  30000.00000 0.00000000000
3 4 4.00000  35000.00000 0.00000000000
3 4 4.00000  40000.00000 0.00000000000
3 4 4.00000  45000.00000 0.00000000000
3 4 4.00000  50000.00000 0.00000000000
3 4 4.00000  55000.00000 0.00000000000
3 4 4.00000  60000.00000 0.00000000000
3 4 4.00000  65000.00000 0.00000000000
3 4 4.00000  70000.00000 0.00000000000
3 4 4.00000  75000.00000 0.00000000000
3 4 4.00000  80000.00000 0.00000000000
3 4 4.00000  85000.00000 0.00000000000
3 4 4.00000  90000.00000 0.00000000000
3 4 4.00000  95000.00000 0.00000000000
3 4 4.00000 100000.00000 0.00000000000
3 4 4.50000   5000.00000 0.00000000000
3 4 4.50000  10000.00000 0.00000000000
3 4 4.50000  15000.00000 0.00000000000
3 4 4.50000  20000.00000 0.00000000000
3 4 4.50000  25000.00000 0.00000000000
3 4 4.50000  30000.00000 0.00000000000
3 4 4.50000  35000.00000 0.00000000000
3 4 4.50000  40000.00000 0.00000000000
3 4 4.50000  45000.00000 0.00000000000
3 4 4.50000  50000.00000 0.00000000000
3 4 4.50000  55000.00000 0.00000000000
3 4 4.50000  60000.00000 0.00000000000
3 4 4.50000  65000.00000 0.00000000000
3 4 4.50000  70000.00000 0.00000000000
3 4 4.50000  75000.00000 0.00000000000
3 4 4.50000  80000.00000 0.00000000000
3 4 4.50000  85000.00000 0.00000000000
3 4 4.50000  90000.00000 0.00000000000
3 4 4.50000  95000.00000 0.00000000000
3 4 4.50000 100000.00000 0.00000000000
3 4 5.00000   5000.00000 0.00000000000
3 4 5.00000  10000.00000 0.00000000000
3 4 5.00000  15000.00000 0.00000000000
3 4 5.00000  20000.00000 0.00000000000
3 4 5.00000  25000.00000 0.00000000000
3 4 5.00000  30000.00000 0.00000000000
3 4 5.00000  35000.00000 0.00000000000
3 4 5.00000  40000.00000 0.00000000000
3 4 5.00000  45000.00000 0.00000000000
3 4 5.00000  50000.00000 0.00000000000
3 4 5.00000  55000.00000 0.00000000000
3 4 5.00000  60000.00000 0.00000000000
3 4 5.00000  65000.00000 0.00000000000
3 4 5.00000  70000.00000 0.00000000000
3 4 5.00000  75000.00000 0.00000000000
3 4 5.00000  80000.00000 0.00000000000
3 4 5.00000  85000.00000 0.00000000000
3 4 5.00000  90000.00000 0.00000000000
3 4 5.00000  95000.00000 0.00000000000
3 4 5.00000 100000.00000 0.00000000000
3 4 5.50000   5000.00000 0.00000000000
3 4 5.50000  10000.00000 0.00000000000
3 4 5.50000  15000.00000 0.00000000000
3 4 5.50000  20000.00000 0.00000000000
3 4 5.50000  25000.00000 0.00000000000
3 4 5.50000  30000.00000 0.00000000000
3 4 5.50000  35000.00000 0.00000000000
3 4 5.50000  40000.00000 0.00000000000
3 4 5.50000  45000.00000 0.00000000000
3 4 5.50000  50000.00000 0.00000000000
3 4 5.50000  55000.00000 0.00000000000
3 4 5.50000  60000.00000 0.00000000000
3 4 5.50000  65000.00000 0.00000000000
3 4 5.50000  70000.00000 0.00000000000
3 4 5.50000  75000.00000 0.00000000000
3 4 5.50000  80000.00000 0.00000000000
3 4 5.50000  85000.00000 0.00000000000
3 4 5.50000  90000.00000 0.00000000000
3 4 5.50000  95000.00000 0.00000000000
3 4 5.50000 100000.00000 0.00000000000
3 4 6.00000   5000.00000 0.00000000000
3 4 6.00000  10000.00000 0.00000000000
3 4 6.00000  15000.00000 0.00000000000
3 4 6.00000  20000.00000 0.00000000000
3 4 6.00000  25000.00000 0.00000000000
3 4 6.00000  30000.00000 0.00000000000
3 4 6.00000  35000.00000 0.00000000000
3 4 6.00000  40000.00000 0.00000000000
3 4 6.00000  45000.00000 0.00000000000
3 4 6.00000  50000.00000 0.00000000000
3 4 6.00000  55000.00000 0.00000000000
3 4 6.00000  60000.00000 0.00000000000
3 4 6.00000  65000.00000 0.00000000000
3 4 6.00000  70000.00000 0.00000000000
3 4 6.00000  75000.00000 0.00000000000
3 4 6.00000  80000.00000 0.00000000000
3 4 6.00000  85000.00000 0.00000000000
3 4 6.00000  90000.00000 0.00000000000
3 4 6.00000  95000.00000 0.00000000000
3 4 6.00000 100000.00000 0.00000000000
3 4 6.50000   5000.00000 0.00000000000
3 4 6.50000  10000.00000 0.00000000000
3 4 6.50000  15000.00000 0.00000000000
3 4 6.50000  20000.00000 0.00000000000
3 4 6.50000  25000.00000 0.00000000000
3 4 6.50000  30000.00000 0.00000000000
3 4 6.50000  35000.00000 0.00000000000
3 4 6.50000  40000.00000 0.00000000000
3 4 6.50000  45000.00000 0.00000000000
3 4 6.50000  50000.00000 0.00000000000
3 4 6.50000  55000.00000 0.00000000000
3 4 6.50000  60000.00000 0.00000000000
3 4 6.50000  65000.00000 0.00000000000
3 4 6.50000  70000.00000 0.00000000000
3 4 6.50000  75000.00000 0.00000000000
3 4 6.50000  80000.00000 0.00000000000
3 4 6.50000  85000.00000 0.00000000000
3 4 6.50000  90000.00000 0.00000000000
3 4 6.50000  95000.00000 0.00000000000
3 4 6.50000 100000.00000 0.00000000000
3 4 7.00000   5000.00000 0.00000000000
3 4 7.00000  10000.00000 0.00000000000
3 4 7.00000  15000.00000 0.00000000000
3 4 7.00000  20000.00000 0.00000000000
3 4 7.00000  25000.00000 0.00000000000
3 4 7.00000  30000.00000 0.00000000000
3 4 7.00000  35000.00000 0.00000000000
3 4 7.00000  40000.00000 0.00000000000
3 4 7.00000  45000.00000 0.00000000000
3 4 7.00000  50000.00000 0.00000000000
3 4 7.00000  55000.00000 0.00000000000
3 4 7.00000  60000.00000 0.00000000000
3 4 7.00000  65000.00000 0.00000000000
3 4 7.00000  70000.00000 0.00000000000
3 4 7.00000  75000.00000 0.00000000000
3 4 7.00000  80000.00000 0.00000000000
3 4 7.00000  85000.00000 0.00000000000
3 4 7.00000  90000.00000 0.00000000000
3 4 7.00000  95000.00000 0.00000000000
3 4 7.00000 100000.00000 0.00000000000
3 4 7.50000   5000.00000 0.00000000000
3 4 7.50000  10000.00000 0.00000000000
3 4 7.50000  15000.00000 0.00000000000
3 4 7.50000  20000.00000 0.00000000000
3 4 7.50000  25000.00000 0.00000000000
3 4 7.50000  30000.00000 0.00000000000
3 4 7.50000  35000.00000 0.00000000000
3 4 7.50000  40000.00000 0.00000000000
3 4 7.50000  45000.00000 0.00000000000
3 4 7.50000  50000.00000 0.00000000000
3 4 7.50000  55000.00000 0.00000000000
3 4 7.50000  60000.00000 0.00000000000
3 4 7.50000  65000.00000 0.00000000000
3 4 7.50000  70000.00000 0.00000000000
3 4 7.50000  75000.00000 0.00000000000
3 4 7.50000  80000.00000 0.00000000000
3 4 7.50000  85000.00000 0.00000000000
3 4 7.50000  90000.00000 0.00000000000
3 4 7.50000  95000.00000 0.00000000000
3 4 7.50000 100000.00000 0.00000000000
3 4 8.00000   5000.00000 0.00000000000
3 4 8.00000  10000.00000 0.00000000000
3 4 8.00000  15000.00000 0.00000000000
3 4 8.00000  20000.00000 0.00000000000
3 4 8.00000  25000.00000 0.00000000000
3 4 8.00000  30000.00000 0.00000000000
3 4 8.00000  35000.00000 0.00000000000
3 4 8.00000  40000.00000 0.00000000000
3 4 8.00000  45000.00000 0.00000000000
3 4 8.00000  50000.00000 0.00000000000
3 4 8.00000  55000.00000 0.00000000000
3 4 8.00000  60000.00000 0.00000000000
3 4 8.00000  65000.00000 0.00000000000
3 4 8.00000  70000.00000 0.00000000000
3 4 8.00000  75000.00000 0.00000000000
3 4 8.00000  80000.00000 0.00000000000
3 4 8.00000  85000.00000 0.00000000000
3 4 8.00000  90000.00000 0.00000000000
3 4 8.00000  95000.00000 0.00000000000
3 4 8.00000 100000.00000 0.00000000000
