# Supplementary material for: A social system to disperse the irrigation start date based on the spatial public goods game
Source: PLoS One. 2023 May 24;18(5):e0286127. doi: 10.1371/journal.pone.0286127 (PMC10208473; doi:10.1371/journal.pone.0286127)
Supplement: S1 Data — (ZIP) [file pone.0286127.s002.zip › Data/FigA6.txt]

1 1 0.50000   5000.00000 0.00000000
1 1 0.50000  10000.00000 0.00000000
1 1 0.50000  15000.00000 0.00000000
1 1 0.50000  20000.00000 0.00000000
1 1 0.50000  25000.00000 0.00000000
1 1 0.50000  30000.00000 0.00000000
1 1 0.50000  35000.00000 0.00000000
1 1 0.50000  40000.00000 0.00000000
1 1 0.50000  45000.00000 0.00000000
1 1 0.50000  50000.00000 0.00000000
1 1 0.50000  55000.00000 0.00000000
1 1 0.50000  60000.00000 0.00000000
1 1 0.50000  65000.00000 0.00000000
1 1 0.50000  70000.00000 0.00000000
1 1 0.50000  75000.00000 0.00000000
1 1 0.50000  80000.00000 0.00000000
1 1 0.50000  85000.00000 0.00000000
1 1 0.50000  90000.00000 0.00000000
1 1 0.50000  95000.00000 0.00000000
1 1 0.50000 100000.00000 0.00000000
1 1 1.00000   5000.00000 0.00000000
1 1 1.00000  10000.00000 0.00000000
1 1 1.00000  15000.00000 0.00000000
1 1 1.00000  20000.00000 0.00000000
1 1 1.00000  25000.00000 0.00000000
1 1 1.00000  30000.00000 0.00000000
1 1 1.00000  35000.00000 0.00000000
1 1 1.00000  40000.00000 0.00000000
1 1 1.00000  45000.00000 0.00000000
1 1 1.00000  50000.00000 0.00000000
1 1 1.00000  55000.00000 0.00000000
1 1 1.00000  60000.00000 0.00000000
1 1 1.00000  65000.00000 0.00000000
1 1 1.00000  70000.00000 0.00000000
1 1 1.00000  75000.00000 0.00000000
1 1 1.00000  80000.00000 0.00000000
1 1 1.00000  85000.00000 0.00000000
1 1 1.00000  90000.00000 0.00000000
1 1 1.00000  95000.00000 0.00000000
1 1 1.00000 100000.00000 0.00000000
1 1 1.50000   5000.00000 0.00000000
1 1 1.50000  10000.00000 0.00000000
1 1 1.50000  15000.00000 0.00000000
1 1 1.50000  20000.00000 0.00000000
1 1 1.50000  25000.00000 0.00000000
1 1 1.50000  30000.00000 0.00000000
1 1 1.50000  35000.00000 0.00000000
1 1 1.50000  40000.00000 0.00000000
1 1 1.50000  45000.00000 0.00000000
1 1 1.50000  50000.00000 0.00000000
1 1 1.50000  55000.00000 0.00000000
1 1 1.50000  60000.00000 0.00000000
1 1 1.50000  65000.00000 0.00000000
1 1 1.50000  70000.00000 0.00000000
1 1 1.50000  75000.00000 0.00000000
1 1 1.50000  80000.00000 0.00000000
1 1 1.50000  85000.00000 0.00000000
1 1 1.50000  90000.00000 0.00000000
1 1 1.50000  95000.00000 0.00000000
1 1 1.50000 100000.00000 0.00000000
1 1 2.00000   5000.00000 0.00000000
1 1 2.00000  10000.00000 0.00000000
1 1 2.00000  15000.00000 0.00000000
1 1 2.00000  20000.00000 0.00000000
1 1 2.00000  25000.00000 0.00000000
1 1 2.00000  30000.00000 0.00000000
1 1 2.00000  35000.00000 0.00000000
1 1 2.00000  40000.00000 0.00000000
1 1 2.00000  45000.00000 0.00000000
1 1 2.00000  50000.00000 0.00000000
1 1 2.00000  55000.00000 0.00000000
1 1 2.00000  60000.00000 0.00000000
1 1 2.00000  65000.00000 0.00000000
1 1 2.00000  70000.00000 0.00000000
1 1 2.00000  75000.00000 0.00000000
1 1 2.00000  80000.00000 0.00000000
1 1 2.00000  85000.00000 0.00000000
1 1 2.00000  90000.00000 0.00000000
1 1 2.00000  95000.00000 0.00000000
1 1 2.00000 100000.00000 0.00000000
1 1 2.50000   5000.00000 0.00000000
1 1 2.50000  10000.00000 0.00000000
1 1 2.50000  15000.00000 0.00000000
1 1 2.50000  20000.00000 0.00000000
1 1 2.50000  25000.00000 0.00000000
1 1 2.50000  30000.00000 0.00000000
1 1 2.50000  35000.00000 0.00000000
1 1 2.50000  40000.00000 0.00000000
1 1 2.50000  45000.00000 0.00000000
1 1 2.50000  50000.00000 0.00000000
1 1 2.50000  55000.00000 0.00000000
1 1 2.50000  60000.00000 0.00000000
1 1 2.50000  65000.00000 0.00000000
1 1 2.50000  70000.00000 0.00000000
1 1 2.50000  75000.00000 0.00000000
1 1 2.50000  80000.00000 0.00000000
1 1 2.50000  85000.00000 0.00000000
1 1 2.50000  90000.00000 0.00000000
1 1 2.50000  95000.00000 0.00000000
1 1 2.50000 100000.00000 0.00000000
1 1 3.00000   5000.00000 0.00000000
1 1 3.00000  10000.00000 0.00000000
1 1 3.00000  15000.00000 0.00000000
1 1 3.00000  20000.00000 0.00000000
1 1 3.00000  25000.00000 0.00000000
1 1 3.00000  30000.00000 0.00000000
1 1 3.00000  35000.00000 0.00000000
1 1 3.00000  40000.00000 0.00000000
1 1 3.00000  45000.00000 0.00000000
1 1 3.00000  50000.00000 0.00000000
1 1 3.00000  55000.00000 0.00000000
1 1 3.00000  60000.00000 0.00000000
1 1 3.00000  65000.00000 0.00000000
1 1 3.00000  70000.00000 0.00000000
1 1 3.00000  75000.00000 0.00000000
1 1 3.00000  80000.00000 0.00000000
1 1 3.00000  85000.00000 0.00000000
1 1 3.00000  90000.00000 0.00000000
1 1 3.00000  95000.00000 0.00000000
1 1 3.00000 100000.00000 0.00000000
1 1 3.50000   5000.00000 0.00000000
1 1 3.50000  10000.00000 0.00000000
1 1 3.50000  15000.00000 0.00000000
1 1 3.50000  20000.00000 0.00000000
1 1 3.50000  25000.00000 0.00000000
1 1 3.50000  30000.00000 0.00000000
1 1 3.50000  35000.00000 0.00000000
1 1 3.50000  40000.00000 0.00000000
1 1 3.50000  45000.00000 0.00000000
1 1 3.50000  50000.00000 0.00000000
1 1 3.50000  55000.00000 0.00000000
1 1 3.50000  60000.00000 0.00000000
1 1 3.50000  65000.00000 0.00000000
1 1 3.50000  70000.00000 0.00000000
1 1 3.50000  75000.00000 0.00000000
1 1 3.50000  80000.00000 0.00000000
1 1 3.50000  85000.00000 0.00000000
1 1 3.50000  90000.00000 0.00000000
1 1 3.50000  95000.00000 0.00000000
1 1 3.50000 100000.00000 0.00000000
1 1 4.00000   5000.00000 0.00000000
1 1 4.00000  10000.00000 0.00000000
1 1 4.00000  15000.00000 0.00000000
1 1 4.00000  20000.00000 0.00000000
1 1 4.00000  25000.00000 0.00000000
1 1 4.00000  30000.00000 0.00000000
1 1 4.00000  35000.00000 0.00000000
1 1 4.00000  40000.00000 0.00000000
1 1 4.00000  45000.00000 0.00000000
1 1 4.00000  50000.00000 0.00000000
1 1 4.00000  55000.00000 0.00000000
1 1 4.00000  60000.00000 0.00000000
1 1 4.00000  65000.00000 0.00000000
1 1 4.00000  70000.00000 0.00000000
1 1 4.00000  75000.00000 0.00000000
1 1 4.00000  80000.00000 0.00000000
1 1 4.00000  85000.00000 0.00000000
1 1 4.00000  90000.00000 0.00000000
1 1 4.00000  95000.00000 0.00000000
1 1 4.00000 100000.00000 0.00000000
1 1 4.50000   5000.00000 0.00000000
1 1 4.50000  10000.00000 0.00000000
1 1 4.50000  15000.00000 0.00000000
1 1 4.50000  20000.00000 0.00000000
1 1 4.50000  25000.00000 0.00000000
1 1 4.50000  30000.00000 0.00000000
1 1 4.50000  35000.00000 0.00000000
1 1 4.50000  40000.00000 0.00000000
1 1 4.50000  45000.00000 0.00000000
1 1 4.50000  50000.00000 0.00000000
1 1 4.50000  55000.00000 0.00000000
1 1 4.50000  60000.00000 0.00000000
1 1 4.50000  65000.00000 0.00000000
1 1 4.50000  70000.00000 0.00000000
1 1 4.50000  75000.00000 0.00000000
1 1 4.50000  80000.00000 0.00000000
1 1 4.50000  85000.00000 0.00000000
1 1 4.50000  90000.00000 0.00000000
1 1 4.50000  95000.00000 0.00000000
1 1 4.50000 100000.00000 0.00000000
1 1 5.00000   5000.00000 0.00000000
1 1 5.00000  10000.00000 0.00000000
1 1 5.00000  15000.00000 0.00000000
1 1 5.00000  20000.00000 0.00000000
1 1 5.00000  25000.00000 0.00000000
1 1 5.00000  30000.00000 0.00000000
1 1 5.00000  35000.00000 0.00000000
1 1 5.00000  40000.00000 0.00000000
1 1 5.00000  45000.00000 0.00000000
1 1 5.00000  50000.00000 0.00000000
1 1 5.00000  55000.00000 0.00000000
1 1 5.00000  60000.00000 0.00000000
1 1 5.00000  65000.00000 0.00000000
1 1 5.00000  70000.00000 0.00000000
1 1 5.00000  75000.00000 0.00000000
1 1 5.00000  80000.00000 0.00000000
1 1 5.00000  85000.00000 0.00000000
1 1 5.00000  90000.00000 0.00000000
1 1 5.00000  95000.00000 0.00000000
1 1 5.00000 100000.00000 0.00000000
1 1 5.50000   5000.00000 0.00000000
1 1 5.50000  10000.00000 0.00000000
1 1 5.50000  15000.00000 0.00000000
1 1 5.50000  20000.00000 0.00000000
1 1 5.50000  25000.00000 0.00000000
1 1 5.50000  30000.00000 0.00000000
1 1 5.50000  35000.00000 0.00000000
1 1 5.50000  40000.00000 0.00000000
1 1 5.50000  45000.00000 0.00000000
1 1 5.50000  50000.00000 0.00000000
1 1 5.50000  55000.00000 0.00000000
1 1 5.50000  60000.00000 0.00000000
1 1 5.50000  65000.00000 0.00000000
1 1 5.50000  70000.00000 0.00000000
1 1 5.50000  75000.00000 0.00000000
1 1 5.50000  80000.00000 0.00000000
1 1 5.50000  85000.00000 0.00000000
1 1 5.50000  90000.00000 0.00000000
1 1 5.50000  95000.00000 0.00000000
1 1 5.50000 100000.00000 0.00000000
1 1 6.00000   5000.00000 0.00000000
1 1 6.00000  10000.00000 0.00000000
1 1 6.00000  15000.00000 0.00000000
1 1 6.00000  20000.00000 0.00000000
1 1 6.00000  25000.00000 0.00000000
1 1 6.00000  30000.00000 0.00000000
1 1 6.00000  35000.00000 0.00000000
1 1 6.00000  40000.00000 0.00000000
1 1 6.00000  45000.00000 0.00000000
1 1 6.00000  50000.00000 0.00000000
1 1 6.00000  55000.00000 0.00000000
1 1 6.00000  60000.00000 0.00000000
1 1 6.00000  65000.00000 0.00000000
1 1 6.00000  70000.00000 0.00000000
1 1 6.00000  75000.00000 0.00000000
1 1 6.00000  80000.00000 0.00000000
1 1 6.00000  85000.00000 0.00000000
1 1 6.00000  90000.00000 0.00000000
1 1 6.00000  95000.00000 0.00000000
1 1 6.00000 100000.00000 0.00000000
1 1 6.50000   5000.00000 0.00000000
1 1 6.50000  10000.00000 0.00000000
1 1 6.50000  15000.00000 0.00000000
1 1 6.50000  20000.00000 0.00000000
1 1 6.50000  25000.00000 0.00000000
1 1 6.50000  30000.00000 0.00000000
1 1 6.50000  35000.00000 0.00000000
1 1 6.50000  40000.00000 0.00000000
1 1 6.50000  45000.00000 0.00000000
1 1 6.50000  50000.00000 0.00000000
1 1 6.50000  55000.00000 0.00000000
1 1 6.50000  60000.00000 0.00000000
1 1 6.50000  65000.00000 0.00000000
1 1 6.50000  70000.00000 0.00000000
1 1 6.50000  75000.00000 0.00000000
1 1 6.50000  80000.00000 0.00000000
1 1 6.50000  85000.00000 0.00000000
1 1 6.50000  90000.00000 0.00000000
1 1 6.50000  95000.00000 0.00000000
1 1 6.50000 100000.00000 0.00000000
1 1 7.00000   5000.00000 0.00000000
1 1 7.00000  10000.00000 0.00000000
1 1 7.00000  15000.00000 0.00000000
1 1 7.00000  20000.00000 0.00000000
1 1 7.00000  25000.00000 0.00000000
1 1 7.00000  30000.00000 0.00000000
1 1 7.00000  35000.00000 0.00000000
1 1 7.00000  40000.00000 0.00000000
1 1 7.00000  45000.00000 0.00000000
1 1 7.00000  50000.00000 0.00000000
1 1 7.00000  55000.00000 0.00000000
1 1 7.00000  60000.00000 0.00000000
1 1 7.00000  65000.00000 0.00000000
1 1 7.00000  70000.00000 0.00000000
1 1 7.00000  75000.00000 0.00000000
1 1 7.00000  80000.00000 0.00000000
1 1 7.00000  85000.00000 0.00000000
1 1 7.00000  90000.00000 0.00000000
1 1 7.00000  95000.00000 0.00000000
1 1 7.00000 100000.00000 0.00000000
1 1 7.50000   5000.00000 0.00000000
1 1 7.50000  10000.00000 0.00000000
1 1 7.50000  15000.00000 0.00000000
1 1 7.50000  20000.00000 0.00000000
1 1 7.50000  25000.00000 0.00000000
1 1 7.50000  30000.00000 0.00000000
1 1 7.50000  35000.00000 0.00000000
1 1 7.50000  40000.00000 0.06298182
1 1 7.50000  45000.00000 0.00000000
1 1 7.50000  50000.00000 0.04887653
1 1 7.50000  55000.00000 0.00000000
1 1 7.50000  60000.00000 0.00000000
1 1 7.50000  65000.00000 0.00000000
1 1 7.50000  70000.00000 0.00000000
1 1 7.50000  75000.00000 0.00000000
1 1 7.50000  80000.00000 0.00000000
1 1 7.50000  85000.00000 0.04176666
1 1 7.50000  90000.00000 0.00000000
1 1 7.50000  95000.00000 0.00000000
1 1 7.50000 100000.00000 0.05487384
1 1 8.00000   5000.00000 0.00000000
1 1 8.00000  10000.00000 0.00000000
1 1 8.00000  15000.00000 0.06749493
1 1 8.00000  20000.00000 0.00000000
1 1 8.00000  25000.00000 0.00000000
1 1 8.00000  30000.00000 0.00000000
1 1 8.00000  35000.00000 0.00000000
1 1 8.00000  40000.00000 0.00000000
1 1 8.00000  45000.00000 0.00000000
1 1 8.00000  50000.00000 0.00000000
1 1 8.00000  55000.00000 0.00000000
1 1 8.00000  60000.00000 0.00000000
1 1 8.00000  65000.00000 0.00000000
1 1 8.00000  70000.00000 0.00000000
1 1 8.00000  75000.00000 0.00000000
1 1 8.00000  80000.00000 0.04123121
1 1 8.00000  85000.00000 0.00000000
1 1 8.00000  90000.00000 0.00000000
1 1 8.00000  95000.00000 0.04966522
1 1 8.00000 100000.00000 0.00000000
1 2 0.50000   5000.00000 0.00000000
1 2 0.50000  10000.00000 0.00000000
1 2 0.50000  15000.00000 0.00000000
1 2 0.50000  20000.00000 0.00000000
1 2 0.50000  25000.00000 0.00000000
1 2 0.50000  30000.00000 0.00000000
1 2 0.50000  35000.00000 0.00000000
1 2 0.50000  40000.00000 0.00000000
1 2 0.50000  45000.00000 0.00000000
1 2 0.50000  50000.00000 0.00000000
1 2 0.50000  55000.00000 0.00000000
1 2 0.50000  60000.00000 0.00000000
1 2 0.50000  65000.00000 0.00000000
1 2 0.50000  70000.00000 0.00000000
1 2 0.50000  75000.00000 0.00000000
1 2 0.50000  80000.00000 0.00000000
1 2 0.50000  85000.00000 0.00000000
1 2 0.50000  90000.00000 0.00000000
1 2 0.50000  95000.00000 0.00000000
1 2 0.50000 100000.00000 0.00000000
1 2 1.00000   5000.00000 0.00000000
1 2 1.00000  10000.00000 0.00000000
1 2 1.00000  15000.00000 0.00000000
1 2 1.00000  20000.00000 0.00000000
1 2 1.00000  25000.00000 0.00000000
1 2 1.00000  30000.00000 0.00000000
1 2 1.00000  35000.00000 0.00000000
1 2 1.00000  40000.00000 0.00000000
1 2 1.00000  45000.00000 0.00000000
1 2 1.00000  50000.00000 0.00000000
1 2 1.00000  55000.00000 0.00000000
1 2 1.00000  60000.00000 0.00000000
1 2 1.00000  65000.00000 0.00000000
1 2 1.00000  70000.00000 0.00000000
1 2 1.00000  75000.00000 0.00000000
1 2 1.00000  80000.00000 0.00000000
1 2 1.00000  85000.00000 0.00000000
1 2 1.00000  90000.00000 0.00000000
1 2 1.00000  95000.00000 0.00000000
1 2 1.00000 100000.00000 0.00000000
1 2 1.50000   5000.00000 0.00000000
1 2 1.50000  10000.00000 0.00000000
1 2 1.50000  15000.00000 0.00000000
1 2 1.50000  20000.00000 0.00000000
1 2 1.50000  25000.00000 0.00000000
1 2 1.50000  30000.00000 0.00000000
1 2 1.50000  35000.00000 0.00000000
1 2 1.50000  40000.00000 0.00000000
1 2 1.50000  45000.00000 0.00000000
1 2 1.50000  50000.00000 0.00000000
1 2 1.50000  55000.00000 0.00000000
1 2 1.50000  60000.00000 0.00000000
1 2 1.50000  65000.00000 0.00000000
1 2 1.50000  70000.00000 0.00000000
1 2 1.50000  75000.00000 0.00000000
1 2 1.50000  80000.00000 0.00000000
1 2 1.50000  85000.00000 0.00000000
1 2 1.50000  90000.00000 0.00000000
1 2 1.50000  95000.00000 0.00000000
1 2 1.50000 100000.00000 0.00000000
1 2 2.00000   5000.00000 0.00000000
1 2 2.00000  10000.00000 0.00000000
1 2 2.00000  15000.00000 0.00000000
1 2 2.00000  20000.00000 0.00000000
1 2 2.00000  25000.00000 0.00000000
1 2 2.00000  30000.00000 0.00000000
1 2 2.00000  35000.00000 0.00000000
1 2 2.00000  40000.00000 0.00000000
1 2 2.00000  45000.00000 0.00000000
1 2 2.00000  50000.00000 0.00000000
1 2 2.00000  55000.00000 0.00000000
1 2 2.00000  60000.00000 0.00000000
1 2 2.00000  65000.00000 0.00000000
1 2 2.00000  70000.00000 0.00000000
1 2 2.00000  75000.00000 0.00000000
1 2 2.00000  80000.00000 0.00000000
1 2 2.00000  85000.00000 0.00000000
1 2 2.00000  90000.00000 0.00000000
1 2 2.00000  95000.00000 0.00000000
1 2 2.00000 100000.00000 0.00000000
1 2 2.50000   5000.00000 0.00000000
1 2 2.50000  10000.00000 0.00000000
1 2 2.50000  15000.00000 0.00000000
1 2 2.50000  20000.00000 0.00000000
1 2 2.50000  25000.00000 0.00000000
1 2 2.50000  30000.00000 0.00000000
1 2 2.50000  35000.00000 0.00000000
1 2 2.50000  40000.00000 0.00000000
1 2 2.50000  45000.00000 0.00000000
1 2 2.50000  50000.00000 0.00000000
1 2 2.50000  55000.00000 0.00000000
1 2 2.50000  60000.00000 0.00000000
1 2 2.50000  65000.00000 0.00000000
1 2 2.50000  70000.00000 0.00000000
1 2 2.50000  75000.00000 0.00000000
1 2 2.50000  80000.00000 0.00000000
1 2 2.50000  85000.00000 0.00000000
1 2 2.50000  90000.00000 0.00000000
1 2 2.50000  95000.00000 0.00000000
1 2 2.50000 100000.00000 0.00000000
1 2 3.00000   5000.00000 0.00000000
1 2 3.00000  10000.00000 0.00000000
1 2 3.00000  15000.00000 0.00000000
1 2 3.00000  20000.00000 0.00000000
1 2 3.00000  25000.00000 0.00000000
1 2 3.00000  30000.00000 0.00000000
1 2 3.00000  35000.00000 0.00000000
1 2 3.00000  40000.00000 0.00000000
1 2 3.00000  45000.00000 0.00000000
1 2 3.00000  50000.00000 0.00000000
1 2 3.00000  55000.00000 0.00000000
1 2 3.00000  60000.00000 0.00000000
1 2 3.00000  65000.00000 0.00000000
1 2 3.00000  70000.00000 0.00000000
1 2 3.00000  75000.00000 0.00000000
1 2 3.00000  80000.00000 0.00000000
1 2 3.00000  85000.00000 0.00000000
1 2 3.00000  90000.00000 0.00000000
1 2 3.00000  95000.00000 0.00000000
1 2 3.00000 100000.00000 0.00000000
1 2 3.50000   5000.00000 0.00000000
1 2 3.50000  10000.00000 0.00000000
1 2 3.50000  15000.00000 0.00000000
1 2 3.50000  20000.00000 0.00000000
1 2 3.50000  25000.00000 0.00000000
1 2 3.50000  30000.00000 0.00000000
1 2 3.50000  35000.00000 0.00000000
1 2 3.50000  40000.00000 0.00000000
1 2 3.50000  45000.00000 0.00000000
1 2 3.50000  50000.00000 0.00000000
1 2 3.50000  55000.00000 0.00000000
1 2 3.50000  60000.00000 0.00000000
1 2 3.50000  65000.00000 0.00000000
1 2 3.50000  70000.00000 0.00000000
1 2 3.50000  75000.00000 0.00000000
1 2 3.50000  80000.00000 0.00000000
1 2 3.50000  85000.00000 0.00000000
1 2 3.50000  90000.00000 0.00000000
1 2 3.50000  95000.00000 0.00000000
1 2 3.50000 100000.00000 0.00000000
1 2 4.00000   5000.00000 0.00000000
1 2 4.00000  10000.00000 0.00000000
1 2 4.00000  15000.00000 0.00000000
1 2 4.00000  20000.00000 0.00000000
1 2 4.00000  25000.00000 0.00000000
1 2 4.00000  30000.00000 0.00000000
1 2 4.00000  35000.00000 0.00000000
1 2 4.00000  40000.00000 0.00000000
1 2 4.00000  45000.00000 0.00000000
1 2 4.00000  50000.00000 0.00000000
1 2 4.00000  55000.00000 0.00000000
1 2 4.00000  60000.00000 0.00000000
1 2 4.00000  65000.00000 0.00000000
1 2 4.00000  70000.00000 0.00000000
1 2 4.00000  75000.00000 0.00000000
1 2 4.00000  80000.00000 0.00000000
1 2 4.00000  85000.00000 0.00000000
1 2 4.00000  90000.00000 0.00000000
1 2 4.00000  95000.00000 0.00000000
1 2 4.00000 100000.00000 0.00000000
1 2 4.50000   5000.00000 0.00000000
1 2 4.50000  10000.00000 0.00000000
1 2 4.50000  15000.00000 0.00000000
1 2 4.50000  20000.00000 0.00000000
1 2 4.50000  25000.00000 0.00000000
1 2 4.50000  30000.00000 0.00000000
1 2 4.50000  35000.00000 0.00000000
1 2 4.50000  40000.00000 0.00000000
1 2 4.50000  45000.00000 0.00000000
1 2 4.50000  50000.00000 0.00000000
1 2 4.50000  55000.00000 0.00000000
1 2 4.50000  60000.00000 0.00000000
1 2 4.50000  65000.00000 0.00000000
1 2 4.50000  70000.00000 0.00000000
1 2 4.50000  75000.00000 0.00000000
1 2 4.50000  80000.00000 0.00000000
1 2 4.50000  85000.00000 0.00000000
1 2 4.50000  90000.00000 0.00000000
1 2 4.50000  95000.00000 0.00000000
1 2 4.50000 100000.00000 0.00000000
1 2 5.00000   5000.00000 4.32595617
1 2 5.00000  10000.00000 4.32285099
1 2 5.00000  15000.00000 4.32163909
1 2 5.00000  20000.00000 4.31183045
1 2 5.00000  25000.00000 4.32449268
1 2 5.00000  30000.00000 4.31906151
1 2 5.00000  35000.00000 4.31597604
1 2 5.00000  40000.00000 4.31735236
1 2 5.00000  45000.00000 4.32767573
1 2 5.00000  50000.00000 4.32076158
1 2 5.00000  55000.00000 4.32079231
1 2 5.00000  60000.00000 4.32653763
1 2 5.00000  65000.00000 4.33176480
1 2 5.00000  70000.00000 4.32436909
1 2 5.00000  75000.00000 4.31470733
1 2 5.00000  80000.00000 4.32555806
1 2 5.00000  85000.00000 4.32248644
1 2 5.00000  90000.00000 4.32550501
1 2 5.00000  95000.00000 4.32176222
1 2 5.00000 100000.00000 4.32351548
1 2 5.50000   5000.00000 4.31721288
1 2 5.50000  10000.00000 4.32568406
1 2 5.50000  15000.00000 4.32878662
1 2 5.50000  20000.00000 4.31666190
1 2 5.50000  25000.00000 4.32461113
1 2 5.50000  30000.00000 4.32337276
1 2 5.50000  35000.00000 4.33002583
1 2 5.50000  40000.00000 4.31963392
1 2 5.50000  45000.00000 4.31411185
1 2 5.50000  50000.00000 4.32168526
1 2 5.50000  55000.00000 4.32740760
1 2 5.50000  60000.00000 4.32558971
1 2 5.50000  65000.00000 4.32061873
1 2 5.50000  70000.00000 4.31681156
1 2 5.50000  75000.00000 4.32139571
1 2 5.50000  80000.00000 4.32047146
1 2 5.50000  85000.00000 4.31756962
1 2 5.50000  90000.00000 4.32234368
1 2 5.50000  95000.00000 4.32103420
1 2 5.50000 100000.00000 4.33604641
1 2 6.00000   5000.00000 4.32550127
1 2 6.00000  10000.00000 4.32001587
1 2 6.00000  15000.00000 4.31777901
1 2 6.00000  20000.00000 4.31912990
1 2 6.00000  25000.00000 4.32622553
1 2 6.00000  30000.00000 4.31164283
1 2 6.00000  35000.00000 4.32895565
1 2 6.00000  40000.00000 4.32766092
1 2 6.00000  45000.00000 4.32376728
1 2 6.00000  50000.00000 4.31956731
1 2 6.00000  55000.00000 4.32321105
1 2 6.00000  60000.00000 4.32569416
1 2 6.00000  65000.00000 4.32111437
1 2 6.00000  70000.00000 4.31979408
1 2 6.00000  75000.00000 4.31524938
1 2 6.00000  80000.00000 4.31535979
1 2 6.00000  85000.00000 4.31584981
1 2 6.00000  90000.00000 4.31878130
1 2 6.00000  95000.00000 4.32507539
1 2 6.00000 100000.00000 4.32085115
1 2 6.50000   5000.00000 4.32397201
1 2 6.50000  10000.00000 4.31527156
1 2 6.50000  15000.00000 4.31433365
1 2 6.50000  20000.00000 4.30638356
1 2 6.50000  25000.00000 4.32162950
1 2 6.50000  30000.00000 4.32613181
1 2 6.50000  35000.00000 4.32218056
1 2 6.50000  40000.00000 4.32124003
1 2 6.50000  45000.00000 4.32107065
1 2 6.50000  50000.00000 4.33204477
1 2 6.50000  55000.00000 4.32367659
1 2 6.50000  60000.00000 4.32329534
1 2 6.50000  65000.00000 4.30657620
1 2 6.50000  70000.00000 4.32691207
1 2 6.50000  75000.00000 4.32978199
1 2 6.50000  80000.00000 4.31289740
1 2 6.50000  85000.00000 4.31847215
1 2 6.50000  90000.00000 4.31187942
1 2 6.50000  95000.00000 4.33157742
1 2 6.50000 100000.00000 4.31046597
1 2 7.00000   5000.00000 4.31972251
1 2 7.00000  10000.00000 4.32374710
1 2 7.00000  15000.00000 4.31498374
1 2 7.00000  20000.00000 4.32217462
1 2 7.00000  25000.00000 4.32483274
1 2 7.00000  30000.00000 4.31677823
1 2 7.00000  35000.00000 4.32179497
1 2 7.00000  40000.00000 4.31728236
1 2 7.00000  45000.00000 4.31955911
1 2 7.00000  50000.00000 4.32436976
1 2 7.00000  55000.00000 4.31656251
1 2 7.00000  60000.00000 4.32014092
1 2 7.00000  65000.00000 4.32555591
1 2 7.00000  70000.00000 4.32635826
1 2 7.00000  75000.00000 4.31344118
1 2 7.00000  80000.00000 4.31510053
1 2 7.00000  85000.00000 4.31901877
1 2 7.00000  90000.00000 4.32396124
1 2 7.00000  95000.00000 4.32568731
1 2 7.00000 100000.00000 4.31235076
1 2 7.50000   5000.00000 4.31749048
1 2 7.50000  10000.00000 4.32029328
1 2 7.50000  15000.00000 4.32239973
1 2 7.50000  20000.00000 4.31862245
1 2 7.50000  25000.00000 4.32390247
1 2 7.50000  30000.00000 4.31648175
1 2 7.50000  35000.00000 4.31710787
1 2 7.50000  40000.00000 4.32222041
1 2 7.50000  45000.00000 4.32152933
1 2 7.50000  50000.00000 4.31861173
1 2 7.50000  55000.00000 4.32122353
1 2 7.50000  60000.00000 4.30678744
1 2 7.50000  65000.00000 4.30629771
1 2 7.50000  70000.00000 4.32640689
1 2 7.50000  75000.00000 4.31636772
1 2 7.50000  80000.00000 4.32792112
1 2 7.50000  85000.00000 4.32850924
1 2 7.50000  90000.00000 4.32249325
1 2 7.50000  95000.00000 4.31802661
1 2 7.50000 100000.00000 4.30682567
1 2 8.00000   5000.00000 4.32187472
1 2 8.00000  10000.00000 4.32190800
1 2 8.00000  15000.00000 4.32824794
1 2 8.00000  20000.00000 4.31895822
1 2 8.00000  25000.00000 4.32647720
1 2 8.00000  30000.00000 4.32856324
1 2 8.00000  35000.00000 4.32586519
1 2 8.00000  40000.00000 4.32823674
1 2 8.00000  45000.00000 4.32145349
1 2 8.00000  50000.00000 4.32653426
1 2 8.00000  55000.00000 4.32798242
1 2 8.00000  60000.00000 4.32770655
1 2 8.00000  65000.00000 4.31566069
1 2 8.00000  70000.00000 4.31852132
1 2 8.00000  75000.00000 4.30528096
1 2 8.00000  80000.00000 4.32330744
1 2 8.00000  85000.00000 4.31183925
1 2 8.00000  90000.00000 4.32355107
1 2 8.00000  95000.00000 4.32807467
1 2 8.00000 100000.00000 4.32480895
1 3 0.50000   5000.00000 0.00000000
1 3 0.50000  10000.00000 0.00000000
1 3 0.50000  15000.00000 0.00000000
1 3 0.50000  20000.00000 0.00000000
1 3 0.50000  25000.00000 0.00000000
1 3 0.50000  30000.00000 0.00000000
1 3 0.50000  35000.00000 0.00000000
1 3 0.50000  40000.00000 0.00000000
1 3 0.50000  45000.00000 0.00000000
1 3 0.50000  50000.00000 0.00000000
1 3 0.50000  55000.00000 0.00000000
1 3 0.50000  60000.00000 0.00000000
1 3 0.50000  65000.00000 0.00000000
1 3 0.50000  70000.00000 0.00000000
1 3 0.50000  75000.00000 0.00000000
1 3 0.50000  80000.00000 0.00000000
1 3 0.50000  85000.00000 0.00000000
1 3 0.50000  90000.00000 0.00000000
1 3 0.50000  95000.00000 0.00000000
1 3 0.50000 100000.00000 0.00000000
1 3 1.00000   5000.00000 0.00000000
1 3 1.00000  10000.00000 0.00000000
1 3 1.00000  15000.00000 0.00000000
1 3 1.00000  20000.00000 0.00000000
1 3 1.00000  25000.00000 0.00000000
1 3 1.00000  30000.00000 0.00000000
1 3 1.00000  35000.00000 0.00000000
1 3 1.00000  40000.00000 0.00000000
1 3 1.00000  45000.00000 0.00000000
1 3 1.00000  50000.00000 0.00000000
1 3 1.00000  55000.00000 0.00000000
1 3 1.00000  60000.00000 0.00000000
1 3 1.00000  65000.00000 0.00000000
1 3 1.00000  70000.00000 0.00000000
1 3 1.00000  75000.00000 0.00000000
1 3 1.00000  80000.00000 0.00000000
1 3 1.00000  85000.00000 0.00000000
1 3 1.00000  90000.00000 0.00000000
1 3 1.00000  95000.00000 0.00000000
1 3 1.00000 100000.00000 0.00000000
1 3 1.50000   5000.00000 0.00000000
1 3 1.50000  10000.00000 0.00000000
1 3 1.50000  15000.00000 0.00000000
1 3 1.50000  20000.00000 0.00000000
1 3 1.50000  25000.00000 0.00000000
1 3 1.50000  30000.00000 0.00000000
1 3 1.50000  35000.00000 0.00000000
1 3 1.50000  40000.00000 0.00000000
1 3 1.50000  45000.00000 0.00000000
1 3 1.50000  50000.00000 0.00000000
1 3 1.50000  55000.00000 0.00000000
1 3 1.50000  60000.00000 0.00000000
1 3 1.50000  65000.00000 0.00000000
1 3 1.50000  70000.00000 0.00000000
1 3 1.50000  75000.00000 0.00000000
1 3 1.50000  80000.00000 0.00000000
1 3 1.50000  85000.00000 0.00000000
1 3 1.50000  90000.00000 0.00000000
1 3 1.50000  95000.00000 0.00000000
1 3 1.50000 100000.00000 0.00000000
1 3 2.00000   5000.00000 0.00000000
1 3 2.00000  10000.00000 0.00000000
1 3 2.00000  15000.00000 0.00000000
1 3 2.00000  20000.00000 0.00000000
1 3 2.00000  25000.00000 0.00000000
1 3 2.00000  30000.00000 0.00000000
1 3 2.00000  35000.00000 0.00000000
1 3 2.00000  40000.00000 0.00000000
1 3 2.00000  45000.00000 0.00000000
1 3 2.00000  50000.00000 0.00000000
1 3 2.00000  55000.00000 0.00000000
1 3 2.00000  60000.00000 0.00000000
1 3 2.00000  65000.00000 0.00000000
1 3 2.00000  70000.00000 0.00000000
1 3 2.00000  75000.00000 0.00000000
1 3 2.00000  80000.00000 0.00000000
1 3 2.00000  85000.00000 0.00000000
1 3 2.00000  90000.00000 0.00000000
1 3 2.00000  95000.00000 0.00000000
1 3 2.00000 100000.00000 0.00000000
1 3 2.50000   5000.00000 0.00000000
1 3 2.50000  10000.00000 0.00000000
1 3 2.50000  15000.00000 0.00000000
1 3 2.50000  20000.00000 0.00000000
1 3 2.50000  25000.00000 0.00000000
1 3 2.50000  30000.00000 0.00000000
1 3 2.50000  35000.00000 0.00000000
1 3 2.50000  40000.00000 0.00000000
1 3 2.50000  45000.00000 0.00000000
1 3 2.50000  50000.00000 0.00000000
1 3 2.50000  55000.00000 0.00000000
1 3 2.50000  60000.00000 0.00000000
1 3 2.50000  65000.00000 0.00000000
1 3 2.50000  70000.00000 0.00000000
1 3 2.50000  75000.00000 0.00000000
1 3 2.50000  80000.00000 0.00000000
1 3 2.50000  85000.00000 0.00000000
1 3 2.50000  90000.00000 0.00000000
1 3 2.50000  95000.00000 0.00000000
1 3 2.50000 100000.00000 0.00000000
1 3 3.00000   5000.00000 0.00000000
1 3 3.00000  10000.00000 0.00000000
1 3 3.00000  15000.00000 0.00000000
1 3 3.00000  20000.00000 0.00000000
1 3 3.00000  25000.00000 0.00000000
1 3 3.00000  30000.00000 0.00000000
1 3 3.00000  35000.00000 0.00000000
1 3 3.00000  40000.00000 0.00000000
1 3 3.00000  45000.00000 0.00000000
1 3 3.00000  50000.00000 0.00000000
1 3 3.00000  55000.00000 0.00000000
1 3 3.00000  60000.00000 0.00000000
1 3 3.00000  65000.00000 0.00000000
1 3 3.00000  70000.00000 0.00000000
1 3 3.00000  75000.00000 0.00000000
1 3 3.00000  80000.00000 0.00000000
1 3 3.00000  85000.00000 0.00000000
1 3 3.00000  90000.00000 0.00000000
1 3 3.00000  95000.00000 0.00000000
1 3 3.00000 100000.00000 0.00000000
1 3 3.50000   5000.00000 0.00000000
1 3 3.50000  10000.00000 0.00000000
1 3 3.50000  15000.00000 0.00000000
1 3 3.50000  20000.00000 0.00000000
1 3 3.50000  25000.00000 0.00000000
1 3 3.50000  30000.00000 0.00000000
1 3 3.50000  35000.00000 0.00000000
1 3 3.50000  40000.00000 0.00000000
1 3 3.50000  45000.00000 0.00000000
1 3 3.50000  50000.00000 0.00000000
1 3 3.50000  55000.00000 0.00000000
1 3 3.50000  60000.00000 0.00000000
1 3 3.50000  65000.00000 0.00000000
1 3 3.50000  70000.00000 0.00000000
1 3 3.50000  75000.00000 0.00000000
1 3 3.50000  80000.00000 0.00000000
1 3 3.50000  85000.00000 0.00000000
1 3 3.50000  90000.00000 0.00000000
1 3 3.50000  95000.00000 0.00000000
1 3 3.50000 100000.00000 0.00000000
1 3 4.00000   5000.00000 0.00000000
1 3 4.00000  10000.00000 0.00000000
1 3 4.00000  15000.00000 0.00000000
1 3 4.00000  20000.00000 0.00000000
1 3 4.00000  25000.00000 0.00000000
1 3 4.00000  30000.00000 0.00000000
1 3 4.00000  35000.00000 0.00000000
1 3 4.00000  40000.00000 0.00000000
1 3 4.00000  45000.00000 0.00000000
1 3 4.00000  50000.00000 0.00000000
1 3 4.00000  55000.00000 0.00000000
1 3 4.00000  60000.00000 0.00000000
1 3 4.00000  65000.00000 0.00000000
1 3 4.00000  70000.00000 0.00000000
1 3 4.00000  75000.00000 0.00000000
1 3 4.00000  80000.00000 0.00000000
1 3 4.00000  85000.00000 0.00000000
1 3 4.00000  90000.00000 0.00000000
1 3 4.00000  95000.00000 0.00000000
1 3 4.00000 100000.00000 0.00000000
1 3 4.50000   5000.00000 0.00000000
1 3 4.50000  10000.00000 0.00000000
1 3 4.50000  15000.00000 0.00000000
1 3 4.50000  20000.00000 0.00000000
1 3 4.50000  25000.00000 0.00000000
1 3 4.50000  30000.00000 0.00000000
1 3 4.50000  35000.00000 0.00000000
1 3 4.50000  40000.00000 0.00000000
1 3 4.50000  45000.00000 0.00000000
1 3 4.50000  50000.00000 0.00000000
1 3 4.50000  55000.00000 0.00000000
1 3 4.50000  60000.00000 0.00000000
1 3 4.50000  65000.00000 0.00000000
1 3 4.50000  70000.00000 0.00000000
1 3 4.50000  75000.00000 0.00000000
1 3 4.50000  80000.00000 0.00000000
1 3 4.50000  85000.00000 0.00000000
1 3 4.50000  90000.00000 0.00000000
1 3 4.50000  95000.00000 0.00000000
1 3 4.50000 100000.00000 0.00000000
1 3 5.00000   5000.00000 4.31723173
1 3 5.00000  10000.00000 4.31848534
1 3 5.00000  15000.00000 4.32010069
1 3 5.00000  20000.00000 4.32092553
1 3 5.00000  25000.00000 4.32287872
1 3 5.00000  30000.00000 4.31770182
1 3 5.00000  35000.00000 4.31936022
1 3 5.00000  40000.00000 4.32291663
1 3 5.00000  45000.00000 4.31533380
1 3 5.00000  50000.00000 4.31908035
1 3 5.00000  55000.00000 4.31541169
1 3 5.00000  60000.00000 4.31019769
1 3 5.00000  65000.00000 4.32466639
1 3 5.00000  70000.00000 4.31447656
1 3 5.00000  75000.00000 4.31145018
1 3 5.00000  80000.00000 4.31908639
1 3 5.00000  85000.00000 4.32435196
1 3 5.00000  90000.00000 4.31516345
1 3 5.00000  95000.00000 4.32056492
1 3 5.00000 100000.00000 4.31439407
1 3 5.50000   5000.00000 4.32254312
1 3 5.50000  10000.00000 4.31371041
1 3 5.50000  15000.00000 4.31848248
1 3 5.50000  20000.00000 4.32540322
1 3 5.50000  25000.00000 4.32213011
1 3 5.50000  30000.00000 4.32264207
1 3 5.50000  35000.00000 4.31982332
1 3 5.50000  40000.00000 4.31795086
1 3 5.50000  45000.00000 4.31667073
1 3 5.50000  50000.00000 4.31879088
1 3 5.50000  55000.00000 4.32485712
1 3 5.50000  60000.00000 4.31951971
1 3 5.50000  65000.00000 4.31329461
1 3 5.50000  70000.00000 4.31935744
1 3 5.50000  75000.00000 4.32118644
1 3 5.50000  80000.00000 4.32067836
1 3 5.50000  85000.00000 4.31277054
1 3 5.50000  90000.00000 4.31407784
1 3 5.50000  95000.00000 4.32165966
1 3 5.50000 100000.00000 4.31341675
1 3 6.00000   5000.00000 4.32074713
1 3 6.00000  10000.00000 4.32211762
1 3 6.00000  15000.00000 4.31692046
1 3 6.00000  20000.00000 4.32001321
1 3 6.00000  25000.00000 4.32455948
1 3 6.00000  30000.00000 4.31711970
1 3 6.00000  35000.00000 4.31740880
1 3 6.00000  40000.00000 4.31907847
1 3 6.00000  45000.00000 4.32265342
1 3 6.00000  50000.00000 4.32394303
1 3 6.00000  55000.00000 4.32184868
1 3 6.00000  60000.00000 4.31434483
1 3 6.00000  65000.00000 4.31884223
1 3 6.00000  70000.00000 4.32557236
1 3 6.00000  75000.00000 4.32221820
1 3 6.00000  80000.00000 4.31389451
1 3 6.00000  85000.00000 4.31982772
1 3 6.00000  90000.00000 4.31876470
1 3 6.00000  95000.00000 4.31558622
1 3 6.00000 100000.00000 4.32220774
1 3 6.50000   5000.00000 4.31946691
1 3 6.50000  10000.00000 4.32742880
1 3 6.50000  15000.00000 4.32662146
1 3 6.50000  20000.00000 4.32157465
1 3 6.50000  25000.00000 4.32499115
1 3 6.50000  30000.00000 4.31530248
1 3 6.50000  35000.00000 4.32069034
1 3 6.50000  40000.00000 4.32565465
1 3 6.50000  45000.00000 4.32045558
1 3 6.50000  50000.00000 4.32859986
1 3 6.50000  55000.00000 4.31569343
1 3 6.50000  60000.00000 4.31682577
1 3 6.50000  65000.00000 4.31879890
1 3 6.50000  70000.00000 4.32202891
1 3 6.50000  75000.00000 4.32488344
1 3 6.50000  80000.00000 4.31992074
1 3 6.50000  85000.00000 4.32364254
1 3 6.50000  90000.00000 4.32013756
1 3 6.50000  95000.00000 4.32653905
1 3 6.50000 100000.00000 4.32758177
1 3 7.00000   5000.00000 4.30560221
1 3 7.00000  10000.00000 4.32283924
1 3 7.00000  15000.00000 4.32515651
1 3 7.00000  20000.00000 4.31832726
1 3 7.00000  25000.00000 4.31913014
1 3 7.00000  30000.00000 4.32336510
1 3 7.00000  35000.00000 4.31782146
1 3 7.00000  40000.00000 4.32271473
1 3 7.00000  45000.00000 4.32079807
1 3 7.00000  50000.00000 4.31826743
1 3 7.00000  55000.00000 4.31707206
1 3 7.00000  60000.00000 4.31876889
1 3 7.00000  65000.00000 4.32375129
1 3 7.00000  70000.00000 4.32153276
1 3 7.00000  75000.00000 4.31547020
1 3 7.00000  80000.00000 4.32382379
1 3 7.00000  85000.00000 4.32111478
1 3 7.00000  90000.00000 4.31952957
1 3 7.00000  95000.00000 4.32658968
1 3 7.00000 100000.00000 4.31690649
1 3 7.50000   5000.00000 4.31953011
1 3 7.50000  10000.00000 4.31711790
1 3 7.50000  15000.00000 4.32149575
1 3 7.50000  20000.00000 4.31931082
1 3 7.50000  25000.00000 4.32244198
1 3 7.50000  30000.00000 4.31885525
1 3 7.50000  35000.00000 4.32257867
1 3 7.50000  40000.00000 4.31962831
1 3 7.50000  45000.00000 4.32293750
1 3 7.50000  50000.00000 4.32359149
1 3 7.50000  55000.00000 4.31761462
1 3 7.50000  60000.00000 4.32123037
1 3 7.50000  65000.00000 4.31610921
1 3 7.50000  70000.00000 4.31990972
1 3 7.50000  75000.00000 4.32349330
1 3 7.50000  80000.00000 4.32594636
1 3 7.50000  85000.00000 4.32204127
1 3 7.50000  90000.00000 4.32422615
1 3 7.50000  95000.00000 4.31773253
1 3 7.50000 100000.00000 4.32403370
1 3 8.00000   5000.00000 4.32240136
1 3 8.00000  10000.00000 4.31732885
1 3 8.00000  15000.00000 4.32263310
1 3 8.00000  20000.00000 4.31931451
1 3 8.00000  25000.00000 4.32161959
1 3 8.00000  30000.00000 4.32263487
1 3 8.00000  35000.00000 4.31494751
1 3 8.00000  40000.00000 4.31631348
1 3 8.00000  45000.00000 4.32265422
1 3 8.00000  50000.00000 4.32004165
1 3 8.00000  55000.00000 4.32506161
1 3 8.00000  60000.00000 4.31444284
1 3 8.00000  65000.00000 4.32128004
1 3 8.00000  70000.00000 4.31613435
1 3 8.00000  75000.00000 4.32215188
1 3 8.00000  80000.00000 4.31842242
1 3 8.00000  85000.00000 4.32266156
1 3 8.00000  90000.00000 4.32073599
1 3 8.00000  95000.00000 4.31677734
1 3 8.00000 100000.00000 4.31636543
1 4 0.50000   5000.00000 0.00000000
1 4 0.50000  10000.00000 0.00000000
1 4 0.50000  15000.00000 0.00000000
1 4 0.50000  20000.00000 0.00000000
1 4 0.50000  25000.00000 0.00000000
1 4 0.50000  30000.00000 0.00000000
1 4 0.50000  35000.00000 0.00000000
1 4 0.50000  40000.00000 0.00000000
1 4 0.50000  45000.00000 0.00000000
1 4 0.50000  50000.00000 0.00000000
1 4 0.50000  55000.00000 0.00000000
1 4 0.50000  60000.00000 0.00000000
1 4 0.50000  65000.00000 0.00000000
1 4 0.50000  70000.00000 0.00000000
1 4 0.50000  75000.00000 0.00000000
1 4 0.50000  80000.00000 0.00000000
1 4 0.50000  85000.00000 0.00000000
1 4 0.50000  90000.00000 0.00000000
1 4 0.50000  95000.00000 0.00000000
1 4 0.50000 100000.00000 0.00000000
1 4 1.00000   5000.00000 0.00000000
1 4 1.00000  10000.00000 0.00000000
1 4 1.00000  15000.00000 0.00000000
1 4 1.00000  20000.00000 0.00000000
1 4 1.00000  25000.00000 0.00000000
1 4 1.00000  30000.00000 0.00000000
1 4 1.00000  35000.00000 0.00000000
1 4 1.00000  40000.00000 0.00000000
1 4 1.00000  45000.00000 0.00000000
1 4 1.00000  50000.00000 0.00000000
1 4 1.00000  55000.00000 0.00000000
1 4 1.00000  60000.00000 0.00000000
1 4 1.00000  65000.00000 0.00000000
1 4 1.00000  70000.00000 0.00000000
1 4 1.00000  75000.00000 0.00000000
1 4 1.00000  80000.00000 0.00000000
1 4 1.00000  85000.00000 0.00000000
1 4 1.00000  90000.00000 0.00000000
1 4 1.00000  95000.00000 0.00000000
1 4 1.00000 100000.00000 0.00000000
1 4 1.50000   5000.00000 0.00000000
1 4 1.50000  10000.00000 0.00000000
1 4 1.50000  15000.00000 0.00000000
1 4 1.50000  20000.00000 0.00000000
1 4 1.50000  25000.00000 0.00000000
1 4 1.50000  30000.00000 0.00000000
1 4 1.50000  35000.00000 0.00000000
1 4 1.50000  40000.00000 0.00000000
1 4 1.50000  45000.00000 0.00000000
1 4 1.50000  50000.00000 0.00000000
1 4 1.50000  55000.00000 0.00000000
1 4 1.50000  60000.00000 0.00000000
1 4 1.50000  65000.00000 0.00000000
1 4 1.50000  70000.00000 0.00000000
1 4 1.50000  75000.00000 0.00000000
1 4 1.50000  80000.00000 0.00000000
1 4 1.50000  85000.00000 0.00000000
1 4 1.50000  90000.00000 0.00000000
1 4 1.50000  95000.00000 0.00000000
1 4 1.50000 100000.00000 0.00000000
1 4 2.00000   5000.00000 0.00000000
1 4 2.00000  10000.00000 0.00000000
1 4 2.00000  15000.00000 0.00000000
1 4 2.00000  20000.00000 0.00000000
1 4 2.00000  25000.00000 0.00000000
1 4 2.00000  30000.00000 0.00000000
1 4 2.00000  35000.00000 0.00000000
1 4 2.00000  40000.00000 0.00000000
1 4 2.00000  45000.00000 0.00000000
1 4 2.00000  50000.00000 0.00000000
1 4 2.00000  55000.00000 0.00000000
1 4 2.00000  60000.00000 0.00000000
1 4 2.00000  65000.00000 0.00000000
1 4 2.00000  70000.00000 0.00000000
1 4 2.00000  75000.00000 0.00000000
1 4 2.00000  80000.00000 0.00000000
1 4 2.00000  85000.00000 0.00000000
1 4 2.00000  90000.00000 0.00000000
1 4 2.00000  95000.00000 0.00000000
1 4 2.00000 100000.00000 0.00000000
1 4 2.50000   5000.00000 0.00000000
1 4 2.50000  10000.00000 0.00000000
1 4 2.50000  15000.00000 0.00000000
1 4 2.50000  20000.00000 0.00000000
1 4 2.50000  25000.00000 0.00000000
1 4 2.50000  30000.00000 0.00000000
1 4 2.50000  35000.00000 0.00000000
1 4 2.50000  40000.00000 0.00000000
1 4 2.50000  45000.00000 0.00000000
1 4 2.50000  50000.00000 0.00000000
1 4 2.50000  55000.00000 0.00000000
1 4 2.50000  60000.00000 0.00000000
1 4 2.50000  65000.00000 0.00000000
1 4 2.50000  70000.00000 0.00000000
1 4 2.50000  75000.00000 0.00000000
1 4 2.50000  80000.00000 0.00000000
1 4 2.50000  85000.00000 0.00000000
1 4 2.50000  90000.00000 0.00000000
1 4 2.50000  95000.00000 0.00000000
1 4 2.50000 100000.00000 0.00000000
1 4 3.00000   5000.00000 0.00000000
1 4 3.00000  10000.00000 0.00000000
1 4 3.00000  15000.00000 0.00000000
1 4 3.00000  20000.00000 0.00000000
1 4 3.00000  25000.00000 0.00000000
1 4 3.00000  30000.00000 0.00000000
1 4 3.00000  35000.00000 0.00000000
1 4 3.00000  40000.00000 0.00000000
1 4 3.00000  45000.00000 0.00000000
1 4 3.00000  50000.00000 0.00000000
1 4 3.00000  55000.00000 0.00000000
1 4 3.00000  60000.00000 0.00000000
1 4 3.00000  65000.00000 0.00000000
1 4 3.00000  70000.00000 0.00000000
1 4 3.00000  75000.00000 0.00000000
1 4 3.00000  80000.00000 0.00000000
1 4 3.00000  85000.00000 0.00000000
1 4 3.00000  90000.00000 0.00000000
1 4 3.00000  95000.00000 0.00000000
1 4 3.00000 100000.00000 0.00000000
1 4 3.50000   5000.00000 0.00000000
1 4 3.50000  10000.00000 0.00000000
1 4 3.50000  15000.00000 0.00000000
1 4 3.50000  20000.00000 0.00000000
1 4 3.50000  25000.00000 0.00000000
1 4 3.50000  30000.00000 0.00000000
1 4 3.50000  35000.00000 0.00000000
1 4 3.50000  40000.00000 0.00000000
1 4 3.50000  45000.00000 0.00000000
1 4 3.50000  50000.00000 0.00000000
1 4 3.50000  55000.00000 0.00000000
1 4 3.50000  60000.00000 0.00000000
1 4 3.50000  65000.00000 0.00000000
1 4 3.50000  70000.00000 0.00000000
1 4 3.50000  75000.00000 0.00000000
1 4 3.50000  80000.00000 0.00000000
1 4 3.50000  85000.00000 0.00000000
1 4 3.50000  90000.00000 0.00000000
1 4 3.50000  95000.00000 0.00000000
1 4 3.50000 100000.00000 0.00000000
1 4 4.00000   5000.00000 0.00000000
1 4 4.00000  10000.00000 0.00000000
1 4 4.00000  15000.00000 0.00000000
1 4 4.00000  20000.00000 0.00000000
1 4 4.00000  25000.00000 0.00000000
1 4 4.00000  30000.00000 0.00000000
1 4 4.00000  35000.00000 0.00000000
1 4 4.00000  40000.00000 0.00000000
1 4 4.00000  45000.00000 0.00000000
1 4 4.00000  50000.00000 0.00000000
1 4 4.00000  55000.00000 0.00000000
1 4 4.00000  60000.00000 0.00000000
1 4 4.00000  65000.00000 0.00000000
1 4 4.00000  70000.00000 0.00000000
1 4 4.00000  75000.00000 0.00000000
1 4 4.00000  80000.00000 0.00000000
1 4 4.00000  85000.00000 0.00000000
1 4 4.00000  90000.00000 0.00000000
1 4 4.00000  95000.00000 0.00000000
1 4 4.00000 100000.00000 0.00000000
1 4 4.50000   5000.00000 0.00000000
1 4 4.50000  10000.00000 0.00000000
1 4 4.50000  15000.00000 0.00000000
1 4 4.50000  20000.00000 0.00000000
1 4 4.50000  25000.00000 0.00000000
1 4 4.50000  30000.00000 0.00000000
1 4 4.50000  35000.00000 0.00000000
1 4 4.50000  40000.00000 0.00000000
1 4 4.50000  45000.00000 0.00000000
1 4 4.50000  50000.00000 0.00000000
1 4 4.50000  55000.00000 0.00000000
1 4 4.50000  60000.00000 0.00000000
1 4 4.50000  65000.00000 0.00000000
1 4 4.50000  70000.00000 0.00000000
1 4 4.50000  75000.00000 0.00000000
1 4 4.50000  80000.00000 0.00000000
1 4 4.50000  85000.00000 0.00000000
1 4 4.50000  90000.00000 0.00000000
1 4 4.50000  95000.00000 0.00000000
1 4 4.50000 100000.00000 0.00000000
1 4 5.00000   5000.00000 0.00000000
1 4 5.00000  10000.00000 0.00000000
1 4 5.00000  15000.00000 0.00000000
1 4 5.00000  20000.00000 0.00000000
1 4 5.00000  25000.00000 0.00000000
1 4 5.00000  30000.00000 0.00000000
1 4 5.00000  35000.00000 0.00000000
1 4 5.00000  40000.00000 0.00000000
1 4 5.00000  45000.00000 0.00000000
1 4 5.00000  50000.00000 0.00000000
1 4 5.00000  55000.00000 0.00000000
1 4 5.00000  60000.00000 0.00000000
1 4 5.00000  65000.00000 0.00000000
1 4 5.00000  70000.00000 0.00000000
1 4 5.00000  75000.00000 0.00000000
1 4 5.00000  80000.00000 0.00000000
1 4 5.00000  85000.00000 0.00000000
1 4 5.00000  90000.00000 0.00000000
1 4 5.00000  95000.00000 0.00000000
1 4 5.00000 100000.00000 0.00000000
1 4 5.50000   5000.00000 0.00000000
1 4 5.50000  10000.00000 0.00000000
1 4 5.50000  15000.00000 0.00000000
1 4 5.50000  20000.00000 0.00000000
1 4 5.50000  25000.00000 0.00000000
1 4 5.50000  30000.00000 0.00000000
1 4 5.50000  35000.00000 0.00000000
1 4 5.50000  40000.00000 0.00000000
1 4 5.50000  45000.00000 0.00000000
1 4 5.50000  50000.00000 0.00000000
1 4 5.50000  55000.00000 0.00000000
1 4 5.50000  60000.00000 0.00000000
1 4 5.50000  65000.00000 0.00000000
1 4 5.50000  70000.00000 0.00000000
1 4 5.50000  75000.00000 0.00000000
1 4 5.50000  80000.00000 0.00000000
1 4 5.50000  85000.00000 0.00000000
1 4 5.50000  90000.00000 0.00000000
1 4 5.50000  95000.00000 0.00000000
1 4 5.50000 100000.00000 0.00000000
1 4 6.00000   5000.00000 0.00000000
1 4 6.00000  10000.00000 0.00000000
1 4 6.00000  15000.00000 0.00000000
1 4 6.00000  20000.00000 0.00000000
1 4 6.00000  25000.00000 0.00000000
1 4 6.00000  30000.00000 0.00000000
1 4 6.00000  35000.00000 0.00000000
1 4 6.00000  40000.00000 0.00000000
1 4 6.00000  45000.00000 0.00000000
1 4 6.00000  50000.00000 0.00000000
1 4 6.00000  55000.00000 0.00000000
1 4 6.00000  60000.00000 0.00000000
1 4 6.00000  65000.00000 0.00000000
1 4 6.00000  70000.00000 0.00000000
1 4 6.00000  75000.00000 0.00000000
1 4 6.00000  80000.00000 0.00000000
1 4 6.00000  85000.00000 0.00000000
1 4 6.00000  90000.00000 0.00000000
1 4 6.00000  95000.00000 0.00000000
1 4 6.00000 100000.00000 0.00000000
1 4 6.50000   5000.00000 0.00000000
1 4 6.50000  10000.00000 0.00000000
1 4 6.50000  15000.00000 0.00000000
1 4 6.50000  20000.00000 0.00000000
1 4 6.50000  25000.00000 0.00000000
1 4 6.50000  30000.00000 0.00000000
1 4 6.50000  35000.00000 0.00000000
1 4 6.50000  40000.00000 0.00000000
1 4 6.50000  45000.00000 0.00000000
1 4 6.50000  50000.00000 0.00000000
1 4 6.50000  55000.00000 0.00000000
1 4 6.50000  60000.00000 0.00000000
1 4 6.50000  65000.00000 0.00000000
1 4 6.50000  70000.00000 0.00000000
1 4 6.50000  75000.00000 0.00000000
1 4 6.50000  80000.00000 0.00000000
1 4 6.50000  85000.00000 0.00000000
1 4 6.50000  90000.00000 0.00000000
1 4 6.50000  95000.00000 0.00000000
1 4 6.50000 100000.00000 0.00000000
1 4 7.00000   5000.00000 0.00000000
1 4 7.00000  10000.00000 0.00000000
1 4 7.00000  15000.00000 0.00000000
1 4 7.00000  20000.00000 0.00000000
1 4 7.00000  25000.00000 0.00000000
1 4 7.00000  30000.00000 0.00000000
1 4 7.00000  35000.00000 0.00000000
1 4 7.00000  40000.00000 0.00000000
1 4 7.00000  45000.00000 0.00000000
1 4 7.00000  50000.00000 0.00000000
1 4 7.00000  55000.00000 0.00000000
1 4 7.00000  60000.00000 0.00000000
1 4 7.00000  65000.00000 0.00000000
1 4 7.00000  70000.00000 0.00000000
1 4 7.00000  75000.00000 0.00000000
1 4 7.00000  80000.00000 0.00000000
1 4 7.00000  85000.00000 0.00000000
1 4 7.00000  90000.00000 0.00000000
1 4 7.00000  95000.00000 0.00000000
1 4 7.00000 100000.00000 0.00000000
1 4 7.50000   5000.00000 0.00000000
1 4 7.50000  10000.00000 0.00000000
1 4 7.50000  15000.00000 0.00000000
1 4 7.50000  20000.00000 0.00000000
1 4 7.50000  25000.00000 0.00000000
1 4 7.50000  30000.00000 0.00000000
1 4 7.50000  35000.00000 0.00000000
1 4 7.50000  40000.00000 0.00000000
1 4 7.50000  45000.00000 0.00000000
1 4 7.50000  50000.00000 0.00000000
1 4 7.50000  55000.00000 0.00000000
1 4 7.50000  60000.00000 0.00000000
1 4 7.50000  65000.00000 0.00000000
1 4 7.50000  70000.00000 0.00000000
1 4 7.50000  75000.00000 0.00000000
1 4 7.50000  80000.00000 0.00000000
1 4 7.50000  85000.00000 0.00000000
1 4 7.50000  90000.00000 0.00000000
1 4 7.50000  95000.00000 0.00000000
1 4 7.50000 100000.00000 0.00000000
1 4 8.00000   5000.00000 0.00000000
1 4 8.00000  10000.00000 0.00000000
1 4 8.00000  15000.00000 0.00000000
1 4 8.00000  20000.00000 0.00000000
1 4 8.00000  25000.00000 0.00000000
1 4 8.00000  30000.00000 0.00000000
1 4 8.00000  35000.00000 0.00000000
1 4 8.00000  40000.00000 0.00000000
1 4 8.00000  45000.00000 0.00000000
1 4 8.00000  50000.00000 0.00000000
1 4 8.00000  55000.00000 0.00000000
1 4 8.00000  60000.00000 0.00000000
1 4 8.00000  65000.00000 0.00000000
1 4 8.00000  70000.00000 0.00000000
1 4 8.00000  75000.00000 0.00000000
1 4 8.00000  80000.00000 0.00000000
1 4 8.00000  85000.00000 0.00000000
1 4 8.00000  90000.00000 0.00000000
1 4 8.00000  95000.00000 0.00000000
1 4 8.00000 100000.00000 0.00000000
2 1 0.50000   5000.00000 0.00000000
2 1 0.50000  10000.00000 0.00000000
2 1 0.50000  15000.00000 0.00000000
2 1 0.50000  20000.00000 0.00000000
2 1 0.50000  25000.00000 0.00000000
2 1 0.50000  30000.00000 0.00000000
2 1 0.50000  35000.00000 0.00000000
2 1 0.50000  40000.00000 0.00000000
2 1 0.50000  45000.00000 0.00000000
2 1 0.50000  50000.00000 0.00000000
2 1 0.50000  55000.00000 0.00000000
2 1 0.50000  60000.00000 0.00000000
2 1 0.50000  65000.00000 0.00000000
2 1 0.50000  70000.00000 0.00000000
2 1 0.50000  75000.00000 0.00000000
2 1 0.50000  80000.00000 0.00000000
2 1 0.50000  85000.00000 0.00000000
2 1 0.50000  90000.00000 0.00000000
2 1 0.50000  95000.00000 0.00000000
2 1 0.50000 100000.00000 0.00000000
2 1 1.00000   5000.00000 0.00000000
2 1 1.00000  10000.00000 0.00000000
2 1 1.00000  15000.00000 0.00000000
2 1 1.00000  20000.00000 0.00000000
2 1 1.00000  25000.00000 0.00000000
2 1 1.00000  30000.00000 0.00000000
2 1 1.00000  35000.00000 0.00000000
2 1 1.00000  40000.00000 0.00000000
2 1 1.00000  45000.00000 0.00000000
2 1 1.00000  50000.00000 0.00000000
2 1 1.00000  55000.00000 0.00000000
2 1 1.00000  60000.00000 0.00000000
2 1 1.00000  65000.00000 0.00000000
2 1 1.00000  70000.00000 0.00000000
2 1 1.00000  75000.00000 0.00000000
2 1 1.00000  80000.00000 0.00000000
2 1 1.00000  85000.00000 0.00000000
2 1 1.00000  90000.00000 0.00000000
2 1 1.00000  95000.00000 0.00000000
2 1 1.00000 100000.00000 0.00000000
2 1 1.50000   5000.00000 0.00000000
2 1 1.50000  10000.00000 0.00000000
2 1 1.50000  15000.00000 0.00000000
2 1 1.50000  20000.00000 0.00000000
2 1 1.50000  25000.00000 0.00000000
2 1 1.50000  30000.00000 0.00000000
2 1 1.50000  35000.00000 0.00000000
2 1 1.50000  40000.00000 0.00000000
2 1 1.50000  45000.00000 0.00000000
2 1 1.50000  50000.00000 0.00000000
2 1 1.50000  55000.00000 0.00000000
2 1 1.50000  60000.00000 0.00000000
2 1 1.50000  65000.00000 0.00000000
2 1 1.50000  70000.00000 0.00000000
2 1 1.50000  75000.00000 0.00000000
2 1 1.50000  80000.00000 0.00000000
2 1 1.50000  85000.00000 0.00000000
2 1 1.50000  90000.00000 0.00000000
2 1 1.50000  95000.00000 0.00000000
2 1 1.50000 100000.00000 0.00000000
2 1 2.00000   5000.00000 0.00000000
2 1 2.00000  10000.00000 0.00000000
2 1 2.00000  15000.00000 0.00000000
2 1 2.00000  20000.00000 0.00000000
2 1 2.00000  25000.00000 0.00000000
2 1 2.00000  30000.00000 0.00000000
2 1 2.00000  35000.00000 0.00000000
2 1 2.00000  40000.00000 0.00000000
2 1 2.00000  45000.00000 0.00000000
2 1 2.00000  50000.00000 0.00000000
2 1 2.00000  55000.00000 0.00000000
2 1 2.00000  60000.00000 0.00000000
2 1 2.00000  65000.00000 0.00000000
2 1 2.00000  70000.00000 0.00000000
2 1 2.00000  75000.00000 0.00000000
2 1 2.00000  80000.00000 0.00000000
2 1 2.00000  85000.00000 0.00000000
2 1 2.00000  90000.00000 0.00000000
2 1 2.00000  95000.00000 0.00000000
2 1 2.00000 100000.00000 0.00000000
2 1 2.50000   5000.00000 0.00000000
2 1 2.50000  10000.00000 0.00000000
2 1 2.50000  15000.00000 0.00000000
2 1 2.50000  20000.00000 0.00000000
2 1 2.50000  25000.00000 0.00000000
2 1 2.50000  30000.00000 0.00000000
2 1 2.50000  35000.00000 0.00000000
2 1 2.50000  40000.00000 0.00000000
2 1 2.50000  45000.00000 0.00000000
2 1 2.50000  50000.00000 0.00000000
2 1 2.50000  55000.00000 0.00000000
2 1 2.50000  60000.00000 0.00000000
2 1 2.50000  65000.00000 0.00000000
2 1 2.50000  70000.00000 0.00000000
2 1 2.50000  75000.00000 0.00000000
2 1 2.50000  80000.00000 0.00000000
2 1 2.50000  85000.00000 0.00000000
2 1 2.50000  90000.00000 0.00000000
2 1 2.50000  95000.00000 0.00000000
2 1 2.50000 100000.00000 0.00000000
2 1 3.00000   5000.00000 0.00000000
2 1 3.00000  10000.00000 0.00000000
2 1 3.00000  15000.00000 0.00000000
2 1 3.00000  20000.00000 0.00000000
2 1 3.00000  25000.00000 0.00000000
2 1 3.00000  30000.00000 0.00000000
2 1 3.00000  35000.00000 0.00000000
2 1 3.00000  40000.00000 0.00000000
2 1 3.00000  45000.00000 0.00000000
2 1 3.00000  50000.00000 0.00000000
2 1 3.00000  55000.00000 0.00000000
2 1 3.00000  60000.00000 0.00000000
2 1 3.00000  65000.00000 0.00000000
2 1 3.00000  70000.00000 0.00000000
2 1 3.00000  75000.00000 0.00000000
2 1 3.00000  80000.00000 0.00000000
2 1 3.00000  85000.00000 0.00000000
2 1 3.00000  90000.00000 0.00000000
2 1 3.00000  95000.00000 0.00000000
2 1 3.00000 100000.00000 0.00000000
2 1 3.50000   5000.00000 0.00000000
2 1 3.50000  10000.00000 0.00000000
2 1 3.50000  15000.00000 0.00000000
2 1 3.50000  20000.00000 0.00000000
2 1 3.50000  25000.00000 0.00000000
2 1 3.50000  30000.00000 0.00000000
2 1 3.50000  35000.00000 0.00000000
2 1 3.50000  40000.00000 0.00000000
2 1 3.50000  45000.00000 0.00000000
2 1 3.50000  50000.00000 0.00000000
2 1 3.50000  55000.00000 0.00000000
2 1 3.50000  60000.00000 0.00000000
2 1 3.50000  65000.00000 0.00000000
2 1 3.50000  70000.00000 0.00000000
2 1 3.50000  75000.00000 0.00000000
2 1 3.50000  80000.00000 0.00000000
2 1 3.50000  85000.00000 0.00000000
2 1 3.50000  90000.00000 0.00000000
2 1 3.50000  95000.00000 0.00000000
2 1 3.50000 100000.00000 0.00000000
2 1 4.00000   5000.00000 0.00000000
2 1 4.00000  10000.00000 0.00000000
2 1 4.00000  15000.00000 0.00000000
2 1 4.00000  20000.00000 0.00000000
2 1 4.00000  25000.00000 0.00000000
2 1 4.00000  30000.00000 0.00000000
2 1 4.00000  35000.00000 0.00000000
2 1 4.00000  40000.00000 0.00000000
2 1 4.00000  45000.00000 0.00000000
2 1 4.00000  50000.00000 0.00000000
2 1 4.00000  55000.00000 0.00000000
2 1 4.00000  60000.00000 0.00000000
2 1 4.00000  65000.00000 0.00000000
2 1 4.00000  70000.00000 0.00000000
2 1 4.00000  75000.00000 0.00000000
2 1 4.00000  80000.00000 0.00000000
2 1 4.00000  85000.00000 0.00000000
2 1 4.00000  90000.00000 0.00000000
2 1 4.00000  95000.00000 0.00000000
2 1 4.00000 100000.00000 0.00000000
2 1 4.50000   5000.00000 0.00000000
2 1 4.50000  10000.00000 0.00000000
2 1 4.50000  15000.00000 0.00000000
2 1 4.50000  20000.00000 0.00000000
2 1 4.50000  25000.00000 0.00000000
2 1 4.50000  30000.00000 0.00000000
2 1 4.50000  35000.00000 0.00000000
2 1 4.50000  40000.00000 0.00000000
2 1 4.50000  45000.00000 0.00000000
2 1 4.50000  50000.00000 0.00000000
2 1 4.50000  55000.00000 0.00000000
2 1 4.50000  60000.00000 0.00000000
2 1 4.50000  65000.00000 0.00000000
2 1 4.50000  70000.00000 0.00000000
2 1 4.50000  75000.00000 0.00000000
2 1 4.50000  80000.00000 0.00000000
2 1 4.50000  85000.00000 0.00000000
2 1 4.50000  90000.00000 0.00000000
2 1 4.50000  95000.00000 0.00000000
2 1 4.50000 100000.00000 0.00000000
2 1 5.00000   5000.00000 0.00000000
2 1 5.00000  10000.00000 0.00000000
2 1 5.00000  15000.00000 0.00000000
2 1 5.00000  20000.00000 0.00000000
2 1 5.00000  25000.00000 0.00000000
2 1 5.00000  30000.00000 0.00000000
2 1 5.00000  35000.00000 0.00000000
2 1 5.00000  40000.00000 0.00000000
2 1 5.00000  45000.00000 0.00000000
2 1 5.00000  50000.00000 0.00000000
2 1 5.00000  55000.00000 0.00000000
2 1 5.00000  60000.00000 0.00000000
2 1 5.00000  65000.00000 0.00000000
2 1 5.00000  70000.00000 0.00000000
2 1 5.00000  75000.00000 0.00000000
2 1 5.00000  80000.00000 0.00000000
2 1 5.00000  85000.00000 0.00000000
2 1 5.00000  90000.00000 0.00000000
2 1 5.00000  95000.00000 0.00000000
2 1 5.00000 100000.00000 0.00000000
2 1 5.50000   5000.00000 0.00000000
2 1 5.50000  10000.00000 0.00000000
2 1 5.50000  15000.00000 0.00000000
2 1 5.50000  20000.00000 0.00000000
2 1 5.50000  25000.00000 0.00000000
2 1 5.50000  30000.00000 0.00000000
2 1 5.50000  35000.00000 0.00000000
2 1 5.50000  40000.00000 0.00000000
2 1 5.50000  45000.00000 0.00000000
2 1 5.50000  50000.00000 0.00000000
2 1 5.50000  55000.00000 0.00000000
2 1 5.50000  60000.00000 0.00000000
2 1 5.50000  65000.00000 0.00000000
2 1 5.50000  70000.00000 0.00000000
2 1 5.50000  75000.00000 0.00000000
2 1 5.50000  80000.00000 0.00000000
2 1 5.50000  85000.00000 0.00000000
2 1 5.50000  90000.00000 0.00000000
2 1 5.50000  95000.00000 0.00000000
2 1 5.50000 100000.00000 0.00000000
2 1 6.00000   5000.00000 0.00000000
2 1 6.00000  10000.00000 0.00000000
2 1 6.00000  15000.00000 0.00000000
2 1 6.00000  20000.00000 0.00000000
2 1 6.00000  25000.00000 0.00000000
2 1 6.00000  30000.00000 0.00000000
2 1 6.00000  35000.00000 0.00000000
2 1 6.00000  40000.00000 0.00000000
2 1 6.00000  45000.00000 0.00000000
2 1 6.00000  50000.00000 0.00000000
2 1 6.00000  55000.00000 0.00000000
2 1 6.00000  60000.00000 0.00000000
2 1 6.00000  65000.00000 0.00000000
2 1 6.00000  70000.00000 0.00000000
2 1 6.00000  75000.00000 0.00000000
2 1 6.00000  80000.00000 0.00000000
2 1 6.00000  85000.00000 0.00000000
2 1 6.00000  90000.00000 0.00000000
2 1 6.00000  95000.00000 0.00000000
2 1 6.00000 100000.00000 0.00000000
2 1 6.50000   5000.00000 0.00000000
2 1 6.50000  10000.00000 0.00000000
2 1 6.50000  15000.00000 0.00000000
2 1 6.50000  20000.00000 0.00000000
2 1 6.50000  25000.00000 0.00000000
2 1 6.50000  30000.00000 0.00000000
2 1 6.50000  35000.00000 0.00000000
2 1 6.50000  40000.00000 0.00000000
2 1 6.50000  45000.00000 0.00000000
2 1 6.50000  50000.00000 0.00000000
2 1 6.50000  55000.00000 0.00000000
2 1 6.50000  60000.00000 0.00000000
2 1 6.50000  65000.00000 0.00000000
2 1 6.50000  70000.00000 0.00000000
2 1 6.50000  75000.00000 0.00000000
2 1 6.50000  80000.00000 0.00000000
2 1 6.50000  85000.00000 0.00000000
2 1 6.50000  90000.00000 0.00000000
2 1 6.50000  95000.00000 0.00000000
2 1 6.50000 100000.00000 0.00000000
2 1 7.00000   5000.00000 0.00000000
2 1 7.00000  10000.00000 0.00000000
2 1 7.00000  15000.00000 0.00000000
2 1 7.00000  20000.00000 0.00000000
2 1 7.00000  25000.00000 0.00000000
2 1 7.00000  30000.00000 0.00000000
2 1 7.00000  35000.00000 0.00000000
2 1 7.00000  40000.00000 0.00000000
2 1 7.00000  45000.00000 0.00000000
2 1 7.00000  50000.00000 0.00000000
2 1 7.00000  55000.00000 0.00000000
2 1 7.00000  60000.00000 0.00000000
2 1 7.00000  65000.00000 0.00000000
2 1 7.00000  70000.00000 0.00000000
2 1 7.00000  75000.00000 0.00000000
2 1 7.00000  80000.00000 0.00000000
2 1 7.00000  85000.00000 0.00000000
2 1 7.00000  90000.00000 0.00000000
2 1 7.00000  95000.00000 0.00000000
2 1 7.00000 100000.00000 0.00000000
2 1 7.50000   5000.00000 0.00000000
2 1 7.50000  10000.00000 0.00000000
2 1 7.50000  15000.00000 0.00000000
2 1 7.50000  20000.00000 0.00000000
2 1 7.50000  25000.00000 0.00000000
2 1 7.50000  30000.00000 0.00000000
2 1 7.50000  35000.00000 0.00000000
2 1 7.50000  40000.00000 0.00000000
2 1 7.50000  45000.00000 0.00000000
2 1 7.50000  50000.00000 0.00000000
2 1 7.50000  55000.00000 0.00000000
2 1 7.50000  60000.00000 0.00000000
2 1 7.50000  65000.00000 0.00000000
2 1 7.50000  70000.00000 0.00000000
2 1 7.50000  75000.00000 0.00000000
2 1 7.50000  80000.00000 0.00000000
2 1 7.50000  85000.00000 0.00000000
2 1 7.50000  90000.00000 0.00000000
2 1 7.50000  95000.00000 0.00000000
2 1 7.50000 100000.00000 0.00000000
2 1 8.00000   5000.00000 0.00000000
2 1 8.00000  10000.00000 0.00000000
2 1 8.00000  15000.00000 0.00000000
2 1 8.00000  20000.00000 0.00000000
2 1 8.00000  25000.00000 0.00000000
2 1 8.00000  30000.00000 0.00000000
2 1 8.00000  35000.00000 0.00000000
2 1 8.00000  40000.00000 0.00000000
2 1 8.00000  45000.00000 0.00000000
2 1 8.00000  50000.00000 0.00000000
2 1 8.00000  55000.00000 0.00000000
2 1 8.00000  60000.00000 0.00000000
2 1 8.00000  65000.00000 0.00000000
2 1 8.00000  70000.00000 0.00000000
2 1 8.00000  75000.00000 0.00000000
2 1 8.00000  80000.00000 0.00000000
2 1 8.00000  85000.00000 0.00000000
2 1 8.00000  90000.00000 0.00000000
2 1 8.00000  95000.00000 0.00000000
2 1 8.00000 100000.00000 0.00000000
2 2 0.50000   5000.00000 0.00000000
2 2 0.50000  10000.00000 0.00000000
2 2 0.50000  15000.00000 0.00000000
2 2 0.50000  20000.00000 0.00000000
2 2 0.50000  25000.00000 0.00000000
2 2 0.50000  30000.00000 0.00000000
2 2 0.50000  35000.00000 0.00000000
2 2 0.50000  40000.00000 0.00000000
2 2 0.50000  45000.00000 0.00000000
2 2 0.50000  50000.00000 0.00000000
2 2 0.50000  55000.00000 0.00000000
2 2 0.50000  60000.00000 0.00000000
2 2 0.50000  65000.00000 0.00000000
2 2 0.50000  70000.00000 0.00000000
2 2 0.50000  75000.00000 0.00000000
2 2 0.50000  80000.00000 0.00000000
2 2 0.50000  85000.00000 0.00000000
2 2 0.50000  90000.00000 0.00000000
2 2 0.50000  95000.00000 0.00000000
2 2 0.50000 100000.00000 0.00000000
2 2 1.00000   5000.00000 0.00000000
2 2 1.00000  10000.00000 0.00000000
2 2 1.00000  15000.00000 0.00000000
2 2 1.00000  20000.00000 0.00000000
2 2 1.00000  25000.00000 0.00000000
2 2 1.00000  30000.00000 0.00000000
2 2 1.00000  35000.00000 0.00000000
2 2 1.00000  40000.00000 0.00000000
2 2 1.00000  45000.00000 0.00000000
2 2 1.00000  50000.00000 0.00000000
2 2 1.00000  55000.00000 0.00000000
2 2 1.00000  60000.00000 0.00000000
2 2 1.00000  65000.00000 0.00000000
2 2 1.00000  70000.00000 0.00000000
2 2 1.00000  75000.00000 0.00000000
2 2 1.00000  80000.00000 0.00000000
2 2 1.00000  85000.00000 0.00000000
2 2 1.00000  90000.00000 0.00000000
2 2 1.00000  95000.00000 0.00000000
2 2 1.00000 100000.00000 0.00000000
2 2 1.50000   5000.00000 0.00000000
2 2 1.50000  10000.00000 0.00000000
2 2 1.50000  15000.00000 0.00000000
2 2 1.50000  20000.00000 0.00000000
2 2 1.50000  25000.00000 0.00000000
2 2 1.50000  30000.00000 0.00000000
2 2 1.50000  35000.00000 0.00000000
2 2 1.50000  40000.00000 0.00000000
2 2 1.50000  45000.00000 0.00000000
2 2 1.50000  50000.00000 0.00000000
2 2 1.50000  55000.00000 0.00000000
2 2 1.50000  60000.00000 0.00000000
2 2 1.50000  65000.00000 0.00000000
2 2 1.50000  70000.00000 0.00000000
2 2 1.50000  75000.00000 0.00000000
2 2 1.50000  80000.00000 0.00000000
2 2 1.50000  85000.00000 0.00000000
2 2 1.50000  90000.00000 0.00000000
2 2 1.50000  95000.00000 0.00000000
2 2 1.50000 100000.00000 0.00000000
2 2 2.00000   5000.00000 0.00000000
2 2 2.00000  10000.00000 0.00000000
2 2 2.00000  15000.00000 0.00000000
2 2 2.00000  20000.00000 0.00000000
2 2 2.00000  25000.00000 0.00000000
2 2 2.00000  30000.00000 0.00000000
2 2 2.00000  35000.00000 0.00000000
2 2 2.00000  40000.00000 0.00000000
2 2 2.00000  45000.00000 0.00000000
2 2 2.00000  50000.00000 0.00000000
2 2 2.00000  55000.00000 0.00000000
2 2 2.00000  60000.00000 0.00000000
2 2 2.00000  65000.00000 0.00000000
2 2 2.00000  70000.00000 0.00000000
2 2 2.00000  75000.00000 0.00000000
2 2 2.00000  80000.00000 0.00000000
2 2 2.00000  85000.00000 0.00000000
2 2 2.00000  90000.00000 0.00000000
2 2 2.00000  95000.00000 0.00000000
2 2 2.00000 100000.00000 0.00000000
2 2 2.50000   5000.00000 0.00000000
2 2 2.50000  10000.00000 0.00000000
2 2 2.50000  15000.00000 0.00000000
2 2 2.50000  20000.00000 0.00000000
2 2 2.50000  25000.00000 0.00000000
2 2 2.50000  30000.00000 0.00000000
2 2 2.50000  35000.00000 0.00000000
2 2 2.50000  40000.00000 0.00000000
2 2 2.50000  45000.00000 0.00000000
2 2 2.50000  50000.00000 0.00000000
2 2 2.50000  55000.00000 0.00000000
2 2 2.50000  60000.00000 0.00000000
2 2 2.50000  65000.00000 0.00000000
2 2 2.50000  70000.00000 0.00000000
2 2 2.50000  75000.00000 0.00000000
2 2 2.50000  80000.00000 0.00000000
2 2 2.50000  85000.00000 0.00000000
2 2 2.50000  90000.00000 0.00000000
2 2 2.50000  95000.00000 0.00000000
2 2 2.50000 100000.00000 0.00000000
2 2 3.00000   5000.00000 0.00000000
2 2 3.00000  10000.00000 0.00000000
2 2 3.00000  15000.00000 0.00000000
2 2 3.00000  20000.00000 0.00000000
2 2 3.00000  25000.00000 0.00000000
2 2 3.00000  30000.00000 0.00000000
2 2 3.00000  35000.00000 0.00000000
2 2 3.00000  40000.00000 0.00000000
2 2 3.00000  45000.00000 0.00000000
2 2 3.00000  50000.00000 0.00000000
2 2 3.00000  55000.00000 0.00000000
2 2 3.00000  60000.00000 0.00000000
2 2 3.00000  65000.00000 0.00000000
2 2 3.00000  70000.00000 0.00000000
2 2 3.00000  75000.00000 0.00000000
2 2 3.00000  80000.00000 0.00000000
2 2 3.00000  85000.00000 0.00000000
2 2 3.00000  90000.00000 0.00000000
2 2 3.00000  95000.00000 0.00000000
2 2 3.00000 100000.00000 0.00000000
2 2 3.50000   5000.00000 0.00000000
2 2 3.50000  10000.00000 0.00000000
2 2 3.50000  15000.00000 0.00000000
2 2 3.50000  20000.00000 0.00000000
2 2 3.50000  25000.00000 0.00000000
2 2 3.50000  30000.00000 0.00000000
2 2 3.50000  35000.00000 0.00000000
2 2 3.50000  40000.00000 0.00000000
2 2 3.50000  45000.00000 0.00000000
2 2 3.50000  50000.00000 0.00000000
2 2 3.50000  55000.00000 0.00000000
2 2 3.50000  60000.00000 0.00000000
2 2 3.50000  65000.00000 0.00000000
2 2 3.50000  70000.00000 0.00000000
2 2 3.50000  75000.00000 0.00000000
2 2 3.50000  80000.00000 0.00000000
2 2 3.50000  85000.00000 0.00000000
2 2 3.50000  90000.00000 0.00000000
2 2 3.50000  95000.00000 0.00000000
2 2 3.50000 100000.00000 0.00000000
2 2 4.00000   5000.00000 0.00000000
2 2 4.00000  10000.00000 0.00000000
2 2 4.00000  15000.00000 0.00000000
2 2 4.00000  20000.00000 0.00000000
2 2 4.00000  25000.00000 0.00000000
2 2 4.00000  30000.00000 0.00000000
2 2 4.00000  35000.00000 0.00000000
2 2 4.00000  40000.00000 0.00000000
2 2 4.00000  45000.00000 0.00000000
2 2 4.00000  50000.00000 0.00000000
2 2 4.00000  55000.00000 0.00000000
2 2 4.00000  60000.00000 0.00000000
2 2 4.00000  65000.00000 0.00000000
2 2 4.00000  70000.00000 0.00000000
2 2 4.00000  75000.00000 0.00000000
2 2 4.00000  80000.00000 0.00000000
2 2 4.00000  85000.00000 0.00000000
2 2 4.00000  90000.00000 0.00000000
2 2 4.00000  95000.00000 0.00000000
2 2 4.00000 100000.00000 0.00000000
2 2 4.50000   5000.00000 0.00000000
2 2 4.50000  10000.00000 0.00000000
2 2 4.50000  15000.00000 0.00000000
2 2 4.50000  20000.00000 0.00000000
2 2 4.50000  25000.00000 0.00000000
2 2 4.50000  30000.00000 0.00000000
2 2 4.50000  35000.00000 0.00000000
2 2 4.50000  40000.00000 0.00000000
2 2 4.50000  45000.00000 0.00000000
2 2 4.50000  50000.00000 0.00000000
2 2 4.50000  55000.00000 0.00000000
2 2 4.50000  60000.00000 0.00000000
2 2 4.50000  65000.00000 0.00000000
2 2 4.50000  70000.00000 0.00000000
2 2 4.50000  75000.00000 0.00000000
2 2 4.50000  80000.00000 0.00000000
2 2 4.50000  85000.00000 0.00000000
2 2 4.50000  90000.00000 0.00000000
2 2 4.50000  95000.00000 0.00000000
2 2 4.50000 100000.00000 0.00000000
2 2 5.00000   5000.00000 0.84361340
2 2 5.00000  10000.00000 0.91285567
2 2 5.00000  15000.00000 0.89860173
2 2 5.00000  20000.00000 0.93888657
2 2 5.00000  25000.00000 0.93323994
2 2 5.00000  30000.00000 0.98675606
2 2 5.00000  35000.00000 0.90697567
2 2 5.00000  40000.00000 0.92517332
2 2 5.00000  45000.00000 0.97844330
2 2 5.00000  50000.00000 0.90143551
2 2 5.00000  55000.00000 0.91810004
2 2 5.00000  60000.00000 0.87619984
2 2 5.00000  65000.00000 0.92411688
2 2 5.00000  70000.00000 0.94475621
2 2 5.00000  75000.00000 0.91586528
2 2 5.00000  80000.00000 0.92982825
2 2 5.00000  85000.00000 0.97349406
2 2 5.00000  90000.00000 0.80813453
2 2 5.00000  95000.00000 0.96560735
2 2 5.00000 100000.00000 0.95271613
2 2 5.50000   5000.00000 3.99550531
2 2 5.50000  10000.00000 3.99986234
2 2 5.50000  15000.00000 3.99823422
2 2 5.50000  20000.00000 3.98730177
2 2 5.50000  25000.00000 3.99246590
2 2 5.50000  30000.00000 4.00118669
2 2 5.50000  35000.00000 3.98940559
2 2 5.50000  40000.00000 3.99508223
2 2 5.50000  45000.00000 4.00605464
2 2 5.50000  50000.00000 4.00487042
2 2 5.50000  55000.00000 3.99714123
2 2 5.50000  60000.00000 3.99669733
2 2 5.50000  65000.00000 3.99585806
2 2 5.50000  70000.00000 3.99845613
2 2 5.50000  75000.00000 3.99103516
2 2 5.50000  80000.00000 4.00140346
2 2 5.50000  85000.00000 4.01130775
2 2 5.50000  90000.00000 4.00555033
2 2 5.50000  95000.00000 4.00037976
2 2 5.50000 100000.00000 3.99737531
2 2 6.00000   5000.00000 4.00267353
2 2 6.00000  10000.00000 3.99229758
2 2 6.00000  15000.00000 3.99988505
2 2 6.00000  20000.00000 4.01182963
2 2 6.00000  25000.00000 4.00265467
2 2 6.00000  30000.00000 3.99226383
2 2 6.00000  35000.00000 3.99172510
2 2 6.00000  40000.00000 3.99567947
2 2 6.00000  45000.00000 4.00299158
2 2 6.00000  50000.00000 3.99373386
2 2 6.00000  55000.00000 3.99281533
2 2 6.00000  60000.00000 4.00109829
2 2 6.00000  65000.00000 3.99393978
2 2 6.00000  70000.00000 4.00014896
2 2 6.00000  75000.00000 3.99073087
2 2 6.00000  80000.00000 3.98776585
2 2 6.00000  85000.00000 3.99803162
2 2 6.00000  90000.00000 3.98884998
2 2 6.00000  95000.00000 4.00954011
2 2 6.00000 100000.00000 4.00723340
2 2 6.50000   5000.00000 3.98862309
2 2 6.50000  10000.00000 3.99802609
2 2 6.50000  15000.00000 4.01032000
2 2 6.50000  20000.00000 4.01342439
2 2 6.50000  25000.00000 3.99787359
2 2 6.50000  30000.00000 3.99816024
2 2 6.50000  35000.00000 4.01707522
2 2 6.50000  40000.00000 4.00627458
2 2 6.50000  45000.00000 4.01137228
2 2 6.50000  50000.00000 4.00383098
2 2 6.50000  55000.00000 4.00784103
2 2 6.50000  60000.00000 3.99913514
2 2 6.50000  65000.00000 4.00022817
2 2 6.50000  70000.00000 3.98628876
2 2 6.50000  75000.00000 3.99708663
2 2 6.50000  80000.00000 4.00562804
2 2 6.50000  85000.00000 3.99184311
2 2 6.50000  90000.00000 4.00072537
2 2 6.50000  95000.00000 4.01018265
2 2 6.50000 100000.00000 3.99609296
2 2 7.00000   5000.00000 3.99789020
2 2 7.00000  10000.00000 3.99429298
2 2 7.00000  15000.00000 4.00578221
2 2 7.00000  20000.00000 4.00295526
2 2 7.00000  25000.00000 4.00084700
2 2 7.00000  30000.00000 4.01131508
2 2 7.00000  35000.00000 4.00045652
2 2 7.00000  40000.00000 3.98524850
2 2 7.00000  45000.00000 4.00052570
2 2 7.00000  50000.00000 4.00847548
2 2 7.00000  55000.00000 3.98736857
2 2 7.00000  60000.00000 3.99189191
2 2 7.00000  65000.00000 4.00407285
2 2 7.00000  70000.00000 3.99669826
2 2 7.00000  75000.00000 4.00715134
2 2 7.00000  80000.00000 4.00565847
2 2 7.00000  85000.00000 3.99394765
2 2 7.00000  90000.00000 3.99460900
2 2 7.00000  95000.00000 4.00690048
2 2 7.00000 100000.00000 4.01547076
2 2 7.50000   5000.00000 3.98582341
2 2 7.50000  10000.00000 3.98634453
2 2 7.50000  15000.00000 4.00470858
2 2 7.50000  20000.00000 3.98862477
2 2 7.50000  25000.00000 4.00242140
2 2 7.50000  30000.00000 3.99702379
2 2 7.50000  35000.00000 4.00710575
2 2 7.50000  40000.00000 4.00956075
2 2 7.50000  45000.00000 3.99139193
2 2 7.50000  50000.00000 4.01280218
2 2 7.50000  55000.00000 3.99672308
2 2 7.50000  60000.00000 3.98498101
2 2 7.50000  65000.00000 3.99015158
2 2 7.50000  70000.00000 3.98748723
2 2 7.50000  75000.00000 3.99949994
2 2 7.50000  80000.00000 4.00044042
2 2 7.50000  85000.00000 3.99749513
2 2 7.50000  90000.00000 3.99102051
2 2 7.50000  95000.00000 3.99346288
2 2 7.50000 100000.00000 3.99400679
2 2 8.00000   5000.00000 4.00487001
2 2 8.00000  10000.00000 3.98949700
2 2 8.00000  15000.00000 4.01401942
2 2 8.00000  20000.00000 4.00817044
2 2 8.00000  25000.00000 4.00213918
2 2 8.00000  30000.00000 4.00159862
2 2 8.00000  35000.00000 3.98574238
2 2 8.00000  40000.00000 4.00257907
2 2 8.00000  45000.00000 3.99532229
2 2 8.00000  50000.00000 3.99445413
2 2 8.00000  55000.00000 3.99823087
2 2 8.00000  60000.00000 4.00174946
2 2 8.00000  65000.00000 3.98469087
2 2 8.00000  70000.00000 4.00122508
2 2 8.00000  75000.00000 4.01304257
2 2 8.00000  80000.00000 4.00120240
2 2 8.00000  85000.00000 3.99732833
2 2 8.00000  90000.00000 4.00064547
2 2 8.00000  95000.00000 3.98650845
2 2 8.00000 100000.00000 3.99708797
2 3 0.50000   5000.00000 0.00000000
2 3 0.50000  10000.00000 0.00000000
2 3 0.50000  15000.00000 0.00000000
2 3 0.50000  20000.00000 0.00000000
2 3 0.50000  25000.00000 0.00000000
2 3 0.50000  30000.00000 0.00000000
2 3 0.50000  35000.00000 0.00000000
2 3 0.50000  40000.00000 0.00000000
2 3 0.50000  45000.00000 0.00000000
2 3 0.50000  50000.00000 0.00000000
2 3 0.50000  55000.00000 0.00000000
2 3 0.50000  60000.00000 0.00000000
2 3 0.50000  65000.00000 0.00000000
2 3 0.50000  70000.00000 0.00000000
2 3 0.50000  75000.00000 0.00000000
2 3 0.50000  80000.00000 0.00000000
2 3 0.50000  85000.00000 0.00000000
2 3 0.50000  90000.00000 0.00000000
2 3 0.50000  95000.00000 0.00000000
2 3 0.50000 100000.00000 0.00000000
2 3 1.00000   5000.00000 0.00000000
2 3 1.00000  10000.00000 0.00000000
2 3 1.00000  15000.00000 0.00000000
2 3 1.00000  20000.00000 0.00000000
2 3 1.00000  25000.00000 0.00000000
2 3 1.00000  30000.00000 0.00000000
2 3 1.00000  35000.00000 0.00000000
2 3 1.00000  40000.00000 0.00000000
2 3 1.00000  45000.00000 0.00000000
2 3 1.00000  50000.00000 0.00000000
2 3 1.00000  55000.00000 0.00000000
2 3 1.00000  60000.00000 0.00000000
2 3 1.00000  65000.00000 0.00000000
2 3 1.00000  70000.00000 0.00000000
2 3 1.00000  75000.00000 0.00000000
2 3 1.00000  80000.00000 0.00000000
2 3 1.00000  85000.00000 0.00000000
2 3 1.00000  90000.00000 0.00000000
2 3 1.00000  95000.00000 0.00000000
2 3 1.00000 100000.00000 0.00000000
2 3 1.50000   5000.00000 0.00000000
2 3 1.50000  10000.00000 0.00000000
2 3 1.50000  15000.00000 0.00000000
2 3 1.50000  20000.00000 0.00000000
2 3 1.50000  25000.00000 0.00000000
2 3 1.50000  30000.00000 0.00000000
2 3 1.50000  35000.00000 0.00000000
2 3 1.50000  40000.00000 0.00000000
2 3 1.50000  45000.00000 0.00000000
2 3 1.50000  50000.00000 0.00000000
2 3 1.50000  55000.00000 0.00000000
2 3 1.50000  60000.00000 0.00000000
2 3 1.50000  65000.00000 0.00000000
2 3 1.50000  70000.00000 0.00000000
2 3 1.50000  75000.00000 0.00000000
2 3 1.50000  80000.00000 0.00000000
2 3 1.50000  85000.00000 0.00000000
2 3 1.50000  90000.00000 0.00000000
2 3 1.50000  95000.00000 0.00000000
2 3 1.50000 100000.00000 0.00000000
2 3 2.00000   5000.00000 0.00000000
2 3 2.00000  10000.00000 0.00000000
2 3 2.00000  15000.00000 0.00000000
2 3 2.00000  20000.00000 0.00000000
2 3 2.00000  25000.00000 0.00000000
2 3 2.00000  30000.00000 0.00000000
2 3 2.00000  35000.00000 0.00000000
2 3 2.00000  40000.00000 0.00000000
2 3 2.00000  45000.00000 0.00000000
2 3 2.00000  50000.00000 0.00000000
2 3 2.00000  55000.00000 0.00000000
2 3 2.00000  60000.00000 0.00000000
2 3 2.00000  65000.00000 0.00000000
2 3 2.00000  70000.00000 0.00000000
2 3 2.00000  75000.00000 0.00000000
2 3 2.00000  80000.00000 0.00000000
2 3 2.00000  85000.00000 0.00000000
2 3 2.00000  90000.00000 0.00000000
2 3 2.00000  95000.00000 0.00000000
2 3 2.00000 100000.00000 0.00000000
2 3 2.50000   5000.00000 0.00000000
2 3 2.50000  10000.00000 0.00000000
2 3 2.50000  15000.00000 0.00000000
2 3 2.50000  20000.00000 0.00000000
2 3 2.50000  25000.00000 0.00000000
2 3 2.50000  30000.00000 0.00000000
2 3 2.50000  35000.00000 0.00000000
2 3 2.50000  40000.00000 0.00000000
2 3 2.50000  45000.00000 0.00000000
2 3 2.50000  50000.00000 0.00000000
2 3 2.50000  55000.00000 0.00000000
2 3 2.50000  60000.00000 0.00000000
2 3 2.50000  65000.00000 0.00000000
2 3 2.50000  70000.00000 0.00000000
2 3 2.50000  75000.00000 0.00000000
2 3 2.50000  80000.00000 0.00000000
2 3 2.50000  85000.00000 0.00000000
2 3 2.50000  90000.00000 0.00000000
2 3 2.50000  95000.00000 0.00000000
2 3 2.50000 100000.00000 0.00000000
2 3 3.00000   5000.00000 0.00000000
2 3 3.00000  10000.00000 0.00000000
2 3 3.00000  15000.00000 0.00000000
2 3 3.00000  20000.00000 0.00000000
2 3 3.00000  25000.00000 0.00000000
2 3 3.00000  30000.00000 0.00000000
2 3 3.00000  35000.00000 0.00000000
2 3 3.00000  40000.00000 0.00000000
2 3 3.00000  45000.00000 0.00000000
2 3 3.00000  50000.00000 0.00000000
2 3 3.00000  55000.00000 0.00000000
2 3 3.00000  60000.00000 0.00000000
2 3 3.00000  65000.00000 0.00000000
2 3 3.00000  70000.00000 0.00000000
2 3 3.00000  75000.00000 0.00000000
2 3 3.00000  80000.00000 0.00000000
2 3 3.00000  85000.00000 0.00000000
2 3 3.00000  90000.00000 0.00000000
2 3 3.00000  95000.00000 0.00000000
2 3 3.00000 100000.00000 0.00000000
2 3 3.50000   5000.00000 0.00000000
2 3 3.50000  10000.00000 0.00000000
2 3 3.50000  15000.00000 0.00000000
2 3 3.50000  20000.00000 0.00000000
2 3 3.50000  25000.00000 0.00000000
2 3 3.50000  30000.00000 0.00000000
2 3 3.50000  35000.00000 0.00000000
2 3 3.50000  40000.00000 0.00000000
2 3 3.50000  45000.00000 0.00000000
2 3 3.50000  50000.00000 0.00000000
2 3 3.50000  55000.00000 0.00000000
2 3 3.50000  60000.00000 0.00000000
2 3 3.50000  65000.00000 0.00000000
2 3 3.50000  70000.00000 0.00000000
2 3 3.50000  75000.00000 0.00000000
2 3 3.50000  80000.00000 0.00000000
2 3 3.50000  85000.00000 0.00000000
2 3 3.50000  90000.00000 0.00000000
2 3 3.50000  95000.00000 0.00000000
2 3 3.50000 100000.00000 0.00000000
2 3 4.00000   5000.00000 0.00000000
2 3 4.00000  10000.00000 0.00000000
2 3 4.00000  15000.00000 0.00000000
2 3 4.00000  20000.00000 0.00000000
2 3 4.00000  25000.00000 0.00000000
2 3 4.00000  30000.00000 0.00000000
2 3 4.00000  35000.00000 0.00000000
2 3 4.00000  40000.00000 0.00000000
2 3 4.00000  45000.00000 0.00000000
2 3 4.00000  50000.00000 0.00000000
2 3 4.00000  55000.00000 0.00000000
2 3 4.00000  60000.00000 0.00000000
2 3 4.00000  65000.00000 0.00000000
2 3 4.00000  70000.00000 0.00000000
2 3 4.00000  75000.00000 0.00000000
2 3 4.00000  80000.00000 0.00000000
2 3 4.00000  85000.00000 0.00000000
2 3 4.00000  90000.00000 0.00000000
2 3 4.00000  95000.00000 0.00000000
2 3 4.00000 100000.00000 0.00000000
2 3 4.50000   5000.00000 0.00000000
2 3 4.50000  10000.00000 0.00000000
2 3 4.50000  15000.00000 0.00000000
2 3 4.50000  20000.00000 0.00000000
2 3 4.50000  25000.00000 0.00000000
2 3 4.50000  30000.00000 0.00000000
2 3 4.50000  35000.00000 0.00000000
2 3 4.50000  40000.00000 0.00000000
2 3 4.50000  45000.00000 0.00000000
2 3 4.50000  50000.00000 0.00000000
2 3 4.50000  55000.00000 0.00000000
2 3 4.50000  60000.00000 0.00000000
2 3 4.50000  65000.00000 0.00000000
2 3 4.50000  70000.00000 0.00000000
2 3 4.50000  75000.00000 0.00000000
2 3 4.50000  80000.00000 0.00000000
2 3 4.50000  85000.00000 0.00000000
2 3 4.50000  90000.00000 0.00000000
2 3 4.50000  95000.00000 0.00000000
2 3 4.50000 100000.00000 0.00000000
2 3 5.00000   5000.00000 2.20310340
2 3 5.00000  10000.00000 2.26084885
2 3 5.00000  15000.00000 2.22860756
2 3 5.00000  20000.00000 2.21380357
2 3 5.00000  25000.00000 2.23903246
2 3 5.00000  30000.00000 2.25565290
2 3 5.00000  35000.00000 2.19220999
2 3 5.00000  40000.00000 2.22679493
2 3 5.00000  45000.00000 2.21227608
2 3 5.00000  50000.00000 2.22993954
2 3 5.00000  55000.00000 2.17572083
2 3 5.00000  60000.00000 2.23871601
2 3 5.00000  65000.00000 2.24993477
2 3 5.00000  70000.00000 2.20256261
2 3 5.00000  75000.00000 2.22504332
2 3 5.00000  80000.00000 2.28730842
2 3 5.00000  85000.00000 2.26383678
2 3 5.00000  90000.00000 2.23094178
2 3 5.00000  95000.00000 2.27857622
2 3 5.00000 100000.00000 2.16062346
2 3 5.50000   5000.00000 3.95438476
2 3 5.50000  10000.00000 3.93575552
2 3 5.50000  15000.00000 3.94852278
2 3 5.50000  20000.00000 3.96477872
2 3 5.50000  25000.00000 3.95487676
2 3 5.50000  30000.00000 3.95453291
2 3 5.50000  35000.00000 3.95332692
2 3 5.50000  40000.00000 3.93490735
2 3 5.50000  45000.00000 3.96355648
2 3 5.50000  50000.00000 3.94412917
2 3 5.50000  55000.00000 3.97043346
2 3 5.50000  60000.00000 3.96121179
2 3 5.50000  65000.00000 3.95368657
2 3 5.50000  70000.00000 3.96206640
2 3 5.50000  75000.00000 3.95458243
2 3 5.50000  80000.00000 3.95124763
2 3 5.50000  85000.00000 3.95627502
2 3 5.50000  90000.00000 3.96304345
2 3 5.50000  95000.00000 3.96079468
2 3 5.50000 100000.00000 3.93958917
2 3 6.00000   5000.00000 3.95338939
2 3 6.00000  10000.00000 3.94546410
2 3 6.00000  15000.00000 3.95201873
2 3 6.00000  20000.00000 3.95631358
2 3 6.00000  25000.00000 3.94708071
2 3 6.00000  30000.00000 3.95452850
2 3 6.00000  35000.00000 3.96361747
2 3 6.00000  40000.00000 3.94953861
2 3 6.00000  45000.00000 3.95679332
2 3 6.00000  50000.00000 3.95240808
2 3 6.00000  55000.00000 3.95439018
2 3 6.00000  60000.00000 3.95763836
2 3 6.00000  65000.00000 3.94830324
2 3 6.00000  70000.00000 3.97056667
2 3 6.00000  75000.00000 3.96592827
2 3 6.00000  80000.00000 3.96844416
2 3 6.00000  85000.00000 3.95717074
2 3 6.00000  90000.00000 3.95965744
2 3 6.00000  95000.00000 3.95342500
2 3 6.00000 100000.00000 3.96159422
2 3 6.50000   5000.00000 3.95364220
2 3 6.50000  10000.00000 3.94419455
2 3 6.50000  15000.00000 3.95225511
2 3 6.50000  20000.00000 3.94975678
2 3 6.50000  25000.00000 3.94352990
2 3 6.50000  30000.00000 3.95328918
2 3 6.50000  35000.00000 3.95662764
2 3 6.50000  40000.00000 3.94779908
2 3 6.50000  45000.00000 3.96570036
2 3 6.50000  50000.00000 3.95844339
2 3 6.50000  55000.00000 3.94938929
2 3 6.50000  60000.00000 3.95890806
2 3 6.50000  65000.00000 3.95546669
2 3 6.50000  70000.00000 3.96121132
2 3 6.50000  75000.00000 3.94673081
2 3 6.50000  80000.00000 3.95021994
2 3 6.50000  85000.00000 3.96586174
2 3 6.50000  90000.00000 3.96467435
2 3 6.50000  95000.00000 3.95924391
2 3 6.50000 100000.00000 3.95567246
2 3 7.00000   5000.00000 3.95814297
2 3 7.00000  10000.00000 3.96048583
2 3 7.00000  15000.00000 3.95240442
2 3 7.00000  20000.00000 3.94929193
2 3 7.00000  25000.00000 3.95791003
2 3 7.00000  30000.00000 3.94214341
2 3 7.00000  35000.00000 3.96113737
2 3 7.00000  40000.00000 3.95174982
2 3 7.00000  45000.00000 3.94002449
2 3 7.00000  50000.00000 3.96491806
2 3 7.00000  55000.00000 3.95736104
2 3 7.00000  60000.00000 3.97036617
2 3 7.00000  65000.00000 3.95558453
2 3 7.00000  70000.00000 3.96201083
2 3 7.00000  75000.00000 3.95584523
2 3 7.00000  80000.00000 3.95372177
2 3 7.00000  85000.00000 3.95380777
2 3 7.00000  90000.00000 3.94589340
2 3 7.00000  95000.00000 3.95582740
2 3 7.00000 100000.00000 3.94644834
2 3 7.50000   5000.00000 3.94594893
2 3 7.50000  10000.00000 3.95620841
2 3 7.50000  15000.00000 3.95522445
2 3 7.50000  20000.00000 3.95905714
2 3 7.50000  25000.00000 3.94921526
2 3 7.50000  30000.00000 3.94654488
2 3 7.50000  35000.00000 3.96812119
2 3 7.50000  40000.00000 3.96312170
2 3 7.50000  45000.00000 3.95779678
2 3 7.50000  50000.00000 3.95828894
2 3 7.50000  55000.00000 3.95966181
2 3 7.50000  60000.00000 3.94920741
2 3 7.50000  65000.00000 3.95944712
2 3 7.50000  70000.00000 3.95404658
2 3 7.50000  75000.00000 3.95283381
2 3 7.50000  80000.00000 3.95715191
2 3 7.50000  85000.00000 3.96860664
2 3 7.50000  90000.00000 3.94689780
2 3 7.50000  95000.00000 3.95182936
2 3 7.50000 100000.00000 3.95376213
2 3 8.00000   5000.00000 3.95544258
2 3 8.00000  10000.00000 3.95943526
2 3 8.00000  15000.00000 3.94985209
2 3 8.00000  20000.00000 3.96729419
2 3 8.00000  25000.00000 3.97107283
2 3 8.00000  30000.00000 3.95210552
2 3 8.00000  35000.00000 3.95415366
2 3 8.00000  40000.00000 3.96956275
2 3 8.00000  45000.00000 3.95679645
2 3 8.00000  50000.00000 3.96951222
2 3 8.00000  55000.00000 3.95994119
2 3 8.00000  60000.00000 3.94992716
2 3 8.00000  65000.00000 3.95416934
2 3 8.00000  70000.00000 3.96173117
2 3 8.00000  75000.00000 3.95057746
2 3 8.00000  80000.00000 3.96827405
2 3 8.00000  85000.00000 3.94981192
2 3 8.00000  90000.00000 3.96025362
2 3 8.00000  95000.00000 3.95023735
2 3 8.00000 100000.00000 3.94637184
2 4 0.50000   5000.00000 0.00000000
2 4 0.50000  10000.00000 0.00000000
2 4 0.50000  15000.00000 0.00000000
2 4 0.50000  20000.00000 0.00000000
2 4 0.50000  25000.00000 0.00000000
2 4 0.50000  30000.00000 0.00000000
2 4 0.50000  35000.00000 0.00000000
2 4 0.50000  40000.00000 0.00000000
2 4 0.50000  45000.00000 0.00000000
2 4 0.50000  50000.00000 0.00000000
2 4 0.50000  55000.00000 0.00000000
2 4 0.50000  60000.00000 0.00000000
2 4 0.50000  65000.00000 0.00000000
2 4 0.50000  70000.00000 0.00000000
2 4 0.50000  75000.00000 0.00000000
2 4 0.50000  80000.00000 0.00000000
2 4 0.50000  85000.00000 0.00000000
2 4 0.50000  90000.00000 0.00000000
2 4 0.50000  95000.00000 0.00000000
2 4 0.50000 100000.00000 0.00000000
2 4 1.00000   5000.00000 0.00000000
2 4 1.00000  10000.00000 0.00000000
2 4 1.00000  15000.00000 0.00000000
2 4 1.00000  20000.00000 0.00000000
2 4 1.00000  25000.00000 0.00000000
2 4 1.00000  30000.00000 0.00000000
2 4 1.00000  35000.00000 0.00000000
2 4 1.00000  40000.00000 0.00000000
2 4 1.00000  45000.00000 0.00000000
2 4 1.00000  50000.00000 0.00000000
2 4 1.00000  55000.00000 0.00000000
2 4 1.00000  60000.00000 0.00000000
2 4 1.00000  65000.00000 0.00000000
2 4 1.00000  70000.00000 0.00000000
2 4 1.00000  75000.00000 0.00000000
2 4 1.00000  80000.00000 0.00000000
2 4 1.00000  85000.00000 0.00000000
2 4 1.00000  90000.00000 0.00000000
2 4 1.00000  95000.00000 0.00000000
2 4 1.00000 100000.00000 0.00000000
2 4 1.50000   5000.00000 0.00000000
2 4 1.50000  10000.00000 0.00000000
2 4 1.50000  15000.00000 0.00000000
2 4 1.50000  20000.00000 0.00000000
2 4 1.50000  25000.00000 0.00000000
2 4 1.50000  30000.00000 0.00000000
2 4 1.50000  35000.00000 0.00000000
2 4 1.50000  40000.00000 0.00000000
2 4 1.50000  45000.00000 0.00000000
2 4 1.50000  50000.00000 0.00000000
2 4 1.50000  55000.00000 0.00000000
2 4 1.50000  60000.00000 0.00000000
2 4 1.50000  65000.00000 0.00000000
2 4 1.50000  70000.00000 0.00000000
2 4 1.50000  75000.00000 0.00000000
2 4 1.50000  80000.00000 0.00000000
2 4 1.50000  85000.00000 0.00000000
2 4 1.50000  90000.00000 0.00000000
2 4 1.50000  95000.00000 0.00000000
2 4 1.50000 100000.00000 0.00000000
2 4 2.00000   5000.00000 0.00000000
2 4 2.00000  10000.00000 0.00000000
2 4 2.00000  15000.00000 0.00000000
2 4 2.00000  20000.00000 0.00000000
2 4 2.00000  25000.00000 0.00000000
2 4 2.00000  30000.00000 0.00000000
2 4 2.00000  35000.00000 0.00000000
2 4 2.00000  40000.00000 0.00000000
2 4 2.00000  45000.00000 0.00000000
2 4 2.00000  50000.00000 0.00000000
2 4 2.00000  55000.00000 0.00000000
2 4 2.00000  60000.00000 0.00000000
2 4 2.00000  65000.00000 0.00000000
2 4 2.00000  70000.00000 0.00000000
2 4 2.00000  75000.00000 0.00000000
2 4 2.00000  80000.00000 0.00000000
2 4 2.00000  85000.00000 0.00000000
2 4 2.00000  90000.00000 0.00000000
2 4 2.00000  95000.00000 0.00000000
2 4 2.00000 100000.00000 0.00000000
2 4 2.50000   5000.00000 0.00000000
2 4 2.50000  10000.00000 0.00000000
2 4 2.50000  15000.00000 0.00000000
2 4 2.50000  20000.00000 0.00000000
2 4 2.50000  25000.00000 0.00000000
2 4 2.50000  30000.00000 0.00000000
2 4 2.50000  35000.00000 0.00000000
2 4 2.50000  40000.00000 0.00000000
2 4 2.50000  45000.00000 0.00000000
2 4 2.50000  50000.00000 0.00000000
2 4 2.50000  55000.00000 0.00000000
2 4 2.50000  60000.00000 0.00000000
2 4 2.50000  65000.00000 0.00000000
2 4 2.50000  70000.00000 0.00000000
2 4 2.50000  75000.00000 0.00000000
2 4 2.50000  80000.00000 0.00000000
2 4 2.50000  85000.00000 0.00000000
2 4 2.50000  90000.00000 0.00000000
2 4 2.50000  95000.00000 0.00000000
2 4 2.50000 100000.00000 0.00000000
2 4 3.00000   5000.00000 0.00000000
2 4 3.00000  10000.00000 0.00000000
2 4 3.00000  15000.00000 0.00000000
2 4 3.00000  20000.00000 0.00000000
2 4 3.00000  25000.00000 0.00000000
2 4 3.00000  30000.00000 0.00000000
2 4 3.00000  35000.00000 0.00000000
2 4 3.00000  40000.00000 0.00000000
2 4 3.00000  45000.00000 0.00000000
2 4 3.00000  50000.00000 0.00000000
2 4 3.00000  55000.00000 0.00000000
2 4 3.00000  60000.00000 0.00000000
2 4 3.00000  65000.00000 0.00000000
2 4 3.00000  70000.00000 0.00000000
2 4 3.00000  75000.00000 0.00000000
2 4 3.00000  80000.00000 0.00000000
2 4 3.00000  85000.00000 0.00000000
2 4 3.00000  90000.00000 0.00000000
2 4 3.00000  95000.00000 0.00000000
2 4 3.00000 100000.00000 0.00000000
2 4 3.50000   5000.00000 0.00000000
2 4 3.50000  10000.00000 0.00000000
2 4 3.50000  15000.00000 0.00000000
2 4 3.50000  20000.00000 0.00000000
2 4 3.50000  25000.00000 0.00000000
2 4 3.50000  30000.00000 0.00000000
2 4 3.50000  35000.00000 0.00000000
2 4 3.50000  40000.00000 0.00000000
2 4 3.50000  45000.00000 0.00000000
2 4 3.50000  50000.00000 0.00000000
2 4 3.50000  55000.00000 0.00000000
2 4 3.50000  60000.00000 0.00000000
2 4 3.50000  65000.00000 0.00000000
2 4 3.50000  70000.00000 0.00000000
2 4 3.50000  75000.00000 0.00000000
2 4 3.50000  80000.00000 0.00000000
2 4 3.50000  85000.00000 0.00000000
2 4 3.50000  90000.00000 0.00000000
2 4 3.50000  95000.00000 0.00000000
2 4 3.50000 100000.00000 0.00000000
2 4 4.00000   5000.00000 0.00000000
2 4 4.00000  10000.00000 0.00000000
2 4 4.00000  15000.00000 0.00000000
2 4 4.00000  20000.00000 0.00000000
2 4 4.00000  25000.00000 0.00000000
2 4 4.00000  30000.00000 0.00000000
2 4 4.00000  35000.00000 0.00000000
2 4 4.00000  40000.00000 0.00000000
2 4 4.00000  45000.00000 0.00000000
2 4 4.00000  50000.00000 0.00000000
2 4 4.00000  55000.00000 0.00000000
2 4 4.00000  60000.00000 0.00000000
2 4 4.00000  65000.00000 0.00000000
2 4 4.00000  70000.00000 0.00000000
2 4 4.00000  75000.00000 0.00000000
2 4 4.00000  80000.00000 0.00000000
2 4 4.00000  85000.00000 0.00000000
2 4 4.00000  90000.00000 0.00000000
2 4 4.00000  95000.00000 0.00000000
2 4 4.00000 100000.00000 0.00000000
2 4 4.50000   5000.00000 0.00000000
2 4 4.50000  10000.00000 0.00000000
2 4 4.50000  15000.00000 0.00000000
2 4 4.50000  20000.00000 0.00000000
2 4 4.50000  25000.00000 0.00000000
2 4 4.50000  30000.00000 0.00000000
2 4 4.50000  35000.00000 0.00000000
2 4 4.50000  40000.00000 0.00000000
2 4 4.50000  45000.00000 0.00000000
2 4 4.50000  50000.00000 0.00000000
2 4 4.50000  55000.00000 0.00000000
2 4 4.50000  60000.00000 0.00000000
2 4 4.50000  65000.00000 0.00000000
2 4 4.50000  70000.00000 0.00000000
2 4 4.50000  75000.00000 0.00000000
2 4 4.50000  80000.00000 0.00000000
2 4 4.50000  85000.00000 0.00000000
2 4 4.50000  90000.00000 0.00000000
2 4 4.50000  95000.00000 0.00000000
2 4 4.50000 100000.00000 0.00000000
2 4 5.00000   5000.00000 0.00000000
2 4 5.00000  10000.00000 0.00000000
2 4 5.00000  15000.00000 0.00000000
2 4 5.00000  20000.00000 0.00000000
2 4 5.00000  25000.00000 0.00000000
2 4 5.00000  30000.00000 0.00000000
2 4 5.00000  35000.00000 0.00000000
2 4 5.00000  40000.00000 0.00000000
2 4 5.00000  45000.00000 0.00000000
2 4 5.00000  50000.00000 0.00000000
2 4 5.00000  55000.00000 0.00000000
2 4 5.00000  60000.00000 0.00000000
2 4 5.00000  65000.00000 0.00000000
2 4 5.00000  70000.00000 0.00000000
2 4 5.00000  75000.00000 0.00000000
2 4 5.00000  80000.00000 0.00000000
2 4 5.00000  85000.00000 0.00000000
2 4 5.00000  90000.00000 0.00000000
2 4 5.00000  95000.00000 0.00000000
2 4 5.00000 100000.00000 0.00000000
2 4 5.50000   5000.00000 0.00000000
2 4 5.50000  10000.00000 0.00000000
2 4 5.50000  15000.00000 0.00000000
2 4 5.50000  20000.00000 0.00000000
2 4 5.50000  25000.00000 0.00000000
2 4 5.50000  30000.00000 0.00000000
2 4 5.50000  35000.00000 0.00000000
2 4 5.50000  40000.00000 0.00000000
2 4 5.50000  45000.00000 0.00000000
2 4 5.50000  50000.00000 0.00000000
2 4 5.50000  55000.00000 0.00000000
2 4 5.50000  60000.00000 0.00000000
2 4 5.50000  65000.00000 0.00000000
2 4 5.50000  70000.00000 0.00000000
2 4 5.50000  75000.00000 0.00000000
2 4 5.50000  80000.00000 0.00000000
2 4 5.50000  85000.00000 0.00000000
2 4 5.50000  90000.00000 0.00000000
2 4 5.50000  95000.00000 0.00000000
2 4 5.50000 100000.00000 0.00000000
2 4 6.00000   5000.00000 0.00000000
2 4 6.00000  10000.00000 0.00000000
2 4 6.00000  15000.00000 0.00000000
2 4 6.00000  20000.00000 0.00000000
2 4 6.00000  25000.00000 0.00000000
2 4 6.00000  30000.00000 0.00000000
2 4 6.00000  35000.00000 0.00000000
2 4 6.00000  40000.00000 0.00000000
2 4 6.00000  45000.00000 0.00000000
2 4 6.00000  50000.00000 0.00000000
2 4 6.00000  55000.00000 0.00000000
2 4 6.00000  60000.00000 0.00000000
2 4 6.00000  65000.00000 0.00000000
2 4 6.00000  70000.00000 0.00000000
2 4 6.00000  75000.00000 0.00000000
2 4 6.00000  80000.00000 0.00000000
2 4 6.00000  85000.00000 0.00000000
2 4 6.00000  90000.00000 0.00000000
2 4 6.00000  95000.00000 0.00000000
2 4 6.00000 100000.00000 0.00000000
2 4 6.50000   5000.00000 0.00000000
2 4 6.50000  10000.00000 0.00000000
2 4 6.50000  15000.00000 0.00000000
2 4 6.50000  20000.00000 0.00000000
2 4 6.50000  25000.00000 0.00000000
2 4 6.50000  30000.00000 0.00000000
2 4 6.50000  35000.00000 0.00000000
2 4 6.50000  40000.00000 0.00000000
2 4 6.50000  45000.00000 0.00000000
2 4 6.50000  50000.00000 0.00000000
2 4 6.50000  55000.00000 0.00000000
2 4 6.50000  60000.00000 0.00000000
2 4 6.50000  65000.00000 0.00000000
2 4 6.50000  70000.00000 0.00000000
2 4 6.50000  75000.00000 0.00000000
2 4 6.50000  80000.00000 0.00000000
2 4 6.50000  85000.00000 0.00000000
2 4 6.50000  90000.00000 0.00000000
2 4 6.50000  95000.00000 0.00000000
2 4 6.50000 100000.00000 0.00000000
2 4 7.00000   5000.00000 0.00000000
2 4 7.00000  10000.00000 0.00000000
2 4 7.00000  15000.00000 0.00000000
2 4 7.00000  20000.00000 0.00000000
2 4 7.00000  25000.00000 0.00000000
2 4 7.00000  30000.00000 0.00000000
2 4 7.00000  35000.00000 0.00000000
2 4 7.00000  40000.00000 0.00000000
2 4 7.00000  45000.00000 0.00000000
2 4 7.00000  50000.00000 0.00000000
2 4 7.00000  55000.00000 0.00000000
2 4 7.00000  60000.00000 0.00000000
2 4 7.00000  65000.00000 0.00000000
2 4 7.00000  70000.00000 0.00000000
2 4 7.00000  75000.00000 0.00000000
2 4 7.00000  80000.00000 0.00000000
2 4 7.00000  85000.00000 0.00000000
2 4 7.00000  90000.00000 0.00000000
2 4 7.00000  95000.00000 0.00000000
2 4 7.00000 100000.00000 0.00000000
2 4 7.50000   5000.00000 0.00000000
2 4 7.50000  10000.00000 0.00000000
2 4 7.50000  15000.00000 0.00000000
2 4 7.50000  20000.00000 0.00000000
2 4 7.50000  25000.00000 0.00000000
2 4 7.50000  30000.00000 0.00000000
2 4 7.50000  35000.00000 0.00000000
2 4 7.50000  40000.00000 0.00000000
2 4 7.50000  45000.00000 0.00000000
2 4 7.50000  50000.00000 0.00000000
2 4 7.50000  55000.00000 0.00000000
2 4 7.50000  60000.00000 0.00000000
2 4 7.50000  65000.00000 0.00000000
2 4 7.50000  70000.00000 0.00000000
2 4 7.50000  75000.00000 0.00000000
2 4 7.50000  80000.00000 0.00000000
2 4 7.50000  85000.00000 0.00000000
2 4 7.50000  90000.00000 0.00000000
2 4 7.50000  95000.00000 0.00000000
2 4 7.50000 100000.00000 0.00000000
2 4 8.00000   5000.00000 0.00000000
2 4 8.00000  10000.00000 0.00000000
2 4 8.00000  15000.00000 0.00000000
2 4 8.00000  20000.00000 0.00000000
2 4 8.00000  25000.00000 0.00000000
2 4 8.00000  30000.00000 0.00000000
2 4 8.00000  35000.00000 0.00000000
2 4 8.00000  40000.00000 0.00000000
2 4 8.00000  45000.00000 0.00000000
2 4 8.00000  50000.00000 0.00000000
2 4 8.00000  55000.00000 0.00000000
2 4 8.00000  60000.00000 0.00000000
2 4 8.00000  65000.00000 0.00000000
2 4 8.00000  70000.00000 0.00000000
2 4 8.00000  75000.00000 0.00000000
2 4 8.00000  80000.00000 0.00000000
2 4 8.00000  85000.00000 0.00000000
2 4 8.00000  90000.00000 0.00000000
2 4 8.00000  95000.00000 0.00000000
2 4 8.00000 100000.00000 0.00000000
3 1 0.50000   5000.00000 0.00000000
3 1 0.50000  10000.00000 0.00000000
3 1 0.50000  15000.00000 0.00000000
3 1 0.50000  20000.00000 0.00000000
3 1 0.50000  25000.00000 0.00000000
3 1 0.50000  30000.00000 0.00000000
3 1 0.50000  35000.00000 0.00000000
3 1 0.50000  40000.00000 0.00000000
3 1 0.50000  45000.00000 0.00000000
3 1 0.50000  50000.00000 0.00000000
3 1 0.50000  55000.00000 0.00000000
3 1 0.50000  60000.00000 0.00000000
3 1 0.50000  65000.00000 0.00000000
3 1 0.50000  70000.00000 0.00000000
3 1 0.50000  75000.00000 0.00000000
3 1 0.50000  80000.00000 0.00000000
3 1 0.50000  85000.00000 0.00000000
3 1 0.50000  90000.00000 0.00000000
3 1 0.50000  95000.00000 0.00000000
3 1 0.50000 100000.00000 0.00000000
3 1 1.00000   5000.00000 0.00000000
3 1 1.00000  10000.00000 0.00000000
3 1 1.00000  15000.00000 0.00000000
3 1 1.00000  20000.00000 0.00000000
3 1 1.00000  25000.00000 0.00000000
3 1 1.00000  30000.00000 0.00000000
3 1 1.00000  35000.00000 0.00000000
3 1 1.00000  40000.00000 0.00000000
3 1 1.00000  45000.00000 0.00000000
3 1 1.00000  50000.00000 0.00000000
3 1 1.00000  55000.00000 0.00000000
3 1 1.00000  60000.00000 0.00000000
3 1 1.00000  65000.00000 0.00000000
3 1 1.00000  70000.00000 0.00000000
3 1 1.00000  75000.00000 0.00000000
3 1 1.00000  80000.00000 0.00000000
3 1 1.00000  85000.00000 0.00000000
3 1 1.00000  90000.00000 0.00000000
3 1 1.00000  95000.00000 0.00000000
3 1 1.00000 100000.00000 0.00000000
3 1 1.50000   5000.00000 0.00000000
3 1 1.50000  10000.00000 0.00000000
3 1 1.50000  15000.00000 0.00000000
3 1 1.50000  20000.00000 0.00000000
3 1 1.50000  25000.00000 0.00000000
3 1 1.50000  30000.00000 0.00000000
3 1 1.50000  35000.00000 0.00000000
3 1 1.50000  40000.00000 0.00000000
3 1 1.50000  45000.00000 0.00000000
3 1 1.50000  50000.00000 0.00000000
3 1 1.50000  55000.00000 0.00000000
3 1 1.50000  60000.00000 0.00000000
3 1 1.50000  65000.00000 0.00000000
3 1 1.50000  70000.00000 0.00000000
3 1 1.50000  75000.00000 0.00000000
3 1 1.50000  80000.00000 0.00000000
3 1 1.50000  85000.00000 0.00000000
3 1 1.50000  90000.00000 0.00000000
3 1 1.50000  95000.00000 0.00000000
3 1 1.50000 100000.00000 0.00000000
3 1 2.00000   5000.00000 0.00000000
3 1 2.00000  10000.00000 0.00000000
3 1 2.00000  15000.00000 0.00000000
3 1 2.00000  20000.00000 0.00000000
3 1 2.00000  25000.00000 0.00000000
3 1 2.00000  30000.00000 0.00000000
3 1 2.00000  35000.00000 0.00000000
3 1 2.00000  40000.00000 0.00000000
3 1 2.00000  45000.00000 0.00000000
3 1 2.00000  50000.00000 0.00000000
3 1 2.00000  55000.00000 0.00000000
3 1 2.00000  60000.00000 0.00000000
3 1 2.00000  65000.00000 0.00000000
3 1 2.00000  70000.00000 0.00000000
3 1 2.00000  75000.00000 0.00000000
3 1 2.00000  80000.00000 0.00000000
3 1 2.00000  85000.00000 0.00000000
3 1 2.00000  90000.00000 0.00000000
3 1 2.00000  95000.00000 0.00000000
3 1 2.00000 100000.00000 0.00000000
3 1 2.50000   5000.00000 0.00000000
3 1 2.50000  10000.00000 0.00000000
3 1 2.50000  15000.00000 0.00000000
3 1 2.50000  20000.00000 0.00000000
3 1 2.50000  25000.00000 0.00000000
3 1 2.50000  30000.00000 0.00000000
3 1 2.50000  35000.00000 0.00000000
3 1 2.50000  40000.00000 0.00000000
3 1 2.50000  45000.00000 0.00000000
3 1 2.50000  50000.00000 0.00000000
3 1 2.50000  55000.00000 0.00000000
3 1 2.50000  60000.00000 0.00000000
3 1 2.50000  65000.00000 0.00000000
3 1 2.50000  70000.00000 0.00000000
3 1 2.50000  75000.00000 0.00000000
3 1 2.50000  80000.00000 0.00000000
3 1 2.50000  85000.00000 0.00000000
3 1 2.50000  90000.00000 0.00000000
3 1 2.50000  95000.00000 0.00000000
3 1 2.50000 100000.00000 0.00000000
3 1 3.00000   5000.00000 0.00000000
3 1 3.00000  10000.00000 0.00000000
3 1 3.00000  15000.00000 0.00000000
3 1 3.00000  20000.00000 0.00000000
3 1 3.00000  25000.00000 0.00000000
3 1 3.00000  30000.00000 0.00000000
3 1 3.00000  35000.00000 0.00000000
3 1 3.00000  40000.00000 0.00000000
3 1 3.00000  45000.00000 0.00000000
3 1 3.00000  50000.00000 0.00000000
3 1 3.00000  55000.00000 0.00000000
3 1 3.00000  60000.00000 0.00000000
3 1 3.00000  65000.00000 0.00000000
3 1 3.00000  70000.00000 0.00000000
3 1 3.00000  75000.00000 0.00000000
3 1 3.00000  80000.00000 0.00000000
3 1 3.00000  85000.00000 0.00000000
3 1 3.00000  90000.00000 0.00000000
3 1 3.00000  95000.00000 0.00000000
3 1 3.00000 100000.00000 0.00000000
3 1 3.50000   5000.00000 0.00000000
3 1 3.50000  10000.00000 0.00000000
3 1 3.50000  15000.00000 0.00000000
3 1 3.50000  20000.00000 0.00000000
3 1 3.50000  25000.00000 0.00000000
3 1 3.50000  30000.00000 0.00000000
3 1 3.50000  35000.00000 0.00000000
3 1 3.50000  40000.00000 0.00000000
3 1 3.50000  45000.00000 0.00000000
3 1 3.50000  50000.00000 0.00000000
3 1 3.50000  55000.00000 0.00000000
3 1 3.50000  60000.00000 0.00000000
3 1 3.50000  65000.00000 0.00000000
3 1 3.50000  70000.00000 0.00000000
3 1 3.50000  75000.00000 0.00000000
3 1 3.50000  80000.00000 0.00000000
3 1 3.50000  85000.00000 0.00000000
3 1 3.50000  90000.00000 0.00000000
3 1 3.50000  95000.00000 0.00000000
3 1 3.50000 100000.00000 0.00000000
3 1 4.00000   5000.00000 0.00000000
3 1 4.00000  10000.00000 0.00000000
3 1 4.00000  15000.00000 0.00000000
3 1 4.00000  20000.00000 0.00000000
3 1 4.00000  25000.00000 0.00000000
3 1 4.00000  30000.00000 0.00000000
3 1 4.00000  35000.00000 0.00000000
3 1 4.00000  40000.00000 0.00000000
3 1 4.00000  45000.00000 0.00000000
3 1 4.00000  50000.00000 0.00000000
3 1 4.00000  55000.00000 0.00000000
3 1 4.00000  60000.00000 0.00000000
3 1 4.00000  65000.00000 0.00000000
3 1 4.00000  70000.00000 0.00000000
3 1 4.00000  75000.00000 0.00000000
3 1 4.00000  80000.00000 0.00000000
3 1 4.00000  85000.00000 0.00000000
3 1 4.00000  90000.00000 0.00000000
3 1 4.00000  95000.00000 0.00000000
3 1 4.00000 100000.00000 0.00000000
3 1 4.50000   5000.00000 0.00000000
3 1 4.50000  10000.00000 0.00000000
3 1 4.50000  15000.00000 0.00000000
3 1 4.50000  20000.00000 0.00000000
3 1 4.50000  25000.00000 0.00000000
3 1 4.50000  30000.00000 0.00000000
3 1 4.50000  35000.00000 0.00000000
3 1 4.50000  40000.00000 0.00000000
3 1 4.50000  45000.00000 0.00000000
3 1 4.50000  50000.00000 0.00000000
3 1 4.50000  55000.00000 0.00000000
3 1 4.50000  60000.00000 0.00000000
3 1 4.50000  65000.00000 0.00000000
3 1 4.50000  70000.00000 0.00000000
3 1 4.50000  75000.00000 0.00000000
3 1 4.50000  80000.00000 0.00000000
3 1 4.50000  85000.00000 0.00000000
3 1 4.50000  90000.00000 0.00000000
3 1 4.50000  95000.00000 0.00000000
3 1 4.50000 100000.00000 0.00000000
3 1 5.00000   5000.00000 0.00000000
3 1 5.00000  10000.00000 0.00000000
3 1 5.00000  15000.00000 0.00000000
3 1 5.00000  20000.00000 0.00000000
3 1 5.00000  25000.00000 0.00000000
3 1 5.00000  30000.00000 0.00000000
3 1 5.00000  35000.00000 0.00000000
3 1 5.00000  40000.00000 0.00000000
3 1 5.00000  45000.00000 0.00000000
3 1 5.00000  50000.00000 0.00000000
3 1 5.00000  55000.00000 0.00000000
3 1 5.00000  60000.00000 0.00000000
3 1 5.00000  65000.00000 0.00000000
3 1 5.00000  70000.00000 0.00000000
3 1 5.00000  75000.00000 0.00000000
3 1 5.00000  80000.00000 0.00000000
3 1 5.00000  85000.00000 0.00000000
3 1 5.00000  90000.00000 0.00000000
3 1 5.00000  95000.00000 0.00000000
3 1 5.00000 100000.00000 0.00000000
3 1 5.50000   5000.00000 0.00000000
3 1 5.50000  10000.00000 0.00000000
3 1 5.50000  15000.00000 0.00000000
3 1 5.50000  20000.00000 0.00000000
3 1 5.50000  25000.00000 0.00000000
3 1 5.50000  30000.00000 0.00000000
3 1 5.50000  35000.00000 0.00000000
3 1 5.50000  40000.00000 0.00000000
3 1 5.50000  45000.00000 0.00000000
3 1 5.50000  50000.00000 0.00000000
3 1 5.50000  55000.00000 0.00000000
3 1 5.50000  60000.00000 0.00000000
3 1 5.50000  65000.00000 0.00000000
3 1 5.50000  70000.00000 0.00000000
3 1 5.50000  75000.00000 0.00000000
3 1 5.50000  80000.00000 0.00000000
3 1 5.50000  85000.00000 0.00000000
3 1 5.50000  90000.00000 0.00000000
3 1 5.50000  95000.00000 0.00000000
3 1 5.50000 100000.00000 0.00000000
3 1 6.00000   5000.00000 0.00000000
3 1 6.00000  10000.00000 0.00000000
3 1 6.00000  15000.00000 0.00000000
3 1 6.00000  20000.00000 0.00000000
3 1 6.00000  25000.00000 0.00000000
3 1 6.00000  30000.00000 0.00000000
3 1 6.00000  35000.00000 0.00000000
3 1 6.00000  40000.00000 0.00000000
3 1 6.00000  45000.00000 0.00000000
3 1 6.00000  50000.00000 0.00000000
3 1 6.00000  55000.00000 0.00000000
3 1 6.00000  60000.00000 0.00000000
3 1 6.00000  65000.00000 0.00000000
3 1 6.00000  70000.00000 0.00000000
3 1 6.00000  75000.00000 0.00000000
3 1 6.00000  80000.00000 0.00000000
3 1 6.00000  85000.00000 0.00000000
3 1 6.00000  90000.00000 0.00000000
3 1 6.00000  95000.00000 0.00000000
3 1 6.00000 100000.00000 0.00000000
3 1 6.50000   5000.00000 0.00000000
3 1 6.50000  10000.00000 0.00000000
3 1 6.50000  15000.00000 0.00000000
3 1 6.50000  20000.00000 0.00000000
3 1 6.50000  25000.00000 0.00000000
3 1 6.50000  30000.00000 0.00000000
3 1 6.50000  35000.00000 0.00000000
3 1 6.50000  40000.00000 0.00000000
3 1 6.50000  45000.00000 0.00000000
3 1 6.50000  50000.00000 0.00000000
3 1 6.50000  55000.00000 0.00000000
3 1 6.50000  60000.00000 0.00000000
3 1 6.50000  65000.00000 0.00000000
3 1 6.50000  70000.00000 0.00000000
3 1 6.50000  75000.00000 0.00000000
3 1 6.50000  80000.00000 0.00000000
3 1 6.50000  85000.00000 0.00000000
3 1 6.50000  90000.00000 0.00000000
3 1 6.50000  95000.00000 0.00000000
3 1 6.50000 100000.00000 0.00000000
3 1 7.00000   5000.00000 0.00000000
3 1 7.00000  10000.00000 0.00000000
3 1 7.00000  15000.00000 0.00000000
3 1 7.00000  20000.00000 0.00000000
3 1 7.00000  25000.00000 0.00000000
3 1 7.00000  30000.00000 0.00000000
3 1 7.00000  35000.00000 0.00000000
3 1 7.00000  40000.00000 0.00000000
3 1 7.00000  45000.00000 0.00000000
3 1 7.00000  50000.00000 0.00000000
3 1 7.00000  55000.00000 0.00000000
3 1 7.00000  60000.00000 0.00000000
3 1 7.00000  65000.00000 0.00000000
3 1 7.00000  70000.00000 0.00000000
3 1 7.00000  75000.00000 0.00000000
3 1 7.00000  80000.00000 0.00000000
3 1 7.00000  85000.00000 0.00000000
3 1 7.00000  90000.00000 0.00000000
3 1 7.00000  95000.00000 0.00000000
3 1 7.00000 100000.00000 0.00000000
3 1 7.50000   5000.00000 0.00000000
3 1 7.50000  10000.00000 0.00000000
3 1 7.50000  15000.00000 0.00000000
3 1 7.50000  20000.00000 0.00000000
3 1 7.50000  25000.00000 0.00000000
3 1 7.50000  30000.00000 0.00000000
3 1 7.50000  35000.00000 0.00000000
3 1 7.50000  40000.00000 0.00000000
3 1 7.50000  45000.00000 0.00000000
3 1 7.50000  50000.00000 0.00000000
3 1 7.50000  55000.00000 0.00000000
3 1 7.50000  60000.00000 0.00000000
3 1 7.50000  65000.00000 0.00000000
3 1 7.50000  70000.00000 0.00000000
3 1 7.50000  75000.00000 0.00000000
3 1 7.50000  80000.00000 0.00000000
3 1 7.50000  85000.00000 0.00000000
3 1 7.50000  90000.00000 0.00000000
3 1 7.50000  95000.00000 0.00000000
3 1 7.50000 100000.00000 0.00000000
3 1 8.00000   5000.00000 0.00000000
3 1 8.00000  10000.00000 0.00000000
3 1 8.00000  15000.00000 0.00000000
3 1 8.00000  20000.00000 0.00000000
3 1 8.00000  25000.00000 0.00000000
3 1 8.00000  30000.00000 0.00000000
3 1 8.00000  35000.00000 0.00000000
3 1 8.00000  40000.00000 0.00000000
3 1 8.00000  45000.00000 0.00000000
3 1 8.00000  50000.00000 0.00000000
3 1 8.00000  55000.00000 0.00000000
3 1 8.00000  60000.00000 0.00000000
3 1 8.00000  65000.00000 0.00000000
3 1 8.00000  70000.00000 0.00000000
3 1 8.00000  75000.00000 0.00000000
3 1 8.00000  80000.00000 0.00000000
3 1 8.00000  85000.00000 0.00000000
3 1 8.00000  90000.00000 0.00000000
3 1 8.00000  95000.00000 0.00000000
3 1 8.00000 100000.00000 0.00000000
3 2 0.50000   5000.00000 0.00000000
3 2 0.50000  10000.00000 0.00000000
3 2 0.50000  15000.00000 0.00000000
3 2 0.50000  20000.00000 0.00000000
3 2 0.50000  25000.00000 0.00000000
3 2 0.50000  30000.00000 0.00000000
3 2 0.50000  35000.00000 0.00000000
3 2 0.50000  40000.00000 0.00000000
3 2 0.50000  45000.00000 0.00000000
3 2 0.50000  50000.00000 0.00000000
3 2 0.50000  55000.00000 0.00000000
3 2 0.50000  60000.00000 0.00000000
3 2 0.50000  65000.00000 0.00000000
3 2 0.50000  70000.00000 0.00000000
3 2 0.50000  75000.00000 0.00000000
3 2 0.50000  80000.00000 0.00000000
3 2 0.50000  85000.00000 0.00000000
3 2 0.50000  90000.00000 0.00000000
3 2 0.50000  95000.00000 0.00000000
3 2 0.50000 100000.00000 0.00000000
3 2 1.00000   5000.00000 0.00000000
3 2 1.00000  10000.00000 0.00000000
3 2 1.00000  15000.00000 0.00000000
3 2 1.00000  20000.00000 0.00000000
3 2 1.00000  25000.00000 0.00000000
3 2 1.00000  30000.00000 0.00000000
3 2 1.00000  35000.00000 0.00000000
3 2 1.00000  40000.00000 0.00000000
3 2 1.00000  45000.00000 0.00000000
3 2 1.00000  50000.00000 0.00000000
3 2 1.00000  55000.00000 0.00000000
3 2 1.00000  60000.00000 0.00000000
3 2 1.00000  65000.00000 0.00000000
3 2 1.00000  70000.00000 0.00000000
3 2 1.00000  75000.00000 0.00000000
3 2 1.00000  80000.00000 0.00000000
3 2 1.00000  85000.00000 0.00000000
3 2 1.00000  90000.00000 0.00000000
3 2 1.00000  95000.00000 0.00000000
3 2 1.00000 100000.00000 0.00000000
3 2 1.50000   5000.00000 0.00000000
3 2 1.50000  10000.00000 0.00000000
3 2 1.50000  15000.00000 0.00000000
3 2 1.50000  20000.00000 0.00000000
3 2 1.50000  25000.00000 0.00000000
3 2 1.50000  30000.00000 0.00000000
3 2 1.50000  35000.00000 0.00000000
3 2 1.50000  40000.00000 0.00000000
3 2 1.50000  45000.00000 0.00000000
3 2 1.50000  50000.00000 0.00000000
3 2 1.50000  55000.00000 0.00000000
3 2 1.50000  60000.00000 0.00000000
3 2 1.50000  65000.00000 0.00000000
3 2 1.50000  70000.00000 0.00000000
3 2 1.50000  75000.00000 0.00000000
3 2 1.50000  80000.00000 0.00000000
3 2 1.50000  85000.00000 0.00000000
3 2 1.50000  90000.00000 0.00000000
3 2 1.50000  95000.00000 0.00000000
3 2 1.50000 100000.00000 0.00000000
3 2 2.00000   5000.00000 0.00000000
3 2 2.00000  10000.00000 0.00000000
3 2 2.00000  15000.00000 0.00000000
3 2 2.00000  20000.00000 0.00000000
3 2 2.00000  25000.00000 0.00000000
3 2 2.00000  30000.00000 0.00000000
3 2 2.00000  35000.00000 0.00000000
3 2 2.00000  40000.00000 0.00000000
3 2 2.00000  45000.00000 0.00000000
3 2 2.00000  50000.00000 0.00000000
3 2 2.00000  55000.00000 0.00000000
3 2 2.00000  60000.00000 0.00000000
3 2 2.00000  65000.00000 0.00000000
3 2 2.00000  70000.00000 0.00000000
3 2 2.00000  75000.00000 0.00000000
3 2 2.00000  80000.00000 0.00000000
3 2 2.00000  85000.00000 0.00000000
3 2 2.00000  90000.00000 0.00000000
3 2 2.00000  95000.00000 0.00000000
3 2 2.00000 100000.00000 0.00000000
3 2 2.50000   5000.00000 0.00000000
3 2 2.50000  10000.00000 0.00000000
3 2 2.50000  15000.00000 0.00000000
3 2 2.50000  20000.00000 0.00000000
3 2 2.50000  25000.00000 0.00000000
3 2 2.50000  30000.00000 0.00000000
3 2 2.50000  35000.00000 0.00000000
3 2 2.50000  40000.00000 0.00000000
3 2 2.50000  45000.00000 0.00000000
3 2 2.50000  50000.00000 0.00000000
3 2 2.50000  55000.00000 0.00000000
3 2 2.50000  60000.00000 0.00000000
3 2 2.50000  65000.00000 0.00000000
3 2 2.50000  70000.00000 0.00000000
3 2 2.50000  75000.00000 0.00000000
3 2 2.50000  80000.00000 0.00000000
3 2 2.50000  85000.00000 0.00000000
3 2 2.50000  90000.00000 0.00000000
3 2 2.50000  95000.00000 0.00000000
3 2 2.50000 100000.00000 0.00000000
3 2 3.00000   5000.00000 0.00000000
3 2 3.00000  10000.00000 0.00000000
3 2 3.00000  15000.00000 0.00000000
3 2 3.00000  20000.00000 0.00000000
3 2 3.00000  25000.00000 0.00000000
3 2 3.00000  30000.00000 0.00000000
3 2 3.00000  35000.00000 0.00000000
3 2 3.00000  40000.00000 0.00000000
3 2 3.00000  45000.00000 0.00000000
3 2 3.00000  50000.00000 0.00000000
3 2 3.00000  55000.00000 0.00000000
3 2 3.00000  60000.00000 0.00000000
3 2 3.00000  65000.00000 0.00000000
3 2 3.00000  70000.00000 0.00000000
3 2 3.00000  75000.00000 0.00000000
3 2 3.00000  80000.00000 0.00000000
3 2 3.00000  85000.00000 0.00000000
3 2 3.00000  90000.00000 0.00000000
3 2 3.00000  95000.00000 0.00000000
3 2 3.00000 100000.00000 0.00000000
3 2 3.50000   5000.00000 0.00000000
3 2 3.50000  10000.00000 0.00000000
3 2 3.50000  15000.00000 0.00000000
3 2 3.50000  20000.00000 0.00000000
3 2 3.50000  25000.00000 0.00000000
3 2 3.50000  30000.00000 0.00000000
3 2 3.50000  35000.00000 0.00000000
3 2 3.50000  40000.00000 0.00000000
3 2 3.50000  45000.00000 0.00000000
3 2 3.50000  50000.00000 0.00000000
3 2 3.50000  55000.00000 0.00000000
3 2 3.50000  60000.00000 0.00000000
3 2 3.50000  65000.00000 0.00000000
3 2 3.50000  70000.00000 0.00000000
3 2 3.50000  75000.00000 0.00000000
3 2 3.50000  80000.00000 0.00000000
3 2 3.50000  85000.00000 0.00000000
3 2 3.50000  90000.00000 0.00000000
3 2 3.50000  95000.00000 0.00000000
3 2 3.50000 100000.00000 0.00000000
3 2 4.00000   5000.00000 0.00000000
3 2 4.00000  10000.00000 0.00000000
3 2 4.00000  15000.00000 0.00000000
3 2 4.00000  20000.00000 0.00000000
3 2 4.00000  25000.00000 0.00000000
3 2 4.00000  30000.00000 0.00000000
3 2 4.00000  35000.00000 0.00000000
3 2 4.00000  40000.00000 0.00000000
3 2 4.00000  45000.00000 0.00000000
3 2 4.00000  50000.00000 0.00000000
3 2 4.00000  55000.00000 0.00000000
3 2 4.00000  60000.00000 0.00000000
3 2 4.00000  65000.00000 0.00000000
3 2 4.00000  70000.00000 0.00000000
3 2 4.00000  75000.00000 0.00000000
3 2 4.00000  80000.00000 0.00000000
3 2 4.00000  85000.00000 0.00000000
3 2 4.00000  90000.00000 0.00000000
3 2 4.00000  95000.00000 0.00000000
3 2 4.00000 100000.00000 0.00000000
3 2 4.50000   5000.00000 0.00000000
3 2 4.50000  10000.00000 0.00000000
3 2 4.50000  15000.00000 0.00000000
3 2 4.50000  20000.00000 0.00000000
3 2 4.50000  25000.00000 0.00000000
3 2 4.50000  30000.00000 0.00000000
3 2 4.50000  35000.00000 0.00000000
3 2 4.50000  40000.00000 0.00000000
3 2 4.50000  45000.00000 0.00000000
3 2 4.50000  50000.00000 0.00000000
3 2 4.50000  55000.00000 0.00000000
3 2 4.50000  60000.00000 0.00000000
3 2 4.50000  65000.00000 0.00000000
3 2 4.50000  70000.00000 0.00000000
3 2 4.50000  75000.00000 0.00000000
3 2 4.50000  80000.00000 0.00000000
3 2 4.50000  85000.00000 0.00000000
3 2 4.50000  90000.00000 0.00000000
3 2 4.50000  95000.00000 0.00000000
3 2 4.50000 100000.00000 0.00000000
3 2 5.00000   5000.00000 0.00000000
3 2 5.00000  10000.00000 0.00000000
3 2 5.00000  15000.00000 0.00000000
3 2 5.00000  20000.00000 0.00000000
3 2 5.00000  25000.00000 0.00000000
3 2 5.00000  30000.00000 0.00000000
3 2 5.00000  35000.00000 0.00000000
3 2 5.00000  40000.00000 0.00000000
3 2 5.00000  45000.00000 0.00000000
3 2 5.00000  50000.00000 0.00000000
3 2 5.00000  55000.00000 0.00000000
3 2 5.00000  60000.00000 0.00000000
3 2 5.00000  65000.00000 0.00000000
3 2 5.00000  70000.00000 0.00000000
3 2 5.00000  75000.00000 0.00000000
3 2 5.00000  80000.00000 0.00000000
3 2 5.00000  85000.00000 0.00000000
3 2 5.00000  90000.00000 0.00000000
3 2 5.00000  95000.00000 0.00000000
3 2 5.00000 100000.00000 0.00000000
3 2 5.50000   5000.00000 0.68879277
3 2 5.50000  10000.00000 0.68892272
3 2 5.50000  15000.00000 0.68532565
3 2 5.50000  20000.00000 0.68246663
3 2 5.50000  25000.00000 0.68245033
3 2 5.50000  30000.00000 0.67951761
3 2 5.50000  35000.00000 0.68388160
3 2 5.50000  40000.00000 0.68033788
3 2 5.50000  45000.00000 0.68594182
3 2 5.50000  50000.00000 0.67265187
3 2 5.50000  55000.00000 0.68601398
3 2 5.50000  60000.00000 0.68363690
3 2 5.50000  65000.00000 0.68249712
3 2 5.50000  70000.00000 0.68680698
3 2 5.50000  75000.00000 0.67732692
3 2 5.50000  80000.00000 0.68029657
3 2 5.50000  85000.00000 0.68066491
3 2 5.50000  90000.00000 0.68283260
3 2 5.50000  95000.00000 0.68628064
3 2 5.50000 100000.00000 0.68103989
3 2 6.00000   5000.00000 0.68267660
3 2 6.00000  10000.00000 0.67838055
3 2 6.00000  15000.00000 0.67998149
3 2 6.00000  20000.00000 0.68227020
3 2 6.00000  25000.00000 0.68343406
3 2 6.00000  30000.00000 0.68200229
3 2 6.00000  35000.00000 0.68442410
3 2 6.00000  40000.00000 0.68394656
3 2 6.00000  45000.00000 0.67987244
3 2 6.00000  50000.00000 0.68362673
3 2 6.00000  55000.00000 0.68309307
3 2 6.00000  60000.00000 0.68180204
3 2 6.00000  65000.00000 0.68617654
3 2 6.00000  70000.00000 0.68560099
3 2 6.00000  75000.00000 0.68840776
3 2 6.00000  80000.00000 0.68089962
3 2 6.00000  85000.00000 0.68336962
3 2 6.00000  90000.00000 0.68893173
3 2 6.00000  95000.00000 0.68049345
3 2 6.00000 100000.00000 0.67846455
3 2 6.50000   5000.00000 0.68183904
3 2 6.50000  10000.00000 0.67732778
3 2 6.50000  15000.00000 0.68183946
3 2 6.50000  20000.00000 0.68644248
3 2 6.50000  25000.00000 0.68217280
3 2 6.50000  30000.00000 0.67671959
3 2 6.50000  35000.00000 0.68673448
3 2 6.50000  40000.00000 0.67831864
3 2 6.50000  45000.00000 0.68397053
3 2 6.50000  50000.00000 0.68569061
3 2 6.50000  55000.00000 0.68358088
3 2 6.50000  60000.00000 0.68317449
3 2 6.50000  65000.00000 0.68540676
3 2 6.50000  70000.00000 0.67766672
3 2 6.50000  75000.00000 0.68126895
3 2 6.50000  80000.00000 0.68845590
3 2 6.50000  85000.00000 0.68221418
3 2 6.50000  90000.00000 0.68089248
3 2 6.50000  95000.00000 0.68944237
3 2 6.50000 100000.00000 0.68034659
3 2 7.00000   5000.00000 0.68293853
3 2 7.00000  10000.00000 0.68201848
3 2 7.00000  15000.00000 0.68305983
3 2 7.00000  20000.00000 0.67797372
3 2 7.00000  25000.00000 0.68727659
3 2 7.00000  30000.00000 0.68363783
3 2 7.00000  35000.00000 0.67737570
3 2 7.00000  40000.00000 0.68119555
3 2 7.00000  45000.00000 0.68330821
3 2 7.00000  50000.00000 0.68928558
3 2 7.00000  55000.00000 0.67911997
3 2 7.00000  60000.00000 0.67680118
3 2 7.00000  65000.00000 0.68187779
3 2 7.00000  70000.00000 0.68239853
3 2 7.00000  75000.00000 0.68695249
3 2 7.00000  80000.00000 0.68202692
3 2 7.00000  85000.00000 0.67610104
3 2 7.00000  90000.00000 0.68772324
3 2 7.00000  95000.00000 0.68280485
3 2 7.00000 100000.00000 0.67838960
3 2 7.50000   5000.00000 0.68834942
3 2 7.50000  10000.00000 0.67987304
3 2 7.50000  15000.00000 0.68511477
3 2 7.50000  20000.00000 0.67903007
3 2 7.50000  25000.00000 0.68672692
3 2 7.50000  30000.00000 0.68361060
3 2 7.50000  35000.00000 0.68149549
3 2 7.50000  40000.00000 0.68414801
3 2 7.50000  45000.00000 0.68146326
3 2 7.50000  50000.00000 0.68582692
3 2 7.50000  55000.00000 0.68557429
3 2 7.50000  60000.00000 0.68050115
3 2 7.50000  65000.00000 0.68717994
3 2 7.50000  70000.00000 0.68597416
3 2 7.50000  75000.00000 0.67909039
3 2 7.50000  80000.00000 0.68081109
3 2 7.50000  85000.00000 0.68482161
3 2 7.50000  90000.00000 0.68036168
3 2 7.50000  95000.00000 0.67986422
3 2 7.50000 100000.00000 0.68002105
3 2 8.00000   5000.00000 0.68602279
3 2 8.00000  10000.00000 0.68468481
3 2 8.00000  15000.00000 0.68025499
3 2 8.00000  20000.00000 0.68467728
3 2 8.00000  25000.00000 0.67833481
3 2 8.00000  30000.00000 0.68120748
3 2 8.00000  35000.00000 0.68358626
3 2 8.00000  40000.00000 0.68060769
3 2 8.00000  45000.00000 0.68047608
3 2 8.00000  50000.00000 0.68204224
3 2 8.00000  55000.00000 0.68306063
3 2 8.00000  60000.00000 0.69163452
3 2 8.00000  65000.00000 0.68973002
3 2 8.00000  70000.00000 0.68104834
3 2 8.00000  75000.00000 0.68066137
3 2 8.00000  80000.00000 0.67979949
3 2 8.00000  85000.00000 0.68747879
3 2 8.00000  90000.00000 0.68090961
3 2 8.00000  95000.00000 0.68308461
3 2 8.00000 100000.00000 0.67964376
3 3 0.50000   5000.00000 0.00000000
3 3 0.50000  10000.00000 0.00000000
3 3 0.50000  15000.00000 0.00000000
3 3 0.50000  20000.00000 0.00000000
3 3 0.50000  25000.00000 0.00000000
3 3 0.50000  30000.00000 0.00000000
3 3 0.50000  35000.00000 0.00000000
3 3 0.50000  40000.00000 0.00000000
3 3 0.50000  45000.00000 0.00000000
3 3 0.50000  50000.00000 0.00000000
3 3 0.50000  55000.00000 0.00000000
3 3 0.50000  60000.00000 0.00000000
3 3 0.50000  65000.00000 0.00000000
3 3 0.50000  70000.00000 0.00000000
3 3 0.50000  75000.00000 0.00000000
3 3 0.50000  80000.00000 0.00000000
3 3 0.50000  85000.00000 0.00000000
3 3 0.50000  90000.00000 0.00000000
3 3 0.50000  95000.00000 0.00000000
3 3 0.50000 100000.00000 0.00000000
3 3 1.00000   5000.00000 0.00000000
3 3 1.00000  10000.00000 0.00000000
3 3 1.00000  15000.00000 0.00000000
3 3 1.00000  20000.00000 0.00000000
3 3 1.00000  25000.00000 0.00000000
3 3 1.00000  30000.00000 0.00000000
3 3 1.00000  35000.00000 0.00000000
3 3 1.00000  40000.00000 0.00000000
3 3 1.00000  45000.00000 0.00000000
3 3 1.00000  50000.00000 0.00000000
3 3 1.00000  55000.00000 0.00000000
3 3 1.00000  60000.00000 0.00000000
3 3 1.00000  65000.00000 0.00000000
3 3 1.00000  70000.00000 0.00000000
3 3 1.00000  75000.00000 0.00000000
3 3 1.00000  80000.00000 0.00000000
3 3 1.00000  85000.00000 0.00000000
3 3 1.00000  90000.00000 0.00000000
3 3 1.00000  95000.00000 0.00000000
3 3 1.00000 100000.00000 0.00000000
3 3 1.50000   5000.00000 0.00000000
3 3 1.50000  10000.00000 0.00000000
3 3 1.50000  15000.00000 0.00000000
3 3 1.50000  20000.00000 0.00000000
3 3 1.50000  25000.00000 0.00000000
3 3 1.50000  30000.00000 0.00000000
3 3 1.50000  35000.00000 0.00000000
3 3 1.50000  40000.00000 0.00000000
3 3 1.50000  45000.00000 0.00000000
3 3 1.50000  50000.00000 0.00000000
3 3 1.50000  55000.00000 0.00000000
3 3 1.50000  60000.00000 0.00000000
3 3 1.50000  65000.00000 0.00000000
3 3 1.50000  70000.00000 0.00000000
3 3 1.50000  75000.00000 0.00000000
3 3 1.50000  80000.00000 0.00000000
3 3 1.50000  85000.00000 0.00000000
3 3 1.50000  90000.00000 0.00000000
3 3 1.50000  95000.00000 0.00000000
3 3 1.50000 100000.00000 0.00000000
3 3 2.00000   5000.00000 0.00000000
3 3 2.00000  10000.00000 0.00000000
3 3 2.00000  15000.00000 0.00000000
3 3 2.00000  20000.00000 0.00000000
3 3 2.00000  25000.00000 0.00000000
3 3 2.00000  30000.00000 0.00000000
3 3 2.00000  35000.00000 0.00000000
3 3 2.00000  40000.00000 0.00000000
3 3 2.00000  45000.00000 0.00000000
3 3 2.00000  50000.00000 0.00000000
3 3 2.00000  55000.00000 0.00000000
3 3 2.00000  60000.00000 0.00000000
3 3 2.00000  65000.00000 0.00000000
3 3 2.00000  70000.00000 0.00000000
3 3 2.00000  75000.00000 0.00000000
3 3 2.00000  80000.00000 0.00000000
3 3 2.00000  85000.00000 0.00000000
3 3 2.00000  90000.00000 0.00000000
3 3 2.00000  95000.00000 0.00000000
3 3 2.00000 100000.00000 0.00000000
3 3 2.50000   5000.00000 0.00000000
3 3 2.50000  10000.00000 0.00000000
3 3 2.50000  15000.00000 0.00000000
3 3 2.50000  20000.00000 0.00000000
3 3 2.50000  25000.00000 0.00000000
3 3 2.50000  30000.00000 0.00000000
3 3 2.50000  35000.00000 0.00000000
3 3 2.50000  40000.00000 0.00000000
3 3 2.50000  45000.00000 0.00000000
3 3 2.50000  50000.00000 0.00000000
3 3 2.50000  55000.00000 0.00000000
3 3 2.50000  60000.00000 0.00000000
3 3 2.50000  65000.00000 0.00000000
3 3 2.50000  70000.00000 0.00000000
3 3 2.50000  75000.00000 0.00000000
3 3 2.50000  80000.00000 0.00000000
3 3 2.50000  85000.00000 0.00000000
3 3 2.50000  90000.00000 0.00000000
3 3 2.50000  95000.00000 0.00000000
3 3 2.50000 100000.00000 0.00000000
3 3 3.00000   5000.00000 0.00000000
3 3 3.00000  10000.00000 0.00000000
3 3 3.00000  15000.00000 0.00000000
3 3 3.00000  20000.00000 0.00000000
3 3 3.00000  25000.00000 0.00000000
3 3 3.00000  30000.00000 0.00000000
3 3 3.00000  35000.00000 0.00000000
3 3 3.00000  40000.00000 0.00000000
3 3 3.00000  45000.00000 0.00000000
3 3 3.00000  50000.00000 0.00000000
3 3 3.00000  55000.00000 0.00000000
3 3 3.00000  60000.00000 0.00000000
3 3 3.00000  65000.00000 0.00000000
3 3 3.00000  70000.00000 0.00000000
3 3 3.00000  75000.00000 0.00000000
3 3 3.00000  80000.00000 0.00000000
3 3 3.00000  85000.00000 0.00000000
3 3 3.00000  90000.00000 0.00000000
3 3 3.00000  95000.00000 0.00000000
3 3 3.00000 100000.00000 0.00000000
3 3 3.50000   5000.00000 0.00000000
3 3 3.50000  10000.00000 0.00000000
3 3 3.50000  15000.00000 0.00000000
3 3 3.50000  20000.00000 0.00000000
3 3 3.50000  25000.00000 0.00000000
3 3 3.50000  30000.00000 0.00000000
3 3 3.50000  35000.00000 0.00000000
3 3 3.50000  40000.00000 0.00000000
3 3 3.50000  45000.00000 0.00000000
3 3 3.50000  50000.00000 0.00000000
3 3 3.50000  55000.00000 0.00000000
3 3 3.50000  60000.00000 0.00000000
3 3 3.50000  65000.00000 0.00000000
3 3 3.50000  70000.00000 0.00000000
3 3 3.50000  75000.00000 0.00000000
3 3 3.50000  80000.00000 0.00000000
3 3 3.50000  85000.00000 0.00000000
3 3 3.50000  90000.00000 0.00000000
3 3 3.50000  95000.00000 0.00000000
3 3 3.50000 100000.00000 0.00000000
3 3 4.00000   5000.00000 0.00000000
3 3 4.00000  10000.00000 0.00000000
3 3 4.00000  15000.00000 0.00000000
3 3 4.00000  20000.00000 0.00000000
3 3 4.00000  25000.00000 0.00000000
3 3 4.00000  30000.00000 0.00000000
3 3 4.00000  35000.00000 0.00000000
3 3 4.00000  40000.00000 0.00000000
3 3 4.00000  45000.00000 0.00000000
3 3 4.00000  50000.00000 0.00000000
3 3 4.00000  55000.00000 0.00000000
3 3 4.00000  60000.00000 0.00000000
3 3 4.00000  65000.00000 0.00000000
3 3 4.00000  70000.00000 0.00000000
3 3 4.00000  75000.00000 0.00000000
3 3 4.00000  80000.00000 0.00000000
3 3 4.00000  85000.00000 0.00000000
3 3 4.00000  90000.00000 0.00000000
3 3 4.00000  95000.00000 0.00000000
3 3 4.00000 100000.00000 0.00000000
3 3 4.50000   5000.00000 0.00000000
3 3 4.50000  10000.00000 0.00000000
3 3 4.50000  15000.00000 0.00000000
3 3 4.50000  20000.00000 0.00000000
3 3 4.50000  25000.00000 0.00000000
3 3 4.50000  30000.00000 0.00000000
3 3 4.50000  35000.00000 0.00000000
3 3 4.50000  40000.00000 0.00000000
3 3 4.50000  45000.00000 0.00000000
3 3 4.50000  50000.00000 0.00000000
3 3 4.50000  55000.00000 0.00000000
3 3 4.50000  60000.00000 0.00000000
3 3 4.50000  65000.00000 0.00000000
3 3 4.50000  70000.00000 0.00000000
3 3 4.50000  75000.00000 0.00000000
3 3 4.50000  80000.00000 0.00000000
3 3 4.50000  85000.00000 0.00000000
3 3 4.50000  90000.00000 0.00000000
3 3 4.50000  95000.00000 0.00000000
3 3 4.50000 100000.00000 0.00000000
3 3 5.00000   5000.00000 0.87634180
3 3 5.00000  10000.00000 0.88010456
3 3 5.00000  15000.00000 0.89224132
3 3 5.00000  20000.00000 0.87784865
3 3 5.00000  25000.00000 0.87681649
3 3 5.00000  30000.00000 0.88650783
3 3 5.00000  35000.00000 0.88440628
3 3 5.00000  40000.00000 0.87826696
3 3 5.00000  45000.00000 0.85664275
3 3 5.00000  50000.00000 0.85829110
3 3 5.00000  55000.00000 0.86618953
3 3 5.00000  60000.00000 0.86932396
3 3 5.00000  65000.00000 0.87551107
3 3 5.00000  70000.00000 0.84875292
3 3 5.00000  75000.00000 0.87006348
3 3 5.00000  80000.00000 0.91337896
3 3 5.00000  85000.00000 0.87469622
3 3 5.00000  90000.00000 0.88180739
3 3 5.00000  95000.00000 0.86304084
3 3 5.00000 100000.00000 0.87658402
3 3 5.50000   5000.00000 1.99990424
3 3 5.50000  10000.00000 1.99754770
3 3 5.50000  15000.00000 2.00435318
3 3 5.50000  20000.00000 2.00472470
3 3 5.50000  25000.00000 2.00617418
3 3 5.50000  30000.00000 1.99755178
3 3 5.50000  35000.00000 2.00352978
3 3 5.50000  40000.00000 1.99669602
3 3 5.50000  45000.00000 2.00411795
3 3 5.50000  50000.00000 2.00139260
3 3 5.50000  55000.00000 1.99927438
3 3 5.50000  60000.00000 1.99490721
3 3 5.50000  65000.00000 1.99981937
3 3 5.50000  70000.00000 2.00322566
3 3 5.50000  75000.00000 1.99746074
3 3 5.50000  80000.00000 2.00443767
3 3 5.50000  85000.00000 2.00138409
3 3 5.50000  90000.00000 1.99819896
3 3 5.50000  95000.00000 2.00130206
3 3 5.50000 100000.00000 1.99940525
3 3 6.00000   5000.00000 2.00969812
3 3 6.00000  10000.00000 2.01178189
3 3 6.00000  15000.00000 2.00566419
3 3 6.00000  20000.00000 2.00938558
3 3 6.00000  25000.00000 2.01343251
3 3 6.00000  30000.00000 2.00199624
3 3 6.00000  35000.00000 2.00367165
3 3 6.00000  40000.00000 1.99452553
3 3 6.00000  45000.00000 1.99236827
3 3 6.00000  50000.00000 2.00414173
3 3 6.00000  55000.00000 2.00641538
3 3 6.00000  60000.00000 2.00290876
3 3 6.00000  65000.00000 2.00936144
3 3 6.00000  70000.00000 1.98975577
3 3 6.00000  75000.00000 2.00224440
3 3 6.00000  80000.00000 2.00470171
3 3 6.00000  85000.00000 2.00215869
3 3 6.00000  90000.00000 2.00150831
3 3 6.00000  95000.00000 2.00433551
3 3 6.00000 100000.00000 2.00064869
3 3 6.50000   5000.00000 2.01137469
3 3 6.50000  10000.00000 1.99821757
3 3 6.50000  15000.00000 1.99895766
3 3 6.50000  20000.00000 2.00127718
3 3 6.50000  25000.00000 1.99891173
3 3 6.50000  30000.00000 2.00518834
3 3 6.50000  35000.00000 2.01063567
3 3 6.50000  40000.00000 2.01016633
3 3 6.50000  45000.00000 2.00150227
3 3 6.50000  50000.00000 2.00061885
3 3 6.50000  55000.00000 2.00019888
3 3 6.50000  60000.00000 2.00180460
3 3 6.50000  65000.00000 2.00807085
3 3 6.50000  70000.00000 1.99185487
3 3 6.50000  75000.00000 2.00778763
3 3 6.50000  80000.00000 1.99781215
3 3 6.50000  85000.00000 1.99746949
3 3 6.50000  90000.00000 2.00866729
3 3 6.50000  95000.00000 2.01049169
3 3 6.50000 100000.00000 1.99863007
3 3 7.00000   5000.00000 2.00257822
3 3 7.00000  10000.00000 1.99782560
3 3 7.00000  15000.00000 1.99756185
3 3 7.00000  20000.00000 2.01800890
3 3 7.00000  25000.00000 2.00862720
3 3 7.00000  30000.00000 2.00098871
3 3 7.00000  35000.00000 2.00224598
3 3 7.00000  40000.00000 2.00268028
3 3 7.00000  45000.00000 1.99927064
3 3 7.00000  50000.00000 2.00623809
3 3 7.00000  55000.00000 2.00195045
3 3 7.00000  60000.00000 1.99978911
3 3 7.00000  65000.00000 2.00557391
3 3 7.00000  70000.00000 2.01277771
3 3 7.00000  75000.00000 2.00254464
3 3 7.00000  80000.00000 2.00625681
3 3 7.00000  85000.00000 2.00265271
3 3 7.00000  90000.00000 1.99848552
3 3 7.00000  95000.00000 2.00821638
3 3 7.00000 100000.00000 2.00734216
3 3 7.50000   5000.00000 2.00392634
3 3 7.50000  10000.00000 2.01549248
3 3 7.50000  15000.00000 1.99938543
3 3 7.50000  20000.00000 1.99853813
3 3 7.50000  25000.00000 2.00360509
3 3 7.50000  30000.00000 2.00324710
3 3 7.50000  35000.00000 1.99614340
3 3 7.50000  40000.00000 2.00863153
3 3 7.50000  45000.00000 1.99731190
3 3 7.50000  50000.00000 1.99879680
3 3 7.50000  55000.00000 2.00277019
3 3 7.50000  60000.00000 2.00665732
3 3 7.50000  65000.00000 1.99424742
3 3 7.50000  70000.00000 2.01105563
3 3 7.50000  75000.00000 1.99331148
3 3 7.50000  80000.00000 2.00486091
3 3 7.50000  85000.00000 2.00857398
3 3 7.50000  90000.00000 2.00548956
3 3 7.50000  95000.00000 1.99794332
3 3 7.50000 100000.00000 1.99744287
3 3 8.00000   5000.00000 1.99276397
3 3 8.00000  10000.00000 2.00249222
3 3 8.00000  15000.00000 2.00754412
3 3 8.00000  20000.00000 1.99795439
3 3 8.00000  25000.00000 2.01437369
3 3 8.00000  30000.00000 2.00118081
3 3 8.00000  35000.00000 2.00894661
3 3 8.00000  40000.00000 2.00879988
3 3 8.00000  45000.00000 2.01578783
3 3 8.00000  50000.00000 2.00054984
3 3 8.00000  55000.00000 2.00156830
3 3 8.00000  60000.00000 2.00444049
3 3 8.00000  65000.00000 2.01446394
3 3 8.00000  70000.00000 1.99851496
3 3 8.00000  75000.00000 2.00497718
3 3 8.00000  80000.00000 2.00146249
3 3 8.00000  85000.00000 2.00717989
3 3 8.00000  90000.00000 2.00718925
3 3 8.00000  95000.00000 2.01082022
3 3 8.00000 100000.00000 2.00394571
3 4 0.50000   5000.00000 0.00000000
3 4 0.50000  10000.00000 0.00000000
3 4 0.50000  15000.00000 0.00000000
3 4 0.50000  20000.00000 0.00000000
3 4 0.50000  25000.00000 0.00000000
3 4 0.50000  30000.00000 0.00000000
3 4 0.50000  35000.00000 0.00000000
3 4 0.50000  40000.00000 0.00000000
3 4 0.50000  45000.00000 0.00000000
3 4 0.50000  50000.00000 0.00000000
3 4 0.50000  55000.00000 0.00000000
3 4 0.50000  60000.00000 0.00000000
3 4 0.50000  65000.00000 0.00000000
3 4 0.50000  70000.00000 0.00000000
3 4 0.50000  75000.00000 0.00000000
3 4 0.50000  80000.00000 0.00000000
3 4 0.50000  85000.00000 0.00000000
3 4 0.50000  90000.00000 0.00000000
3 4 0.50000  95000.00000 0.00000000
3 4 0.50000 100000.00000 0.00000000
3 4 1.00000   5000.00000 0.00000000
3 4 1.00000  10000.00000 0.00000000
3 4 1.00000  15000.00000 0.00000000
3 4 1.00000  20000.00000 0.00000000
3 4 1.00000  25000.00000 0.00000000
3 4 1.00000  30000.00000 0.00000000
3 4 1.00000  35000.00000 0.00000000
3 4 1.00000  40000.00000 0.00000000
3 4 1.00000  45000.00000 0.00000000
3 4 1.00000  50000.00000 0.00000000
3 4 1.00000  55000.00000 0.00000000
3 4 1.00000  60000.00000 0.00000000
3 4 1.00000  65000.00000 0.00000000
3 4 1.00000  70000.00000 0.00000000
3 4 1.00000  75000.00000 0.00000000
3 4 1.00000  80000.00000 0.00000000
3 4 1.00000  85000.00000 0.00000000
3 4 1.00000  90000.00000 0.00000000
3 4 1.00000  95000.00000 0.00000000
3 4 1.00000 100000.00000 0.00000000
3 4 1.50000   5000.00000 0.00000000
3 4 1.50000  10000.00000 0.00000000
3 4 1.50000  15000.00000 0.00000000
3 4 1.50000  20000.00000 0.00000000
3 4 1.50000  25000.00000 0.00000000
3 4 1.50000  30000.00000 0.00000000
3 4 1.50000  35000.00000 0.00000000
3 4 1.50000  40000.00000 0.00000000
3 4 1.50000  45000.00000 0.00000000
3 4 1.50000  50000.00000 0.00000000
3 4 1.50000  55000.00000 0.00000000
3 4 1.50000  60000.00000 0.00000000
3 4 1.50000  65000.00000 0.00000000
3 4 1.50000  70000.00000 0.00000000
3 4 1.50000  75000.00000 0.00000000
3 4 1.50000  80000.00000 0.00000000
3 4 1.50000  85000.00000 0.00000000
3 4 1.50000  90000.00000 0.00000000
3 4 1.50000  95000.00000 0.00000000
3 4 1.50000 100000.00000 0.00000000
3 4 2.00000   5000.00000 0.00000000
3 4 2.00000  10000.00000 0.00000000
3 4 2.00000  15000.00000 0.00000000
3 4 2.00000  20000.00000 0.00000000
3 4 2.00000  25000.00000 0.00000000
3 4 2.00000  30000.00000 0.00000000
3 4 2.00000  35000.00000 0.00000000
3 4 2.00000  40000.00000 0.00000000
3 4 2.00000  45000.00000 0.00000000
3 4 2.00000  50000.00000 0.00000000
3 4 2.00000  55000.00000 0.00000000
3 4 2.00000  60000.00000 0.00000000
3 4 2.00000  65000.00000 0.00000000
3 4 2.00000  70000.00000 0.00000000
3 4 2.00000  75000.00000 0.00000000
3 4 2.00000  80000.00000 0.00000000
3 4 2.00000  85000.00000 0.00000000
3 4 2.00000  90000.00000 0.00000000
3 4 2.00000  95000.00000 0.00000000
3 4 2.00000 100000.00000 0.00000000
3 4 2.50000   5000.00000 0.00000000
3 4 2.50000  10000.00000 0.00000000
3 4 2.50000  15000.00000 0.00000000
3 4 2.50000  20000.00000 0.00000000
3 4 2.50000  25000.00000 0.00000000
3 4 2.50000  30000.00000 0.00000000
3 4 2.50000  35000.00000 0.00000000
3 4 2.50000  40000.00000 0.00000000
3 4 2.50000  45000.00000 0.00000000
3 4 2.50000  50000.00000 0.00000000
3 4 2.50000  55000.00000 0.00000000
3 4 2.50000  60000.00000 0.00000000
3 4 2.50000  65000.00000 0.00000000
3 4 2.50000  70000.00000 0.00000000
3 4 2.50000  75000.00000 0.00000000
3 4 2.50000  80000.00000 0.00000000
3 4 2.50000  85000.00000 0.00000000
3 4 2.50000  90000.00000 0.00000000
3 4 2.50000  95000.00000 0.00000000
3 4 2.50000 100000.00000 0.00000000
3 4 3.00000   5000.00000 0.00000000
3 4 3.00000  10000.00000 0.00000000
3 4 3.00000  15000.00000 0.00000000
3 4 3.00000  20000.00000 0.00000000
3 4 3.00000  25000.00000 0.00000000
3 4 3.00000  30000.00000 0.00000000
3 4 3.00000  35000.00000 0.00000000
3 4 3.00000  40000.00000 0.00000000
3 4 3.00000  45000.00000 0.00000000
3 4 3.00000  50000.00000 0.00000000
3 4 3.00000  55000.00000 0.00000000
3 4 3.00000  60000.00000 0.00000000
3 4 3.00000  65000.00000 0.00000000
3 4 3.00000  70000.00000 0.00000000
3 4 3.00000  75000.00000 0.00000000
3 4 3.00000  80000.00000 0.00000000
3 4 3.00000  85000.00000 0.00000000
3 4 3.00000  90000.00000 0.00000000
3 4 3.00000  95000.00000 0.00000000
3 4 3.00000 100000.00000 0.00000000
3 4 3.50000   5000.00000 0.00000000
3 4 3.50000  10000.00000 0.00000000
3 4 3.50000  15000.00000 0.00000000
3 4 3.50000  20000.00000 0.00000000
3 4 3.50000  25000.00000 0.00000000
3 4 3.50000  30000.00000 0.00000000
3 4 3.50000  35000.00000 0.00000000
3 4 3.50000  40000.00000 0.00000000
3 4 3.50000  45000.00000 0.00000000
3 4 3.50000  50000.00000 0.00000000
3 4 3.50000  55000.00000 0.00000000
3 4 3.50000  60000.00000 0.00000000
3 4 3.50000  65000.00000 0.00000000
3 4 3.50000  70000.00000 0.00000000
3 4 3.50000  75000.00000 0.00000000
3 4 3.50000  80000.00000 0.00000000
3 4 3.50000  85000.00000 0.00000000
3 4 3.50000  90000.00000 0.00000000
3 4 3.50000  95000.00000 0.00000000
3 4 3.50000 100000.00000 0.00000000
3 4 4.00000   5000.00000 0.00000000
3 4 4.00000  10000.00000 0.00000000
3 4 4.00000  15000.00000 0.00000000
3 4 4.00000  20000.00000 0.00000000
3 4 4.00000  25000.00000 0.00000000
3 4 4.00000  30000.00000 0.00000000
3 4 4.00000  35000.00000 0.00000000
3 4 4.00000  40000.00000 0.00000000
3 4 4.00000  45000.00000 0.00000000
3 4 4.00000  50000.00000 0.00000000
3 4 4.00000  55000.00000 0.00000000
3 4 4.00000  60000.00000 0.00000000
3 4 4.00000  65000.00000 0.00000000
3 4 4.00000  70000.00000 0.00000000
3 4 4.00000  75000.00000 0.00000000
3 4 4.00000  80000.00000 0.00000000
3 4 4.00000  85000.00000 0.00000000
3 4 4.00000  90000.00000 0.00000000
3 4 4.00000  95000.00000 0.00000000
3 4 4.00000 100000.00000 0.00000000
3 4 4.50000   5000.00000 0.00000000
3 4 4.50000  10000.00000 0.00000000
3 4 4.50000  15000.00000 0.00000000
3 4 4.50000  20000.00000 0.00000000
3 4 4.50000  25000.00000 0.00000000
3 4 4.50000  30000.00000 0.00000000
3 4 4.50000  35000.00000 0.00000000
3 4 4.50000  40000.00000 0.00000000
3 4 4.50000  45000.00000 0.00000000
3 4 4.50000  50000.00000 0.00000000
3 4 4.50000  55000.00000 0.00000000
3 4 4.50000  60000.00000 0.00000000
3 4 4.50000  65000.00000 0.00000000
3 4 4.50000  70000.00000 0.00000000
3 4 4.50000  75000.00000 0.00000000
3 4 4.50000  80000.00000 0.00000000
3 4 4.50000  85000.00000 0.00000000
3 4 4.50000  90000.00000 0.00000000
3 4 4.50000  95000.00000 0.00000000
3 4 4.50000 100000.00000 0.00000000
3 4 5.00000   5000.00000 0.00000000
3 4 5.00000  10000.00000 0.00000000
3 4 5.00000  15000.00000 0.00000000
3 4 5.00000  20000.00000 0.00000000
3 4 5.00000  25000.00000 0.00000000
3 4 5.00000  30000.00000 0.00000000
3 4 5.00000  35000.00000 0.00000000
3 4 5.00000  40000.00000 0.00000000
3 4 5.00000  45000.00000 0.00000000
3 4 5.00000  50000.00000 0.00000000
3 4 5.00000  55000.00000 0.00000000
3 4 5.00000  60000.00000 0.00000000
3 4 5.00000  65000.00000 0.00000000
3 4 5.00000  70000.00000 0.00000000
3 4 5.00000  75000.00000 0.00000000
3 4 5.00000  80000.00000 0.00000000
3 4 5.00000  85000.00000 0.00000000
3 4 5.00000  90000.00000 0.00000000
3 4 5.00000  95000.00000 0.00000000
3 4 5.00000 100000.00000 0.00000000
3 4 5.50000   5000.00000 0.00000000
3 4 5.50000  10000.00000 0.00000000
3 4 5.50000  15000.00000 0.00000000
3 4 5.50000  20000.00000 0.00000000
3 4 5.50000  25000.00000 0.00000000
3 4 5.50000  30000.00000 0.00000000
3 4 5.50000  35000.00000 0.00000000
3 4 5.50000  40000.00000 0.00000000
3 4 5.50000  45000.00000 0.00000000
3 4 5.50000  50000.00000 0.00000000
3 4 5.50000  55000.00000 0.00000000
3 4 5.50000  60000.00000 0.00000000
3 4 5.50000  65000.00000 0.00000000
3 4 5.50000  70000.00000 0.00000000
3 4 5.50000  75000.00000 0.00000000
3 4 5.50000  80000.00000 0.00000000
3 4 5.50000  85000.00000 0.00000000
3 4 5.50000  90000.00000 0.00000000
3 4 5.50000  95000.00000 0.00000000
3 4 5.50000 100000.00000 0.00000000
3 4 6.00000   5000.00000 0.00000000
3 4 6.00000  10000.00000 0.00000000
3 4 6.00000  15000.00000 0.00000000
3 4 6.00000  20000.00000 0.00000000
3 4 6.00000  25000.00000 0.00000000
3 4 6.00000  30000.00000 0.00000000
3 4 6.00000  35000.00000 0.00000000
3 4 6.00000  40000.00000 0.00000000
3 4 6.00000  45000.00000 0.00000000
3 4 6.00000  50000.00000 0.00000000
3 4 6.00000  55000.00000 0.00000000
3 4 6.00000  60000.00000 0.00000000
3 4 6.00000  65000.00000 0.00000000
3 4 6.00000  70000.00000 0.00000000
3 4 6.00000  75000.00000 0.00000000
3 4 6.00000  80000.00000 0.00000000
3 4 6.00000  85000.00000 0.00000000
3 4 6.00000  90000.00000 0.00000000
3 4 6.00000  95000.00000 0.00000000
3 4 6.00000 100000.00000 0.00000000
3 4 6.50000   5000.00000 0.00000000
3 4 6.50000  10000.00000 0.00000000
3 4 6.50000  15000.00000 0.00000000
3 4 6.50000  20000.00000 0.00000000
3 4 6.50000  25000.00000 0.00000000
3 4 6.50000  30000.00000 0.00000000
3 4 6.50000  35000.00000 0.00000000
3 4 6.50000  40000.00000 0.00000000
3 4 6.50000  45000.00000 0.00000000
3 4 6.50000  50000.00000 0.00000000
3 4 6.50000  55000.00000 0.00000000
3 4 6.50000  60000.00000 0.00000000
3 4 6.50000  65000.00000 0.00000000
3 4 6.50000  70000.00000 0.00000000
3 4 6.50000  75000.00000 0.00000000
3 4 6.50000  80000.00000 0.00000000
3 4 6.50000  85000.00000 0.00000000
3 4 6.50000  90000.00000 0.00000000
3 4 6.50000  95000.00000 0.00000000
3 4 6.50000 100000.00000 0.00000000
3 4 7.00000   5000.00000 0.00000000
3 4 7.00000  10000.00000 0.00000000
3 4 7.00000  15000.00000 0.00000000
3 4 7.00000  20000.00000 0.00000000
3 4 7.00000  25000.00000 0.00000000
3 4 7.00000  30000.00000 0.00000000
3 4 7.00000  35000.00000 0.00000000
3 4 7.00000  40000.00000 0.00000000
3 4 7.00000  45000.00000 0.00000000
3 4 7.00000  50000.00000 0.00000000
3 4 7.00000  55000.00000 0.00000000
3 4 7.00000  60000.00000 0.00000000
3 4 7.00000  65000.00000 0.00000000
3 4 7.00000  70000.00000 0.00000000
3 4 7.00000  75000.00000 0.00000000
3 4 7.00000  80000.00000 0.00000000
3 4 7.00000  85000.00000 0.00000000
3 4 7.00000  90000.00000 0.00000000
3 4 7.00000  95000.00000 0.00000000
3 4 7.00000 100000.00000 0.00000000
3 4 7.50000   5000.00000 0.00000000
3 4 7.50000  10000.00000 0.00000000
3 4 7.50000  15000.00000 0.00000000
3 4 7.50000  20000.00000 0.00000000
3 4 7.50000  25000.00000 0.00000000
3 4 7.50000  30000.00000 0.00000000
3 4 7.50000  35000.00000 0.00000000
3 4 7.50000  40000.00000 0.00000000
3 4 7.50000  45000.00000 0.00000000
3 4 7.50000  50000.00000 0.00000000
3 4 7.50000  55000.00000 0.00000000
3 4 7.50000  60000.00000 0.00000000
3 4 7.50000  65000.00000 0.00000000
3 4 7.50000  70000.00000 0.00000000
3 4 7.50000  75000.00000 0.00000000
3 4 7.50000  80000.00000 0.00000000
3 4 7.50000  85000.00000 0.00000000
3 4 7.50000  90000.00000 0.00000000
3 4 7.50000  95000.00000 0.00000000
3 4 7.50000 100000.00000 0.00000000
3 4 8.00000   5000.00000 0.00000000
3 4 8.00000  10000.00000 0.00000000
3 4 8.00000  15000.00000 0.00000000
3 4 8.00000  20000.00000 0.00000000
3 4 8.00000  25000.00000 0.00000000
3 4 8.00000  30000.00000 0.00000000
3 4 8.00000  35000.00000 0.00000000
3 4 8.00000  40000.00000 0.00000000
3 4 8.00000  45000.00000 0.00000000
3 4 8.00000  50000.00000 0.00000000
3 4 8.00000  55000.00000 0.00000000
3 4 8.00000  60000.00000 0.00000000
3 4 8.00000  65000.00000 0.00000000
3 4 8.00000  70000.00000 0.00000000
3 4 8.00000  75000.00000 0.00000000
3 4 8.00000  80000.00000 0.00000000
3 4 8.00000  85000.00000 0.00000000
3 4 8.00000  90000.00000 0.00000000
3 4 8.00000  95000.00000 0.00000000
3 4 8.00000 100000.00000 0.00000000
