# Supplementary material for: A social system to disperse the irrigation start date based on the spatial public goods game
Source: PLoS One. 2023 May 24;18(5):e0286127. doi: 10.1371/journal.pone.0286127 (PMC10208473; doi:10.1371/journal.pone.0286127)
Supplement: S1 Data — (ZIP) [file pone.0286127.s002.zip › Data/FigA4.txt]

1 1 0.50000   5000.00000 0.000000000
1 1 0.50000  10000.00000 0.000000000
1 1 0.50000  15000.00000 0.000000000
1 1 0.50000  20000.00000 0.000000000
1 1 0.50000  25000.00000 0.000000000
1 1 0.50000  30000.00000 0.000000000
1 1 0.50000  35000.00000 0.000000000
1 1 0.50000  40000.00000 0.000000000
1 1 0.50000  45000.00000 0.000000000
1 1 0.50000  50000.00000 0.000000000
1 1 0.50000  55000.00000 0.000000000
1 1 0.50000  60000.00000 0.000000000
1 1 0.50000  65000.00000 0.000000000
1 1 0.50000  70000.00000 0.000000000
1 1 0.50000  75000.00000 0.000000000
1 1 0.50000  80000.00000 0.000000000
1 1 0.50000  85000.00000 0.000000000
1 1 0.50000  90000.00000 0.000000000
1 1 0.50000  95000.00000 0.000000000
1 1 0.50000 100000.00000 0.000000000
1 1 1.00000   5000.00000 0.000000000
1 1 1.00000  10000.00000 0.000000000
1 1 1.00000  15000.00000 0.000000000
1 1 1.00000  20000.00000 0.000000000
1 1 1.00000  25000.00000 0.000000000
1 1 1.00000  30000.00000 0.000000000
1 1 1.00000  35000.00000 0.000000000
1 1 1.00000  40000.00000 0.000000000
1 1 1.00000  45000.00000 0.000000000
1 1 1.00000  50000.00000 0.000000000
1 1 1.00000  55000.00000 0.000000000
1 1 1.00000  60000.00000 0.000000000
1 1 1.00000  65000.00000 0.000000000
1 1 1.00000  70000.00000 0.000000000
1 1 1.00000  75000.00000 0.000000000
1 1 1.00000  80000.00000 0.000000000
1 1 1.00000  85000.00000 0.000000000
1 1 1.00000  90000.00000 0.000000000
1 1 1.00000  95000.00000 0.000000000
1 1 1.00000 100000.00000 0.000000000
1 1 1.50000   5000.00000 0.000000000
1 1 1.50000  10000.00000 0.000000000
1 1 1.50000  15000.00000 0.000000000
1 1 1.50000  20000.00000 0.000000000
1 1 1.50000  25000.00000 0.000000000
1 1 1.50000  30000.00000 0.000000000
1 1 1.50000  35000.00000 0.000000000
1 1 1.50000  40000.00000 0.000000000
1 1 1.50000  45000.00000 0.000000000
1 1 1.50000  50000.00000 0.000000000
1 1 1.50000  55000.00000 0.000000000
1 1 1.50000  60000.00000 0.000000000
1 1 1.50000  65000.00000 0.000000000
1 1 1.50000  70000.00000 0.000000000
1 1 1.50000  75000.00000 0.000000000
1 1 1.50000  80000.00000 0.000000000
1 1 1.50000  85000.00000 0.000000000
1 1 1.50000  90000.00000 0.000000000
1 1 1.50000  95000.00000 0.000000000
1 1 1.50000 100000.00000 0.000000000
1 1 2.00000   5000.00000 0.000000000
1 1 2.00000  10000.00000 0.000000000
1 1 2.00000  15000.00000 0.000000000
1 1 2.00000  20000.00000 0.000000000
1 1 2.00000  25000.00000 0.000000000
1 1 2.00000  30000.00000 0.000000000
1 1 2.00000  35000.00000 0.000000000
1 1 2.00000  40000.00000 0.000000000
1 1 2.00000  45000.00000 0.000000000
1 1 2.00000  50000.00000 0.000000000
1 1 2.00000  55000.00000 0.000000000
1 1 2.00000  60000.00000 0.000000000
1 1 2.00000  65000.00000 0.000000000
1 1 2.00000  70000.00000 0.000000000
1 1 2.00000  75000.00000 0.000000000
1 1 2.00000  80000.00000 0.000000000
1 1 2.00000  85000.00000 0.000000000
1 1 2.00000  90000.00000 0.000000000
1 1 2.00000  95000.00000 0.000000000
1 1 2.00000 100000.00000 0.000000000
1 1 2.50000   5000.00000 0.000000000
1 1 2.50000  10000.00000 0.000000000
1 1 2.50000  15000.00000 0.000000000
1 1 2.50000  20000.00000 0.000000000
1 1 2.50000  25000.00000 0.000000000
1 1 2.50000  30000.00000 0.000000000
1 1 2.50000  35000.00000 0.000000000
1 1 2.50000  40000.00000 0.000000000
1 1 2.50000  45000.00000 0.000000000
1 1 2.50000  50000.00000 0.000000000
1 1 2.50000  55000.00000 0.000000000
1 1 2.50000  60000.00000 0.000000000
1 1 2.50000  65000.00000 0.000000000
1 1 2.50000  70000.00000 0.000000000
1 1 2.50000  75000.00000 0.000000000
1 1 2.50000  80000.00000 0.000000000
1 1 2.50000  85000.00000 0.000000000
1 1 2.50000  90000.00000 0.000000000
1 1 2.50000  95000.00000 0.000000000
1 1 2.50000 100000.00000 0.000000000
1 1 3.00000   5000.00000 0.000000000
1 1 3.00000  10000.00000 0.033829825
1 1 3.00000  15000.00000 0.049888800
1 1 3.00000  20000.00000 0.000000000
1 1 3.00000  25000.00000 0.000000000
1 1 3.00000  30000.00000 0.056568228
1 1 3.00000  35000.00000 0.064463819
1 1 3.00000  40000.00000 0.055276796
1 1 3.00000  45000.00000 0.075865406
1 1 3.00000  50000.00000 0.050881407
1 1 3.00000  55000.00000 0.000000000
1 1 3.00000  60000.00000 0.043333538
1 1 3.00000  65000.00000 0.000000000
1 1 3.00000  70000.00000 0.035590119
1 1 3.00000  75000.00000 0.065996547
1 1 3.00000  80000.00000 0.035590431
1 1 3.00000  85000.00000 0.000000000
1 1 3.00000  90000.00000 0.039721416
1 1 3.00000  95000.00000 0.044347349
1 1 3.00000 100000.00000 0.034801213
1 1 3.50000   5000.00000 0.666311890
1 1 3.50000  10000.00000 0.667078410
1 1 3.50000  15000.00000 0.673018825
1 1 3.50000  20000.00000 0.676398361
1 1 3.50000  25000.00000 0.671965584
1 1 3.50000  30000.00000 0.655188068
1 1 3.50000  35000.00000 0.705378839
1 1 3.50000  40000.00000 0.633768715
1 1 3.50000  45000.00000 0.671401181
1 1 3.50000  50000.00000 0.723820462
1 1 3.50000  55000.00000 0.632142678
1 1 3.50000  60000.00000 0.694813161
1 1 3.50000  65000.00000 0.667152569
1 1 3.50000  70000.00000 0.645790135
1 1 3.50000  75000.00000 0.672792177
1 1 3.50000  80000.00000 0.662230065
1 1 3.50000  85000.00000 0.642100147
1 1 3.50000  90000.00000 0.656430849
1 1 3.50000  95000.00000 0.669802415
1 1 3.50000 100000.00000 0.677752620
1 1 4.00000   5000.00000 0.668813524
1 1 4.00000  10000.00000 0.659321488
1 1 4.00000  15000.00000 0.671725885
1 1 4.00000  20000.00000 0.680141535
1 1 4.00000  25000.00000 0.667960728
1 1 4.00000  30000.00000 0.660713699
1 1 4.00000  35000.00000 0.674342899
1 1 4.00000  40000.00000 0.657473064
1 1 4.00000  45000.00000 0.642358461
1 1 4.00000  50000.00000 0.634107942
1 1 4.00000  55000.00000 0.643449074
1 1 4.00000  60000.00000 0.669869206
1 1 4.00000  65000.00000 0.651240519
1 1 4.00000  70000.00000 0.701597174
1 1 4.00000  75000.00000 0.672973920
1 1 4.00000  80000.00000 0.691629961
1 1 4.00000  85000.00000 0.672965480
1 1 4.00000  90000.00000 0.684562980
1 1 4.00000  95000.00000 0.668841144
1 1 4.00000 100000.00000 0.683531603
1 1 4.50000   5000.00000 0.711335384
1 1 4.50000  10000.00000 0.748786480
1 1 4.50000  15000.00000 0.718594065
1 1 4.50000  20000.00000 0.788230169
1 1 4.50000  25000.00000 0.729401931
1 1 4.50000  30000.00000 0.735555734
1 1 4.50000  35000.00000 0.724644573
1 1 4.50000  40000.00000 0.719788071
1 1 4.50000  45000.00000 0.741825277
1 1 4.50000  50000.00000 0.735213797
1 1 4.50000  55000.00000 0.774280317
1 1 4.50000  60000.00000 0.802216667
1 1 4.50000  65000.00000 0.755149011
1 1 4.50000  70000.00000 0.729135951
1 1 4.50000  75000.00000 0.717237930
1 1 4.50000  80000.00000 0.716985494
1 1 4.50000  85000.00000 0.743527174
1 1 4.50000  90000.00000 0.720785092
1 1 4.50000  95000.00000 0.753240933
1 1 4.50000 100000.00000 0.751523377
1 1 5.00000   5000.00000 1.002746729
1 1 5.00000  10000.00000 0.959724170
1 1 5.00000  15000.00000 0.984117204
1 1 5.00000  20000.00000 0.962576734
1 1 5.00000  25000.00000 0.945587605
1 1 5.00000  30000.00000 0.958568043
1 1 5.00000  35000.00000 0.958701416
1 1 5.00000  40000.00000 0.949191664
1 1 5.00000  45000.00000 1.020473631
1 1 5.00000  50000.00000 0.959681172
1 1 5.00000  55000.00000 0.927944202
1 1 5.00000  60000.00000 0.973931375
1 1 5.00000  65000.00000 0.965560458
1 1 5.00000  70000.00000 0.964410252
1 1 5.00000  75000.00000 0.957578653
1 1 5.00000  80000.00000 0.975545530
1 1 5.00000  85000.00000 1.000560940
1 1 5.00000  90000.00000 0.984061059
1 1 5.00000  95000.00000 1.001349093
1 1 5.00000 100000.00000 0.933177709
1 1 5.50000   5000.00000 0.953037167
1 1 5.50000  10000.00000 0.992378633
1 1 5.50000  15000.00000 0.957812444
1 1 5.50000  20000.00000 0.993958301
1 1 5.50000  25000.00000 0.977950980
1 1 5.50000  30000.00000 0.979358179
1 1 5.50000  35000.00000 1.012741178
1 1 5.50000  40000.00000 0.961624264
1 1 5.50000  45000.00000 0.986967502
1 1 5.50000  50000.00000 0.970177142
1 1 5.50000  55000.00000 0.963848341
1 1 5.50000  60000.00000 0.989517136
1 1 5.50000  65000.00000 0.939257399
1 1 5.50000  70000.00000 0.939175057
1 1 5.50000  75000.00000 1.028899402
1 1 5.50000  80000.00000 0.977979095
1 1 5.50000  85000.00000 0.971181910
1 1 5.50000  90000.00000 1.005334786
1 1 5.50000  95000.00000 0.938441263
1 1 5.50000 100000.00000 0.981457446
1 1 6.00000   5000.00000 0.965797724
1 1 6.00000  10000.00000 0.967128606
1 1 6.00000  15000.00000 0.991714995
1 1 6.00000  20000.00000 0.957646865
1 1 6.00000  25000.00000 0.994942481
1 1 6.00000  30000.00000 1.003341884
1 1 6.00000  35000.00000 0.990119714
1 1 6.00000  40000.00000 0.964708215
1 1 6.00000  45000.00000 1.009556731
1 1 6.00000  50000.00000 0.980418909
1 1 6.00000  55000.00000 0.958881999
1 1 6.00000  60000.00000 0.982790255
1 1 6.00000  65000.00000 0.986264762
1 1 6.00000  70000.00000 0.949934802
1 1 6.00000  75000.00000 0.989780490
1 1 6.00000  80000.00000 0.976528887
1 1 6.00000  85000.00000 0.970496365
1 1 6.00000  90000.00000 0.979038970
1 1 6.00000  95000.00000 0.967509206
1 1 6.00000 100000.00000 0.950086699
1 1 6.50000   5000.00000 0.970841102
1 1 6.50000  10000.00000 0.957631560
1 1 6.50000  15000.00000 0.970758744
1 1 6.50000  20000.00000 1.000516491
1 1 6.50000  25000.00000 0.963521296
1 1 6.50000  30000.00000 0.991970910
1 1 6.50000  35000.00000 1.004076501
1 1 6.50000  40000.00000 0.955364435
1 1 6.50000  45000.00000 1.011816302
1 1 6.50000  50000.00000 0.960394157
1 1 6.50000  55000.00000 1.014661859
1 1 6.50000  60000.00000 0.985246129
1 1 6.50000  65000.00000 0.971651876
1 1 6.50000  70000.00000 1.001737397
1 1 6.50000  75000.00000 0.980611554
1 1 6.50000  80000.00000 1.006213339
1 1 6.50000  85000.00000 0.958666286
1 1 6.50000  90000.00000 0.988673408
1 1 6.50000  95000.00000 0.963507182
1 1 6.50000 100000.00000 0.946360581
1 1 7.00000   5000.00000 0.976943837
1 1 7.00000  10000.00000 1.001521866
1 1 7.00000  15000.00000 0.977999492
1 1 7.00000  20000.00000 0.958030304
1 1 7.00000  25000.00000 0.936302043
1 1 7.00000  30000.00000 0.950155501
1 1 7.00000  35000.00000 0.966271441
1 1 7.00000  40000.00000 0.942206091
1 1 7.00000  45000.00000 0.978376073
1 1 7.00000  50000.00000 0.964073734
1 1 7.00000  55000.00000 0.945603191
1 1 7.00000  60000.00000 1.001719318
1 1 7.00000  65000.00000 0.953075770
1 1 7.00000  70000.00000 1.006627841
1 1 7.00000  75000.00000 0.977462384
1 1 7.00000  80000.00000 0.989528277
1 1 7.00000  85000.00000 0.960687070
1 1 7.00000  90000.00000 1.004423426
1 1 7.00000  95000.00000 0.931137769
1 1 7.00000 100000.00000 0.937928219
1 1 7.50000   5000.00000 0.951524528
1 1 7.50000  10000.00000 0.977717065
1 1 7.50000  15000.00000 0.988305980
1 1 7.50000  20000.00000 0.966194982
1 1 7.50000  25000.00000 0.965963096
1 1 7.50000  30000.00000 0.981902666
1 1 7.50000  35000.00000 1.000138561
1 1 7.50000  40000.00000 0.939863272
1 1 7.50000  45000.00000 0.962942661
1 1 7.50000  50000.00000 0.981668888
1 1 7.50000  55000.00000 0.959721627
1 1 7.50000  60000.00000 0.991813047
1 1 7.50000  65000.00000 0.965826565
1 1 7.50000  70000.00000 0.993729604
1 1 7.50000  75000.00000 0.962899016
1 1 7.50000  80000.00000 0.979255185
1 1 7.50000  85000.00000 0.928962712
1 1 7.50000  90000.00000 0.962537909
1 1 7.50000  95000.00000 0.943747366
1 1 7.50000 100000.00000 0.928067625
1 1 8.00000   5000.00000 0.967363231
1 1 8.00000  10000.00000 0.950964396
1 1 8.00000  15000.00000 0.937421904
1 1 8.00000  20000.00000 0.978928084
1 1 8.00000  25000.00000 0.955977314
1 1 8.00000  30000.00000 0.958058068
1 1 8.00000  35000.00000 0.952506379
1 1 8.00000  40000.00000 0.974091294
1 1 8.00000  45000.00000 0.991410789
1 1 8.00000  50000.00000 0.997335293
1 1 8.00000  55000.00000 0.936908188
1 1 8.00000  60000.00000 0.979824429
1 1 8.00000  65000.00000 0.939258474
1 1 8.00000  70000.00000 1.015733533
1 1 8.00000  75000.00000 0.977217942
1 1 8.00000  80000.00000 0.974849461
1 1 8.00000  85000.00000 0.967407351
1 1 8.00000  90000.00000 0.995701194
1 1 8.00000  95000.00000 1.017495361
1 1 8.00000 100000.00000 0.977548913
1 2 0.50000   5000.00000 0.000000000
1 2 0.50000  10000.00000 0.000000000
1 2 0.50000  15000.00000 0.000000000
1 2 0.50000  20000.00000 0.000000000
1 2 0.50000  25000.00000 0.000000000
1 2 0.50000  30000.00000 0.000000000
1 2 0.50000  35000.00000 0.000000000
1 2 0.50000  40000.00000 0.000000000
1 2 0.50000  45000.00000 0.000000000
1 2 0.50000  50000.00000 0.000000000
1 2 0.50000  55000.00000 0.000000000
1 2 0.50000  60000.00000 0.000000000
1 2 0.50000  65000.00000 0.000000000
1 2 0.50000  70000.00000 0.000000000
1 2 0.50000  75000.00000 0.000000000
1 2 0.50000  80000.00000 0.000000000
1 2 0.50000  85000.00000 0.000000000
1 2 0.50000  90000.00000 0.000000000
1 2 0.50000  95000.00000 0.000000000
1 2 0.50000 100000.00000 0.000000000
1 2 1.00000   5000.00000 0.000000000
1 2 1.00000  10000.00000 0.000000000
1 2 1.00000  15000.00000 0.000000000
1 2 1.00000  20000.00000 0.000000000
1 2 1.00000  25000.00000 0.000000000
1 2 1.00000  30000.00000 0.000000000
1 2 1.00000  35000.00000 0.000000000
1 2 1.00000  40000.00000 0.000000000
1 2 1.00000  45000.00000 0.000000000
1 2 1.00000  50000.00000 0.000000000
1 2 1.00000  55000.00000 0.000000000
1 2 1.00000  60000.00000 0.000000000
1 2 1.00000  65000.00000 0.000000000
1 2 1.00000  70000.00000 0.000000000
1 2 1.00000  75000.00000 0.000000000
1 2 1.00000  80000.00000 0.000000000
1 2 1.00000  85000.00000 0.000000000
1 2 1.00000  90000.00000 0.000000000
1 2 1.00000  95000.00000 0.000000000
1 2 1.00000 100000.00000 0.000000000
1 2 1.50000   5000.00000 0.000000000
1 2 1.50000  10000.00000 0.000000000
1 2 1.50000  15000.00000 0.000000000
1 2 1.50000  20000.00000 0.000000000
1 2 1.50000  25000.00000 0.000000000
1 2 1.50000  30000.00000 0.000000000
1 2 1.50000  35000.00000 0.000000000
1 2 1.50000  40000.00000 0.000000000
1 2 1.50000  45000.00000 0.000000000
1 2 1.50000  50000.00000 0.000000000
1 2 1.50000  55000.00000 0.000000000
1 2 1.50000  60000.00000 0.000000000
1 2 1.50000  65000.00000 0.000000000
1 2 1.50000  70000.00000 0.000000000
1 2 1.50000  75000.00000 0.000000000
1 2 1.50000  80000.00000 0.000000000
1 2 1.50000  85000.00000 0.000000000
1 2 1.50000  90000.00000 0.000000000
1 2 1.50000  95000.00000 0.000000000
1 2 1.50000 100000.00000 0.000000000
1 2 2.00000   5000.00000 0.000000000
1 2 2.00000  10000.00000 0.000000000
1 2 2.00000  15000.00000 0.000000000
1 2 2.00000  20000.00000 0.000000000
1 2 2.00000  25000.00000 0.000000000
1 2 2.00000  30000.00000 0.000000000
1 2 2.00000  35000.00000 0.000000000
1 2 2.00000  40000.00000 0.000000000
1 2 2.00000  45000.00000 0.000000000
1 2 2.00000  50000.00000 0.000000000
1 2 2.00000  55000.00000 0.000000000
1 2 2.00000  60000.00000 0.000000000
1 2 2.00000  65000.00000 0.000000000
1 2 2.00000  70000.00000 0.000000000
1 2 2.00000  75000.00000 0.000000000
1 2 2.00000  80000.00000 0.000000000
1 2 2.00000  85000.00000 0.000000000
1 2 2.00000  90000.00000 0.000000000
1 2 2.00000  95000.00000 0.000000000
1 2 2.00000 100000.00000 0.000000000
1 2 2.50000   5000.00000 0.000000000
1 2 2.50000  10000.00000 0.000000000
1 2 2.50000  15000.00000 0.000000000
1 2 2.50000  20000.00000 0.000000000
1 2 2.50000  25000.00000 0.000000000
1 2 2.50000  30000.00000 0.000000000
1 2 2.50000  35000.00000 0.000000000
1 2 2.50000  40000.00000 0.000000000
1 2 2.50000  45000.00000 0.000000000
1 2 2.50000  50000.00000 0.000000000
1 2 2.50000  55000.00000 0.000000000
1 2 2.50000  60000.00000 0.000000000
1 2 2.50000  65000.00000 0.000000000
1 2 2.50000  70000.00000 0.000000000
1 2 2.50000  75000.00000 0.000000000
1 2 2.50000  80000.00000 0.000000000
1 2 2.50000  85000.00000 0.000000000
1 2 2.50000  90000.00000 0.000000000
1 2 2.50000  95000.00000 0.000000000
1 2 2.50000 100000.00000 0.000000000
1 2 3.00000   5000.00000 0.076230289
1 2 3.00000  10000.00000 0.000000000
1 2 3.00000  15000.00000 0.099442015
1 2 3.00000  20000.00000 0.090185102
1 2 3.00000  25000.00000 0.081989445
1 2 3.00000  30000.00000 0.000000000
1 2 3.00000  35000.00000 0.094692118
1 2 3.00000  40000.00000 0.057057740
1 2 3.00000  45000.00000 0.034641144
1 2 3.00000  50000.00000 0.124633486
1 2 3.00000  55000.00000 0.117898589
1 2 3.00000  60000.00000 0.097240144
1 2 3.00000  65000.00000 0.000000000
1 2 3.00000  70000.00000 0.121838383
1 2 3.00000  75000.00000 0.075129725
1 2 3.00000  80000.00000 0.000000000
1 2 3.00000  85000.00000 0.108064362
1 2 3.00000  90000.00000 0.066666504
1 2 3.00000  95000.00000 0.117189881
1 2 3.00000 100000.00000 0.048534336
1 2 3.50000   5000.00000 0.000000000
1 2 3.50000  10000.00000 0.000000000
1 2 3.50000  15000.00000 0.109239751
1 2 3.50000  20000.00000 0.070946278
1 2 3.50000  25000.00000 0.040000068
1 2 3.50000  30000.00000 0.187587558
1 2 3.50000  35000.00000 0.098093046
1 2 3.50000  40000.00000 0.053333167
1 2 3.50000  45000.00000 0.132958439
1 2 3.50000  50000.00000 0.000000000
1 2 3.50000  55000.00000 0.189266453
1 2 3.50000  60000.00000 0.069202160
1 2 3.50000  65000.00000 0.060369369
1 2 3.50000  70000.00000 0.134989993
1 2 3.50000  75000.00000 0.137235074
1 2 3.50000  80000.00000 0.000000000
1 2 3.50000  85000.00000 0.121609763
1 2 3.50000  90000.00000 0.117945618
1 2 3.50000  95000.00000 0.094458024
1 2 3.50000 100000.00000 0.148098181
1 2 4.00000   5000.00000 0.109290706
1 2 4.00000  10000.00000 0.154200381
1 2 4.00000  15000.00000 0.094516744
1 2 4.00000  20000.00000 0.000000000
1 2 4.00000  25000.00000 0.111256044
1 2 4.00000  30000.00000 0.089132102
1 2 4.00000  35000.00000 0.000000000
1 2 4.00000  40000.00000 0.060827792
1 2 4.00000  45000.00000 0.060736557
1 2 4.00000  50000.00000 0.112990062
1 2 4.00000  55000.00000 0.080277715
1 2 4.00000  60000.00000 0.137275248
1 2 4.00000  65000.00000 0.152023448
1 2 4.00000  70000.00000 0.064118288
1 2 4.00000  75000.00000 0.103548424
1 2 4.00000  80000.00000 0.132204277
1 2 4.00000  85000.00000 0.062981475
1 2 4.00000  90000.00000 0.089318859
1 2 4.00000  95000.00000 0.126050408
1 2 4.00000 100000.00000 0.074907766
1 2 4.50000   5000.00000 0.099499192
1 2 4.50000  10000.00000 0.000000000
1 2 4.50000  15000.00000 0.058973013
1 2 4.50000  20000.00000 0.077028532
1 2 4.50000  25000.00000 0.000000000
1 2 4.50000  30000.00000 0.120968975
1 2 4.50000  35000.00000 0.163808979
1 2 4.50000  40000.00000 0.134288971
1 2 4.50000  45000.00000 0.143605150
1 2 4.50000  50000.00000 0.104029954
1 2 4.50000  55000.00000 0.141931110
1 2 4.50000  60000.00000 0.101160120
1 2 4.50000  65000.00000 0.000000000
1 2 4.50000  70000.00000 0.082327286
1 2 4.50000  75000.00000 0.117379297
1 2 4.50000  80000.00000 0.000000000
1 2 4.50000  85000.00000 0.139443898
1 2 4.50000  90000.00000 0.107134566
1 2 4.50000  95000.00000 0.056764897
1 2 4.50000 100000.00000 0.034801199
1 2 5.00000   5000.00000 4.297841066
1 2 5.00000  10000.00000 4.294548075
1 2 5.00000  15000.00000 4.293923956
1 2 5.00000  20000.00000 4.304782494
1 2 5.00000  25000.00000 4.292479339
1 2 5.00000  30000.00000 4.297937384
1 2 5.00000  35000.00000 4.294760193
1 2 5.00000  40000.00000 4.309487095
1 2 5.00000  45000.00000 4.301217665
1 2 5.00000  50000.00000 4.298909364
1 2 5.00000  55000.00000 4.292208780
1 2 5.00000  60000.00000 4.314915383
1 2 5.00000  65000.00000 4.292806914
1 2 5.00000  70000.00000 4.299004494
1 2 5.00000  75000.00000 4.302531781
1 2 5.00000  80000.00000 4.287729557
1 2 5.00000  85000.00000 4.302675235
1 2 5.00000  90000.00000 4.305963322
1 2 5.00000  95000.00000 4.290690202
1 2 5.00000 100000.00000 4.293539073
1 2 5.50000   5000.00000 4.314140069
1 2 5.50000  10000.00000 4.314164484
1 2 5.50000  15000.00000 4.321126733
1 2 5.50000  20000.00000 4.310603213
1 2 5.50000  25000.00000 4.326484917
1 2 5.50000  30000.00000 4.315755397
1 2 5.50000  35000.00000 4.326163590
1 2 5.50000  40000.00000 4.328236068
1 2 5.50000  45000.00000 4.319067496
1 2 5.50000  50000.00000 4.326787347
1 2 5.50000  55000.00000 4.328056864
1 2 5.50000  60000.00000 4.326106192
1 2 5.50000  65000.00000 4.317410934
1 2 5.50000  70000.00000 4.311291094
1 2 5.50000  75000.00000 4.327292309
1 2 5.50000  80000.00000 4.320047755
1 2 5.50000  85000.00000 4.317351478
1 2 5.50000  90000.00000 4.310720884
1 2 5.50000  95000.00000 4.319489883
1 2 5.50000 100000.00000 4.324890485
1 2 6.00000   5000.00000 4.326300248
1 2 6.00000  10000.00000 4.330757720
1 2 6.00000  15000.00000 4.321781677
1 2 6.00000  20000.00000 4.320438074
1 2 6.00000  25000.00000 4.323790955
1 2 6.00000  30000.00000 4.327962052
1 2 6.00000  35000.00000 4.309205950
1 2 6.00000  40000.00000 4.318745263
1 2 6.00000  45000.00000 4.318811272
1 2 6.00000  50000.00000 4.318818567
1 2 6.00000  55000.00000 4.324633022
1 2 6.00000  60000.00000 4.318528334
1 2 6.00000  65000.00000 4.319833066
1 2 6.00000  70000.00000 4.320505696
1 2 6.00000  75000.00000 4.328324713
1 2 6.00000  80000.00000 4.311177402
1 2 6.00000  85000.00000 4.320857972
1 2 6.00000  90000.00000 4.314032820
1 2 6.00000  95000.00000 4.329211775
1 2 6.00000 100000.00000 4.321637876
1 2 6.50000   5000.00000 4.323726466
1 2 6.50000  10000.00000 4.323299669
1 2 6.50000  15000.00000 4.325066519
1 2 6.50000  20000.00000 4.314257017
1 2 6.50000  25000.00000 4.313328752
1 2 6.50000  30000.00000 4.325282233
1 2 6.50000  35000.00000 4.322669547
1 2 6.50000  40000.00000 4.313194798
1 2 6.50000  45000.00000 4.320525273
1 2 6.50000  50000.00000 4.314325292
1 2 6.50000  55000.00000 4.319361383
1 2 6.50000  60000.00000 4.324495044
1 2 6.50000  65000.00000 4.326962668
1 2 6.50000  70000.00000 4.320426234
1 2 6.50000  75000.00000 4.325817629
1 2 6.50000  80000.00000 4.317005675
1 2 6.50000  85000.00000 4.324003652
1 2 6.50000  90000.00000 4.312321636
1 2 6.50000  95000.00000 4.321402989
1 2 6.50000 100000.00000 4.332974636
1 2 7.00000   5000.00000 4.319663623
1 2 7.00000  10000.00000 4.326021829
1 2 7.00000  15000.00000 4.311903545
1 2 7.00000  20000.00000 4.333250978
1 2 7.00000  25000.00000 4.324203141
1 2 7.00000  30000.00000 4.318864369
1 2 7.00000  35000.00000 4.325362957
1 2 7.00000  40000.00000 4.320488264
1 2 7.00000  45000.00000 4.328590349
1 2 7.00000  50000.00000 4.319906568
1 2 7.00000  55000.00000 4.323803084
1 2 7.00000  60000.00000 4.314287977
1 2 7.00000  65000.00000 4.314839275
1 2 7.00000  70000.00000 4.327269206
1 2 7.00000  75000.00000 4.320190684
1 2 7.00000  80000.00000 4.317178155
1 2 7.00000  85000.00000 4.314113710
1 2 7.00000  90000.00000 4.319346998
1 2 7.00000  95000.00000 4.323869604
1 2 7.00000 100000.00000 4.327252276
1 2 7.50000   5000.00000 4.320294669
1 2 7.50000  10000.00000 4.321633946
1 2 7.50000  15000.00000 4.314365983
1 2 7.50000  20000.00000 4.327121344
1 2 7.50000  25000.00000 4.311428812
1 2 7.50000  30000.00000 4.320671388
1 2 7.50000  35000.00000 4.324743144
1 2 7.50000  40000.00000 4.324002992
1 2 7.50000  45000.00000 4.319213652
1 2 7.50000  50000.00000 4.329355045
1 2 7.50000  55000.00000 4.326070312
1 2 7.50000  60000.00000 4.316620751
1 2 7.50000  65000.00000 4.317734442
1 2 7.50000  70000.00000 4.321811366
1 2 7.50000  75000.00000 4.318193612
1 2 7.50000  80000.00000 4.317203232
1 2 7.50000  85000.00000 4.309201516
1 2 7.50000  90000.00000 4.322635310
1 2 7.50000  95000.00000 4.322096931
1 2 7.50000 100000.00000 4.326487821
1 2 8.00000   5000.00000 4.321724772
1 2 8.00000  10000.00000 4.321773395
1 2 8.00000  15000.00000 4.326299237
1 2 8.00000  20000.00000 4.315741111
1 2 8.00000  25000.00000 4.321549056
1 2 8.00000  30000.00000 4.317730537
1 2 8.00000  35000.00000 4.321290670
1 2 8.00000  40000.00000 4.324972145
1 2 8.00000  45000.00000 4.319441523
1 2 8.00000  50000.00000 4.317860698
1 2 8.00000  55000.00000 4.321163496
1 2 8.00000  60000.00000 4.315737393
1 2 8.00000  65000.00000 4.323447539
1 2 8.00000  70000.00000 4.313548091
1 2 8.00000  75000.00000 4.321164928
1 2 8.00000  80000.00000 4.311351372
1 2 8.00000  85000.00000 4.330664799
1 2 8.00000  90000.00000 4.325695097
1 2 8.00000  95000.00000 4.318242978
1 2 8.00000 100000.00000 4.309207723
1 3 0.50000   5000.00000 0.000000000
1 3 0.50000  10000.00000 0.000000000
1 3 0.50000  15000.00000 0.000000000
1 3 0.50000  20000.00000 0.000000000
1 3 0.50000  25000.00000 0.000000000
1 3 0.50000  30000.00000 0.000000000
1 3 0.50000  35000.00000 0.000000000
1 3 0.50000  40000.00000 0.000000000
1 3 0.50000  45000.00000 0.000000000
1 3 0.50000  50000.00000 0.000000000
1 3 0.50000  55000.00000 0.000000000
1 3 0.50000  60000.00000 0.000000000
1 3 0.50000  65000.00000 0.000000000
1 3 0.50000  70000.00000 0.000000000
1 3 0.50000  75000.00000 0.000000000
1 3 0.50000  80000.00000 0.000000000
1 3 0.50000  85000.00000 0.000000000
1 3 0.50000  90000.00000 0.000000000
1 3 0.50000  95000.00000 0.000000000
1 3 0.50000 100000.00000 0.000000000
1 3 1.00000   5000.00000 0.000000000
1 3 1.00000  10000.00000 0.000000000
1 3 1.00000  15000.00000 0.000000000
1 3 1.00000  20000.00000 0.000000000
1 3 1.00000  25000.00000 0.000000000
1 3 1.00000  30000.00000 0.000000000
1 3 1.00000  35000.00000 0.000000000
1 3 1.00000  40000.00000 0.000000000
1 3 1.00000  45000.00000 0.000000000
1 3 1.00000  50000.00000 0.000000000
1 3 1.00000  55000.00000 0.000000000
1 3 1.00000  60000.00000 0.000000000
1 3 1.00000  65000.00000 0.000000000
1 3 1.00000  70000.00000 0.000000000
1 3 1.00000  75000.00000 0.000000000
1 3 1.00000  80000.00000 0.000000000
1 3 1.00000  85000.00000 0.000000000
1 3 1.00000  90000.00000 0.000000000
1 3 1.00000  95000.00000 0.000000000
1 3 1.00000 100000.00000 0.000000000
1 3 1.50000   5000.00000 0.000000000
1 3 1.50000  10000.00000 0.000000000
1 3 1.50000  15000.00000 0.000000000
1 3 1.50000  20000.00000 0.000000000
1 3 1.50000  25000.00000 0.000000000
1 3 1.50000  30000.00000 0.000000000
1 3 1.50000  35000.00000 0.000000000
1 3 1.50000  40000.00000 0.000000000
1 3 1.50000  45000.00000 0.000000000
1 3 1.50000  50000.00000 0.000000000
1 3 1.50000  55000.00000 0.000000000
1 3 1.50000  60000.00000 0.000000000
1 3 1.50000  65000.00000 0.000000000
1 3 1.50000  70000.00000 0.000000000
1 3 1.50000  75000.00000 0.000000000
1 3 1.50000  80000.00000 0.000000000
1 3 1.50000  85000.00000 0.000000000
1 3 1.50000  90000.00000 0.000000000
1 3 1.50000  95000.00000 0.000000000
1 3 1.50000 100000.00000 0.000000000
1 3 2.00000   5000.00000 0.000000000
1 3 2.00000  10000.00000 0.000000000
1 3 2.00000  15000.00000 0.000000000
1 3 2.00000  20000.00000 0.000000000
1 3 2.00000  25000.00000 0.000000000
1 3 2.00000  30000.00000 0.000000000
1 3 2.00000  35000.00000 0.000000000
1 3 2.00000  40000.00000 0.000000000
1 3 2.00000  45000.00000 0.000000000
1 3 2.00000  50000.00000 0.000000000
1 3 2.00000  55000.00000 0.000000000
1 3 2.00000  60000.00000 0.000000000
1 3 2.00000  65000.00000 0.000000000
1 3 2.00000  70000.00000 0.000000000
1 3 2.00000  75000.00000 0.000000000
1 3 2.00000  80000.00000 0.000000000
1 3 2.00000  85000.00000 0.000000000
1 3 2.00000  90000.00000 0.000000000
1 3 2.00000  95000.00000 0.000000000
1 3 2.00000 100000.00000 0.000000000
1 3 2.50000   5000.00000 0.000000000
1 3 2.50000  10000.00000 0.000000000
1 3 2.50000  15000.00000 0.000000000
1 3 2.50000  20000.00000 0.000000000
1 3 2.50000  25000.00000 0.000000000
1 3 2.50000  30000.00000 0.000000000
1 3 2.50000  35000.00000 0.000000000
1 3 2.50000  40000.00000 0.000000000
1 3 2.50000  45000.00000 0.000000000
1 3 2.50000  50000.00000 0.000000000
1 3 2.50000  55000.00000 0.000000000
1 3 2.50000  60000.00000 0.000000000
1 3 2.50000  65000.00000 0.000000000
1 3 2.50000  70000.00000 0.000000000
1 3 2.50000  75000.00000 0.000000000
1 3 2.50000  80000.00000 0.000000000
1 3 2.50000  85000.00000 0.000000000
1 3 2.50000  90000.00000 0.000000000
1 3 2.50000  95000.00000 0.000000000
1 3 2.50000 100000.00000 0.000000000
1 3 3.00000   5000.00000 0.102739937
1 3 3.00000  10000.00000 0.108679471
1 3 3.00000  15000.00000 0.000000000
1 3 3.00000  20000.00000 0.039440651
1 3 3.00000  25000.00000 0.091773004
1 3 3.00000  30000.00000 0.100498931
1 3 3.00000  35000.00000 0.074311968
1 3 3.00000  40000.00000 0.124543429
1 3 3.00000  45000.00000 0.000000000
1 3 3.00000  50000.00000 0.037564953
1 3 3.00000  55000.00000 0.000000000
1 3 3.00000  60000.00000 0.106562707
1 3 3.00000  65000.00000 0.054772109
1 3 3.00000  70000.00000 0.031091387
1 3 3.00000  75000.00000 0.091409193
1 3 3.00000  80000.00000 0.000000000
1 3 3.00000  85000.00000 0.000000000
1 3 3.00000  90000.00000 0.094926307
1 3 3.00000  95000.00000 0.049777279
1 3 3.00000 100000.00000 0.132958465
1 3 3.50000   5000.00000 0.000000000
1 3 3.50000  10000.00000 0.097695254
1 3 3.50000  15000.00000 0.000000000
1 3 3.50000  20000.00000 0.068475233
1 3 3.50000  25000.00000 0.030550642
1 3 3.50000  30000.00000 0.142595580
1 3 3.50000  35000.00000 0.047842269
1 3 3.50000  40000.00000 0.100388644
1 3 3.50000  45000.00000 0.171594776
1 3 3.50000  50000.00000 0.108011839
1 3 3.50000  55000.00000 0.177888831
1 3 3.50000  60000.00000 0.000000000
1 3 3.50000  65000.00000 0.075719081
1 3 3.50000  70000.00000 0.136423293
1 3 3.50000  75000.00000 0.049665108
1 3 3.50000  80000.00000 0.139444105
1 3 3.50000  85000.00000 0.062182869
1 3 3.50000  90000.00000 0.000000000
1 3 3.50000  95000.00000 0.016666667
1 3 3.50000 100000.00000 0.106039573
1 3 4.00000   5000.00000 0.106039741
1 3 4.00000  10000.00000 0.000000000
1 3 4.00000  15000.00000 0.055877105
1 3 4.00000  20000.00000 0.079582433
1 3 4.00000  25000.00000 0.134619448
1 3 4.00000  30000.00000 0.071024425
1 3 4.00000  35000.00000 0.000000000
1 3 4.00000  40000.00000 0.000000000
1 3 4.00000  45000.00000 0.000000000
1 3 4.00000  50000.00000 0.049329071
1 3 4.00000  55000.00000 0.065828121
1 3 4.00000  60000.00000 0.116714789
1 3 4.00000  65000.00000 0.069041362
1 3 4.00000  70000.00000 0.000000000
1 3 4.00000  75000.00000 0.000000000
1 3 4.00000  80000.00000 0.113774091
1 3 4.00000  85000.00000 0.171594373
1 3 4.00000  90000.00000 0.006666667
1 3 4.00000  95000.00000 0.016666667
1 3 4.00000 100000.00000 0.104030479
1 3 4.50000   5000.00000 0.136747529
1 3 4.50000  10000.00000 0.084656514
1 3 4.50000  15000.00000 0.000000000
1 3 4.50000  20000.00000 0.095743098
1 3 4.50000  25000.00000 0.075424815
1 3 4.50000  30000.00000 0.013333333
1 3 4.50000  35000.00000 0.000000000
1 3 4.50000  40000.00000 0.000000000
1 3 4.50000  45000.00000 0.107134502
1 3 4.50000  50000.00000 0.120922593
1 3 4.50000  55000.00000 0.130852342
1 3 4.50000  60000.00000 0.096839455
1 3 4.50000  65000.00000 0.105830183
1 3 4.50000  70000.00000 0.122475135
1 3 4.50000  75000.00000 0.000000000
1 3 4.50000  80000.00000 0.044472372
1 3 4.50000  85000.00000 0.124499326
1 3 4.50000  90000.00000 0.092616677
1 3 4.50000  95000.00000 0.114843371
1 3 4.50000 100000.00000 0.143796209
1 3 5.00000   5000.00000 4.285289806
1 3 5.00000  10000.00000 4.284385179
1 3 5.00000  15000.00000 4.293030074
1 3 5.00000  20000.00000 4.284015954
1 3 5.00000  25000.00000 4.288803023
1 3 5.00000  30000.00000 4.289533636
1 3 5.00000  35000.00000 4.286846866
1 3 5.00000  40000.00000 4.286537406
1 3 5.00000  45000.00000 4.289162980
1 3 5.00000  50000.00000 4.293156979
1 3 5.00000  55000.00000 4.288727835
1 3 5.00000  60000.00000 4.295700878
1 3 5.00000  65000.00000 4.285960529
1 3 5.00000  70000.00000 4.289171575
1 3 5.00000  75000.00000 4.287407854
1 3 5.00000  80000.00000 4.284188357
1 3 5.00000  85000.00000 4.287879252
1 3 5.00000  90000.00000 4.292498570
1 3 5.00000  95000.00000 4.288095647
1 3 5.00000 100000.00000 4.290848351
1 3 5.50000   5000.00000 4.328073426
1 3 5.50000  10000.00000 4.319989274
1 3 5.50000  15000.00000 4.316932975
1 3 5.50000  20000.00000 4.328040902
1 3 5.50000  25000.00000 4.317129710
1 3 5.50000  30000.00000 4.315744585
1 3 5.50000  35000.00000 4.314724383
1 3 5.50000  40000.00000 4.322970531
1 3 5.50000  45000.00000 4.322398386
1 3 5.50000  50000.00000 4.324081643
1 3 5.50000  55000.00000 4.319142938
1 3 5.50000  60000.00000 4.324433891
1 3 5.50000  65000.00000 4.320556368
1 3 5.50000  70000.00000 4.316624879
1 3 5.50000  75000.00000 4.323145297
1 3 5.50000  80000.00000 4.319047843
1 3 5.50000  85000.00000 4.321462426
1 3 5.50000  90000.00000 4.320780038
1 3 5.50000  95000.00000 4.319908901
1 3 5.50000 100000.00000 4.312378612
1 3 6.00000   5000.00000 4.328591894
1 3 6.00000  10000.00000 4.317151021
1 3 6.00000  15000.00000 4.321010001
1 3 6.00000  20000.00000 4.325268464
1 3 6.00000  25000.00000 4.313527285
1 3 6.00000  30000.00000 4.316981288
1 3 6.00000  35000.00000 4.312372871
1 3 6.00000  40000.00000 4.318046383
1 3 6.00000  45000.00000 4.324115703
1 3 6.00000  50000.00000 4.326470846
1 3 6.00000  55000.00000 4.325596256
1 3 6.00000  60000.00000 4.316569832
1 3 6.00000  65000.00000 4.320321194
1 3 6.00000  70000.00000 4.320056027
1 3 6.00000  75000.00000 4.319942996
1 3 6.00000  80000.00000 4.325918234
1 3 6.00000  85000.00000 4.324293912
1 3 6.00000  90000.00000 4.324119077
1 3 6.00000  95000.00000 4.327942736
1 3 6.00000 100000.00000 4.323466256
1 3 6.50000   5000.00000 4.314066548
1 3 6.50000  10000.00000 4.313209241
1 3 6.50000  15000.00000 4.321435303
1 3 6.50000  20000.00000 4.320394357
1 3 6.50000  25000.00000 4.316341649
1 3 6.50000  30000.00000 4.320953406
1 3 6.50000  35000.00000 4.317036901
1 3 6.50000  40000.00000 4.318490526
1 3 6.50000  45000.00000 4.326822828
1 3 6.50000  50000.00000 4.323021627
1 3 6.50000  55000.00000 4.319792292
1 3 6.50000  60000.00000 4.325024737
1 3 6.50000  65000.00000 4.326726652
1 3 6.50000  70000.00000 4.321510159
1 3 6.50000  75000.00000 4.320592083
1 3 6.50000  80000.00000 4.317613726
1 3 6.50000  85000.00000 4.315447776
1 3 6.50000  90000.00000 4.318153772
1 3 6.50000  95000.00000 4.324453945
1 3 6.50000 100000.00000 4.324812617
1 3 7.00000   5000.00000 4.318966153
1 3 7.00000  10000.00000 4.320421360
1 3 7.00000  15000.00000 4.321155249
1 3 7.00000  20000.00000 4.324835814
1 3 7.00000  25000.00000 4.318442353
1 3 7.00000  30000.00000 4.323566453
1 3 7.00000  35000.00000 4.321634407
1 3 7.00000  40000.00000 4.320989678
1 3 7.00000  45000.00000 4.324312554
1 3 7.00000  50000.00000 4.327727225
1 3 7.00000  55000.00000 4.320104992
1 3 7.00000  60000.00000 4.318914677
1 3 7.00000  65000.00000 4.325299270
1 3 7.00000  70000.00000 4.320368910
1 3 7.00000  75000.00000 4.317322500
1 3 7.00000  80000.00000 4.317318772
1 3 7.00000  85000.00000 4.323365028
1 3 7.00000  90000.00000 4.322758850
1 3 7.00000  95000.00000 4.322286482
1 3 7.00000 100000.00000 4.327919789
1 3 7.50000   5000.00000 4.326499134
1 3 7.50000  10000.00000 4.321524334
1 3 7.50000  15000.00000 4.324866080
1 3 7.50000  20000.00000 4.321671612
1 3 7.50000  25000.00000 4.316664105
1 3 7.50000  30000.00000 4.320580073
1 3 7.50000  35000.00000 4.324571212
1 3 7.50000  40000.00000 4.329071860
1 3 7.50000  45000.00000 4.320002794
1 3 7.50000  50000.00000 4.328239242
1 3 7.50000  55000.00000 4.320009254
1 3 7.50000  60000.00000 4.319501922
1 3 7.50000  65000.00000 4.317723196
1 3 7.50000  70000.00000 4.320287213
1 3 7.50000  75000.00000 4.323217730
1 3 7.50000  80000.00000 4.324280293
1 3 7.50000  85000.00000 4.321206126
1 3 7.50000  90000.00000 4.316172115
1 3 7.50000  95000.00000 4.320119378
1 3 7.50000 100000.00000 4.316906094
1 3 8.00000   5000.00000 4.320588983
1 3 8.00000  10000.00000 4.321464383
1 3 8.00000  15000.00000 4.320068175
1 3 8.00000  20000.00000 4.319737517
1 3 8.00000  25000.00000 4.322065827
1 3 8.00000  30000.00000 4.319399679
1 3 8.00000  35000.00000 4.321660342
1 3 8.00000  40000.00000 4.327371724
1 3 8.00000  45000.00000 4.321678125
1 3 8.00000  50000.00000 4.323282094
1 3 8.00000  55000.00000 4.328766441
1 3 8.00000  60000.00000 4.319225108
1 3 8.00000  65000.00000 4.315817598
1 3 8.00000  70000.00000 4.322377924
1 3 8.00000  75000.00000 4.317540638
1 3 8.00000  80000.00000 4.321405579
1 3 8.00000  85000.00000 4.319667642
1 3 8.00000  90000.00000 4.319412904
1 3 8.00000  95000.00000 4.316872991
1 3 8.00000 100000.00000 4.312758982
1 4 0.50000   5000.00000 0.000000000
1 4 0.50000  10000.00000 0.000000000
1 4 0.50000  15000.00000 0.000000000
1 4 0.50000  20000.00000 0.000000000
1 4 0.50000  25000.00000 0.000000000
1 4 0.50000  30000.00000 0.000000000
1 4 0.50000  35000.00000 0.000000000
1 4 0.50000  40000.00000 0.000000000
1 4 0.50000  45000.00000 0.000000000
1 4 0.50000  50000.00000 0.000000000
1 4 0.50000  55000.00000 0.000000000
1 4 0.50000  60000.00000 0.000000000
1 4 0.50000  65000.00000 0.000000000
1 4 0.50000  70000.00000 0.000000000
1 4 0.50000  75000.00000 0.000000000
1 4 0.50000  80000.00000 0.000000000
1 4 0.50000  85000.00000 0.000000000
1 4 0.50000  90000.00000 0.000000000
1 4 0.50000  95000.00000 0.000000000
1 4 0.50000 100000.00000 0.000000000
1 4 1.00000   5000.00000 0.000000000
1 4 1.00000  10000.00000 0.000000000
1 4 1.00000  15000.00000 0.000000000
1 4 1.00000  20000.00000 0.000000000
1 4 1.00000  25000.00000 0.000000000
1 4 1.00000  30000.00000 0.000000000
1 4 1.00000  35000.00000 0.000000000
1 4 1.00000  40000.00000 0.000000000
1 4 1.00000  45000.00000 0.000000000
1 4 1.00000  50000.00000 0.000000000
1 4 1.00000  55000.00000 0.000000000
1 4 1.00000  60000.00000 0.000000000
1 4 1.00000  65000.00000 0.000000000
1 4 1.00000  70000.00000 0.000000000
1 4 1.00000  75000.00000 0.000000000
1 4 1.00000  80000.00000 0.000000000
1 4 1.00000  85000.00000 0.000000000
1 4 1.00000  90000.00000 0.000000000
1 4 1.00000  95000.00000 0.000000000
1 4 1.00000 100000.00000 0.000000000
1 4 1.50000   5000.00000 0.000000000
1 4 1.50000  10000.00000 0.000000000
1 4 1.50000  15000.00000 0.000000000
1 4 1.50000  20000.00000 0.000000000
1 4 1.50000  25000.00000 0.000000000
1 4 1.50000  30000.00000 0.000000000
1 4 1.50000  35000.00000 0.000000000
1 4 1.50000  40000.00000 0.000000000
1 4 1.50000  45000.00000 0.000000000
1 4 1.50000  50000.00000 0.000000000
1 4 1.50000  55000.00000 0.000000000
1 4 1.50000  60000.00000 0.000000000
1 4 1.50000  65000.00000 0.000000000
1 4 1.50000  70000.00000 0.000000000
1 4 1.50000  75000.00000 0.000000000
1 4 1.50000  80000.00000 0.000000000
1 4 1.50000  85000.00000 0.000000000
1 4 1.50000  90000.00000 0.000000000
1 4 1.50000  95000.00000 0.000000000
1 4 1.50000 100000.00000 0.000000000
1 4 2.00000   5000.00000 0.000000000
1 4 2.00000  10000.00000 0.000000000
1 4 2.00000  15000.00000 0.000000000
1 4 2.00000  20000.00000 0.000000000
1 4 2.00000  25000.00000 0.000000000
1 4 2.00000  30000.00000 0.000000000
1 4 2.00000  35000.00000 0.000000000
1 4 2.00000  40000.00000 0.000000000
1 4 2.00000  45000.00000 0.000000000
1 4 2.00000  50000.00000 0.000000000
1 4 2.00000  55000.00000 0.000000000
1 4 2.00000  60000.00000 0.000000000
1 4 2.00000  65000.00000 0.000000000
1 4 2.00000  70000.00000 0.000000000
1 4 2.00000  75000.00000 0.000000000
1 4 2.00000  80000.00000 0.000000000
1 4 2.00000  85000.00000 0.000000000
1 4 2.00000  90000.00000 0.000000000
1 4 2.00000  95000.00000 0.000000000
1 4 2.00000 100000.00000 0.000000000
1 4 2.50000   5000.00000 0.000000000
1 4 2.50000  10000.00000 0.000000000
1 4 2.50000  15000.00000 0.000000000
1 4 2.50000  20000.00000 0.000000000
1 4 2.50000  25000.00000 0.000000000
1 4 2.50000  30000.00000 0.000000000
1 4 2.50000  35000.00000 0.000000000
1 4 2.50000  40000.00000 0.000000000
1 4 2.50000  45000.00000 0.000000000
1 4 2.50000  50000.00000 0.000000000
1 4 2.50000  55000.00000 0.000000000
1 4 2.50000  60000.00000 0.000000000
1 4 2.50000  65000.00000 0.000000000
1 4 2.50000  70000.00000 0.000000000
1 4 2.50000  75000.00000 0.000000000
1 4 2.50000  80000.00000 0.000000000
1 4 2.50000  85000.00000 0.000000000
1 4 2.50000  90000.00000 0.000000000
1 4 2.50000  95000.00000 0.000000000
1 4 2.50000 100000.00000 0.000000000
1 4 3.00000   5000.00000 0.000000000
1 4 3.00000  10000.00000 0.000000000
1 4 3.00000  15000.00000 0.000000000
1 4 3.00000  20000.00000 0.000000000
1 4 3.00000  25000.00000 0.000000000
1 4 3.00000  30000.00000 0.000000000
1 4 3.00000  35000.00000 0.000000000
1 4 3.00000  40000.00000 0.000000000
1 4 3.00000  45000.00000 0.000000000
1 4 3.00000  50000.00000 0.000000000
1 4 3.00000  55000.00000 0.000000000
1 4 3.00000  60000.00000 0.000000000
1 4 3.00000  65000.00000 0.000000000
1 4 3.00000  70000.00000 0.000000000
1 4 3.00000  75000.00000 0.000000000
1 4 3.00000  80000.00000 0.000000000
1 4 3.00000  85000.00000 0.000000000
1 4 3.00000  90000.00000 0.000000000
1 4 3.00000  95000.00000 0.000000000
1 4 3.00000 100000.00000 0.000000000
1 4 3.50000   5000.00000 0.000000000
1 4 3.50000  10000.00000 0.000000000
1 4 3.50000  15000.00000 0.000000000
1 4 3.50000  20000.00000 0.000000000
1 4 3.50000  25000.00000 0.000000000
1 4 3.50000  30000.00000 0.000000000
1 4 3.50000  35000.00000 0.000000000
1 4 3.50000  40000.00000 0.000000000
1 4 3.50000  45000.00000 0.000000000
1 4 3.50000  50000.00000 0.000000000
1 4 3.50000  55000.00000 0.000000000
1 4 3.50000  60000.00000 0.000000000
1 4 3.50000  65000.00000 0.000000000
1 4 3.50000  70000.00000 0.000000000
1 4 3.50000  75000.00000 0.000000000
1 4 3.50000  80000.00000 0.000000000
1 4 3.50000  85000.00000 0.000000000
1 4 3.50000  90000.00000 0.000000000
1 4 3.50000  95000.00000 0.000000000
1 4 3.50000 100000.00000 0.000000000
1 4 4.00000   5000.00000 0.000000000
1 4 4.00000  10000.00000 0.000000000
1 4 4.00000  15000.00000 0.000000000
1 4 4.00000  20000.00000 0.000000000
1 4 4.00000  25000.00000 0.000000000
1 4 4.00000  30000.00000 0.000000000
1 4 4.00000  35000.00000 0.000000000
1 4 4.00000  40000.00000 0.000000000
1 4 4.00000  45000.00000 0.000000000
1 4 4.00000  50000.00000 0.000000000
1 4 4.00000  55000.00000 0.000000000
1 4 4.00000  60000.00000 0.000000000
1 4 4.00000  65000.00000 0.000000000
1 4 4.00000  70000.00000 0.000000000
1 4 4.00000  75000.00000 0.000000000
1 4 4.00000  80000.00000 0.000000000
1 4 4.00000  85000.00000 0.000000000
1 4 4.00000  90000.00000 0.000000000
1 4 4.00000  95000.00000 0.000000000
1 4 4.00000 100000.00000 0.000000000
1 4 4.50000   5000.00000 0.000000000
1 4 4.50000  10000.00000 0.000000000
1 4 4.50000  15000.00000 0.000000000
1 4 4.50000  20000.00000 0.000000000
1 4 4.50000  25000.00000 0.000000000
1 4 4.50000  30000.00000 0.000000000
1 4 4.50000  35000.00000 0.000000000
1 4 4.50000  40000.00000 0.000000000
1 4 4.50000  45000.00000 0.000000000
1 4 4.50000  50000.00000 0.000000000
1 4 4.50000  55000.00000 0.000000000
1 4 4.50000  60000.00000 0.000000000
1 4 4.50000  65000.00000 0.000000000
1 4 4.50000  70000.00000 0.000000000
1 4 4.50000  75000.00000 0.000000000
1 4 4.50000  80000.00000 0.000000000
1 4 4.50000  85000.00000 0.000000000
1 4 4.50000  90000.00000 0.000000000
1 4 4.50000  95000.00000 0.000000000
1 4 4.50000 100000.00000 0.000000000
1 4 5.00000   5000.00000 0.000000000
1 4 5.00000  10000.00000 0.000000000
1 4 5.00000  15000.00000 0.000000000
1 4 5.00000  20000.00000 0.000000000
1 4 5.00000  25000.00000 0.000000000
1 4 5.00000  30000.00000 0.000000000
1 4 5.00000  35000.00000 0.000000000
1 4 5.00000  40000.00000 0.000000000
1 4 5.00000  45000.00000 0.000000000
1 4 5.00000  50000.00000 0.000000000
1 4 5.00000  55000.00000 0.000000000
1 4 5.00000  60000.00000 0.000000000
1 4 5.00000  65000.00000 0.000000000
1 4 5.00000  70000.00000 0.000000000
1 4 5.00000  75000.00000 0.000000000
1 4 5.00000  80000.00000 0.000000000
1 4 5.00000  85000.00000 0.000000000
1 4 5.00000  90000.00000 0.000000000
1 4 5.00000  95000.00000 0.000000000
1 4 5.00000 100000.00000 0.000000000
1 4 5.50000   5000.00000 0.000000000
1 4 5.50000  10000.00000 0.000000000
1 4 5.50000  15000.00000 0.000000000
1 4 5.50000  20000.00000 0.000000000
1 4 5.50000  25000.00000 0.000000000
1 4 5.50000  30000.00000 0.000000000
1 4 5.50000  35000.00000 0.000000000
1 4 5.50000  40000.00000 0.000000000
1 4 5.50000  45000.00000 0.000000000
1 4 5.50000  50000.00000 0.000000000
1 4 5.50000  55000.00000 0.000000000
1 4 5.50000  60000.00000 0.000000000
1 4 5.50000  65000.00000 0.000000000
1 4 5.50000  70000.00000 0.000000000
1 4 5.50000  75000.00000 0.000000000
1 4 5.50000  80000.00000 0.000000000
1 4 5.50000  85000.00000 0.000000000
1 4 5.50000  90000.00000 0.000000000
1 4 5.50000  95000.00000 0.000000000
1 4 5.50000 100000.00000 0.000000000
1 4 6.00000   5000.00000 0.000000000
1 4 6.00000  10000.00000 0.000000000
1 4 6.00000  15000.00000 0.000000000
1 4 6.00000  20000.00000 0.000000000
1 4 6.00000  25000.00000 0.000000000
1 4 6.00000  30000.00000 0.000000000
1 4 6.00000  35000.00000 0.000000000
1 4 6.00000  40000.00000 0.000000000
1 4 6.00000  45000.00000 0.000000000
1 4 6.00000  50000.00000 0.000000000
1 4 6.00000  55000.00000 0.000000000
1 4 6.00000  60000.00000 0.000000000
1 4 6.00000  65000.00000 0.000000000
1 4 6.00000  70000.00000 0.000000000
1 4 6.00000  75000.00000 0.000000000
1 4 6.00000  80000.00000 0.000000000
1 4 6.00000  85000.00000 0.000000000
1 4 6.00000  90000.00000 0.000000000
1 4 6.00000  95000.00000 0.000000000
1 4 6.00000 100000.00000 0.000000000
1 4 6.50000   5000.00000 0.000000000
1 4 6.50000  10000.00000 0.000000000
1 4 6.50000  15000.00000 0.000000000
1 4 6.50000  20000.00000 0.000000000
1 4 6.50000  25000.00000 0.000000000
1 4 6.50000  30000.00000 0.000000000
1 4 6.50000  35000.00000 0.000000000
1 4 6.50000  40000.00000 0.000000000
1 4 6.50000  45000.00000 0.000000000
1 4 6.50000  50000.00000 0.000000000
1 4 6.50000  55000.00000 0.000000000
1 4 6.50000  60000.00000 0.000000000
1 4 6.50000  65000.00000 0.000000000
1 4 6.50000  70000.00000 0.000000000
1 4 6.50000  75000.00000 0.000000000
1 4 6.50000  80000.00000 0.000000000
1 4 6.50000  85000.00000 0.000000000
1 4 6.50000  90000.00000 0.000000000
1 4 6.50000  95000.00000 0.000000000
1 4 6.50000 100000.00000 0.000000000
1 4 7.00000   5000.00000 0.000000000
1 4 7.00000  10000.00000 0.000000000
1 4 7.00000  15000.00000 0.000000000
1 4 7.00000  20000.00000 0.000000000
1 4 7.00000  25000.00000 0.000000000
1 4 7.00000  30000.00000 0.000000000
1 4 7.00000  35000.00000 0.000000000
1 4 7.00000  40000.00000 0.000000000
1 4 7.00000  45000.00000 0.000000000
1 4 7.00000  50000.00000 0.000000000
1 4 7.00000  55000.00000 0.000000000
1 4 7.00000  60000.00000 0.000000000
1 4 7.00000  65000.00000 0.000000000
1 4 7.00000  70000.00000 0.000000000
1 4 7.00000  75000.00000 0.000000000
1 4 7.00000  80000.00000 0.000000000
1 4 7.00000  85000.00000 0.000000000
1 4 7.00000  90000.00000 0.000000000
1 4 7.00000  95000.00000 0.000000000
1 4 7.00000 100000.00000 0.000000000
1 4 7.50000   5000.00000 0.000000000
1 4 7.50000  10000.00000 0.000000000
1 4 7.50000  15000.00000 0.000000000
1 4 7.50000  20000.00000 0.000000000
1 4 7.50000  25000.00000 0.000000000
1 4 7.50000  30000.00000 0.000000000
1 4 7.50000  35000.00000 0.000000000
1 4 7.50000  40000.00000 0.000000000
1 4 7.50000  45000.00000 0.000000000
1 4 7.50000  50000.00000 0.000000000
1 4 7.50000  55000.00000 0.000000000
1 4 7.50000  60000.00000 0.000000000
1 4 7.50000  65000.00000 0.000000000
1 4 7.50000  70000.00000 0.000000000
1 4 7.50000  75000.00000 0.000000000
1 4 7.50000  80000.00000 0.000000000
1 4 7.50000  85000.00000 0.000000000
1 4 7.50000  90000.00000 0.000000000
1 4 7.50000  95000.00000 0.000000000
1 4 7.50000 100000.00000 0.000000000
1 4 8.00000   5000.00000 0.000000000
1 4 8.00000  10000.00000 0.000000000
1 4 8.00000  15000.00000 0.000000000
1 4 8.00000  20000.00000 0.000000000
1 4 8.00000  25000.00000 0.000000000
1 4 8.00000  30000.00000 0.000000000
1 4 8.00000  35000.00000 0.000000000
1 4 8.00000  40000.00000 0.000000000
1 4 8.00000  45000.00000 0.000000000
1 4 8.00000  50000.00000 0.000000000
1 4 8.00000  55000.00000 0.000000000
1 4 8.00000  60000.00000 0.000000000
1 4 8.00000  65000.00000 0.000000000
1 4 8.00000  70000.00000 0.000000000
1 4 8.00000  75000.00000 0.000000000
1 4 8.00000  80000.00000 0.000000000
1 4 8.00000  85000.00000 0.000000000
1 4 8.00000  90000.00000 0.000000000
1 4 8.00000  95000.00000 0.000000000
1 4 8.00000 100000.00000 0.000000000
2 1 0.50000   5000.00000 0.000000000
2 1 0.50000  10000.00000 0.000000000
2 1 0.50000  15000.00000 0.000000000
2 1 0.50000  20000.00000 0.000000000
2 1 0.50000  25000.00000 0.000000000
2 1 0.50000  30000.00000 0.000000000
2 1 0.50000  35000.00000 0.000000000
2 1 0.50000  40000.00000 0.000000000
2 1 0.50000  45000.00000 0.000000000
2 1 0.50000  50000.00000 0.000000000
2 1 0.50000  55000.00000 0.000000000
2 1 0.50000  60000.00000 0.000000000
2 1 0.50000  65000.00000 0.000000000
2 1 0.50000  70000.00000 0.000000000
2 1 0.50000  75000.00000 0.000000000
2 1 0.50000  80000.00000 0.000000000
2 1 0.50000  85000.00000 0.000000000
2 1 0.50000  90000.00000 0.000000000
2 1 0.50000  95000.00000 0.000000000
2 1 0.50000 100000.00000 0.000000000
2 1 1.00000   5000.00000 0.000000000
2 1 1.00000  10000.00000 0.000000000
2 1 1.00000  15000.00000 0.000000000
2 1 1.00000  20000.00000 0.000000000
2 1 1.00000  25000.00000 0.000000000
2 1 1.00000  30000.00000 0.000000000
2 1 1.00000  35000.00000 0.000000000
2 1 1.00000  40000.00000 0.000000000
2 1 1.00000  45000.00000 0.000000000
2 1 1.00000  50000.00000 0.000000000
2 1 1.00000  55000.00000 0.000000000
2 1 1.00000  60000.00000 0.000000000
2 1 1.00000  65000.00000 0.000000000
2 1 1.00000  70000.00000 0.000000000
2 1 1.00000  75000.00000 0.000000000
2 1 1.00000  80000.00000 0.000000000
2 1 1.00000  85000.00000 0.000000000
2 1 1.00000  90000.00000 0.000000000
2 1 1.00000  95000.00000 0.000000000
2 1 1.00000 100000.00000 0.000000000
2 1 1.50000   5000.00000 0.000000000
2 1 1.50000  10000.00000 0.000000000
2 1 1.50000  15000.00000 0.000000000
2 1 1.50000  20000.00000 0.000000000
2 1 1.50000  25000.00000 0.000000000
2 1 1.50000  30000.00000 0.000000000
2 1 1.50000  35000.00000 0.000000000
2 1 1.50000  40000.00000 0.000000000
2 1 1.50000  45000.00000 0.000000000
2 1 1.50000  50000.00000 0.000000000
2 1 1.50000  55000.00000 0.000000000
2 1 1.50000  60000.00000 0.000000000
2 1 1.50000  65000.00000 0.000000000
2 1 1.50000  70000.00000 0.000000000
2 1 1.50000  75000.00000 0.000000000
2 1 1.50000  80000.00000 0.000000000
2 1 1.50000  85000.00000 0.000000000
2 1 1.50000  90000.00000 0.000000000
2 1 1.50000  95000.00000 0.000000000
2 1 1.50000 100000.00000 0.000000000
2 1 2.00000   5000.00000 0.000000000
2 1 2.00000  10000.00000 0.000000000
2 1 2.00000  15000.00000 0.000000000
2 1 2.00000  20000.00000 0.000000000
2 1 2.00000  25000.00000 0.000000000
2 1 2.00000  30000.00000 0.000000000
2 1 2.00000  35000.00000 0.000000000
2 1 2.00000  40000.00000 0.000000000
2 1 2.00000  45000.00000 0.000000000
2 1 2.00000  50000.00000 0.000000000
2 1 2.00000  55000.00000 0.000000000
2 1 2.00000  60000.00000 0.000000000
2 1 2.00000  65000.00000 0.000000000
2 1 2.00000  70000.00000 0.000000000
2 1 2.00000  75000.00000 0.000000000
2 1 2.00000  80000.00000 0.000000000
2 1 2.00000  85000.00000 0.000000000
2 1 2.00000  90000.00000 0.000000000
2 1 2.00000  95000.00000 0.000000000
2 1 2.00000 100000.00000 0.000000000
2 1 2.50000   5000.00000 0.000000000
2 1 2.50000  10000.00000 0.000000000
2 1 2.50000  15000.00000 0.000000000
2 1 2.50000  20000.00000 0.000000000
2 1 2.50000  25000.00000 0.000000000
2 1 2.50000  30000.00000 0.000000000
2 1 2.50000  35000.00000 0.000000000
2 1 2.50000  40000.00000 0.000000000
2 1 2.50000  45000.00000 0.000000000
2 1 2.50000  50000.00000 0.000000000
2 1 2.50000  55000.00000 0.000000000
2 1 2.50000  60000.00000 0.000000000
2 1 2.50000  65000.00000 0.000000000
2 1 2.50000  70000.00000 0.000000000
2 1 2.50000  75000.00000 0.000000000
2 1 2.50000  80000.00000 0.000000000
2 1 2.50000  85000.00000 0.000000000
2 1 2.50000  90000.00000 0.000000000
2 1 2.50000  95000.00000 0.000000000
2 1 2.50000 100000.00000 0.000000000
2 1 3.00000   5000.00000 0.000000000
2 1 3.00000  10000.00000 0.000000000
2 1 3.00000  15000.00000 0.000000000
2 1 3.00000  20000.00000 0.000000000
2 1 3.00000  25000.00000 0.000000000
2 1 3.00000  30000.00000 0.000000000
2 1 3.00000  35000.00000 0.000000000
2 1 3.00000  40000.00000 0.000000000
2 1 3.00000  45000.00000 0.000000000
2 1 3.00000  50000.00000 0.000000000
2 1 3.00000  55000.00000 0.000000000
2 1 3.00000  60000.00000 0.000000000
2 1 3.00000  65000.00000 0.000000000
2 1 3.00000  70000.00000 0.000000000
2 1 3.00000  75000.00000 0.000000000
2 1 3.00000  80000.00000 0.000000000
2 1 3.00000  85000.00000 0.000000000
2 1 3.00000  90000.00000 0.000000000
2 1 3.00000  95000.00000 0.000000000
2 1 3.00000 100000.00000 0.000000000
2 1 3.50000   5000.00000 0.000000000
2 1 3.50000  10000.00000 0.000000000
2 1 3.50000  15000.00000 0.000000000
2 1 3.50000  20000.00000 0.000000000
2 1 3.50000  25000.00000 0.000000000
2 1 3.50000  30000.00000 0.000000000
2 1 3.50000  35000.00000 0.000000000
2 1 3.50000  40000.00000 0.000000000
2 1 3.50000  45000.00000 0.000000000
2 1 3.50000  50000.00000 0.000000000
2 1 3.50000  55000.00000 0.000000000
2 1 3.50000  60000.00000 0.000000000
2 1 3.50000  65000.00000 0.000000000
2 1 3.50000  70000.00000 0.000000000
2 1 3.50000  75000.00000 0.000000000
2 1 3.50000  80000.00000 0.000000000
2 1 3.50000  85000.00000 0.000000000
2 1 3.50000  90000.00000 0.000000000
2 1 3.50000  95000.00000 0.000000000
2 1 3.50000 100000.00000 0.000000000
2 1 4.00000   5000.00000 0.000000000
2 1 4.00000  10000.00000 0.000000000
2 1 4.00000  15000.00000 0.000000000
2 1 4.00000  20000.00000 0.000000000
2 1 4.00000  25000.00000 0.000000000
2 1 4.00000  30000.00000 0.000000000
2 1 4.00000  35000.00000 0.000000000
2 1 4.00000  40000.00000 0.000000000
2 1 4.00000  45000.00000 0.000000000
2 1 4.00000  50000.00000 0.000000000
2 1 4.00000  55000.00000 0.000000000
2 1 4.00000  60000.00000 0.000000000
2 1 4.00000  65000.00000 0.000000000
2 1 4.00000  70000.00000 0.000000000
2 1 4.00000  75000.00000 0.000000000
2 1 4.00000  80000.00000 0.000000000
2 1 4.00000  85000.00000 0.000000000
2 1 4.00000  90000.00000 0.000000000
2 1 4.00000  95000.00000 0.000000000
2 1 4.00000 100000.00000 0.000000000
2 1 4.50000   5000.00000 0.000000000
2 1 4.50000  10000.00000 0.000000000
2 1 4.50000  15000.00000 0.000000000
2 1 4.50000  20000.00000 0.037859559
2 1 4.50000  25000.00000 0.034800816
2 1 4.50000  30000.00000 0.000000000
2 1 4.50000  35000.00000 0.000000000
2 1 4.50000  40000.00000 0.000000000
2 1 4.50000  45000.00000 0.000000000
2 1 4.50000  50000.00000 0.000000000
2 1 4.50000  55000.00000 0.000000000
2 1 4.50000  60000.00000 0.000000000
2 1 4.50000  65000.00000 0.000000000
2 1 4.50000  70000.00000 0.000000000
2 1 4.50000  75000.00000 0.000000000
2 1 4.50000  80000.00000 0.000000000
2 1 4.50000  85000.00000 0.000000000
2 1 4.50000  90000.00000 0.000000000
2 1 4.50000  95000.00000 0.000000000
2 1 4.50000 100000.00000 0.000000000
2 1 5.00000   5000.00000 0.592002598
2 1 5.00000  10000.00000 0.586952856
2 1 5.00000  15000.00000 0.603382718
2 1 5.00000  20000.00000 0.597597479
2 1 5.00000  25000.00000 0.605541973
2 1 5.00000  30000.00000 0.597906918
2 1 5.00000  35000.00000 0.587442058
2 1 5.00000  40000.00000 0.571909645
2 1 5.00000  45000.00000 0.585677119
2 1 5.00000  50000.00000 0.626810652
2 1 5.00000  55000.00000 0.620349331
2 1 5.00000  60000.00000 0.579865263
2 1 5.00000  65000.00000 0.602017611
2 1 5.00000  70000.00000 0.578883265
2 1 5.00000  75000.00000 0.610631167
2 1 5.00000  80000.00000 0.599020983
2 1 5.00000  85000.00000 0.589013413
2 1 5.00000  90000.00000 0.624761140
2 1 5.00000  95000.00000 0.612020392
2 1 5.00000 100000.00000 0.597255489
2 1 5.50000   5000.00000 0.580902775
2 1 5.50000  10000.00000 0.592510680
2 1 5.50000  15000.00000 0.565156083
2 1 5.50000  20000.00000 0.603150459
2 1 5.50000  25000.00000 0.614481389
2 1 5.50000  30000.00000 0.613581230
2 1 5.50000  35000.00000 0.618226689
2 1 5.50000  40000.00000 0.548140992
2 1 5.50000  45000.00000 0.596370178
2 1 5.50000  50000.00000 0.560368223
2 1 5.50000  55000.00000 0.564496926
2 1 5.50000  60000.00000 0.604098344
2 1 5.50000  65000.00000 0.606532533
2 1 5.50000  70000.00000 0.613139739
2 1 5.50000  75000.00000 0.626616940
2 1 5.50000  80000.00000 0.640365239
2 1 5.50000  85000.00000 0.589088841
2 1 5.50000  90000.00000 0.549284692
2 1 5.50000  95000.00000 0.575171566
2 1 5.50000 100000.00000 0.573279302
2 1 6.00000   5000.00000 0.619223344
2 1 6.00000  10000.00000 0.589824080
2 1 6.00000  15000.00000 0.616102320
2 1 6.00000  20000.00000 0.594541547
2 1 6.00000  25000.00000 0.630685827
2 1 6.00000  30000.00000 0.630443715
2 1 6.00000  35000.00000 0.608803956
2 1 6.00000  40000.00000 0.598936636
2 1 6.00000  45000.00000 0.619268218
2 1 6.00000  50000.00000 0.605747014
2 1 6.00000  55000.00000 0.612887547
2 1 6.00000  60000.00000 0.557265300
2 1 6.00000  65000.00000 0.607593735
2 1 6.00000  70000.00000 0.619336174
2 1 6.00000  75000.00000 0.602259953
2 1 6.00000  80000.00000 0.587029059
2 1 6.00000  85000.00000 0.565931977
2 1 6.00000  90000.00000 0.615542593
2 1 6.00000  95000.00000 0.564884002
2 1 6.00000 100000.00000 0.557287591
2 1 6.50000   5000.00000 0.567394817
2 1 6.50000  10000.00000 0.555272569
2 1 6.50000  15000.00000 0.561993552
2 1 6.50000  20000.00000 0.623460944
2 1 6.50000  25000.00000 0.618585956
2 1 6.50000  30000.00000 0.599132510
2 1 6.50000  35000.00000 0.651019913
2 1 6.50000  40000.00000 0.605184562
2 1 6.50000  45000.00000 0.592371344
2 1 6.50000  50000.00000 0.606585146
2 1 6.50000  55000.00000 0.614238619
2 1 6.50000  60000.00000 0.613162887
2 1 6.50000  65000.00000 0.601887083
2 1 6.50000  70000.00000 0.575116683
2 1 6.50000  75000.00000 0.573762405
2 1 6.50000  80000.00000 0.628196998
2 1 6.50000  85000.00000 0.547928402
2 1 6.50000  90000.00000 0.624974462
2 1 6.50000  95000.00000 0.552421586
2 1 6.50000 100000.00000 0.620451282
2 1 7.00000   5000.00000 0.640392744
2 1 7.00000  10000.00000 0.607337965
2 1 7.00000  15000.00000 0.615956138
2 1 7.00000  20000.00000 0.613523182
2 1 7.00000  25000.00000 0.590266809
2 1 7.00000  30000.00000 0.589248159
2 1 7.00000  35000.00000 0.613589669
2 1 7.00000  40000.00000 0.593017816
2 1 7.00000  45000.00000 0.582934505
2 1 7.00000  50000.00000 0.608060261
2 1 7.00000  55000.00000 0.602208101
2 1 7.00000  60000.00000 0.619362533
2 1 7.00000  65000.00000 0.600087028
2 1 7.00000  70000.00000 0.579857162
2 1 7.00000  75000.00000 0.581132314
2 1 7.00000  80000.00000 0.593439425
2 1 7.00000  85000.00000 0.600334200
2 1 7.00000  90000.00000 0.623718854
2 1 7.00000  95000.00000 0.574730154
2 1 7.00000 100000.00000 0.595502815
2 1 7.50000   5000.00000 0.618764939
2 1 7.50000  10000.00000 0.625445332
2 1 7.50000  15000.00000 0.609051163
2 1 7.50000  20000.00000 0.605449897
2 1 7.50000  25000.00000 0.571914617
2 1 7.50000  30000.00000 0.605672673
2 1 7.50000  35000.00000 0.626989027
2 1 7.50000  40000.00000 0.580662927
2 1 7.50000  45000.00000 0.577689121
2 1 7.50000  50000.00000 0.626962514
2 1 7.50000  55000.00000 0.603031409
2 1 7.50000  60000.00000 0.603832415
2 1 7.50000  65000.00000 0.619258942
2 1 7.50000  70000.00000 0.613119242
2 1 7.50000  75000.00000 0.607657974
2 1 7.50000  80000.00000 0.567668668
2 1 7.50000  85000.00000 0.552939730
2 1 7.50000  90000.00000 0.607173355
2 1 7.50000  95000.00000 0.605900252
2 1 7.50000 100000.00000 0.596145584
2 1 8.00000   5000.00000 0.634379661
2 1 8.00000  10000.00000 0.565323860
2 1 8.00000  15000.00000 0.633766517
2 1 8.00000  20000.00000 0.596099157
2 1 8.00000  25000.00000 0.573868793
2 1 8.00000  30000.00000 0.626656384
2 1 8.00000  35000.00000 0.590967572
2 1 8.00000  40000.00000 0.603646897
2 1 8.00000  45000.00000 0.605049986
2 1 8.00000  50000.00000 0.586928446
2 1 8.00000  55000.00000 0.594402767
2 1 8.00000  60000.00000 0.638846577
2 1 8.00000  65000.00000 0.612384866
2 1 8.00000  70000.00000 0.553704587
2 1 8.00000  75000.00000 0.566061249
2 1 8.00000  80000.00000 0.608722656
2 1 8.00000  85000.00000 0.575425386
2 1 8.00000  90000.00000 0.610221093
2 1 8.00000  95000.00000 0.569846557
2 1 8.00000 100000.00000 0.611767391
2 2 0.50000   5000.00000 0.000000000
2 2 0.50000  10000.00000 0.000000000
2 2 0.50000  15000.00000 0.000000000
2 2 0.50000  20000.00000 0.000000000
2 2 0.50000  25000.00000 0.000000000
2 2 0.50000  30000.00000 0.000000000
2 2 0.50000  35000.00000 0.000000000
2 2 0.50000  40000.00000 0.000000000
2 2 0.50000  45000.00000 0.000000000
2 2 0.50000  50000.00000 0.000000000
2 2 0.50000  55000.00000 0.000000000
2 2 0.50000  60000.00000 0.000000000
2 2 0.50000  65000.00000 0.000000000
2 2 0.50000  70000.00000 0.000000000
2 2 0.50000  75000.00000 0.000000000
2 2 0.50000  80000.00000 0.000000000
2 2 0.50000  85000.00000 0.000000000
2 2 0.50000  90000.00000 0.000000000
2 2 0.50000  95000.00000 0.000000000
2 2 0.50000 100000.00000 0.000000000
2 2 1.00000   5000.00000 0.000000000
2 2 1.00000  10000.00000 0.000000000
2 2 1.00000  15000.00000 0.000000000
2 2 1.00000  20000.00000 0.000000000
2 2 1.00000  25000.00000 0.000000000
2 2 1.00000  30000.00000 0.000000000
2 2 1.00000  35000.00000 0.000000000
2 2 1.00000  40000.00000 0.000000000
2 2 1.00000  45000.00000 0.000000000
2 2 1.00000  50000.00000 0.000000000
2 2 1.00000  55000.00000 0.000000000
2 2 1.00000  60000.00000 0.000000000
2 2 1.00000  65000.00000 0.000000000
2 2 1.00000  70000.00000 0.000000000
2 2 1.00000  75000.00000 0.000000000
2 2 1.00000  80000.00000 0.000000000
2 2 1.00000  85000.00000 0.000000000
2 2 1.00000  90000.00000 0.000000000
2 2 1.00000  95000.00000 0.000000000
2 2 1.00000 100000.00000 0.000000000
2 2 1.50000   5000.00000 0.000000000
2 2 1.50000  10000.00000 0.000000000
2 2 1.50000  15000.00000 0.000000000
2 2 1.50000  20000.00000 0.000000000
2 2 1.50000  25000.00000 0.000000000
2 2 1.50000  30000.00000 0.000000000
2 2 1.50000  35000.00000 0.000000000
2 2 1.50000  40000.00000 0.000000000
2 2 1.50000  45000.00000 0.000000000
2 2 1.50000  50000.00000 0.000000000
2 2 1.50000  55000.00000 0.000000000
2 2 1.50000  60000.00000 0.000000000
2 2 1.50000  65000.00000 0.000000000
2 2 1.50000  70000.00000 0.000000000
2 2 1.50000  75000.00000 0.000000000
2 2 1.50000  80000.00000 0.000000000
2 2 1.50000  85000.00000 0.000000000
2 2 1.50000  90000.00000 0.000000000
2 2 1.50000  95000.00000 0.000000000
2 2 1.50000 100000.00000 0.000000000
2 2 2.00000   5000.00000 0.000000000
2 2 2.00000  10000.00000 0.000000000
2 2 2.00000  15000.00000 0.000000000
2 2 2.00000  20000.00000 0.000000000
2 2 2.00000  25000.00000 0.000000000
2 2 2.00000  30000.00000 0.000000000
2 2 2.00000  35000.00000 0.000000000
2 2 2.00000  40000.00000 0.000000000
2 2 2.00000  45000.00000 0.000000000
2 2 2.00000  50000.00000 0.000000000
2 2 2.00000  55000.00000 0.000000000
2 2 2.00000  60000.00000 0.000000000
2 2 2.00000  65000.00000 0.000000000
2 2 2.00000  70000.00000 0.000000000
2 2 2.00000  75000.00000 0.000000000
2 2 2.00000  80000.00000 0.000000000
2 2 2.00000  85000.00000 0.000000000
2 2 2.00000  90000.00000 0.000000000
2 2 2.00000  95000.00000 0.000000000
2 2 2.00000 100000.00000 0.000000000
2 2 2.50000   5000.00000 0.000000000
2 2 2.50000  10000.00000 0.000000000
2 2 2.50000  15000.00000 0.000000000
2 2 2.50000  20000.00000 0.000000000
2 2 2.50000  25000.00000 0.000000000
2 2 2.50000  30000.00000 0.000000000
2 2 2.50000  35000.00000 0.000000000
2 2 2.50000  40000.00000 0.000000000
2 2 2.50000  45000.00000 0.000000000
2 2 2.50000  50000.00000 0.000000000
2 2 2.50000  55000.00000 0.000000000
2 2 2.50000  60000.00000 0.000000000
2 2 2.50000  65000.00000 0.000000000
2 2 2.50000  70000.00000 0.000000000
2 2 2.50000  75000.00000 0.000000000
2 2 2.50000  80000.00000 0.000000000
2 2 2.50000  85000.00000 0.000000000
2 2 2.50000  90000.00000 0.000000000
2 2 2.50000  95000.00000 0.000000000
2 2 2.50000 100000.00000 0.000000000
2 2 3.00000   5000.00000 0.000000000
2 2 3.00000  10000.00000 0.000000000
2 2 3.00000  15000.00000 0.000000000
2 2 3.00000  20000.00000 0.000000000
2 2 3.00000  25000.00000 0.000000000
2 2 3.00000  30000.00000 0.000000000
2 2 3.00000  35000.00000 0.000000000
2 2 3.00000  40000.00000 0.000000000
2 2 3.00000  45000.00000 0.000000000
2 2 3.00000  50000.00000 0.000000000
2 2 3.00000  55000.00000 0.000000000
2 2 3.00000  60000.00000 0.000000000
2 2 3.00000  65000.00000 0.000000000
2 2 3.00000  70000.00000 0.000000000
2 2 3.00000  75000.00000 0.000000000
2 2 3.00000  80000.00000 0.000000000
2 2 3.00000  85000.00000 0.000000000
2 2 3.00000  90000.00000 0.000000000
2 2 3.00000  95000.00000 0.000000000
2 2 3.00000 100000.00000 0.000000000
2 2 3.50000   5000.00000 0.000000000
2 2 3.50000  10000.00000 0.000000000
2 2 3.50000  15000.00000 0.000000000
2 2 3.50000  20000.00000 0.000000000
2 2 3.50000  25000.00000 0.000000000
2 2 3.50000  30000.00000 0.000000000
2 2 3.50000  35000.00000 0.000000000
2 2 3.50000  40000.00000 0.000000000
2 2 3.50000  45000.00000 0.000000000
2 2 3.50000  50000.00000 0.000000000
2 2 3.50000  55000.00000 0.000000000
2 2 3.50000  60000.00000 0.000000000
2 2 3.50000  65000.00000 0.000000000
2 2 3.50000  70000.00000 0.000000000
2 2 3.50000  75000.00000 0.000000000
2 2 3.50000  80000.00000 0.000000000
2 2 3.50000  85000.00000 0.000000000
2 2 3.50000  90000.00000 0.000000000
2 2 3.50000  95000.00000 0.000000000
2 2 3.50000 100000.00000 0.000000000
2 2 4.00000   5000.00000 0.000000000
2 2 4.00000  10000.00000 0.000000000
2 2 4.00000  15000.00000 0.000000000
2 2 4.00000  20000.00000 0.000000000
2 2 4.00000  25000.00000 0.000000000
2 2 4.00000  30000.00000 0.000000000
2 2 4.00000  35000.00000 0.000000000
2 2 4.00000  40000.00000 0.000000000
2 2 4.00000  45000.00000 0.000000000
2 2 4.00000  50000.00000 0.000000000
2 2 4.00000  55000.00000 0.000000000
2 2 4.00000  60000.00000 0.000000000
2 2 4.00000  65000.00000 0.000000000
2 2 4.00000  70000.00000 0.000000000
2 2 4.00000  75000.00000 0.000000000
2 2 4.00000  80000.00000 0.000000000
2 2 4.00000  85000.00000 0.000000000
2 2 4.00000  90000.00000 0.000000000
2 2 4.00000  95000.00000 0.000000000
2 2 4.00000 100000.00000 0.000000000
2 2 4.50000   5000.00000 0.000000000
2 2 4.50000  10000.00000 0.000000000
2 2 4.50000  15000.00000 0.000000000
2 2 4.50000  20000.00000 0.000000000
2 2 4.50000  25000.00000 0.000000000
2 2 4.50000  30000.00000 0.000000000
2 2 4.50000  35000.00000 0.000000000
2 2 4.50000  40000.00000 0.000000000
2 2 4.50000  45000.00000 0.000000000
2 2 4.50000  50000.00000 0.000000000
2 2 4.50000  55000.00000 0.000000000
2 2 4.50000  60000.00000 0.000000000
2 2 4.50000  65000.00000 0.000000000
2 2 4.50000  70000.00000 0.000000000
2 2 4.50000  75000.00000 0.000000000
2 2 4.50000  80000.00000 0.000000000
2 2 4.50000  85000.00000 0.000000000
2 2 4.50000  90000.00000 0.000000000
2 2 4.50000  95000.00000 0.000000000
2 2 4.50000 100000.00000 0.000000000
2 2 5.00000   5000.00000 1.185187346
2 2 5.00000  10000.00000 1.230760863
2 2 5.00000  15000.00000 1.176422872
2 2 5.00000  20000.00000 1.259307225
2 2 5.00000  25000.00000 1.234662895
2 2 5.00000  30000.00000 1.275846265
2 2 5.00000  35000.00000 1.146363139
2 2 5.00000  40000.00000 1.241136329
2 2 5.00000  45000.00000 1.201773820
2 2 5.00000  50000.00000 1.175113982
2 2 5.00000  55000.00000 1.225591646
2 2 5.00000  60000.00000 1.135947075
2 2 5.00000  65000.00000 1.273434713
2 2 5.00000  70000.00000 1.206535080
2 2 5.00000  75000.00000 1.264943094
2 2 5.00000  80000.00000 1.172552567
2 2 5.00000  85000.00000 1.181728465
2 2 5.00000  90000.00000 1.192490054
2 2 5.00000  95000.00000 1.183467965
2 2 5.00000 100000.00000 1.169748197
2 2 5.50000   5000.00000 4.326653210
2 2 5.50000  10000.00000 4.321376014
2 2 5.50000  15000.00000 4.326392798
2 2 5.50000  20000.00000 4.316313810
2 2 5.50000  25000.00000 4.312919382
2 2 5.50000  30000.00000 4.324802858
2 2 5.50000  35000.00000 4.308648984
2 2 5.50000  40000.00000 4.329112775
2 2 5.50000  45000.00000 4.325042573
2 2 5.50000  50000.00000 4.323870741
2 2 5.50000  55000.00000 4.317493078
2 2 5.50000  60000.00000 4.316082620
2 2 5.50000  65000.00000 4.322191678
2 2 5.50000  70000.00000 4.321356349
2 2 5.50000  75000.00000 4.317996098
2 2 5.50000  80000.00000 4.316471915
2 2 5.50000  85000.00000 4.323970002
2 2 5.50000  90000.00000 4.315023406
2 2 5.50000  95000.00000 4.324333856
2 2 5.50000 100000.00000 4.316566041
2 2 6.00000   5000.00000 4.317551845
2 2 6.00000  10000.00000 4.308717516
2 2 6.00000  15000.00000 4.317896739
2 2 6.00000  20000.00000 4.311534788
2 2 6.00000  25000.00000 4.315106646
2 2 6.00000  30000.00000 4.319863819
2 2 6.00000  35000.00000 4.326308839
2 2 6.00000  40000.00000 4.319659486
2 2 6.00000  45000.00000 4.323928362
2 2 6.00000  50000.00000 4.319686799
2 2 6.00000  55000.00000 4.317968632
2 2 6.00000  60000.00000 4.322815739
2 2 6.00000  65000.00000 4.323950295
2 2 6.00000  70000.00000 4.307771045
2 2 6.00000  75000.00000 4.315316960
2 2 6.00000  80000.00000 4.322864846
2 2 6.00000  85000.00000 4.321466030
2 2 6.00000  90000.00000 4.323127052
2 2 6.00000  95000.00000 4.327840168
2 2 6.00000 100000.00000 4.321069871
2 2 6.50000   5000.00000 4.318262413
2 2 6.50000  10000.00000 4.314283195
2 2 6.50000  15000.00000 4.316433582
2 2 6.50000  20000.00000 4.312292581
2 2 6.50000  25000.00000 4.312870231
2 2 6.50000  30000.00000 4.318007964
2 2 6.50000  35000.00000 4.311601389
2 2 6.50000  40000.00000 4.326934458
2 2 6.50000  45000.00000 4.325922002
2 2 6.50000  50000.00000 4.314701418
2 2 6.50000  55000.00000 4.321748829
2 2 6.50000  60000.00000 4.328812492
2 2 6.50000  65000.00000 4.325159693
2 2 6.50000  70000.00000 4.316752767
2 2 6.50000  75000.00000 4.315543079
2 2 6.50000  80000.00000 4.314980894
2 2 6.50000  85000.00000 4.316333748
2 2 6.50000  90000.00000 4.324657782
2 2 6.50000  95000.00000 4.317725107
2 2 6.50000 100000.00000 4.322803866
2 2 7.00000   5000.00000 4.320410449
2 2 7.00000  10000.00000 4.315378039
2 2 7.00000  15000.00000 4.309601131
2 2 7.00000  20000.00000 4.320661960
2 2 7.00000  25000.00000 4.308880553
2 2 7.00000  30000.00000 4.322277096
2 2 7.00000  35000.00000 4.323747768
2 2 7.00000  40000.00000 4.332619902
2 2 7.00000  45000.00000 4.327410985
2 2 7.00000  50000.00000 4.313122120
2 2 7.00000  55000.00000 4.317099852
2 2 7.00000  60000.00000 4.312955812
2 2 7.00000  65000.00000 4.321066608
2 2 7.00000  70000.00000 4.317207012
2 2 7.00000  75000.00000 4.318064447
2 2 7.00000  80000.00000 4.329273293
2 2 7.00000  85000.00000 4.316791188
2 2 7.00000  90000.00000 4.316077525
2 2 7.00000  95000.00000 4.314008051
2 2 7.00000 100000.00000 4.319768604
2 2 7.50000   5000.00000 4.324023815
2 2 7.50000  10000.00000 4.312731168
2 2 7.50000  15000.00000 4.317206994
2 2 7.50000  20000.00000 4.319644997
2 2 7.50000  25000.00000 4.321154775
2 2 7.50000  30000.00000 4.327373175
2 2 7.50000  35000.00000 4.322209691
2 2 7.50000  40000.00000 4.311643329
2 2 7.50000  45000.00000 4.314492809
2 2 7.50000  50000.00000 4.324687968
2 2 7.50000  55000.00000 4.317062129
2 2 7.50000  60000.00000 4.325800221
2 2 7.50000  65000.00000 4.304433549
2 2 7.50000  70000.00000 4.308301966
2 2 7.50000  75000.00000 4.317444769
2 2 7.50000  80000.00000 4.318206098
2 2 7.50000  85000.00000 4.320878781
2 2 7.50000  90000.00000 4.331294762
2 2 7.50000  95000.00000 4.314657132
2 2 7.50000 100000.00000 4.315342958
2 2 8.00000   5000.00000 4.317973378
2 2 8.00000  10000.00000 4.312870541
2 2 8.00000  15000.00000 4.320626361
2 2 8.00000  20000.00000 4.318953024
2 2 8.00000  25000.00000 4.321981622
2 2 8.00000  30000.00000 4.318546133
2 2 8.00000  35000.00000 4.324056187
2 2 8.00000  40000.00000 4.308541595
2 2 8.00000  45000.00000 4.316664857
2 2 8.00000  50000.00000 4.314105505
2 2 8.00000  55000.00000 4.322530526
2 2 8.00000  60000.00000 4.316751915
2 2 8.00000  65000.00000 4.318543070
2 2 8.00000  70000.00000 4.320830033
2 2 8.00000  75000.00000 4.313700003
2 2 8.00000  80000.00000 4.308565804
2 2 8.00000  85000.00000 4.332588732
2 2 8.00000  90000.00000 4.316190642
2 2 8.00000  95000.00000 4.317890733
2 2 8.00000 100000.00000 4.319642738
2 3 0.50000   5000.00000 0.000000000
2 3 0.50000  10000.00000 0.000000000
2 3 0.50000  15000.00000 0.000000000
2 3 0.50000  20000.00000 0.000000000
2 3 0.50000  25000.00000 0.000000000
2 3 0.50000  30000.00000 0.000000000
2 3 0.50000  35000.00000 0.000000000
2 3 0.50000  40000.00000 0.000000000
2 3 0.50000  45000.00000 0.000000000
2 3 0.50000  50000.00000 0.000000000
2 3 0.50000  55000.00000 0.000000000
2 3 0.50000  60000.00000 0.000000000
2 3 0.50000  65000.00000 0.000000000
2 3 0.50000  70000.00000 0.000000000
2 3 0.50000  75000.00000 0.000000000
2 3 0.50000  80000.00000 0.000000000
2 3 0.50000  85000.00000 0.000000000
2 3 0.50000  90000.00000 0.000000000
2 3 0.50000  95000.00000 0.000000000
2 3 0.50000 100000.00000 0.000000000
2 3 1.00000   5000.00000 0.000000000
2 3 1.00000  10000.00000 0.000000000
2 3 1.00000  15000.00000 0.000000000
2 3 1.00000  20000.00000 0.000000000
2 3 1.00000  25000.00000 0.000000000
2 3 1.00000  30000.00000 0.000000000
2 3 1.00000  35000.00000 0.000000000
2 3 1.00000  40000.00000 0.000000000
2 3 1.00000  45000.00000 0.000000000
2 3 1.00000  50000.00000 0.000000000
2 3 1.00000  55000.00000 0.000000000
2 3 1.00000  60000.00000 0.000000000
2 3 1.00000  65000.00000 0.000000000
2 3 1.00000  70000.00000 0.000000000
2 3 1.00000  75000.00000 0.000000000
2 3 1.00000  80000.00000 0.000000000
2 3 1.00000  85000.00000 0.000000000
2 3 1.00000  90000.00000 0.000000000
2 3 1.00000  95000.00000 0.000000000
2 3 1.00000 100000.00000 0.000000000
2 3 1.50000   5000.00000 0.000000000
2 3 1.50000  10000.00000 0.000000000
2 3 1.50000  15000.00000 0.000000000
2 3 1.50000  20000.00000 0.000000000
2 3 1.50000  25000.00000 0.000000000
2 3 1.50000  30000.00000 0.000000000
2 3 1.50000  35000.00000 0.000000000
2 3 1.50000  40000.00000 0.000000000
2 3 1.50000  45000.00000 0.000000000
2 3 1.50000  50000.00000 0.000000000
2 3 1.50000  55000.00000 0.000000000
2 3 1.50000  60000.00000 0.000000000
2 3 1.50000  65000.00000 0.000000000
2 3 1.50000  70000.00000 0.000000000
2 3 1.50000  75000.00000 0.000000000
2 3 1.50000  80000.00000 0.000000000
2 3 1.50000  85000.00000 0.000000000
2 3 1.50000  90000.00000 0.000000000
2 3 1.50000  95000.00000 0.000000000
2 3 1.50000 100000.00000 0.000000000
2 3 2.00000   5000.00000 0.000000000
2 3 2.00000  10000.00000 0.000000000
2 3 2.00000  15000.00000 0.000000000
2 3 2.00000  20000.00000 0.000000000
2 3 2.00000  25000.00000 0.000000000
2 3 2.00000  30000.00000 0.000000000
2 3 2.00000  35000.00000 0.000000000
2 3 2.00000  40000.00000 0.000000000
2 3 2.00000  45000.00000 0.000000000
2 3 2.00000  50000.00000 0.000000000
2 3 2.00000  55000.00000 0.000000000
2 3 2.00000  60000.00000 0.000000000
2 3 2.00000  65000.00000 0.000000000
2 3 2.00000  70000.00000 0.000000000
2 3 2.00000  75000.00000 0.000000000
2 3 2.00000  80000.00000 0.000000000
2 3 2.00000  85000.00000 0.000000000
2 3 2.00000  90000.00000 0.000000000
2 3 2.00000  95000.00000 0.000000000
2 3 2.00000 100000.00000 0.000000000
2 3 2.50000   5000.00000 0.000000000
2 3 2.50000  10000.00000 0.000000000
2 3 2.50000  15000.00000 0.000000000
2 3 2.50000  20000.00000 0.000000000
2 3 2.50000  25000.00000 0.000000000
2 3 2.50000  30000.00000 0.000000000
2 3 2.50000  35000.00000 0.000000000
2 3 2.50000  40000.00000 0.000000000
2 3 2.50000  45000.00000 0.000000000
2 3 2.50000  50000.00000 0.000000000
2 3 2.50000  55000.00000 0.000000000
2 3 2.50000  60000.00000 0.000000000
2 3 2.50000  65000.00000 0.000000000
2 3 2.50000  70000.00000 0.000000000
2 3 2.50000  75000.00000 0.000000000
2 3 2.50000  80000.00000 0.000000000
2 3 2.50000  85000.00000 0.000000000
2 3 2.50000  90000.00000 0.000000000
2 3 2.50000  95000.00000 0.000000000
2 3 2.50000 100000.00000 0.000000000
2 3 3.00000   5000.00000 0.000000000
2 3 3.00000  10000.00000 0.000000000
2 3 3.00000  15000.00000 0.000000000
2 3 3.00000  20000.00000 0.000000000
2 3 3.00000  25000.00000 0.000000000
2 3 3.00000  30000.00000 0.000000000
2 3 3.00000  35000.00000 0.000000000
2 3 3.00000  40000.00000 0.000000000
2 3 3.00000  45000.00000 0.000000000
2 3 3.00000  50000.00000 0.000000000
2 3 3.00000  55000.00000 0.000000000
2 3 3.00000  60000.00000 0.000000000
2 3 3.00000  65000.00000 0.000000000
2 3 3.00000  70000.00000 0.000000000
2 3 3.00000  75000.00000 0.000000000
2 3 3.00000  80000.00000 0.000000000
2 3 3.00000  85000.00000 0.000000000
2 3 3.00000  90000.00000 0.000000000
2 3 3.00000  95000.00000 0.000000000
2 3 3.00000 100000.00000 0.000000000
2 3 3.50000   5000.00000 0.000000000
2 3 3.50000  10000.00000 0.000000000
2 3 3.50000  15000.00000 0.000000000
2 3 3.50000  20000.00000 0.000000000
2 3 3.50000  25000.00000 0.000000000
2 3 3.50000  30000.00000 0.000000000
2 3 3.50000  35000.00000 0.000000000
2 3 3.50000  40000.00000 0.000000000
2 3 3.50000  45000.00000 0.000000000
2 3 3.50000  50000.00000 0.000000000
2 3 3.50000  55000.00000 0.000000000
2 3 3.50000  60000.00000 0.000000000
2 3 3.50000  65000.00000 0.000000000
2 3 3.50000  70000.00000 0.000000000
2 3 3.50000  75000.00000 0.000000000
2 3 3.50000  80000.00000 0.000000000
2 3 3.50000  85000.00000 0.000000000
2 3 3.50000  90000.00000 0.000000000
2 3 3.50000  95000.00000 0.000000000
2 3 3.50000 100000.00000 0.000000000
2 3 4.00000   5000.00000 0.000000000
2 3 4.00000  10000.00000 0.000000000
2 3 4.00000  15000.00000 0.000000000
2 3 4.00000  20000.00000 0.000000000
2 3 4.00000  25000.00000 0.000000000
2 3 4.00000  30000.00000 0.000000000
2 3 4.00000  35000.00000 0.000000000
2 3 4.00000  40000.00000 0.000000000
2 3 4.00000  45000.00000 0.000000000
2 3 4.00000  50000.00000 0.000000000
2 3 4.00000  55000.00000 0.000000000
2 3 4.00000  60000.00000 0.000000000
2 3 4.00000  65000.00000 0.000000000
2 3 4.00000  70000.00000 0.000000000
2 3 4.00000  75000.00000 0.000000000
2 3 4.00000  80000.00000 0.000000000
2 3 4.00000  85000.00000 0.000000000
2 3 4.00000  90000.00000 0.000000000
2 3 4.00000  95000.00000 0.000000000
2 3 4.00000 100000.00000 0.000000000
2 3 4.50000   5000.00000 0.000000000
2 3 4.50000  10000.00000 0.000000000
2 3 4.50000  15000.00000 0.000000000
2 3 4.50000  20000.00000 0.000000000
2 3 4.50000  25000.00000 0.000000000
2 3 4.50000  30000.00000 0.000000000
2 3 4.50000  35000.00000 0.000000000
2 3 4.50000  40000.00000 0.000000000
2 3 4.50000  45000.00000 0.000000000
2 3 4.50000  50000.00000 0.000000000
2 3 4.50000  55000.00000 0.000000000
2 3 4.50000  60000.00000 0.000000000
2 3 4.50000  65000.00000 0.000000000
2 3 4.50000  70000.00000 0.000000000
2 3 4.50000  75000.00000 0.000000000
2 3 4.50000  80000.00000 0.000000000
2 3 4.50000  85000.00000 0.000000000
2 3 4.50000  90000.00000 0.000000000
2 3 4.50000  95000.00000 0.000000000
2 3 4.50000 100000.00000 0.000000000
2 3 5.00000   5000.00000 2.875577290
2 3 5.00000  10000.00000 2.849569368
2 3 5.00000  15000.00000 2.867058258
2 3 5.00000  20000.00000 2.846236788
2 3 5.00000  25000.00000 2.869193053
2 3 5.00000  30000.00000 2.865405419
2 3 5.00000  35000.00000 2.879766496
2 3 5.00000  40000.00000 2.863226949
2 3 5.00000  45000.00000 2.875579408
2 3 5.00000  50000.00000 2.847007185
2 3 5.00000  55000.00000 2.850609431
2 3 5.00000  60000.00000 2.861771314
2 3 5.00000  65000.00000 2.860293577
2 3 5.00000  70000.00000 2.862157033
2 3 5.00000  75000.00000 2.826719261
2 3 5.00000  80000.00000 2.842187529
2 3 5.00000  85000.00000 2.859320029
2 3 5.00000  90000.00000 2.854150977
2 3 5.00000  95000.00000 2.846151469
2 3 5.00000 100000.00000 2.853436520
2 3 5.50000   5000.00000 4.322533856
2 3 5.50000  10000.00000 4.324678342
2 3 5.50000  15000.00000 4.319717300
2 3 5.50000  20000.00000 4.308288157
2 3 5.50000  25000.00000 4.321735524
2 3 5.50000  30000.00000 4.314161679
2 3 5.50000  35000.00000 4.318714457
2 3 5.50000  40000.00000 4.318189745
2 3 5.50000  45000.00000 4.323890553
2 3 5.50000  50000.00000 4.322431436
2 3 5.50000  55000.00000 4.317191165
2 3 5.50000  60000.00000 4.322162762
2 3 5.50000  65000.00000 4.326023594
2 3 5.50000  70000.00000 4.329570435
2 3 5.50000  75000.00000 4.320502436
2 3 5.50000  80000.00000 4.322133126
2 3 5.50000  85000.00000 4.320011476
2 3 5.50000  90000.00000 4.313933201
2 3 5.50000  95000.00000 4.319080784
2 3 5.50000 100000.00000 4.319864363
2 3 6.00000   5000.00000 4.328370490
2 3 6.00000  10000.00000 4.321806208
2 3 6.00000  15000.00000 4.327247733
2 3 6.00000  20000.00000 4.324400751
2 3 6.00000  25000.00000 4.323731884
2 3 6.00000  30000.00000 4.314190989
2 3 6.00000  35000.00000 4.322414024
2 3 6.00000  40000.00000 4.313162889
2 3 6.00000  45000.00000 4.321826605
2 3 6.00000  50000.00000 4.312790960
2 3 6.00000  55000.00000 4.325161956
2 3 6.00000  60000.00000 4.312912767
2 3 6.00000  65000.00000 4.321215249
2 3 6.00000  70000.00000 4.319459642
2 3 6.00000  75000.00000 4.319594552
2 3 6.00000  80000.00000 4.319472364
2 3 6.00000  85000.00000 4.323194932
2 3 6.00000  90000.00000 4.318688818
2 3 6.00000  95000.00000 4.306585050
2 3 6.00000 100000.00000 4.314376394
2 3 6.50000   5000.00000 4.316068954
2 3 6.50000  10000.00000 4.324780022
2 3 6.50000  15000.00000 4.319468328
2 3 6.50000  20000.00000 4.321233544
2 3 6.50000  25000.00000 4.323437616
2 3 6.50000  30000.00000 4.325444995
2 3 6.50000  35000.00000 4.324235464
2 3 6.50000  40000.00000 4.330594309
2 3 6.50000  45000.00000 4.324706172
2 3 6.50000  50000.00000 4.314133892
2 3 6.50000  55000.00000 4.316507790
2 3 6.50000  60000.00000 4.324461417
2 3 6.50000  65000.00000 4.317845390
2 3 6.50000  70000.00000 4.314576476
2 3 6.50000  75000.00000 4.319931306
2 3 6.50000  80000.00000 4.328491939
2 3 6.50000  85000.00000 4.321046996
2 3 6.50000  90000.00000 4.320395072
2 3 6.50000  95000.00000 4.323182770
2 3 6.50000 100000.00000 4.321984324
2 3 7.00000   5000.00000 4.322925255
2 3 7.00000  10000.00000 4.315925979
2 3 7.00000  15000.00000 4.319273979
2 3 7.00000  20000.00000 4.314297768
2 3 7.00000  25000.00000 4.321799538
2 3 7.00000  30000.00000 4.322654669
2 3 7.00000  35000.00000 4.315414943
2 3 7.00000  40000.00000 4.322461532
2 3 7.00000  45000.00000 4.317859501
2 3 7.00000  50000.00000 4.320086798
2 3 7.00000  55000.00000 4.323097332
2 3 7.00000  60000.00000 4.323121623
2 3 7.00000  65000.00000 4.322689199
2 3 7.00000  70000.00000 4.318301564
2 3 7.00000  75000.00000 4.327319563
2 3 7.00000  80000.00000 4.315959048
2 3 7.00000  85000.00000 4.321498393
2 3 7.00000  90000.00000 4.314065615
2 3 7.00000  95000.00000 4.321568140
2 3 7.00000 100000.00000 4.318735179
2 3 7.50000   5000.00000 4.317010788
2 3 7.50000  10000.00000 4.323193588
2 3 7.50000  15000.00000 4.322698182
2 3 7.50000  20000.00000 4.321609449
2 3 7.50000  25000.00000 4.318461649
2 3 7.50000  30000.00000 4.319380750
2 3 7.50000  35000.00000 4.319308751
2 3 7.50000  40000.00000 4.314733394
2 3 7.50000  45000.00000 4.324034344
2 3 7.50000  50000.00000 4.322004364
2 3 7.50000  55000.00000 4.315581207
2 3 7.50000  60000.00000 4.324925208
2 3 7.50000  65000.00000 4.316517761
2 3 7.50000  70000.00000 4.314871098
2 3 7.50000  75000.00000 4.321208242
2 3 7.50000  80000.00000 4.320450581
2 3 7.50000  85000.00000 4.320954838
2 3 7.50000  90000.00000 4.319051880
2 3 7.50000  95000.00000 4.325090645
2 3 7.50000 100000.00000 4.314503261
2 3 8.00000   5000.00000 4.319728493
2 3 8.00000  10000.00000 4.322119793
2 3 8.00000  15000.00000 4.324054083
2 3 8.00000  20000.00000 4.317893634
2 3 8.00000  25000.00000 4.324723937
2 3 8.00000  30000.00000 4.318605286
2 3 8.00000  35000.00000 4.324663845
2 3 8.00000  40000.00000 4.313666010
2 3 8.00000  45000.00000 4.315052425
2 3 8.00000  50000.00000 4.320391858
2 3 8.00000  55000.00000 4.317942490
2 3 8.00000  60000.00000 4.310615334
2 3 8.00000  65000.00000 4.315515518
2 3 8.00000  70000.00000 4.316906316
2 3 8.00000  75000.00000 4.316342276
2 3 8.00000  80000.00000 4.322995047
2 3 8.00000  85000.00000 4.321411323
2 3 8.00000  90000.00000 4.326449299
2 3 8.00000  95000.00000 4.320224541
2 3 8.00000 100000.00000 4.318617486
2 4 0.50000   5000.00000 0.000000000
2 4 0.50000  10000.00000 0.000000000
2 4 0.50000  15000.00000 0.000000000
2 4 0.50000  20000.00000 0.000000000
2 4 0.50000  25000.00000 0.000000000
2 4 0.50000  30000.00000 0.000000000
2 4 0.50000  35000.00000 0.000000000
2 4 0.50000  40000.00000 0.000000000
2 4 0.50000  45000.00000 0.000000000
2 4 0.50000  50000.00000 0.000000000
2 4 0.50000  55000.00000 0.000000000
2 4 0.50000  60000.00000 0.000000000
2 4 0.50000  65000.00000 0.000000000
2 4 0.50000  70000.00000 0.000000000
2 4 0.50000  75000.00000 0.000000000
2 4 0.50000  80000.00000 0.000000000
2 4 0.50000  85000.00000 0.000000000
2 4 0.50000  90000.00000 0.000000000
2 4 0.50000  95000.00000 0.000000000
2 4 0.50000 100000.00000 0.000000000
2 4 1.00000   5000.00000 0.000000000
2 4 1.00000  10000.00000 0.000000000
2 4 1.00000  15000.00000 0.000000000
2 4 1.00000  20000.00000 0.000000000
2 4 1.00000  25000.00000 0.000000000
2 4 1.00000  30000.00000 0.000000000
2 4 1.00000  35000.00000 0.000000000
2 4 1.00000  40000.00000 0.000000000
2 4 1.00000  45000.00000 0.000000000
2 4 1.00000  50000.00000 0.000000000
2 4 1.00000  55000.00000 0.000000000
2 4 1.00000  60000.00000 0.000000000
2 4 1.00000  65000.00000 0.000000000
2 4 1.00000  70000.00000 0.000000000
2 4 1.00000  75000.00000 0.000000000
2 4 1.00000  80000.00000 0.000000000
2 4 1.00000  85000.00000 0.000000000
2 4 1.00000  90000.00000 0.000000000
2 4 1.00000  95000.00000 0.000000000
2 4 1.00000 100000.00000 0.000000000
2 4 1.50000   5000.00000 0.000000000
2 4 1.50000  10000.00000 0.000000000
2 4 1.50000  15000.00000 0.000000000
2 4 1.50000  20000.00000 0.000000000
2 4 1.50000  25000.00000 0.000000000
2 4 1.50000  30000.00000 0.000000000
2 4 1.50000  35000.00000 0.000000000
2 4 1.50000  40000.00000 0.000000000
2 4 1.50000  45000.00000 0.000000000
2 4 1.50000  50000.00000 0.000000000
2 4 1.50000  55000.00000 0.000000000
2 4 1.50000  60000.00000 0.000000000
2 4 1.50000  65000.00000 0.000000000
2 4 1.50000  70000.00000 0.000000000
2 4 1.50000  75000.00000 0.000000000
2 4 1.50000  80000.00000 0.000000000
2 4 1.50000  85000.00000 0.000000000
2 4 1.50000  90000.00000 0.000000000
2 4 1.50000  95000.00000 0.000000000
2 4 1.50000 100000.00000 0.000000000
2 4 2.00000   5000.00000 0.000000000
2 4 2.00000  10000.00000 0.000000000
2 4 2.00000  15000.00000 0.000000000
2 4 2.00000  20000.00000 0.000000000
2 4 2.00000  25000.00000 0.000000000
2 4 2.00000  30000.00000 0.000000000
2 4 2.00000  35000.00000 0.000000000
2 4 2.00000  40000.00000 0.000000000
2 4 2.00000  45000.00000 0.000000000
2 4 2.00000  50000.00000 0.000000000
2 4 2.00000  55000.00000 0.000000000
2 4 2.00000  60000.00000 0.000000000
2 4 2.00000  65000.00000 0.000000000
2 4 2.00000  70000.00000 0.000000000
2 4 2.00000  75000.00000 0.000000000
2 4 2.00000  80000.00000 0.000000000
2 4 2.00000  85000.00000 0.000000000
2 4 2.00000  90000.00000 0.000000000
2 4 2.00000  95000.00000 0.000000000
2 4 2.00000 100000.00000 0.000000000
2 4 2.50000   5000.00000 0.000000000
2 4 2.50000  10000.00000 0.000000000
2 4 2.50000  15000.00000 0.000000000
2 4 2.50000  20000.00000 0.000000000
2 4 2.50000  25000.00000 0.000000000
2 4 2.50000  30000.00000 0.000000000
2 4 2.50000  35000.00000 0.000000000
2 4 2.50000  40000.00000 0.000000000
2 4 2.50000  45000.00000 0.000000000
2 4 2.50000  50000.00000 0.000000000
2 4 2.50000  55000.00000 0.000000000
2 4 2.50000  60000.00000 0.000000000
2 4 2.50000  65000.00000 0.000000000
2 4 2.50000  70000.00000 0.000000000
2 4 2.50000  75000.00000 0.000000000
2 4 2.50000  80000.00000 0.000000000
2 4 2.50000  85000.00000 0.000000000
2 4 2.50000  90000.00000 0.000000000
2 4 2.50000  95000.00000 0.000000000
2 4 2.50000 100000.00000 0.000000000
2 4 3.00000   5000.00000 0.000000000
2 4 3.00000  10000.00000 0.000000000
2 4 3.00000  15000.00000 0.000000000
2 4 3.00000  20000.00000 0.000000000
2 4 3.00000  25000.00000 0.000000000
2 4 3.00000  30000.00000 0.000000000
2 4 3.00000  35000.00000 0.000000000
2 4 3.00000  40000.00000 0.000000000
2 4 3.00000  45000.00000 0.000000000
2 4 3.00000  50000.00000 0.000000000
2 4 3.00000  55000.00000 0.000000000
2 4 3.00000  60000.00000 0.000000000
2 4 3.00000  65000.00000 0.000000000
2 4 3.00000  70000.00000 0.000000000
2 4 3.00000  75000.00000 0.000000000
2 4 3.00000  80000.00000 0.000000000
2 4 3.00000  85000.00000 0.000000000
2 4 3.00000  90000.00000 0.000000000
2 4 3.00000  95000.00000 0.000000000
2 4 3.00000 100000.00000 0.000000000
2 4 3.50000   5000.00000 0.000000000
2 4 3.50000  10000.00000 0.000000000
2 4 3.50000  15000.00000 0.000000000
2 4 3.50000  20000.00000 0.000000000
2 4 3.50000  25000.00000 0.000000000
2 4 3.50000  30000.00000 0.000000000
2 4 3.50000  35000.00000 0.000000000
2 4 3.50000  40000.00000 0.000000000
2 4 3.50000  45000.00000 0.000000000
2 4 3.50000  50000.00000 0.000000000
2 4 3.50000  55000.00000 0.000000000
2 4 3.50000  60000.00000 0.000000000
2 4 3.50000  65000.00000 0.000000000
2 4 3.50000  70000.00000 0.000000000
2 4 3.50000  75000.00000 0.000000000
2 4 3.50000  80000.00000 0.000000000
2 4 3.50000  85000.00000 0.000000000
2 4 3.50000  90000.00000 0.000000000
2 4 3.50000  95000.00000 0.000000000
2 4 3.50000 100000.00000 0.000000000
2 4 4.00000   5000.00000 0.000000000
2 4 4.00000  10000.00000 0.000000000
2 4 4.00000  15000.00000 0.000000000
2 4 4.00000  20000.00000 0.000000000
2 4 4.00000  25000.00000 0.000000000
2 4 4.00000  30000.00000 0.000000000
2 4 4.00000  35000.00000 0.000000000
2 4 4.00000  40000.00000 0.000000000
2 4 4.00000  45000.00000 0.000000000
2 4 4.00000  50000.00000 0.000000000
2 4 4.00000  55000.00000 0.000000000
2 4 4.00000  60000.00000 0.000000000
2 4 4.00000  65000.00000 0.000000000
2 4 4.00000  70000.00000 0.000000000
2 4 4.00000  75000.00000 0.000000000
2 4 4.00000  80000.00000 0.000000000
2 4 4.00000  85000.00000 0.000000000
2 4 4.00000  90000.00000 0.000000000
2 4 4.00000  95000.00000 0.000000000
2 4 4.00000 100000.00000 0.000000000
2 4 4.50000   5000.00000 0.000000000
2 4 4.50000  10000.00000 0.000000000
2 4 4.50000  15000.00000 0.000000000
2 4 4.50000  20000.00000 0.000000000
2 4 4.50000  25000.00000 0.000000000
2 4 4.50000  30000.00000 0.000000000
2 4 4.50000  35000.00000 0.000000000
2 4 4.50000  40000.00000 0.000000000
2 4 4.50000  45000.00000 0.000000000
2 4 4.50000  50000.00000 0.000000000
2 4 4.50000  55000.00000 0.000000000
2 4 4.50000  60000.00000 0.000000000
2 4 4.50000  65000.00000 0.000000000
2 4 4.50000  70000.00000 0.000000000
2 4 4.50000  75000.00000 0.000000000
2 4 4.50000  80000.00000 0.000000000
2 4 4.50000  85000.00000 0.000000000
2 4 4.50000  90000.00000 0.000000000
2 4 4.50000  95000.00000 0.000000000
2 4 4.50000 100000.00000 0.000000000
2 4 5.00000   5000.00000 0.000000000
2 4 5.00000  10000.00000 0.000000000
2 4 5.00000  15000.00000 0.000000000
2 4 5.00000  20000.00000 0.000000000
2 4 5.00000  25000.00000 0.000000000
2 4 5.00000  30000.00000 0.000000000
2 4 5.00000  35000.00000 0.000000000
2 4 5.00000  40000.00000 0.000000000
2 4 5.00000  45000.00000 0.000000000
2 4 5.00000  50000.00000 0.000000000
2 4 5.00000  55000.00000 0.000000000
2 4 5.00000  60000.00000 0.000000000
2 4 5.00000  65000.00000 0.000000000
2 4 5.00000  70000.00000 0.000000000
2 4 5.00000  75000.00000 0.000000000
2 4 5.00000  80000.00000 0.000000000
2 4 5.00000  85000.00000 0.000000000
2 4 5.00000  90000.00000 0.000000000
2 4 5.00000  95000.00000 0.000000000
2 4 5.00000 100000.00000 0.000000000
2 4 5.50000   5000.00000 0.000000000
2 4 5.50000  10000.00000 0.000000000
2 4 5.50000  15000.00000 0.000000000
2 4 5.50000  20000.00000 0.000000000
2 4 5.50000  25000.00000 0.000000000
2 4 5.50000  30000.00000 0.000000000
2 4 5.50000  35000.00000 0.000000000
2 4 5.50000  40000.00000 0.000000000
2 4 5.50000  45000.00000 0.000000000
2 4 5.50000  50000.00000 0.000000000
2 4 5.50000  55000.00000 0.000000000
2 4 5.50000  60000.00000 0.000000000
2 4 5.50000  65000.00000 0.000000000
2 4 5.50000  70000.00000 0.000000000
2 4 5.50000  75000.00000 0.000000000
2 4 5.50000  80000.00000 0.000000000
2 4 5.50000  85000.00000 0.000000000
2 4 5.50000  90000.00000 0.000000000
2 4 5.50000  95000.00000 0.000000000
2 4 5.50000 100000.00000 0.000000000
2 4 6.00000   5000.00000 0.000000000
2 4 6.00000  10000.00000 0.000000000
2 4 6.00000  15000.00000 0.000000000
2 4 6.00000  20000.00000 0.000000000
2 4 6.00000  25000.00000 0.000000000
2 4 6.00000  30000.00000 0.000000000
2 4 6.00000  35000.00000 0.000000000
2 4 6.00000  40000.00000 0.000000000
2 4 6.00000  45000.00000 0.000000000
2 4 6.00000  50000.00000 0.000000000
2 4 6.00000  55000.00000 0.000000000
2 4 6.00000  60000.00000 0.000000000
2 4 6.00000  65000.00000 0.000000000
2 4 6.00000  70000.00000 0.000000000
2 4 6.00000  75000.00000 0.000000000
2 4 6.00000  80000.00000 0.000000000
2 4 6.00000  85000.00000 0.000000000
2 4 6.00000  90000.00000 0.000000000
2 4 6.00000  95000.00000 0.000000000
2 4 6.00000 100000.00000 0.000000000
2 4 6.50000   5000.00000 0.000000000
2 4 6.50000  10000.00000 0.000000000
2 4 6.50000  15000.00000 0.000000000
2 4 6.50000  20000.00000 0.000000000
2 4 6.50000  25000.00000 0.000000000
2 4 6.50000  30000.00000 0.000000000
2 4 6.50000  35000.00000 0.000000000
2 4 6.50000  40000.00000 0.000000000
2 4 6.50000  45000.00000 0.000000000
2 4 6.50000  50000.00000 0.000000000
2 4 6.50000  55000.00000 0.000000000
2 4 6.50000  60000.00000 0.000000000
2 4 6.50000  65000.00000 0.000000000
2 4 6.50000  70000.00000 0.000000000
2 4 6.50000  75000.00000 0.000000000
2 4 6.50000  80000.00000 0.000000000
2 4 6.50000  85000.00000 0.000000000
2 4 6.50000  90000.00000 0.000000000
2 4 6.50000  95000.00000 0.000000000
2 4 6.50000 100000.00000 0.000000000
2 4 7.00000   5000.00000 0.000000000
2 4 7.00000  10000.00000 0.000000000
2 4 7.00000  15000.00000 0.000000000
2 4 7.00000  20000.00000 0.000000000
2 4 7.00000  25000.00000 0.000000000
2 4 7.00000  30000.00000 0.000000000
2 4 7.00000  35000.00000 0.000000000
2 4 7.00000  40000.00000 0.000000000
2 4 7.00000  45000.00000 0.000000000
2 4 7.00000  50000.00000 0.000000000
2 4 7.00000  55000.00000 0.000000000
2 4 7.00000  60000.00000 0.000000000
2 4 7.00000  65000.00000 0.000000000
2 4 7.00000  70000.00000 0.000000000
2 4 7.00000  75000.00000 0.000000000
2 4 7.00000  80000.00000 0.000000000
2 4 7.00000  85000.00000 0.000000000
2 4 7.00000  90000.00000 0.000000000
2 4 7.00000  95000.00000 0.000000000
2 4 7.00000 100000.00000 0.000000000
2 4 7.50000   5000.00000 0.000000000
2 4 7.50000  10000.00000 0.000000000
2 4 7.50000  15000.00000 0.000000000
2 4 7.50000  20000.00000 0.000000000
2 4 7.50000  25000.00000 0.000000000
2 4 7.50000  30000.00000 0.000000000
2 4 7.50000  35000.00000 0.000000000
2 4 7.50000  40000.00000 0.000000000
2 4 7.50000  45000.00000 0.000000000
2 4 7.50000  50000.00000 0.000000000
2 4 7.50000  55000.00000 0.000000000
2 4 7.50000  60000.00000 0.000000000
2 4 7.50000  65000.00000 0.000000000
2 4 7.50000  70000.00000 0.000000000
2 4 7.50000  75000.00000 0.000000000
2 4 7.50000  80000.00000 0.000000000
2 4 7.50000  85000.00000 0.000000000
2 4 7.50000  90000.00000 0.000000000
2 4 7.50000  95000.00000 0.000000000
2 4 7.50000 100000.00000 0.000000000
2 4 8.00000   5000.00000 0.229661656
2 4 8.00000  10000.00000 0.107908919
2 4 8.00000  15000.00000 0.120462341
2 4 8.00000  20000.00000 0.111505477
2 4 8.00000  25000.00000 0.072188118
2 4 8.00000  30000.00000 0.056470534
2 4 8.00000  35000.00000 0.128755203
2 4 8.00000  40000.00000 0.237743727
2 4 8.00000  45000.00000 0.172239722
2 4 8.00000  50000.00000 0.157480956
2 4 8.00000  55000.00000 0.202978929
2 4 8.00000  60000.00000 0.248283647
2 4 8.00000  65000.00000 0.190584514
2 4 8.00000  70000.00000 0.129315138
2 4 8.00000  75000.00000 0.109087600
2 4 8.00000  80000.00000 0.184179946
2 4 8.00000  85000.00000 0.189620085
2 4 8.00000  90000.00000 0.181598415
2 4 8.00000  95000.00000 0.218836499
2 4 8.00000 100000.00000 0.204125007
3 1 0.50000   5000.00000 0.000000000
3 1 0.50000  10000.00000 0.000000000
3 1 0.50000  15000.00000 0.000000000
3 1 0.50000  20000.00000 0.000000000
3 1 0.50000  25000.00000 0.000000000
3 1 0.50000  30000.00000 0.000000000
3 1 0.50000  35000.00000 0.000000000
3 1 0.50000  40000.00000 0.000000000
3 1 0.50000  45000.00000 0.000000000
3 1 0.50000  50000.00000 0.000000000
3 1 0.50000  55000.00000 0.000000000
3 1 0.50000  60000.00000 0.000000000
3 1 0.50000  65000.00000 0.000000000
3 1 0.50000  70000.00000 0.000000000
3 1 0.50000  75000.00000 0.000000000
3 1 0.50000  80000.00000 0.000000000
3 1 0.50000  85000.00000 0.000000000
3 1 0.50000  90000.00000 0.000000000
3 1 0.50000  95000.00000 0.000000000
3 1 0.50000 100000.00000 0.000000000
3 1 1.00000   5000.00000 0.000000000
3 1 1.00000  10000.00000 0.000000000
3 1 1.00000  15000.00000 0.000000000
3 1 1.00000  20000.00000 0.000000000
3 1 1.00000  25000.00000 0.000000000
3 1 1.00000  30000.00000 0.000000000
3 1 1.00000  35000.00000 0.000000000
3 1 1.00000  40000.00000 0.000000000
3 1 1.00000  45000.00000 0.000000000
3 1 1.00000  50000.00000 0.000000000
3 1 1.00000  55000.00000 0.000000000
3 1 1.00000  60000.00000 0.000000000
3 1 1.00000  65000.00000 0.000000000
3 1 1.00000  70000.00000 0.000000000
3 1 1.00000  75000.00000 0.000000000
3 1 1.00000  80000.00000 0.000000000
3 1 1.00000  85000.00000 0.000000000
3 1 1.00000  90000.00000 0.000000000
3 1 1.00000  95000.00000 0.000000000
3 1 1.00000 100000.00000 0.000000000
3 1 1.50000   5000.00000 0.000000000
3 1 1.50000  10000.00000 0.000000000
3 1 1.50000  15000.00000 0.000000000
3 1 1.50000  20000.00000 0.000000000
3 1 1.50000  25000.00000 0.000000000
3 1 1.50000  30000.00000 0.000000000
3 1 1.50000  35000.00000 0.000000000
3 1 1.50000  40000.00000 0.000000000
3 1 1.50000  45000.00000 0.000000000
3 1 1.50000  50000.00000 0.000000000
3 1 1.50000  55000.00000 0.000000000
3 1 1.50000  60000.00000 0.000000000
3 1 1.50000  65000.00000 0.000000000
3 1 1.50000  70000.00000 0.000000000
3 1 1.50000  75000.00000 0.000000000
3 1 1.50000  80000.00000 0.000000000
3 1 1.50000  85000.00000 0.000000000
3 1 1.50000  90000.00000 0.000000000
3 1 1.50000  95000.00000 0.000000000
3 1 1.50000 100000.00000 0.000000000
3 1 2.00000   5000.00000 0.000000000
3 1 2.00000  10000.00000 0.000000000
3 1 2.00000  15000.00000 0.000000000
3 1 2.00000  20000.00000 0.000000000
3 1 2.00000  25000.00000 0.000000000
3 1 2.00000  30000.00000 0.000000000
3 1 2.00000  35000.00000 0.000000000
3 1 2.00000  40000.00000 0.000000000
3 1 2.00000  45000.00000 0.000000000
3 1 2.00000  50000.00000 0.000000000
3 1 2.00000  55000.00000 0.000000000
3 1 2.00000  60000.00000 0.000000000
3 1 2.00000  65000.00000 0.000000000
3 1 2.00000  70000.00000 0.000000000
3 1 2.00000  75000.00000 0.000000000
3 1 2.00000  80000.00000 0.000000000
3 1 2.00000  85000.00000 0.000000000
3 1 2.00000  90000.00000 0.000000000
3 1 2.00000  95000.00000 0.000000000
3 1 2.00000 100000.00000 0.000000000
3 1 2.50000   5000.00000 0.000000000
3 1 2.50000  10000.00000 0.000000000
3 1 2.50000  15000.00000 0.000000000
3 1 2.50000  20000.00000 0.000000000
3 1 2.50000  25000.00000 0.000000000
3 1 2.50000  30000.00000 0.000000000
3 1 2.50000  35000.00000 0.000000000
3 1 2.50000  40000.00000 0.000000000
3 1 2.50000  45000.00000 0.000000000
3 1 2.50000  50000.00000 0.000000000
3 1 2.50000  55000.00000 0.000000000
3 1 2.50000  60000.00000 0.000000000
3 1 2.50000  65000.00000 0.000000000
3 1 2.50000  70000.00000 0.000000000
3 1 2.50000  75000.00000 0.000000000
3 1 2.50000  80000.00000 0.000000000
3 1 2.50000  85000.00000 0.000000000
3 1 2.50000  90000.00000 0.000000000
3 1 2.50000  95000.00000 0.000000000
3 1 2.50000 100000.00000 0.000000000
3 1 3.00000   5000.00000 0.000000000
3 1 3.00000  10000.00000 0.000000000
3 1 3.00000  15000.00000 0.000000000
3 1 3.00000  20000.00000 0.000000000
3 1 3.00000  25000.00000 0.000000000
3 1 3.00000  30000.00000 0.000000000
3 1 3.00000  35000.00000 0.000000000
3 1 3.00000  40000.00000 0.000000000
3 1 3.00000  45000.00000 0.000000000
3 1 3.00000  50000.00000 0.000000000
3 1 3.00000  55000.00000 0.000000000
3 1 3.00000  60000.00000 0.000000000
3 1 3.00000  65000.00000 0.000000000
3 1 3.00000  70000.00000 0.000000000
3 1 3.00000  75000.00000 0.000000000
3 1 3.00000  80000.00000 0.000000000
3 1 3.00000  85000.00000 0.000000000
3 1 3.00000  90000.00000 0.000000000
3 1 3.00000  95000.00000 0.000000000
3 1 3.00000 100000.00000 0.000000000
3 1 3.50000   5000.00000 0.000000000
3 1 3.50000  10000.00000 0.000000000
3 1 3.50000  15000.00000 0.000000000
3 1 3.50000  20000.00000 0.000000000
3 1 3.50000  25000.00000 0.000000000
3 1 3.50000  30000.00000 0.000000000
3 1 3.50000  35000.00000 0.000000000
3 1 3.50000  40000.00000 0.000000000
3 1 3.50000  45000.00000 0.000000000
3 1 3.50000  50000.00000 0.000000000
3 1 3.50000  55000.00000 0.000000000
3 1 3.50000  60000.00000 0.000000000
3 1 3.50000  65000.00000 0.000000000
3 1 3.50000  70000.00000 0.000000000
3 1 3.50000  75000.00000 0.000000000
3 1 3.50000  80000.00000 0.000000000
3 1 3.50000  85000.00000 0.000000000
3 1 3.50000  90000.00000 0.000000000
3 1 3.50000  95000.00000 0.000000000
3 1 3.50000 100000.00000 0.000000000
3 1 4.00000   5000.00000 0.000000000
3 1 4.00000  10000.00000 0.000000000
3 1 4.00000  15000.00000 0.000000000
3 1 4.00000  20000.00000 0.000000000
3 1 4.00000  25000.00000 0.000000000
3 1 4.00000  30000.00000 0.000000000
3 1 4.00000  35000.00000 0.000000000
3 1 4.00000  40000.00000 0.000000000
3 1 4.00000  45000.00000 0.000000000
3 1 4.00000  50000.00000 0.000000000
3 1 4.00000  55000.00000 0.000000000
3 1 4.00000  60000.00000 0.000000000
3 1 4.00000  65000.00000 0.000000000
3 1 4.00000  70000.00000 0.000000000
3 1 4.00000  75000.00000 0.000000000
3 1 4.00000  80000.00000 0.000000000
3 1 4.00000  85000.00000 0.000000000
3 1 4.00000  90000.00000 0.000000000
3 1 4.00000  95000.00000 0.000000000
3 1 4.00000 100000.00000 0.000000000
3 1 4.50000   5000.00000 0.012018566
3 1 4.50000  10000.00000 0.012472261
3 1 4.50000  15000.00000 0.009428143
3 1 4.50000  20000.00000 0.000000000
3 1 4.50000  25000.00000 0.000000000
3 1 4.50000  30000.00000 0.014142144
3 1 4.50000  35000.00000 0.012018525
3 1 4.50000  40000.00000 0.000000000
3 1 4.50000  45000.00000 0.000000000
3 1 4.50000  50000.00000 0.000000000
3 1 4.50000  55000.00000 0.000000000
3 1 4.50000  60000.00000 0.000000000
3 1 4.50000  65000.00000 0.000000000
3 1 4.50000  70000.00000 0.000000000
3 1 4.50000  75000.00000 0.000000000
3 1 4.50000  80000.00000 0.000000000
3 1 4.50000  85000.00000 0.000000000
3 1 4.50000  90000.00000 0.000000000
3 1 4.50000  95000.00000 0.011547070
3 1 4.50000 100000.00000 0.000000000
3 1 5.00000   5000.00000 0.168919065
3 1 5.00000  10000.00000 0.182575179
3 1 5.00000  15000.00000 0.181629418
3 1 5.00000  20000.00000 0.175658468
3 1 5.00000  25000.00000 0.177326710
3 1 5.00000  30000.00000 0.187499185
3 1 5.00000  35000.00000 0.187202653
3 1 5.00000  40000.00000 0.180031785
3 1 5.00000  45000.00000 0.180955249
3 1 5.00000  50000.00000 0.179938597
3 1 5.00000  55000.00000 0.185591255
3 1 5.00000  60000.00000 0.169214677
3 1 5.00000  65000.00000 0.173430267
3 1 5.00000  70000.00000 0.173590449
3 1 5.00000  75000.00000 0.184120522
3 1 5.00000  80000.00000 0.178232865
3 1 5.00000  85000.00000 0.173558289
3 1 5.00000  90000.00000 0.177577239
3 1 5.00000  95000.00000 0.186250436
3 1 5.00000 100000.00000 0.179692079
3 1 5.50000   5000.00000 0.188238245
3 1 5.50000  10000.00000 0.185023228
3 1 5.50000  15000.00000 0.176667645
3 1 5.50000  20000.00000 0.179815696
3 1 5.50000  25000.00000 0.183879000
3 1 5.50000  30000.00000 0.196695724
3 1 5.50000  35000.00000 0.189502694
3 1 5.50000  40000.00000 0.173334017
3 1 5.50000  45000.00000 0.176541598
3 1 5.50000  50000.00000 0.178264194
3 1 5.50000  55000.00000 0.178731064
3 1 5.50000  60000.00000 0.169673725
3 1 5.50000  65000.00000 0.181231370
3 1 5.50000  70000.00000 0.172434428
3 1 5.50000  75000.00000 0.183212921
3 1 5.50000  80000.00000 0.184421893
3 1 5.50000  85000.00000 0.190992571
3 1 5.50000  90000.00000 0.187054036
3 1 5.50000  95000.00000 0.183303911
3 1 5.50000 100000.00000 0.179630079
3 1 6.00000   5000.00000 0.185862215
3 1 6.00000  10000.00000 0.185203524
3 1 6.00000  15000.00000 0.179877412
3 1 6.00000  20000.00000 0.176478850
3 1 6.00000  25000.00000 0.180186057
3 1 6.00000  30000.00000 0.186339959
3 1 6.00000  35000.00000 0.175626772
3 1 6.00000  40000.00000 0.182087682
3 1 6.00000  45000.00000 0.189209773
3 1 6.00000  50000.00000 0.181935062
3 1 6.00000  55000.00000 0.195136311
3 1 6.00000  60000.00000 0.178233032
3 1 6.00000  65000.00000 0.176981808
3 1 6.00000  70000.00000 0.180401749
3 1 6.00000  75000.00000 0.176226589
3 1 6.00000  80000.00000 0.180309378
3 1 6.00000  85000.00000 0.171918242
3 1 6.00000  90000.00000 0.175784808
3 1 6.00000  95000.00000 0.175278311
3 1 6.00000 100000.00000 0.198970375
3 1 6.50000   5000.00000 0.175436904
3 1 6.50000  10000.00000 0.172370000
3 1 6.50000  15000.00000 0.182422576
3 1 6.50000  20000.00000 0.184270922
3 1 6.50000  25000.00000 0.187083861
3 1 6.50000  30000.00000 0.195648161
3 1 6.50000  35000.00000 0.179784531
3 1 6.50000  40000.00000 0.185233274
3 1 6.50000  45000.00000 0.186846143
3 1 6.50000  50000.00000 0.183878992
3 1 6.50000  55000.00000 0.180062449
3 1 6.50000  60000.00000 0.188856438
3 1 6.50000  65000.00000 0.180955249
3 1 6.50000  70000.00000 0.175341757
3 1 6.50000  75000.00000 0.185951658
3 1 6.50000  80000.00000 0.179072587
3 1 6.50000  85000.00000 0.174261088
3 1 6.50000  90000.00000 0.186489034
3 1 6.50000  95000.00000 0.168984620
3 1 6.50000 100000.00000 0.187736016
3 1 7.00000   5000.00000 0.186310205
3 1 7.00000  10000.00000 0.180278565
3 1 7.00000  15000.00000 0.193018029
3 1 7.00000  20000.00000 0.186904888
3 1 7.00000  25000.00000 0.185293506
3 1 7.00000  30000.00000 0.184812597
3 1 7.00000  35000.00000 0.188354245
3 1 7.00000  40000.00000 0.183727762
3 1 7.00000  45000.00000 0.178013388
3 1 7.00000  50000.00000 0.179815113
3 1 7.00000  55000.00000 0.185293590
3 1 7.00000  60000.00000 0.184029940
3 1 7.00000  65000.00000 0.178575483
3 1 7.00000  70000.00000 0.182727280
3 1 7.00000  75000.00000 0.182939920
3 1 7.00000  80000.00000 0.189356371
3 1 7.00000  85000.00000 0.181323302
3 1 7.00000  90000.00000 0.177138715
3 1 7.00000  95000.00000 0.168127869
3 1 7.00000 100000.00000 0.181231103
3 1 7.50000   5000.00000 0.178012822
3 1 7.50000  10000.00000 0.175500257
3 1 7.50000  15000.00000 0.188001911
3 1 7.50000  20000.00000 0.183304041
3 1 7.50000  25000.00000 0.173270159
3 1 7.50000  30000.00000 0.187913541
3 1 7.50000  35000.00000 0.170098375
3 1 7.50000  40000.00000 0.187232155
3 1 7.50000  45000.00000 0.180647617
3 1 7.50000  50000.00000 0.182818470
3 1 7.50000  55000.00000 0.175974078
3 1 7.50000  60000.00000 0.172788562
3 1 7.50000  65000.00000 0.183999739
3 1 7.50000  70000.00000 0.180309374
3 1 7.50000  75000.00000 0.178076928
3 1 7.50000  80000.00000 0.185712854
3 1 7.50000  85000.00000 0.181322894
3 1 7.50000  90000.00000 0.184482239
3 1 7.50000  95000.00000 0.182818405
3 1 7.50000 100000.00000 0.190700613
3 1 8.00000   5000.00000 0.187172524
3 1 8.00000  10000.00000 0.183151496
3 1 8.00000  15000.00000 0.179969663
3 1 8.00000  20000.00000 0.183546243
3 1 8.00000  25000.00000 0.174388758
3 1 8.00000  30000.00000 0.183364651
3 1 8.00000  35000.00000 0.184120522
3 1 8.00000  40000.00000 0.176289825
3 1 8.00000  45000.00000 0.174802444
3 1 8.00000  50000.00000 0.192614670
3 1 8.00000  55000.00000 0.174005817
3 1 8.00000  60000.00000 0.184783172
3 1 8.00000  65000.00000 0.182422963
3 1 8.00000  70000.00000 0.180893385
3 1 8.00000  75000.00000 0.179103688
3 1 8.00000  80000.00000 0.195676374
3 1 8.00000  85000.00000 0.190263701
3 1 8.00000  90000.00000 0.173141858
3 1 8.00000  95000.00000 0.183061419
3 1 8.00000 100000.00000 0.171140745
3 2 0.50000   5000.00000 0.000000000
3 2 0.50000  10000.00000 0.000000000
3 2 0.50000  15000.00000 0.000000000
3 2 0.50000  20000.00000 0.000000000
3 2 0.50000  25000.00000 0.000000000
3 2 0.50000  30000.00000 0.000000000
3 2 0.50000  35000.00000 0.000000000
3 2 0.50000  40000.00000 0.000000000
3 2 0.50000  45000.00000 0.000000000
3 2 0.50000  50000.00000 0.000000000
3 2 0.50000  55000.00000 0.000000000
3 2 0.50000  60000.00000 0.000000000
3 2 0.50000  65000.00000 0.000000000
3 2 0.50000  70000.00000 0.000000000
3 2 0.50000  75000.00000 0.000000000
3 2 0.50000  80000.00000 0.000000000
3 2 0.50000  85000.00000 0.000000000
3 2 0.50000  90000.00000 0.000000000
3 2 0.50000  95000.00000 0.000000000
3 2 0.50000 100000.00000 0.000000000
3 2 1.00000   5000.00000 0.000000000
3 2 1.00000  10000.00000 0.000000000
3 2 1.00000  15000.00000 0.000000000
3 2 1.00000  20000.00000 0.000000000
3 2 1.00000  25000.00000 0.000000000
3 2 1.00000  30000.00000 0.000000000
3 2 1.00000  35000.00000 0.000000000
3 2 1.00000  40000.00000 0.000000000
3 2 1.00000  45000.00000 0.000000000
3 2 1.00000  50000.00000 0.000000000
3 2 1.00000  55000.00000 0.000000000
3 2 1.00000  60000.00000 0.000000000
3 2 1.00000  65000.00000 0.000000000
3 2 1.00000  70000.00000 0.000000000
3 2 1.00000  75000.00000 0.000000000
3 2 1.00000  80000.00000 0.000000000
3 2 1.00000  85000.00000 0.000000000
3 2 1.00000  90000.00000 0.000000000
3 2 1.00000  95000.00000 0.000000000
3 2 1.00000 100000.00000 0.000000000
3 2 1.50000   5000.00000 0.000000000
3 2 1.50000  10000.00000 0.000000000
3 2 1.50000  15000.00000 0.000000000
3 2 1.50000  20000.00000 0.000000000
3 2 1.50000  25000.00000 0.000000000
3 2 1.50000  30000.00000 0.000000000
3 2 1.50000  35000.00000 0.000000000
3 2 1.50000  40000.00000 0.000000000
3 2 1.50000  45000.00000 0.000000000
3 2 1.50000  50000.00000 0.000000000
3 2 1.50000  55000.00000 0.000000000
3 2 1.50000  60000.00000 0.000000000
3 2 1.50000  65000.00000 0.000000000
3 2 1.50000  70000.00000 0.000000000
3 2 1.50000  75000.00000 0.000000000
3 2 1.50000  80000.00000 0.000000000
3 2 1.50000  85000.00000 0.000000000
3 2 1.50000  90000.00000 0.000000000
3 2 1.50000  95000.00000 0.000000000
3 2 1.50000 100000.00000 0.000000000
3 2 2.00000   5000.00000 0.000000000
3 2 2.00000  10000.00000 0.000000000
3 2 2.00000  15000.00000 0.000000000
3 2 2.00000  20000.00000 0.000000000
3 2 2.00000  25000.00000 0.000000000
3 2 2.00000  30000.00000 0.000000000
3 2 2.00000  35000.00000 0.000000000
3 2 2.00000  40000.00000 0.000000000
3 2 2.00000  45000.00000 0.000000000
3 2 2.00000  50000.00000 0.000000000
3 2 2.00000  55000.00000 0.000000000
3 2 2.00000  60000.00000 0.000000000
3 2 2.00000  65000.00000 0.000000000
3 2 2.00000  70000.00000 0.000000000
3 2 2.00000  75000.00000 0.000000000
3 2 2.00000  80000.00000 0.000000000
3 2 2.00000  85000.00000 0.000000000
3 2 2.00000  90000.00000 0.000000000
3 2 2.00000  95000.00000 0.000000000
3 2 2.00000 100000.00000 0.000000000
3 2 2.50000   5000.00000 0.000000000
3 2 2.50000  10000.00000 0.000000000
3 2 2.50000  15000.00000 0.000000000
3 2 2.50000  20000.00000 0.000000000
3 2 2.50000  25000.00000 0.000000000
3 2 2.50000  30000.00000 0.000000000
3 2 2.50000  35000.00000 0.000000000
3 2 2.50000  40000.00000 0.000000000
3 2 2.50000  45000.00000 0.000000000
3 2 2.50000  50000.00000 0.000000000
3 2 2.50000  55000.00000 0.000000000
3 2 2.50000  60000.00000 0.000000000
3 2 2.50000  65000.00000 0.000000000
3 2 2.50000  70000.00000 0.000000000
3 2 2.50000  75000.00000 0.000000000
3 2 2.50000  80000.00000 0.000000000
3 2 2.50000  85000.00000 0.000000000
3 2 2.50000  90000.00000 0.000000000
3 2 2.50000  95000.00000 0.000000000
3 2 2.50000 100000.00000 0.000000000
3 2 3.00000   5000.00000 0.000000000
3 2 3.00000  10000.00000 0.000000000
3 2 3.00000  15000.00000 0.000000000
3 2 3.00000  20000.00000 0.000000000
3 2 3.00000  25000.00000 0.000000000
3 2 3.00000  30000.00000 0.000000000
3 2 3.00000  35000.00000 0.000000000
3 2 3.00000  40000.00000 0.000000000
3 2 3.00000  45000.00000 0.000000000
3 2 3.00000  50000.00000 0.000000000
3 2 3.00000  55000.00000 0.000000000
3 2 3.00000  60000.00000 0.000000000
3 2 3.00000  65000.00000 0.000000000
3 2 3.00000  70000.00000 0.000000000
3 2 3.00000  75000.00000 0.000000000
3 2 3.00000  80000.00000 0.000000000
3 2 3.00000  85000.00000 0.000000000
3 2 3.00000  90000.00000 0.000000000
3 2 3.00000  95000.00000 0.000000000
3 2 3.00000 100000.00000 0.000000000
3 2 3.50000   5000.00000 0.000000000
3 2 3.50000  10000.00000 0.000000000
3 2 3.50000  15000.00000 0.000000000
3 2 3.50000  20000.00000 0.000000000
3 2 3.50000  25000.00000 0.000000000
3 2 3.50000  30000.00000 0.000000000
3 2 3.50000  35000.00000 0.000000000
3 2 3.50000  40000.00000 0.000000000
3 2 3.50000  45000.00000 0.000000000
3 2 3.50000  50000.00000 0.000000000
3 2 3.50000  55000.00000 0.000000000
3 2 3.50000  60000.00000 0.000000000
3 2 3.50000  65000.00000 0.000000000
3 2 3.50000  70000.00000 0.000000000
3 2 3.50000  75000.00000 0.000000000
3 2 3.50000  80000.00000 0.000000000
3 2 3.50000  85000.00000 0.000000000
3 2 3.50000  90000.00000 0.000000000
3 2 3.50000  95000.00000 0.000000000
3 2 3.50000 100000.00000 0.000000000
3 2 4.00000   5000.00000 0.000000000
3 2 4.00000  10000.00000 0.000000000
3 2 4.00000  15000.00000 0.000000000
3 2 4.00000  20000.00000 0.000000000
3 2 4.00000  25000.00000 0.000000000
3 2 4.00000  30000.00000 0.000000000
3 2 4.00000  35000.00000 0.000000000
3 2 4.00000  40000.00000 0.000000000
3 2 4.00000  45000.00000 0.000000000
3 2 4.00000  50000.00000 0.000000000
3 2 4.00000  55000.00000 0.000000000
3 2 4.00000  60000.00000 0.000000000
3 2 4.00000  65000.00000 0.000000000
3 2 4.00000  70000.00000 0.000000000
3 2 4.00000  75000.00000 0.000000000
3 2 4.00000  80000.00000 0.000000000
3 2 4.00000  85000.00000 0.000000000
3 2 4.00000  90000.00000 0.000000000
3 2 4.00000  95000.00000 0.000000000
3 2 4.00000 100000.00000 0.000000000
3 2 4.50000   5000.00000 0.000000000
3 2 4.50000  10000.00000 0.000000000
3 2 4.50000  15000.00000 0.000000000
3 2 4.50000  20000.00000 0.000000000
3 2 4.50000  25000.00000 0.000000000
3 2 4.50000  30000.00000 0.000000000
3 2 4.50000  35000.00000 0.000000000
3 2 4.50000  40000.00000 0.000000000
3 2 4.50000  45000.00000 0.000000000
3 2 4.50000  50000.00000 0.000000000
3 2 4.50000  55000.00000 0.000000000
3 2 4.50000  60000.00000 0.000000000
3 2 4.50000  65000.00000 0.000000000
3 2 4.50000  70000.00000 0.000000000
3 2 4.50000  75000.00000 0.000000000
3 2 4.50000  80000.00000 0.000000000
3 2 4.50000  85000.00000 0.000000000
3 2 4.50000  90000.00000 0.000000000
3 2 4.50000  95000.00000 0.000000000
3 2 4.50000 100000.00000 0.000000000
3 2 5.00000   5000.00000 0.000000000
3 2 5.00000  10000.00000 0.000000000
3 2 5.00000  15000.00000 0.000000000
3 2 5.00000  20000.00000 0.000000000
3 2 5.00000  25000.00000 0.000000000
3 2 5.00000  30000.00000 0.000000000
3 2 5.00000  35000.00000 0.000000000
3 2 5.00000  40000.00000 0.000000000
3 2 5.00000  45000.00000 0.000000000
3 2 5.00000  50000.00000 0.000000000
3 2 5.00000  55000.00000 0.000000000
3 2 5.00000  60000.00000 0.000000000
3 2 5.00000  65000.00000 0.000000000
3 2 5.00000  70000.00000 0.000000000
3 2 5.00000  75000.00000 0.000000000
3 2 5.00000  80000.00000 0.000000000
3 2 5.00000  85000.00000 0.000000000
3 2 5.00000  90000.00000 0.000000000
3 2 5.00000  95000.00000 0.000000000
3 2 5.00000 100000.00000 0.000000000
3 2 5.50000   5000.00000 0.410379519
3 2 5.50000  10000.00000 0.409554828
3 2 5.50000  15000.00000 0.409784658
3 2 5.50000  20000.00000 0.403210402
3 2 5.50000  25000.00000 0.374255785
3 2 5.50000  30000.00000 0.407282175
3 2 5.50000  35000.00000 0.415988250
3 2 5.50000  40000.00000 0.412889196
3 2 5.50000  45000.00000 0.400154972
3 2 5.50000  50000.00000 0.383595890
3 2 5.50000  55000.00000 0.398722090
3 2 5.50000  60000.00000 0.405005752
3 2 5.50000  65000.00000 0.387212941
3 2 5.50000  70000.00000 0.395094102
3 2 5.50000  75000.00000 0.407405848
3 2 5.50000  80000.00000 0.384214292
3 2 5.50000  85000.00000 0.400612766
3 2 5.50000  90000.00000 0.412620527
3 2 5.50000  95000.00000 0.396276482
3 2 5.50000 100000.00000 0.401782400
3 2 6.00000   5000.00000 0.411705938
3 2 6.00000  10000.00000 0.414663818
3 2 6.00000  15000.00000 0.390868983
3 2 6.00000  20000.00000 0.401657025
3 2 6.00000  25000.00000 0.410393542
3 2 6.00000  30000.00000 0.404971311
3 2 6.00000  35000.00000 0.402602888
3 2 6.00000  40000.00000 0.404307841
3 2 6.00000  45000.00000 0.399585089
3 2 6.00000  50000.00000 0.411853933
3 2 6.00000  55000.00000 0.415373579
3 2 6.00000  60000.00000 0.401983438
3 2 6.00000  65000.00000 0.404216105
3 2 6.00000  70000.00000 0.411719088
3 2 6.00000  75000.00000 0.411813726
3 2 6.00000  80000.00000 0.400848320
3 2 6.00000  85000.00000 0.389587499
3 2 6.00000  90000.00000 0.411529989
3 2 6.00000  95000.00000 0.396345233
3 2 6.00000 100000.00000 0.394941774
3 2 6.50000   5000.00000 0.392032915
3 2 6.50000  10000.00000 0.387773557
3 2 6.50000  15000.00000 0.404996165
3 2 6.50000  20000.00000 0.401097339
3 2 6.50000  25000.00000 0.408182486
3 2 6.50000  30000.00000 0.398833684
3 2 6.50000  35000.00000 0.402618612
3 2 6.50000  40000.00000 0.415573954
3 2 6.50000  45000.00000 0.399529629
3 2 6.50000  50000.00000 0.413671509
3 2 6.50000  55000.00000 0.400889194
3 2 6.50000  60000.00000 0.406203432
3 2 6.50000  65000.00000 0.390684922
3 2 6.50000  70000.00000 0.408898667
3 2 6.50000  75000.00000 0.407773461
3 2 6.50000  80000.00000 0.404161172
3 2 6.50000  85000.00000 0.398372441
3 2 6.50000  90000.00000 0.411287063
3 2 6.50000  95000.00000 0.417640542
3 2 6.50000 100000.00000 0.399362660
3 2 7.00000   5000.00000 0.409118094
3 2 7.00000  10000.00000 0.407923353
3 2 7.00000  15000.00000 0.386896772
3 2 7.00000  20000.00000 0.424187822
3 2 7.00000  25000.00000 0.410543405
3 2 7.00000  30000.00000 0.399696390
3 2 7.00000  35000.00000 0.403156469
3 2 7.00000  40000.00000 0.402521878
3 2 7.00000  45000.00000 0.414235192
3 2 7.00000  50000.00000 0.411881211
3 2 7.00000  55000.00000 0.380060399
3 2 7.00000  60000.00000 0.384001137
3 2 7.00000  65000.00000 0.405052760
3 2 7.00000  70000.00000 0.397924961
3 2 7.00000  75000.00000 0.391635917
3 2 7.00000  80000.00000 0.402342555
3 2 7.00000  85000.00000 0.403951942
3 2 7.00000  90000.00000 0.403142645
3 2 7.00000  95000.00000 0.417133850
3 2 7.00000 100000.00000 0.409038734
3 2 7.50000   5000.00000 0.399249905
3 2 7.50000  10000.00000 0.402957734
3 2 7.50000  15000.00000 0.401687437
3 2 7.50000  20000.00000 0.397605339
3 2 7.50000  25000.00000 0.410408583
3 2 7.50000  30000.00000 0.398080869
3 2 7.50000  35000.00000 0.407895968
3 2 7.50000  40000.00000 0.408765839
3 2 7.50000  45000.00000 0.398539372
3 2 7.50000  50000.00000 0.414166517
3 2 7.50000  55000.00000 0.406297217
3 2 7.50000  60000.00000 0.412541400
3 2 7.50000  65000.00000 0.389487806
3 2 7.50000  70000.00000 0.400085325
3 2 7.50000  75000.00000 0.411907419
3 2 7.50000  80000.00000 0.405052807
3 2 7.50000  85000.00000 0.409690475
3 2 7.50000  90000.00000 0.406039865
3 2 7.50000  95000.00000 0.415427065
3 2 7.50000 100000.00000 0.401995120
3 2 8.00000   5000.00000 0.400099433
3 2 8.00000  10000.00000 0.397606121
3 2 8.00000  15000.00000 0.386021564
3 2 8.00000  20000.00000 0.410119443
3 2 8.00000  25000.00000 0.405396325
3 2 8.00000  30000.00000 0.399209754
3 2 8.00000  35000.00000 0.405490832
3 2 8.00000  40000.00000 0.402603850
3 2 8.00000  45000.00000 0.396849528
3 2 8.00000  50000.00000 0.403912054
3 2 8.00000  55000.00000 0.404819245
3 2 8.00000  60000.00000 0.404669449
3 2 8.00000  65000.00000 0.391493651
3 2 8.00000  70000.00000 0.392925290
3 2 8.00000  75000.00000 0.415893030
3 2 8.00000  80000.00000 0.417348315
3 2 8.00000  85000.00000 0.393801312
3 2 8.00000  90000.00000 0.395223530
3 2 8.00000  95000.00000 0.397941122
3 2 8.00000 100000.00000 0.403994243
3 3 0.50000   5000.00000 0.000000000
3 3 0.50000  10000.00000 0.000000000
3 3 0.50000  15000.00000 0.000000000
3 3 0.50000  20000.00000 0.000000000
3 3 0.50000  25000.00000 0.000000000
3 3 0.50000  30000.00000 0.000000000
3 3 0.50000  35000.00000 0.000000000
3 3 0.50000  40000.00000 0.000000000
3 3 0.50000  45000.00000 0.000000000
3 3 0.50000  50000.00000 0.000000000
3 3 0.50000  55000.00000 0.000000000
3 3 0.50000  60000.00000 0.000000000
3 3 0.50000  65000.00000 0.000000000
3 3 0.50000  70000.00000 0.000000000
3 3 0.50000  75000.00000 0.000000000
3 3 0.50000  80000.00000 0.000000000
3 3 0.50000  85000.00000 0.000000000
3 3 0.50000  90000.00000 0.000000000
3 3 0.50000  95000.00000 0.000000000
3 3 0.50000 100000.00000 0.000000000
3 3 1.00000   5000.00000 0.000000000
3 3 1.00000  10000.00000 0.000000000
3 3 1.00000  15000.00000 0.000000000
3 3 1.00000  20000.00000 0.000000000
3 3 1.00000  25000.00000 0.000000000
3 3 1.00000  30000.00000 0.000000000
3 3 1.00000  35000.00000 0.000000000
3 3 1.00000  40000.00000 0.000000000
3 3 1.00000  45000.00000 0.000000000
3 3 1.00000  50000.00000 0.000000000
3 3 1.00000  55000.00000 0.000000000
3 3 1.00000  60000.00000 0.000000000
3 3 1.00000  65000.00000 0.000000000
3 3 1.00000  70000.00000 0.000000000
3 3 1.00000  75000.00000 0.000000000
3 3 1.00000  80000.00000 0.000000000
3 3 1.00000  85000.00000 0.000000000
3 3 1.00000  90000.00000 0.000000000
3 3 1.00000  95000.00000 0.000000000
3 3 1.00000 100000.00000 0.000000000
3 3 1.50000   5000.00000 0.000000000
3 3 1.50000  10000.00000 0.000000000
3 3 1.50000  15000.00000 0.000000000
3 3 1.50000  20000.00000 0.000000000
3 3 1.50000  25000.00000 0.000000000
3 3 1.50000  30000.00000 0.000000000
3 3 1.50000  35000.00000 0.000000000
3 3 1.50000  40000.00000 0.000000000
3 3 1.50000  45000.00000 0.000000000
3 3 1.50000  50000.00000 0.000000000
3 3 1.50000  55000.00000 0.000000000
3 3 1.50000  60000.00000 0.000000000
3 3 1.50000  65000.00000 0.000000000
3 3 1.50000  70000.00000 0.000000000
3 3 1.50000  75000.00000 0.000000000
3 3 1.50000  80000.00000 0.000000000
3 3 1.50000  85000.00000 0.000000000
3 3 1.50000  90000.00000 0.000000000
3 3 1.50000  95000.00000 0.000000000
3 3 1.50000 100000.00000 0.000000000
3 3 2.00000   5000.00000 0.000000000
3 3 2.00000  10000.00000 0.000000000
3 3 2.00000  15000.00000 0.000000000
3 3 2.00000  20000.00000 0.000000000
3 3 2.00000  25000.00000 0.000000000
3 3 2.00000  30000.00000 0.000000000
3 3 2.00000  35000.00000 0.000000000
3 3 2.00000  40000.00000 0.000000000
3 3 2.00000  45000.00000 0.000000000
3 3 2.00000  50000.00000 0.000000000
3 3 2.00000  55000.00000 0.000000000
3 3 2.00000  60000.00000 0.000000000
3 3 2.00000  65000.00000 0.000000000
3 3 2.00000  70000.00000 0.000000000
3 3 2.00000  75000.00000 0.000000000
3 3 2.00000  80000.00000 0.000000000
3 3 2.00000  85000.00000 0.000000000
3 3 2.00000  90000.00000 0.000000000
3 3 2.00000  95000.00000 0.000000000
3 3 2.00000 100000.00000 0.000000000
3 3 2.50000   5000.00000 0.000000000
3 3 2.50000  10000.00000 0.000000000
3 3 2.50000  15000.00000 0.000000000
3 3 2.50000  20000.00000 0.000000000
3 3 2.50000  25000.00000 0.000000000
3 3 2.50000  30000.00000 0.000000000
3 3 2.50000  35000.00000 0.000000000
3 3 2.50000  40000.00000 0.000000000
3 3 2.50000  45000.00000 0.000000000
3 3 2.50000  50000.00000 0.000000000
3 3 2.50000  55000.00000 0.000000000
3 3 2.50000  60000.00000 0.000000000
3 3 2.50000  65000.00000 0.000000000
3 3 2.50000  70000.00000 0.000000000
3 3 2.50000  75000.00000 0.000000000
3 3 2.50000  80000.00000 0.000000000
3 3 2.50000  85000.00000 0.000000000
3 3 2.50000  90000.00000 0.000000000
3 3 2.50000  95000.00000 0.000000000
3 3 2.50000 100000.00000 0.000000000
3 3 3.00000   5000.00000 0.000000000
3 3 3.00000  10000.00000 0.000000000
3 3 3.00000  15000.00000 0.000000000
3 3 3.00000  20000.00000 0.000000000
3 3 3.00000  25000.00000 0.000000000
3 3 3.00000  30000.00000 0.000000000
3 3 3.00000  35000.00000 0.000000000
3 3 3.00000  40000.00000 0.000000000
3 3 3.00000  45000.00000 0.000000000
3 3 3.00000  50000.00000 0.000000000
3 3 3.00000  55000.00000 0.000000000
3 3 3.00000  60000.00000 0.000000000
3 3 3.00000  65000.00000 0.000000000
3 3 3.00000  70000.00000 0.000000000
3 3 3.00000  75000.00000 0.000000000
3 3 3.00000  80000.00000 0.000000000
3 3 3.00000  85000.00000 0.000000000
3 3 3.00000  90000.00000 0.000000000
3 3 3.00000  95000.00000 0.000000000
3 3 3.00000 100000.00000 0.000000000
3 3 3.50000   5000.00000 0.000000000
3 3 3.50000  10000.00000 0.000000000
3 3 3.50000  15000.00000 0.000000000
3 3 3.50000  20000.00000 0.000000000
3 3 3.50000  25000.00000 0.000000000
3 3 3.50000  30000.00000 0.000000000
3 3 3.50000  35000.00000 0.000000000
3 3 3.50000  40000.00000 0.000000000
3 3 3.50000  45000.00000 0.000000000
3 3 3.50000  50000.00000 0.000000000
3 3 3.50000  55000.00000 0.000000000
3 3 3.50000  60000.00000 0.000000000
3 3 3.50000  65000.00000 0.000000000
3 3 3.50000  70000.00000 0.000000000
3 3 3.50000  75000.00000 0.000000000
3 3 3.50000  80000.00000 0.000000000
3 3 3.50000  85000.00000 0.000000000
3 3 3.50000  90000.00000 0.000000000
3 3 3.50000  95000.00000 0.000000000
3 3 3.50000 100000.00000 0.000000000
3 3 4.00000   5000.00000 0.000000000
3 3 4.00000  10000.00000 0.000000000
3 3 4.00000  15000.00000 0.000000000
3 3 4.00000  20000.00000 0.000000000
3 3 4.00000  25000.00000 0.000000000
3 3 4.00000  30000.00000 0.000000000
3 3 4.00000  35000.00000 0.000000000
3 3 4.00000  40000.00000 0.000000000
3 3 4.00000  45000.00000 0.000000000
3 3 4.00000  50000.00000 0.000000000
3 3 4.00000  55000.00000 0.000000000
3 3 4.00000  60000.00000 0.000000000
3 3 4.00000  65000.00000 0.000000000
3 3 4.00000  70000.00000 0.000000000
3 3 4.00000  75000.00000 0.000000000
3 3 4.00000  80000.00000 0.000000000
3 3 4.00000  85000.00000 0.000000000
3 3 4.00000  90000.00000 0.000000000
3 3 4.00000  95000.00000 0.000000000
3 3 4.00000 100000.00000 0.000000000
3 3 4.50000   5000.00000 0.000000000
3 3 4.50000  10000.00000 0.000000000
3 3 4.50000  15000.00000 0.000000000
3 3 4.50000  20000.00000 0.000000000
3 3 4.50000  25000.00000 0.000000000
3 3 4.50000  30000.00000 0.000000000
3 3 4.50000  35000.00000 0.000000000
3 3 4.50000  40000.00000 0.000000000
3 3 4.50000  45000.00000 0.000000000
3 3 4.50000  50000.00000 0.000000000
3 3 4.50000  55000.00000 0.000000000
3 3 4.50000  60000.00000 0.000000000
3 3 4.50000  65000.00000 0.000000000
3 3 4.50000  70000.00000 0.000000000
3 3 4.50000  75000.00000 0.000000000
3 3 4.50000  80000.00000 0.000000000
3 3 4.50000  85000.00000 0.000000000
3 3 4.50000  90000.00000 0.000000000
3 3 4.50000  95000.00000 0.000000000
3 3 4.50000 100000.00000 0.000000000
3 3 5.00000   5000.00000 1.277604435
3 3 5.00000  10000.00000 1.280405794
3 3 5.00000  15000.00000 1.265247327
3 3 5.00000  20000.00000 1.276895190
3 3 5.00000  25000.00000 1.257831380
3 3 5.00000  30000.00000 1.256632338
3 3 5.00000  35000.00000 1.287895867
3 3 5.00000  40000.00000 1.285262671
3 3 5.00000  45000.00000 1.280021212
3 3 5.00000  50000.00000 1.241126461
3 3 5.00000  55000.00000 1.278595543
3 3 5.00000  60000.00000 1.262710965
3 3 5.00000  65000.00000 1.272038690
3 3 5.00000  70000.00000 1.282784183
3 3 5.00000  75000.00000 1.270653671
3 3 5.00000  80000.00000 1.278786373
3 3 5.00000  85000.00000 1.268092627
3 3 5.00000  90000.00000 1.279410784
3 3 5.00000  95000.00000 1.274988552
3 3 5.00000 100000.00000 1.285108617
3 3 5.50000   5000.00000 2.229374244
3 3 5.50000  10000.00000 2.234754962
3 3 5.50000  15000.00000 2.228492780
3 3 5.50000  20000.00000 2.232461846
3 3 5.50000  25000.00000 2.232349767
3 3 5.50000  30000.00000 2.231169056
3 3 5.50000  35000.00000 2.229770114
3 3 5.50000  40000.00000 2.230235168
3 3 5.50000  45000.00000 2.229368878
3 3 5.50000  50000.00000 2.230049758
3 3 5.50000  55000.00000 2.233777865
3 3 5.50000  60000.00000 2.232359771
3 3 5.50000  65000.00000 2.231879343
3 3 5.50000  70000.00000 2.234591364
3 3 5.50000  75000.00000 2.236271179
3 3 5.50000  80000.00000 2.227459813
3 3 5.50000  85000.00000 2.227414881
3 3 5.50000  90000.00000 2.225869774
3 3 5.50000  95000.00000 2.230084359
3 3 5.50000 100000.00000 2.230542497
3 3 6.00000   5000.00000 2.231914329
3 3 6.00000  10000.00000 2.229087008
3 3 6.00000  15000.00000 2.229569110
3 3 6.00000  20000.00000 2.228112224
3 3 6.00000  25000.00000 2.235970901
3 3 6.00000  30000.00000 2.229456668
3 3 6.00000  35000.00000 2.228132879
3 3 6.00000  40000.00000 2.230830032
3 3 6.00000  45000.00000 2.229844609
3 3 6.00000  50000.00000 2.231197913
3 3 6.00000  55000.00000 2.229234626
3 3 6.00000  60000.00000 2.232728708
3 3 6.00000  65000.00000 2.229396885
3 3 6.00000  70000.00000 2.232352169
3 3 6.00000  75000.00000 2.231460798
3 3 6.00000  80000.00000 2.230251333
3 3 6.00000  85000.00000 2.233130533
3 3 6.00000  90000.00000 2.234855034
3 3 6.00000  95000.00000 2.230867514
3 3 6.00000 100000.00000 2.226091946
3 3 6.50000   5000.00000 2.230887989
3 3 6.50000  10000.00000 2.228907132
3 3 6.50000  15000.00000 2.230092009
3 3 6.50000  20000.00000 2.230604339
3 3 6.50000  25000.00000 2.228997549
3 3 6.50000  30000.00000 2.232651271
3 3 6.50000  35000.00000 2.226695148
3 3 6.50000  40000.00000 2.231553816
3 3 6.50000  45000.00000 2.231212009
3 3 6.50000  50000.00000 2.233834605
3 3 6.50000  55000.00000 2.232618489
3 3 6.50000  60000.00000 2.229726064
3 3 6.50000  65000.00000 2.230306211
3 3 6.50000  70000.00000 2.229203806
3 3 6.50000  75000.00000 2.229907948
3 3 6.50000  80000.00000 2.228109417
3 3 6.50000  85000.00000 2.233737589
3 3 6.50000  90000.00000 2.228994955
3 3 6.50000  95000.00000 2.234909874
3 3 6.50000 100000.00000 2.232733951
3 3 7.00000   5000.00000 2.236391197
3 3 7.00000  10000.00000 2.229500371
3 3 7.00000  15000.00000 2.231422016
3 3 7.00000  20000.00000 2.229715520
3 3 7.00000  25000.00000 2.229240306
3 3 7.00000  30000.00000 2.228767865
3 3 7.00000  35000.00000 2.233162067
3 3 7.00000  40000.00000 2.232259457
3 3 7.00000  45000.00000 2.233986073
3 3 7.00000  50000.00000 2.232367892
3 3 7.00000  55000.00000 2.229216504
3 3 7.00000  60000.00000 2.234377148
3 3 7.00000  65000.00000 2.233548598
3 3 7.00000  70000.00000 2.228496344
3 3 7.00000  75000.00000 2.228894729
3 3 7.00000  80000.00000 2.230609700
3 3 7.00000  85000.00000 2.233485674
3 3 7.00000  90000.00000 2.231861854
3 3 7.00000  95000.00000 2.229201211
3 3 7.00000 100000.00000 2.235695130
3 3 7.50000   5000.00000 2.226459240
3 3 7.50000  10000.00000 2.232708554
3 3 7.50000  15000.00000 2.230094228
3 3 7.50000  20000.00000 2.226662060
3 3 7.50000  25000.00000 2.228401881
3 3 7.50000  30000.00000 2.230036767
3 3 7.50000  35000.00000 2.229342111
3 3 7.50000  40000.00000 2.233197807
3 3 7.50000  45000.00000 2.232258359
3 3 7.50000  50000.00000 2.231211393
3 3 7.50000  55000.00000 2.231127188
3 3 7.50000  60000.00000 2.231966978
3 3 7.50000  65000.00000 2.231210897
3 3 7.50000  70000.00000 2.232502508
3 3 7.50000  75000.00000 2.228264243
3 3 7.50000  80000.00000 2.231810018
3 3 7.50000  85000.00000 2.234733366
3 3 7.50000  90000.00000 2.233422008
3 3 7.50000  95000.00000 2.230097534
3 3 7.50000 100000.00000 2.230650939
3 3 8.00000   5000.00000 2.233144465
3 3 8.00000  10000.00000 2.232815728
3 3 8.00000  15000.00000 2.235975636
3 3 8.00000  20000.00000 2.229391167
3 3 8.00000  25000.00000 2.229521215
3 3 8.00000  30000.00000 2.226658970
3 3 8.00000  35000.00000 2.233224658
3 3 8.00000  40000.00000 2.230783051
3 3 8.00000  45000.00000 2.227249334
3 3 8.00000  50000.00000 2.228120319
3 3 8.00000  55000.00000 2.226364542
3 3 8.00000  60000.00000 2.230137448
3 3 8.00000  65000.00000 2.231619603
3 3 8.00000  70000.00000 2.233587016
3 3 8.00000  75000.00000 2.232665390
3 3 8.00000  80000.00000 2.229178312
3 3 8.00000  85000.00000 2.231739778
3 3 8.00000  90000.00000 2.235005463
3 3 8.00000  95000.00000 2.229835400
3 3 8.00000 100000.00000 2.233273195
3 4 0.50000   5000.00000 0.000000000
3 4 0.50000  10000.00000 0.000000000
3 4 0.50000  15000.00000 0.000000000
3 4 0.50000  20000.00000 0.000000000
3 4 0.50000  25000.00000 0.000000000
3 4 0.50000  30000.00000 0.000000000
3 4 0.50000  35000.00000 0.000000000
3 4 0.50000  40000.00000 0.000000000
3 4 0.50000  45000.00000 0.000000000
3 4 0.50000  50000.00000 0.000000000
3 4 0.50000  55000.00000 0.000000000
3 4 0.50000  60000.00000 0.000000000
3 4 0.50000  65000.00000 0.000000000
3 4 0.50000  70000.00000 0.000000000
3 4 0.50000  75000.00000 0.000000000
3 4 0.50000  80000.00000 0.000000000
3 4 0.50000  85000.00000 0.000000000
3 4 0.50000  90000.00000 0.000000000
3 4 0.50000  95000.00000 0.000000000
3 4 0.50000 100000.00000 0.000000000
3 4 1.00000   5000.00000 0.000000000
3 4 1.00000  10000.00000 0.000000000
3 4 1.00000  15000.00000 0.000000000
3 4 1.00000  20000.00000 0.000000000
3 4 1.00000  25000.00000 0.000000000
3 4 1.00000  30000.00000 0.000000000
3 4 1.00000  35000.00000 0.000000000
3 4 1.00000  40000.00000 0.000000000
3 4 1.00000  45000.00000 0.000000000
3 4 1.00000  50000.00000 0.000000000
3 4 1.00000  55000.00000 0.000000000
3 4 1.00000  60000.00000 0.000000000
3 4 1.00000  65000.00000 0.000000000
3 4 1.00000  70000.00000 0.000000000
3 4 1.00000  75000.00000 0.000000000
3 4 1.00000  80000.00000 0.000000000
3 4 1.00000  85000.00000 0.000000000
3 4 1.00000  90000.00000 0.000000000
3 4 1.00000  95000.00000 0.000000000
3 4 1.00000 100000.00000 0.000000000
3 4 1.50000   5000.00000 0.000000000
3 4 1.50000  10000.00000 0.000000000
3 4 1.50000  15000.00000 0.000000000
3 4 1.50000  20000.00000 0.000000000
3 4 1.50000  25000.00000 0.000000000
3 4 1.50000  30000.00000 0.000000000
3 4 1.50000  35000.00000 0.000000000
3 4 1.50000  40000.00000 0.000000000
3 4 1.50000  45000.00000 0.000000000
3 4 1.50000  50000.00000 0.000000000
3 4 1.50000  55000.00000 0.000000000
3 4 1.50000  60000.00000 0.000000000
3 4 1.50000  65000.00000 0.000000000
3 4 1.50000  70000.00000 0.000000000
3 4 1.50000  75000.00000 0.000000000
3 4 1.50000  80000.00000 0.000000000
3 4 1.50000  85000.00000 0.000000000
3 4 1.50000  90000.00000 0.000000000
3 4 1.50000  95000.00000 0.000000000
3 4 1.50000 100000.00000 0.000000000
3 4 2.00000   5000.00000 0.000000000
3 4 2.00000  10000.00000 0.000000000
3 4 2.00000  15000.00000 0.000000000
3 4 2.00000  20000.00000 0.000000000
3 4 2.00000  25000.00000 0.000000000
3 4 2.00000  30000.00000 0.000000000
3 4 2.00000  35000.00000 0.000000000
3 4 2.00000  40000.00000 0.000000000
3 4 2.00000  45000.00000 0.000000000
3 4 2.00000  50000.00000 0.000000000
3 4 2.00000  55000.00000 0.000000000
3 4 2.00000  60000.00000 0.000000000
3 4 2.00000  65000.00000 0.000000000
3 4 2.00000  70000.00000 0.000000000
3 4 2.00000  75000.00000 0.000000000
3 4 2.00000  80000.00000 0.000000000
3 4 2.00000  85000.00000 0.000000000
3 4 2.00000  90000.00000 0.000000000
3 4 2.00000  95000.00000 0.000000000
3 4 2.00000 100000.00000 0.000000000
3 4 2.50000   5000.00000 0.000000000
3 4 2.50000  10000.00000 0.000000000
3 4 2.50000  15000.00000 0.000000000
3 4 2.50000  20000.00000 0.000000000
3 4 2.50000  25000.00000 0.000000000
3 4 2.50000  30000.00000 0.000000000
3 4 2.50000  35000.00000 0.000000000
3 4 2.50000  40000.00000 0.000000000
3 4 2.50000  45000.00000 0.000000000
3 4 2.50000  50000.00000 0.000000000
3 4 2.50000  55000.00000 0.000000000
3 4 2.50000  60000.00000 0.000000000
3 4 2.50000  65000.00000 0.000000000
3 4 2.50000  70000.00000 0.000000000
3 4 2.50000  75000.00000 0.000000000
3 4 2.50000  80000.00000 0.000000000
3 4 2.50000  85000.00000 0.000000000
3 4 2.50000  90000.00000 0.000000000
3 4 2.50000  95000.00000 0.000000000
3 4 2.50000 100000.00000 0.000000000
3 4 3.00000   5000.00000 0.000000000
3 4 3.00000  10000.00000 0.000000000
3 4 3.00000  15000.00000 0.000000000
3 4 3.00000  20000.00000 0.000000000
3 4 3.00000  25000.00000 0.000000000
3 4 3.00000  30000.00000 0.000000000
3 4 3.00000  35000.00000 0.000000000
3 4 3.00000  40000.00000 0.000000000
3 4 3.00000  45000.00000 0.000000000
3 4 3.00000  50000.00000 0.000000000
3 4 3.00000  55000.00000 0.000000000
3 4 3.00000  60000.00000 0.000000000
3 4 3.00000  65000.00000 0.000000000
3 4 3.00000  70000.00000 0.000000000
3 4 3.00000  75000.00000 0.000000000
3 4 3.00000  80000.00000 0.000000000
3 4 3.00000  85000.00000 0.000000000
3 4 3.00000  90000.00000 0.000000000
3 4 3.00000  95000.00000 0.000000000
3 4 3.00000 100000.00000 0.000000000
3 4 3.50000   5000.00000 0.000000000
3 4 3.50000  10000.00000 0.000000000
3 4 3.50000  15000.00000 0.000000000
3 4 3.50000  20000.00000 0.000000000
3 4 3.50000  25000.00000 0.000000000
3 4 3.50000  30000.00000 0.000000000
3 4 3.50000  35000.00000 0.000000000
3 4 3.50000  40000.00000 0.000000000
3 4 3.50000  45000.00000 0.000000000
3 4 3.50000  50000.00000 0.000000000
3 4 3.50000  55000.00000 0.000000000
3 4 3.50000  60000.00000 0.000000000
3 4 3.50000  65000.00000 0.000000000
3 4 3.50000  70000.00000 0.000000000
3 4 3.50000  75000.00000 0.000000000
3 4 3.50000  80000.00000 0.000000000
3 4 3.50000  85000.00000 0.000000000
3 4 3.50000  90000.00000 0.000000000
3 4 3.50000  95000.00000 0.000000000
3 4 3.50000 100000.00000 0.000000000
3 4 4.00000   5000.00000 0.000000000
3 4 4.00000  10000.00000 0.000000000
3 4 4.00000  15000.00000 0.000000000
3 4 4.00000  20000.00000 0.000000000
3 4 4.00000  25000.00000 0.000000000
3 4 4.00000  30000.00000 0.000000000
3 4 4.00000  35000.00000 0.000000000
3 4 4.00000  40000.00000 0.000000000
3 4 4.00000  45000.00000 0.000000000
3 4 4.00000  50000.00000 0.000000000
3 4 4.00000  55000.00000 0.000000000
3 4 4.00000  60000.00000 0.000000000
3 4 4.00000  65000.00000 0.000000000
3 4 4.00000  70000.00000 0.000000000
3 4 4.00000  75000.00000 0.000000000
3 4 4.00000  80000.00000 0.000000000
3 4 4.00000  85000.00000 0.000000000
3 4 4.00000  90000.00000 0.000000000
3 4 4.00000  95000.00000 0.000000000
3 4 4.00000 100000.00000 0.000000000
3 4 4.50000   5000.00000 0.000000000
3 4 4.50000  10000.00000 0.000000000
3 4 4.50000  15000.00000 0.000000000
3 4 4.50000  20000.00000 0.000000000
3 4 4.50000  25000.00000 0.000000000
3 4 4.50000  30000.00000 0.000000000
3 4 4.50000  35000.00000 0.000000000
3 4 4.50000  40000.00000 0.000000000
3 4 4.50000  45000.00000 0.000000000
3 4 4.50000  50000.00000 0.000000000
3 4 4.50000  55000.00000 0.000000000
3 4 4.50000  60000.00000 0.000000000
3 4 4.50000  65000.00000 0.000000000
3 4 4.50000  70000.00000 0.000000000
3 4 4.50000  75000.00000 0.000000000
3 4 4.50000  80000.00000 0.000000000
3 4 4.50000  85000.00000 0.000000000
3 4 4.50000  90000.00000 0.000000000
3 4 4.50000  95000.00000 0.000000000
3 4 4.50000 100000.00000 0.000000000
3 4 5.00000   5000.00000 0.000000000
3 4 5.00000  10000.00000 0.000000000
3 4 5.00000  15000.00000 0.000000000
3 4 5.00000  20000.00000 0.000000000
3 4 5.00000  25000.00000 0.000000000
3 4 5.00000  30000.00000 0.000000000
3 4 5.00000  35000.00000 0.000000000
3 4 5.00000  40000.00000 0.000000000
3 4 5.00000  45000.00000 0.000000000
3 4 5.00000  50000.00000 0.000000000
3 4 5.00000  55000.00000 0.000000000
3 4 5.00000  60000.00000 0.000000000
3 4 5.00000  65000.00000 0.000000000
3 4 5.00000  70000.00000 0.000000000
3 4 5.00000  75000.00000 0.000000000
3 4 5.00000  80000.00000 0.000000000
3 4 5.00000  85000.00000 0.000000000
3 4 5.00000  90000.00000 0.000000000
3 4 5.00000  95000.00000 0.000000000
3 4 5.00000 100000.00000 0.000000000
3 4 5.50000   5000.00000 0.000000000
3 4 5.50000  10000.00000 0.000000000
3 4 5.50000  15000.00000 0.000000000
3 4 5.50000  20000.00000 0.000000000
3 4 5.50000  25000.00000 0.000000000
3 4 5.50000  30000.00000 0.000000000
3 4 5.50000  35000.00000 0.000000000
3 4 5.50000  40000.00000 0.000000000
3 4 5.50000  45000.00000 0.000000000
3 4 5.50000  50000.00000 0.000000000
3 4 5.50000  55000.00000 0.000000000
3 4 5.50000  60000.00000 0.000000000
3 4 5.50000  65000.00000 0.000000000
3 4 5.50000  70000.00000 0.000000000
3 4 5.50000  75000.00000 0.000000000
3 4 5.50000  80000.00000 0.000000000
3 4 5.50000  85000.00000 0.000000000
3 4 5.50000  90000.00000 0.000000000
3 4 5.50000  95000.00000 0.000000000
3 4 5.50000 100000.00000 0.000000000
3 4 6.00000   5000.00000 0.000000000
3 4 6.00000  10000.00000 0.000000000
3 4 6.00000  15000.00000 0.000000000
3 4 6.00000  20000.00000 0.000000000
3 4 6.00000  25000.00000 0.000000000
3 4 6.00000  30000.00000 0.000000000
3 4 6.00000  35000.00000 0.000000000
3 4 6.00000  40000.00000 0.000000000
3 4 6.00000  45000.00000 0.000000000
3 4 6.00000  50000.00000 0.000000000
3 4 6.00000  55000.00000 0.000000000
3 4 6.00000  60000.00000 0.000000000
3 4 6.00000  65000.00000 0.000000000
3 4 6.00000  70000.00000 0.000000000
3 4 6.00000  75000.00000 0.000000000
3 4 6.00000  80000.00000 0.000000000
3 4 6.00000  85000.00000 0.000000000
3 4 6.00000  90000.00000 0.000000000
3 4 6.00000  95000.00000 0.000000000
3 4 6.00000 100000.00000 0.000000000
3 4 6.50000   5000.00000 0.000000000
3 4 6.50000  10000.00000 0.000000000
3 4 6.50000  15000.00000 0.000000000
3 4 6.50000  20000.00000 0.000000000
3 4 6.50000  25000.00000 0.000000000
3 4 6.50000  30000.00000 0.000000000
3 4 6.50000  35000.00000 0.000000000
3 4 6.50000  40000.00000 0.000000000
3 4 6.50000  45000.00000 0.000000000
3 4 6.50000  50000.00000 0.000000000
3 4 6.50000  55000.00000 0.000000000
3 4 6.50000  60000.00000 0.000000000
3 4 6.50000  65000.00000 0.000000000
3 4 6.50000  70000.00000 0.000000000
3 4 6.50000  75000.00000 0.000000000
3 4 6.50000  80000.00000 0.000000000
3 4 6.50000  85000.00000 0.000000000
3 4 6.50000  90000.00000 0.000000000
3 4 6.50000  95000.00000 0.000000000
3 4 6.50000 100000.00000 0.000000000
3 4 7.00000   5000.00000 0.000000000
3 4 7.00000  10000.00000 0.000000000
3 4 7.00000  15000.00000 0.000000000
3 4 7.00000  20000.00000 0.000000000
3 4 7.00000  25000.00000 0.000000000
3 4 7.00000  30000.00000 0.000000000
3 4 7.00000  35000.00000 0.000000000
3 4 7.00000  40000.00000 0.000000000
3 4 7.00000  45000.00000 0.000000000
3 4 7.00000  50000.00000 0.000000000
3 4 7.00000  55000.00000 0.000000000
3 4 7.00000  60000.00000 0.000000000
3 4 7.00000  65000.00000 0.000000000
3 4 7.00000  70000.00000 0.000000000
3 4 7.00000  75000.00000 0.000000000
3 4 7.00000  80000.00000 0.000000000
3 4 7.00000  85000.00000 0.000000000
3 4 7.00000  90000.00000 0.000000000
3 4 7.00000  95000.00000 0.000000000
3 4 7.00000 100000.00000 0.000000000
3 4 7.50000   5000.00000 0.000000000
3 4 7.50000  10000.00000 0.000000000
3 4 7.50000  15000.00000 0.000000000
3 4 7.50000  20000.00000 0.000000000
3 4 7.50000  25000.00000 0.000000000
3 4 7.50000  30000.00000 0.000000000
3 4 7.50000  35000.00000 0.000000000
3 4 7.50000  40000.00000 0.000000000
3 4 7.50000  45000.00000 0.000000000
3 4 7.50000  50000.00000 0.000000000
3 4 7.50000  55000.00000 0.000000000
3 4 7.50000  60000.00000 0.000000000
3 4 7.50000  65000.00000 0.000000000
3 4 7.50000  70000.00000 0.000000000
3 4 7.50000  75000.00000 0.000000000
3 4 7.50000  80000.00000 0.000000000
3 4 7.50000  85000.00000 0.000000000
3 4 7.50000  90000.00000 0.000000000
3 4 7.50000  95000.00000 0.000000000
3 4 7.50000 100000.00000 0.000000000
3 4 8.00000   5000.00000 0.064978895
3 4 8.00000  10000.00000 0.074312048
3 4 8.00000  15000.00000 0.063944714
3 4 8.00000  20000.00000 0.083533484
3 4 8.00000  25000.00000 0.114891408
3 4 8.00000  30000.00000 0.052175151
3 4 8.00000  35000.00000 0.024944432
3 4 8.00000  40000.00000 0.061734531
3 4 8.00000  45000.00000 0.059628662
3 4 8.00000  50000.00000 0.061373435
3 4 8.00000  55000.00000 0.068394509
3 4 8.00000  60000.00000 0.059906547
3 4 8.00000  65000.00000 0.000000000
3 4 8.00000  70000.00000 0.063596160
3 4 8.00000  75000.00000 0.062182301
3 4 8.00000  80000.00000 0.090370080
3 4 8.00000  85000.00000 0.102198391
3 4 8.00000  90000.00000 0.113725339
3 4 8.00000  95000.00000 0.076666995
3 4 8.00000 100000.00000 0.081921462
