# Supplementary material for: A social system to disperse the irrigation start date based on the spatial public goods game
Source: PLoS One. 2023 May 24;18(5):e0286127. doi: 10.1371/journal.pone.0286127 (PMC10208473; doi:10.1371/journal.pone.0286127)
Supplement: S1 Data — (ZIP) [file pone.0286127.s002.zip › Data/FigA5.txt]

1 1 0.50000   5000.00000 0.00000000
1 1 0.50000  10000.00000 0.00000000
1 1 0.50000  15000.00000 0.00000000
1 1 0.50000  20000.00000 0.00000000
1 1 0.50000  25000.00000 0.00000000
1 1 0.50000  30000.00000 0.00000000
1 1 0.50000  35000.00000 0.00000000
1 1 0.50000  40000.00000 0.00000000
1 1 0.50000  45000.00000 0.00000000
1 1 0.50000  50000.00000 0.00000000
1 1 0.50000  55000.00000 0.00000000
1 1 0.50000  60000.00000 0.00000000
1 1 0.50000  65000.00000 0.00000000
1 1 0.50000  70000.00000 0.00000000
1 1 0.50000  75000.00000 0.00000000
1 1 0.50000  80000.00000 0.00000000
1 1 0.50000  85000.00000 0.00000000
1 1 0.50000  90000.00000 0.00000000
1 1 0.50000  95000.00000 0.00000000
1 1 0.50000 100000.00000 0.00000000
1 1 1.00000   5000.00000 0.00000000
1 1 1.00000  10000.00000 0.00000000
1 1 1.00000  15000.00000 0.00000000
1 1 1.00000  20000.00000 0.00000000
1 1 1.00000  25000.00000 0.00000000
1 1 1.00000  30000.00000 0.00000000
1 1 1.00000  35000.00000 0.00000000
1 1 1.00000  40000.00000 0.00000000
1 1 1.00000  45000.00000 0.00000000
1 1 1.00000  50000.00000 0.00000000
1 1 1.00000  55000.00000 0.00000000
1 1 1.00000  60000.00000 0.00000000
1 1 1.00000  65000.00000 0.00000000
1 1 1.00000  70000.00000 0.00000000
1 1 1.00000  75000.00000 0.00000000
1 1 1.00000  80000.00000 0.00000000
1 1 1.00000  85000.00000 0.00000000
1 1 1.00000  90000.00000 0.00000000
1 1 1.00000  95000.00000 0.00000000
1 1 1.00000 100000.00000 0.00000000
1 1 1.50000   5000.00000 0.00000000
1 1 1.50000  10000.00000 0.00000000
1 1 1.50000  15000.00000 0.00000000
1 1 1.50000  20000.00000 0.00000000
1 1 1.50000  25000.00000 0.00000000
1 1 1.50000  30000.00000 0.00000000
1 1 1.50000  35000.00000 0.00000000
1 1 1.50000  40000.00000 0.00000000
1 1 1.50000  45000.00000 0.00000000
1 1 1.50000  50000.00000 0.00000000
1 1 1.50000  55000.00000 0.00000000
1 1 1.50000  60000.00000 0.00000000
1 1 1.50000  65000.00000 0.00000000
1 1 1.50000  70000.00000 0.00000000
1 1 1.50000  75000.00000 0.00000000
1 1 1.50000  80000.00000 0.00000000
1 1 1.50000  85000.00000 0.00000000
1 1 1.50000  90000.00000 0.00000000
1 1 1.50000  95000.00000 0.00000000
1 1 1.50000 100000.00000 0.00000000
1 1 2.00000   5000.00000 0.00000000
1 1 2.00000  10000.00000 0.00000000
1 1 2.00000  15000.00000 0.00000000
1 1 2.00000  20000.00000 0.00000000
1 1 2.00000  25000.00000 0.00000000
1 1 2.00000  30000.00000 0.00000000
1 1 2.00000  35000.00000 0.00000000
1 1 2.00000  40000.00000 0.00000000
1 1 2.00000  45000.00000 0.00000000
1 1 2.00000  50000.00000 0.00000000
1 1 2.00000  55000.00000 0.00000000
1 1 2.00000  60000.00000 0.00000000
1 1 2.00000  65000.00000 0.00000000
1 1 2.00000  70000.00000 0.00000000
1 1 2.00000  75000.00000 0.00000000
1 1 2.00000  80000.00000 0.00000000
1 1 2.00000  85000.00000 0.00000000
1 1 2.00000  90000.00000 0.00000000
1 1 2.00000  95000.00000 0.00000000
1 1 2.00000 100000.00000 0.00000000
1 1 2.50000   5000.00000 0.00000000
1 1 2.50000  10000.00000 0.00000000
1 1 2.50000  15000.00000 0.00000000
1 1 2.50000  20000.00000 0.00000000
1 1 2.50000  25000.00000 0.00000000
1 1 2.50000  30000.00000 0.00000000
1 1 2.50000  35000.00000 0.00000000
1 1 2.50000  40000.00000 0.00000000
1 1 2.50000  45000.00000 0.00000000
1 1 2.50000  50000.00000 0.00000000
1 1 2.50000  55000.00000 0.00000000
1 1 2.50000  60000.00000 0.00000000
1 1 2.50000  65000.00000 0.00000000
1 1 2.50000  70000.00000 0.00000000
1 1 2.50000  75000.00000 0.00000000
1 1 2.50000  80000.00000 0.00000000
1 1 2.50000  85000.00000 0.00000000
1 1 2.50000  90000.00000 0.00000000
1 1 2.50000  95000.00000 0.00000000
1 1 2.50000 100000.00000 0.00000000
1 1 3.00000   5000.00000 0.00000000
1 1 3.00000  10000.00000 0.00000000
1 1 3.00000  15000.00000 0.00000000
1 1 3.00000  20000.00000 0.00000000
1 1 3.00000  25000.00000 0.00000000
1 1 3.00000  30000.00000 0.00000000
1 1 3.00000  35000.00000 0.00000000
1 1 3.00000  40000.00000 0.00000000
1 1 3.00000  45000.00000 0.00000000
1 1 3.00000  50000.00000 0.00000000
1 1 3.00000  55000.00000 0.00000000
1 1 3.00000  60000.00000 0.00000000
1 1 3.00000  65000.00000 0.00000000
1 1 3.00000  70000.00000 0.00000000
1 1 3.00000  75000.00000 0.00000000
1 1 3.00000  80000.00000 0.00000000
1 1 3.00000  85000.00000 0.00000000
1 1 3.00000  90000.00000 0.00000000
1 1 3.00000  95000.00000 0.00000000
1 1 3.00000 100000.00000 0.00000000
1 1 3.50000   5000.00000 0.00000000
1 1 3.50000  10000.00000 0.00000000
1 1 3.50000  15000.00000 0.00000000
1 1 3.50000  20000.00000 0.00000000
1 1 3.50000  25000.00000 0.00000000
1 1 3.50000  30000.00000 0.00000000
1 1 3.50000  35000.00000 0.00000000
1 1 3.50000  40000.00000 0.00000000
1 1 3.50000  45000.00000 0.00000000
1 1 3.50000  50000.00000 0.00000000
1 1 3.50000  55000.00000 0.00000000
1 1 3.50000  60000.00000 0.00000000
1 1 3.50000  65000.00000 0.00000000
1 1 3.50000  70000.00000 0.00000000
1 1 3.50000  75000.00000 0.00000000
1 1 3.50000  80000.00000 0.00000000
1 1 3.50000  85000.00000 0.00000000
1 1 3.50000  90000.00000 0.00000000
1 1 3.50000  95000.00000 0.00000000
1 1 3.50000 100000.00000 0.00000000
1 1 4.00000   5000.00000 0.00000000
1 1 4.00000  10000.00000 0.00000000
1 1 4.00000  15000.00000 0.00000000
1 1 4.00000  20000.00000 0.00000000
1 1 4.00000  25000.00000 0.00000000
1 1 4.00000  30000.00000 0.00000000
1 1 4.00000  35000.00000 0.00000000
1 1 4.00000  40000.00000 0.00000000
1 1 4.00000  45000.00000 0.00000000
1 1 4.00000  50000.00000 0.00000000
1 1 4.00000  55000.00000 0.00000000
1 1 4.00000  60000.00000 0.00000000
1 1 4.00000  65000.00000 0.00000000
1 1 4.00000  70000.00000 0.00000000
1 1 4.00000  75000.00000 0.00000000
1 1 4.00000  80000.00000 0.00000000
1 1 4.00000  85000.00000 0.00000000
1 1 4.00000  90000.00000 0.00000000
1 1 4.00000  95000.00000 0.00000000
1 1 4.00000 100000.00000 0.00000000
1 1 4.50000   5000.00000 0.58938773
1 1 4.50000  10000.00000 0.63636379
1 1 4.50000  15000.00000 0.60991806
1 1 4.50000  20000.00000 0.62840790
1 1 4.50000  25000.00000 0.60322136
1 1 4.50000  30000.00000 0.63673089
1 1 4.50000  35000.00000 0.57280147
1 1 4.50000  40000.00000 0.63579409
1 1 4.50000  45000.00000 0.61277308
1 1 4.50000  50000.00000 0.63805521
1 1 4.50000  55000.00000 0.63930734
1 1 4.50000  60000.00000 0.65918666
1 1 4.50000  65000.00000 0.64439980
1 1 4.50000  70000.00000 0.62409343
1 1 4.50000  75000.00000 0.61526907
1 1 4.50000  80000.00000 0.61896012
1 1 4.50000  85000.00000 0.61037001
1 1 4.50000  90000.00000 0.61526108
1 1 4.50000  95000.00000 0.62045077
1 1 4.50000 100000.00000 0.61733228
1 1 5.00000   5000.00000 0.58931320
1 1 5.00000  10000.00000 0.64966975
1 1 5.00000  15000.00000 0.64084502
1 1 5.00000  20000.00000 0.62001730
1 1 5.00000  25000.00000 0.62135862
1 1 5.00000  30000.00000 0.66479112
1 1 5.00000  35000.00000 0.59670705
1 1 5.00000  40000.00000 0.63967357
1 1 5.00000  45000.00000 0.61173936
1 1 5.00000  50000.00000 0.62541993
1 1 5.00000  55000.00000 0.62571189
1 1 5.00000  60000.00000 0.60831603
1 1 5.00000  65000.00000 0.63385247
1 1 5.00000  70000.00000 0.61848696
1 1 5.00000  75000.00000 0.61062159
1 1 5.00000  80000.00000 0.60503152
1 1 5.00000  85000.00000 0.59946583
1 1 5.00000  90000.00000 0.61329128
1 1 5.00000  95000.00000 0.65070935
1 1 5.00000 100000.00000 0.60796615
1 1 5.50000   5000.00000 0.62262177
1 1 5.50000  10000.00000 0.60664232
1 1 5.50000  15000.00000 0.62152687
1 1 5.50000  20000.00000 0.67274857
1 1 5.50000  25000.00000 0.61708397
1 1 5.50000  30000.00000 0.61781063
1 1 5.50000  35000.00000 0.63835402
1 1 5.50000  40000.00000 0.60728280
1 1 5.50000  45000.00000 0.60426531
1 1 5.50000  50000.00000 0.63481893
1 1 5.50000  55000.00000 0.62598773
1 1 5.50000  60000.00000 0.57731433
1 1 5.50000  65000.00000 0.63356479
1 1 5.50000  70000.00000 0.62851997
1 1 5.50000  75000.00000 0.62299588
1 1 5.50000  80000.00000 0.59562979
1 1 5.50000  85000.00000 0.62300955
1 1 5.50000  90000.00000 0.61548614
1 1 5.50000  95000.00000 0.60006627
1 1 5.50000 100000.00000 0.60599338
1 1 6.00000   5000.00000 0.64802622
1 1 6.00000  10000.00000 0.59016285
1 1 6.00000  15000.00000 0.64029798
1 1 6.00000  20000.00000 0.62831506
1 1 6.00000  25000.00000 0.63692239
1 1 6.00000  30000.00000 0.63227339
1 1 6.00000  35000.00000 0.61886289
1 1 6.00000  40000.00000 0.58200154
1 1 6.00000  45000.00000 0.58120622
1 1 6.00000  50000.00000 0.61256620
1 1 6.00000  55000.00000 0.64937469
1 1 6.00000  60000.00000 0.63823715
1 1 6.00000  65000.00000 0.63064686
1 1 6.00000  70000.00000 0.62921715
1 1 6.00000  75000.00000 0.63269866
1 1 6.00000  80000.00000 0.60419233
1 1 6.00000  85000.00000 0.59794370
1 1 6.00000  90000.00000 0.65663979
1 1 6.00000  95000.00000 0.64348356
1 1 6.00000 100000.00000 0.60481521
1 1 6.50000   5000.00000 0.69842266
1 1 6.50000  10000.00000 0.71453692
1 1 6.50000  15000.00000 0.62374657
1 1 6.50000  20000.00000 0.67102763
1 1 6.50000  25000.00000 0.68362153
1 1 6.50000  30000.00000 0.67890812
1 1 6.50000  35000.00000 0.67252091
1 1 6.50000  40000.00000 0.65732120
1 1 6.50000  45000.00000 0.69449594
1 1 6.50000  50000.00000 0.69720463
1 1 6.50000  55000.00000 0.68084735
1 1 6.50000  60000.00000 0.71568083
1 1 6.50000  65000.00000 0.71238632
1 1 6.50000  70000.00000 0.71206304
1 1 6.50000  75000.00000 0.67153132
1 1 6.50000  80000.00000 0.65892936
1 1 6.50000  85000.00000 0.69388960
1 1 6.50000  90000.00000 0.66688658
1 1 6.50000  95000.00000 0.70633194
1 1 6.50000 100000.00000 0.74168331
1 1 7.00000   5000.00000 0.99500914
1 1 7.00000  10000.00000 0.97927315
1 1 7.00000  15000.00000 0.99907345
1 1 7.00000  20000.00000 0.98926425
1 1 7.00000  25000.00000 0.99627078
1 1 7.00000  30000.00000 0.99419754
1 1 7.00000  35000.00000 0.94302372
1 1 7.00000  40000.00000 1.01583011
1 1 7.00000  45000.00000 0.97025331
1 1 7.00000  50000.00000 0.96129492
1 1 7.00000  55000.00000 0.99683595
1 1 7.00000  60000.00000 0.98789211
1 1 7.00000  65000.00000 1.02814768
1 1 7.00000  70000.00000 0.98389769
1 1 7.00000  75000.00000 0.97675732
1 1 7.00000  80000.00000 1.00012535
1 1 7.00000  85000.00000 1.00334041
1 1 7.00000  90000.00000 0.97044344
1 1 7.00000  95000.00000 0.99527669
1 1 7.00000 100000.00000 0.96023097
1 1 7.50000   5000.00000 0.95113200
1 1 7.50000  10000.00000 0.95913672
1 1 7.50000  15000.00000 0.97993731
1 1 7.50000  20000.00000 1.00140411
1 1 7.50000  25000.00000 0.96137280
1 1 7.50000  30000.00000 0.99017914
1 1 7.50000  35000.00000 1.01559503
1 1 7.50000  40000.00000 0.98346308
1 1 7.50000  45000.00000 0.99668209
1 1 7.50000  50000.00000 0.99742422
1 1 7.50000  55000.00000 0.95456929
1 1 7.50000  60000.00000 0.94208114
1 1 7.50000  65000.00000 0.96591140
1 1 7.50000  70000.00000 0.96851960
1 1 7.50000  75000.00000 0.98654591
1 1 7.50000  80000.00000 0.98743879
1 1 7.50000  85000.00000 0.91921360
1 1 7.50000  90000.00000 1.02454350
1 1 7.50000  95000.00000 1.01732019
1 1 7.50000 100000.00000 0.97194806
1 1 8.00000   5000.00000 0.96009623
1 1 8.00000  10000.00000 1.03833241
1 1 8.00000  15000.00000 0.99661973
1 1 8.00000  20000.00000 0.97975441
1 1 8.00000  25000.00000 0.97633325
1 1 8.00000  30000.00000 0.99148586
1 1 8.00000  35000.00000 0.98861824
1 1 8.00000  40000.00000 0.98595110
1 1 8.00000  45000.00000 0.98996897
1 1 8.00000  50000.00000 0.96063962
1 1 8.00000  55000.00000 0.95483511
1 1 8.00000  60000.00000 0.94407247
1 1 8.00000  65000.00000 0.95587959
1 1 8.00000  70000.00000 1.00931855
1 1 8.00000  75000.00000 1.03682220
1 1 8.00000  80000.00000 0.97754698
1 1 8.00000  85000.00000 0.96265771
1 1 8.00000  90000.00000 0.99229673
1 1 8.00000  95000.00000 0.96434734
1 1 8.00000 100000.00000 1.01858847
1 2 0.50000   5000.00000 0.00000000
1 2 0.50000  10000.00000 0.00000000
1 2 0.50000  15000.00000 0.00000000
1 2 0.50000  20000.00000 0.00000000
1 2 0.50000  25000.00000 0.00000000
1 2 0.50000  30000.00000 0.00000000
1 2 0.50000  35000.00000 0.00000000
1 2 0.50000  40000.00000 0.00000000
1 2 0.50000  45000.00000 0.00000000
1 2 0.50000  50000.00000 0.00000000
1 2 0.50000  55000.00000 0.00000000
1 2 0.50000  60000.00000 0.00000000
1 2 0.50000  65000.00000 0.00000000
1 2 0.50000  70000.00000 0.00000000
1 2 0.50000  75000.00000 0.00000000
1 2 0.50000  80000.00000 0.00000000
1 2 0.50000  85000.00000 0.00000000
1 2 0.50000  90000.00000 0.00000000
1 2 0.50000  95000.00000 0.00000000
1 2 0.50000 100000.00000 0.00000000
1 2 1.00000   5000.00000 0.00000000
1 2 1.00000  10000.00000 0.00000000
1 2 1.00000  15000.00000 0.00000000
1 2 1.00000  20000.00000 0.00000000
1 2 1.00000  25000.00000 0.00000000
1 2 1.00000  30000.00000 0.00000000
1 2 1.00000  35000.00000 0.00000000
1 2 1.00000  40000.00000 0.00000000
1 2 1.00000  45000.00000 0.00000000
1 2 1.00000  50000.00000 0.00000000
1 2 1.00000  55000.00000 0.00000000
1 2 1.00000  60000.00000 0.00000000
1 2 1.00000  65000.00000 0.00000000
1 2 1.00000  70000.00000 0.00000000
1 2 1.00000  75000.00000 0.00000000
1 2 1.00000  80000.00000 0.00000000
1 2 1.00000  85000.00000 0.00000000
1 2 1.00000  90000.00000 0.00000000
1 2 1.00000  95000.00000 0.00000000
1 2 1.00000 100000.00000 0.00000000
1 2 1.50000   5000.00000 0.00000000
1 2 1.50000  10000.00000 0.00000000
1 2 1.50000  15000.00000 0.00000000
1 2 1.50000  20000.00000 0.00000000
1 2 1.50000  25000.00000 0.00000000
1 2 1.50000  30000.00000 0.00000000
1 2 1.50000  35000.00000 0.00000000
1 2 1.50000  40000.00000 0.00000000
1 2 1.50000  45000.00000 0.00000000
1 2 1.50000  50000.00000 0.00000000
1 2 1.50000  55000.00000 0.00000000
1 2 1.50000  60000.00000 0.00000000
1 2 1.50000  65000.00000 0.00000000
1 2 1.50000  70000.00000 0.00000000
1 2 1.50000  75000.00000 0.00000000
1 2 1.50000  80000.00000 0.00000000
1 2 1.50000  85000.00000 0.00000000
1 2 1.50000  90000.00000 0.00000000
1 2 1.50000  95000.00000 0.00000000
1 2 1.50000 100000.00000 0.00000000
1 2 2.00000   5000.00000 0.00000000
1 2 2.00000  10000.00000 0.00000000
1 2 2.00000  15000.00000 0.00000000
1 2 2.00000  20000.00000 0.00000000
1 2 2.00000  25000.00000 0.00000000
1 2 2.00000  30000.00000 0.00000000
1 2 2.00000  35000.00000 0.00000000
1 2 2.00000  40000.00000 0.00000000
1 2 2.00000  45000.00000 0.00000000
1 2 2.00000  50000.00000 0.00000000
1 2 2.00000  55000.00000 0.00000000
1 2 2.00000  60000.00000 0.00000000
1 2 2.00000  65000.00000 0.00000000
1 2 2.00000  70000.00000 0.00000000
1 2 2.00000  75000.00000 0.00000000
1 2 2.00000  80000.00000 0.00000000
1 2 2.00000  85000.00000 0.00000000
1 2 2.00000  90000.00000 0.00000000
1 2 2.00000  95000.00000 0.00000000
1 2 2.00000 100000.00000 0.00000000
1 2 2.50000   5000.00000 0.00000000
1 2 2.50000  10000.00000 0.00000000
1 2 2.50000  15000.00000 0.00000000
1 2 2.50000  20000.00000 0.00000000
1 2 2.50000  25000.00000 0.00000000
1 2 2.50000  30000.00000 0.00000000
1 2 2.50000  35000.00000 0.00000000
1 2 2.50000  40000.00000 0.00000000
1 2 2.50000  45000.00000 0.00000000
1 2 2.50000  50000.00000 0.00000000
1 2 2.50000  55000.00000 0.00000000
1 2 2.50000  60000.00000 0.00000000
1 2 2.50000  65000.00000 0.00000000
1 2 2.50000  70000.00000 0.00000000
1 2 2.50000  75000.00000 0.00000000
1 2 2.50000  80000.00000 0.00000000
1 2 2.50000  85000.00000 0.00000000
1 2 2.50000  90000.00000 0.00000000
1 2 2.50000  95000.00000 0.00000000
1 2 2.50000 100000.00000 0.00000000
1 2 3.00000   5000.00000 0.00000000
1 2 3.00000  10000.00000 0.14110675
1 2 3.00000  15000.00000 0.00000000
1 2 3.00000  20000.00000 0.00000000
1 2 3.00000  25000.00000 0.00000000
1 2 3.00000  30000.00000 0.09249608
1 2 3.00000  35000.00000 0.00000000
1 2 3.00000  40000.00000 0.02403710
1 2 3.00000  45000.00000 0.00000000
1 2 3.00000  50000.00000 0.00000000
1 2 3.00000  55000.00000 0.02687423
1 2 3.00000  60000.00000 0.00000000
1 2 3.00000  65000.00000 0.00000000
1 2 3.00000  70000.00000 0.13678926
1 2 3.00000  75000.00000 0.00000000
1 2 3.00000  80000.00000 0.05990754
1 2 3.00000  85000.00000 0.00000000
1 2 3.00000  90000.00000 0.00000000
1 2 3.00000  95000.00000 0.00000000
1 2 3.00000 100000.00000 0.09562544
1 2 3.50000   5000.00000 0.00000000
1 2 3.50000  10000.00000 0.00000000
1 2 3.50000  15000.00000 0.00000000
1 2 3.50000  20000.00000 0.00000000
1 2 3.50000  25000.00000 0.00000000
1 2 3.50000  30000.00000 0.00000000
1 2 3.50000  35000.00000 0.00000000
1 2 3.50000  40000.00000 0.00000000
1 2 3.50000  45000.00000 0.00000000
1 2 3.50000  50000.00000 0.00000000
1 2 3.50000  55000.00000 0.00000000
1 2 3.50000  60000.00000 0.00000000
1 2 3.50000  65000.00000 0.02516619
1 2 3.50000  70000.00000 0.00000000
1 2 3.50000  75000.00000 0.00000000
1 2 3.50000  80000.00000 0.00000000
1 2 3.50000  85000.00000 0.06009273
1 2 3.50000  90000.00000 0.00000000
1 2 3.50000  95000.00000 0.11911774
1 2 3.50000 100000.00000 0.06904143
1 2 4.00000   5000.00000 0.00000000
1 2 4.00000  10000.00000 0.10739357
1 2 4.00000  15000.00000 0.00000000
1 2 4.00000  20000.00000 0.00000000
1 2 4.00000  25000.00000 0.00000000
1 2 4.00000  30000.00000 0.12547754
1 2 4.00000  35000.00000 0.00000000
1 2 4.00000  40000.00000 0.08563536
1 2 4.00000  45000.00000 0.00000000
1 2 4.00000  50000.00000 0.00000000
1 2 4.00000  55000.00000 0.14114635
1 2 4.00000  60000.00000 0.00000000
1 2 4.00000  65000.00000 0.00000000
1 2 4.00000  70000.00000 0.00000000
1 2 4.00000  75000.00000 0.00000000
1 2 4.00000  80000.00000 0.00000000
1 2 4.00000  85000.00000 0.06912185
1 2 4.00000  90000.00000 0.07094638
1 2 4.00000  95000.00000 0.00000000
1 2 4.00000 100000.00000 0.12609569
1 2 4.50000   5000.00000 0.00000000
1 2 4.50000  10000.00000 0.00000000
1 2 4.50000  15000.00000 0.00000000
1 2 4.50000  20000.00000 0.08360003
1 2 4.50000  25000.00000 0.00000000
1 2 4.50000  30000.00000 0.09865808
1 2 4.50000  35000.00000 0.00000000
1 2 4.50000  40000.00000 0.00000000
1 2 4.50000  45000.00000 0.10408387
1 2 4.50000  50000.00000 0.10540969
1 2 4.50000  55000.00000 0.08944317
1 2 4.50000  60000.00000 0.00000000
1 2 4.50000  65000.00000 0.00000000
1 2 4.50000  70000.00000 0.06624865
1 2 4.50000  75000.00000 0.09128759
1 2 4.50000  80000.00000 0.00000000
1 2 4.50000  85000.00000 0.00000000
1 2 4.50000  90000.00000 0.04472156
1 2 4.50000  95000.00000 0.08666651
1 2 4.50000 100000.00000 0.00000000
1 2 5.00000   5000.00000 4.31464763
1 2 5.00000  10000.00000 4.31815365
1 2 5.00000  15000.00000 4.32710681
1 2 5.00000  20000.00000 4.31162244
1 2 5.00000  25000.00000 4.31507360
1 2 5.00000  30000.00000 4.32673772
1 2 5.00000  35000.00000 4.31151625
1 2 5.00000  40000.00000 4.32072248
1 2 5.00000  45000.00000 4.31847978
1 2 5.00000  50000.00000 4.32180860
1 2 5.00000  55000.00000 4.32141209
1 2 5.00000  60000.00000 4.32099470
1 2 5.00000  65000.00000 4.32169695
1 2 5.00000  70000.00000 4.32966991
1 2 5.00000  75000.00000 4.31731754
1 2 5.00000  80000.00000 4.33257517
1 2 5.00000  85000.00000 4.32319344
1 2 5.00000  90000.00000 4.31223496
1 2 5.00000  95000.00000 4.32345632
1 2 5.00000 100000.00000 4.32503778
1 2 5.50000   5000.00000 4.31009378
1 2 5.50000  10000.00000 4.31311377
1 2 5.50000  15000.00000 4.31282004
1 2 5.50000  20000.00000 4.32250657
1 2 5.50000  25000.00000 4.32330076
1 2 5.50000  30000.00000 4.32098021
1 2 5.50000  35000.00000 4.32147652
1 2 5.50000  40000.00000 4.32370999
1 2 5.50000  45000.00000 4.31216455
1 2 5.50000  50000.00000 4.32388586
1 2 5.50000  55000.00000 4.31646926
1 2 5.50000  60000.00000 4.32233730
1 2 5.50000  65000.00000 4.32434413
1 2 5.50000  70000.00000 4.31980981
1 2 5.50000  75000.00000 4.30556082
1 2 5.50000  80000.00000 4.31709532
1 2 5.50000  85000.00000 4.32105102
1 2 5.50000  90000.00000 4.31927848
1 2 5.50000  95000.00000 4.32436510
1 2 5.50000 100000.00000 4.32133791
1 2 6.00000   5000.00000 4.32450873
1 2 6.00000  10000.00000 4.32309585
1 2 6.00000  15000.00000 4.32692787
1 2 6.00000  20000.00000 4.31840922
1 2 6.00000  25000.00000 4.31740738
1 2 6.00000  30000.00000 4.32811564
1 2 6.00000  35000.00000 4.31439054
1 2 6.00000  40000.00000 4.31203847
1 2 6.00000  45000.00000 4.32382999
1 2 6.00000  50000.00000 4.31977174
1 2 6.00000  55000.00000 4.31398186
1 2 6.00000  60000.00000 4.31947738
1 2 6.00000  65000.00000 4.31623371
1 2 6.00000  70000.00000 4.31494152
1 2 6.00000  75000.00000 4.32362051
1 2 6.00000  80000.00000 4.32027387
1 2 6.00000  85000.00000 4.31710321
1 2 6.00000  90000.00000 4.31348951
1 2 6.00000  95000.00000 4.32717551
1 2 6.00000 100000.00000 4.32209490
1 2 6.50000   5000.00000 4.33075715
1 2 6.50000  10000.00000 4.31901811
1 2 6.50000  15000.00000 4.31937042
1 2 6.50000  20000.00000 4.33337374
1 2 6.50000  25000.00000 4.31686717
1 2 6.50000  30000.00000 4.31695060
1 2 6.50000  35000.00000 4.32154655
1 2 6.50000  40000.00000 4.31714300
1 2 6.50000  45000.00000 4.32762015
1 2 6.50000  50000.00000 4.32323911
1 2 6.50000  55000.00000 4.32255982
1 2 6.50000  60000.00000 4.31634489
1 2 6.50000  65000.00000 4.32161453
1 2 6.50000  70000.00000 4.32030654
1 2 6.50000  75000.00000 4.31465406
1 2 6.50000  80000.00000 4.32511797
1 2 6.50000  85000.00000 4.31812347
1 2 6.50000  90000.00000 4.31639698
1 2 6.50000  95000.00000 4.31811117
1 2 6.50000 100000.00000 4.32178996
1 2 7.00000   5000.00000 4.31644166
1 2 7.00000  10000.00000 4.32707643
1 2 7.00000  15000.00000 4.31336707
1 2 7.00000  20000.00000 4.31175894
1 2 7.00000  25000.00000 4.32338423
1 2 7.00000  30000.00000 4.31685880
1 2 7.00000  35000.00000 4.31940533
1 2 7.00000  40000.00000 4.30592865
1 2 7.00000  45000.00000 4.31673067
1 2 7.00000  50000.00000 4.31302564
1 2 7.00000  55000.00000 4.31715302
1 2 7.00000  60000.00000 4.32965414
1 2 7.00000  65000.00000 4.32106468
1 2 7.00000  70000.00000 4.31408364
1 2 7.00000  75000.00000 4.31560362
1 2 7.00000  80000.00000 4.32039736
1 2 7.00000  85000.00000 4.31703289
1 2 7.00000  90000.00000 4.32197750
1 2 7.00000  95000.00000 4.32169806
1 2 7.00000 100000.00000 4.31943821
1 2 7.50000   5000.00000 4.31776644
1 2 7.50000  10000.00000 4.32829955
1 2 7.50000  15000.00000 4.31208781
1 2 7.50000  20000.00000 4.30928252
1 2 7.50000  25000.00000 4.32647788
1 2 7.50000  30000.00000 4.32779003
1 2 7.50000  35000.00000 4.33247929
1 2 7.50000  40000.00000 4.31239237
1 2 7.50000  45000.00000 4.31792259
1 2 7.50000  50000.00000 4.33622407
1 2 7.50000  55000.00000 4.31428868
1 2 7.50000  60000.00000 4.31645869
1 2 7.50000  65000.00000 4.31991174
1 2 7.50000  70000.00000 4.31884265
1 2 7.50000  75000.00000 4.33266823
1 2 7.50000  80000.00000 4.31243453
1 2 7.50000  85000.00000 4.32693594
1 2 7.50000  90000.00000 4.31138879
1 2 7.50000  95000.00000 4.32818092
1 2 7.50000 100000.00000 4.32784252
1 2 8.00000   5000.00000 4.31025386
1 2 8.00000  10000.00000 4.31826804
1 2 8.00000  15000.00000 4.32052897
1 2 8.00000  20000.00000 4.32149663
1 2 8.00000  25000.00000 4.30862574
1 2 8.00000  30000.00000 4.32017425
1 2 8.00000  35000.00000 4.31950969
1 2 8.00000  40000.00000 4.32126361
1 2 8.00000  45000.00000 4.32109546
1 2 8.00000  50000.00000 4.32166147
1 2 8.00000  55000.00000 4.32474858
1 2 8.00000  60000.00000 4.31779493
1 2 8.00000  65000.00000 4.31175266
1 2 8.00000  70000.00000 4.31499799
1 2 8.00000  75000.00000 4.31750528
1 2 8.00000  80000.00000 4.32607431
1 2 8.00000  85000.00000 4.32489751
1 2 8.00000  90000.00000 4.31995341
1 2 8.00000  95000.00000 4.32464475
1 2 8.00000 100000.00000 4.31676268
1 3 0.50000   5000.00000 0.00000000
1 3 0.50000  10000.00000 0.00000000
1 3 0.50000  15000.00000 0.00000000
1 3 0.50000  20000.00000 0.00000000
1 3 0.50000  25000.00000 0.00000000
1 3 0.50000  30000.00000 0.00000000
1 3 0.50000  35000.00000 0.00000000
1 3 0.50000  40000.00000 0.00000000
1 3 0.50000  45000.00000 0.00000000
1 3 0.50000  50000.00000 0.00000000
1 3 0.50000  55000.00000 0.00000000
1 3 0.50000  60000.00000 0.00000000
1 3 0.50000  65000.00000 0.00000000
1 3 0.50000  70000.00000 0.00000000
1 3 0.50000  75000.00000 0.00000000
1 3 0.50000  80000.00000 0.00000000
1 3 0.50000  85000.00000 0.00000000
1 3 0.50000  90000.00000 0.00000000
1 3 0.50000  95000.00000 0.00000000
1 3 0.50000 100000.00000 0.00000000
1 3 1.00000   5000.00000 0.00000000
1 3 1.00000  10000.00000 0.00000000
1 3 1.00000  15000.00000 0.00000000
1 3 1.00000  20000.00000 0.00000000
1 3 1.00000  25000.00000 0.00000000
1 3 1.00000  30000.00000 0.00000000
1 3 1.00000  35000.00000 0.00000000
1 3 1.00000  40000.00000 0.00000000
1 3 1.00000  45000.00000 0.00000000
1 3 1.00000  50000.00000 0.00000000
1 3 1.00000  55000.00000 0.00000000
1 3 1.00000  60000.00000 0.00000000
1 3 1.00000  65000.00000 0.00000000
1 3 1.00000  70000.00000 0.00000000
1 3 1.00000  75000.00000 0.00000000
1 3 1.00000  80000.00000 0.00000000
1 3 1.00000  85000.00000 0.00000000
1 3 1.00000  90000.00000 0.00000000
1 3 1.00000  95000.00000 0.00000000
1 3 1.00000 100000.00000 0.00000000
1 3 1.50000   5000.00000 0.00000000
1 3 1.50000  10000.00000 0.00000000
1 3 1.50000  15000.00000 0.00000000
1 3 1.50000  20000.00000 0.00000000
1 3 1.50000  25000.00000 0.00000000
1 3 1.50000  30000.00000 0.00000000
1 3 1.50000  35000.00000 0.00000000
1 3 1.50000  40000.00000 0.00000000
1 3 1.50000  45000.00000 0.00000000
1 3 1.50000  50000.00000 0.00000000
1 3 1.50000  55000.00000 0.00000000
1 3 1.50000  60000.00000 0.00000000
1 3 1.50000  65000.00000 0.00000000
1 3 1.50000  70000.00000 0.00000000
1 3 1.50000  75000.00000 0.00000000
1 3 1.50000  80000.00000 0.00000000
1 3 1.50000  85000.00000 0.00000000
1 3 1.50000  90000.00000 0.00000000
1 3 1.50000  95000.00000 0.00000000
1 3 1.50000 100000.00000 0.00000000
1 3 2.00000   5000.00000 0.00000000
1 3 2.00000  10000.00000 0.00000000
1 3 2.00000  15000.00000 0.00000000
1 3 2.00000  20000.00000 0.00000000
1 3 2.00000  25000.00000 0.00000000
1 3 2.00000  30000.00000 0.00000000
1 3 2.00000  35000.00000 0.00000000
1 3 2.00000  40000.00000 0.00000000
1 3 2.00000  45000.00000 0.00000000
1 3 2.00000  50000.00000 0.00000000
1 3 2.00000  55000.00000 0.00000000
1 3 2.00000  60000.00000 0.00000000
1 3 2.00000  65000.00000 0.00000000
1 3 2.00000  70000.00000 0.00000000
1 3 2.00000  75000.00000 0.00000000
1 3 2.00000  80000.00000 0.00000000
1 3 2.00000  85000.00000 0.00000000
1 3 2.00000  90000.00000 0.00000000
1 3 2.00000  95000.00000 0.00000000
1 3 2.00000 100000.00000 0.00000000
1 3 2.50000   5000.00000 0.00000000
1 3 2.50000  10000.00000 0.00000000
1 3 2.50000  15000.00000 0.00000000
1 3 2.50000  20000.00000 0.00000000
1 3 2.50000  25000.00000 0.00000000
1 3 2.50000  30000.00000 0.00000000
1 3 2.50000  35000.00000 0.00000000
1 3 2.50000  40000.00000 0.00000000
1 3 2.50000  45000.00000 0.00000000
1 3 2.50000  50000.00000 0.00000000
1 3 2.50000  55000.00000 0.00000000
1 3 2.50000  60000.00000 0.00000000
1 3 2.50000  65000.00000 0.00000000
1 3 2.50000  70000.00000 0.00000000
1 3 2.50000  75000.00000 0.00000000
1 3 2.50000  80000.00000 0.00000000
1 3 2.50000  85000.00000 0.00000000
1 3 2.50000  90000.00000 0.00000000
1 3 2.50000  95000.00000 0.00000000
1 3 2.50000 100000.00000 0.00000000
1 3 3.00000   5000.00000 0.00000000
1 3 3.00000  10000.00000 0.00000000
1 3 3.00000  15000.00000 0.16000083
1 3 3.00000  20000.00000 0.00000000
1 3 3.00000  25000.00000 0.00000000
1 3 3.00000  30000.00000 0.00000000
1 3 3.00000  35000.00000 0.04484563
1 3 3.00000  40000.00000 0.00000000
1 3 3.00000  45000.00000 0.00000000
1 3 3.00000  50000.00000 0.00000000
1 3 3.00000  55000.00000 0.00000000
1 3 3.00000  60000.00000 0.00000000
1 3 3.00000  65000.00000 0.09944336
1 3 3.00000  70000.00000 0.00000000
1 3 3.00000  75000.00000 0.00000000
1 3 3.00000  80000.00000 0.00000000
1 3 3.00000  85000.00000 0.00000000
1 3 3.00000  90000.00000 0.00000000
1 3 3.00000  95000.00000 0.14153987
1 3 3.00000 100000.00000 0.07302898
1 3 3.50000   5000.00000 0.08165010
1 3 3.50000  10000.00000 0.00000000
1 3 3.50000  15000.00000 0.00000000
1 3 3.50000  20000.00000 0.00000000
1 3 3.50000  25000.00000 0.02867427
1 3 3.50000  30000.00000 0.00000000
1 3 3.50000  35000.00000 0.00000000
1 3 3.50000  40000.00000 0.00000000
1 3 3.50000  45000.00000 0.02134363
1 3 3.50000  50000.00000 0.00000000
1 3 3.50000  55000.00000 0.00000000
1 3 3.50000  60000.00000 0.00000000
1 3 3.50000  65000.00000 0.00000000
1 3 3.50000  70000.00000 0.00000000
1 3 3.50000  75000.00000 0.03511900
1 3 3.50000  80000.00000 0.00000000
1 3 3.50000  85000.00000 0.00000000
1 3 3.50000  90000.00000 0.00000000
1 3 3.50000  95000.00000 0.00000000
1 3 3.50000 100000.00000 0.00000000
1 3 4.00000   5000.00000 0.00000000
1 3 4.00000  10000.00000 0.00000000
1 3 4.00000  15000.00000 0.00000000
1 3 4.00000  20000.00000 0.00000000
1 3 4.00000  25000.00000 0.00000000
1 3 4.00000  30000.00000 0.00000000
1 3 4.00000  35000.00000 0.00000000
1 3 4.00000  40000.00000 0.00000000
1 3 4.00000  45000.00000 0.00000000
1 3 4.00000  50000.00000 0.00000000
1 3 4.00000  55000.00000 0.00000000
1 3 4.00000  60000.00000 0.00000000
1 3 4.00000  65000.00000 0.00000000
1 3 4.00000  70000.00000 0.00000000
1 3 4.00000  75000.00000 0.08069175
1 3 4.00000  80000.00000 0.08110392
1 3 4.00000  85000.00000 0.00000000
1 3 4.00000  90000.00000 0.00000000
1 3 4.00000  95000.00000 0.04864830
1 3 4.00000 100000.00000 0.00000000
1 3 4.50000   5000.00000 0.00000000
1 3 4.50000  10000.00000 0.00000000
1 3 4.50000  15000.00000 0.00000000
1 3 4.50000  20000.00000 0.00000000
1 3 4.50000  25000.00000 0.00000000
1 3 4.50000  30000.00000 0.00000000
1 3 4.50000  35000.00000 0.09905157
1 3 4.50000  40000.00000 0.00000000
1 3 4.50000  45000.00000 0.00000000
1 3 4.50000  50000.00000 0.00000000
1 3 4.50000  55000.00000 0.08838090
1 3 4.50000  60000.00000 0.00000000
1 3 4.50000  65000.00000 0.11888436
1 3 4.50000  70000.00000 0.00000000
1 3 4.50000  75000.00000 0.00000000
1 3 4.50000  80000.00000 0.00000000
1 3 4.50000  85000.00000 0.00000000
1 3 4.50000  90000.00000 0.00000000
1 3 4.50000  95000.00000 0.00000000
1 3 4.50000 100000.00000 0.01914865
1 3 5.00000   5000.00000 4.31958802
1 3 5.00000  10000.00000 4.31430412
1 3 5.00000  15000.00000 4.30990406
1 3 5.00000  20000.00000 4.31825057
1 3 5.00000  25000.00000 4.32228281
1 3 5.00000  30000.00000 4.31042560
1 3 5.00000  35000.00000 4.32425897
1 3 5.00000  40000.00000 4.31894658
1 3 5.00000  45000.00000 4.31498656
1 3 5.00000  50000.00000 4.31545493
1 3 5.00000  55000.00000 4.31517483
1 3 5.00000  60000.00000 4.31809196
1 3 5.00000  65000.00000 4.31690177
1 3 5.00000  70000.00000 4.31114026
1 3 5.00000  75000.00000 4.31211013
1 3 5.00000  80000.00000 4.31750003
1 3 5.00000  85000.00000 4.31058941
1 3 5.00000  90000.00000 4.30890320
1 3 5.00000  95000.00000 4.31757228
1 3 5.00000 100000.00000 4.31708312
1 3 5.50000   5000.00000 4.32255186
1 3 5.50000  10000.00000 4.31568633
1 3 5.50000  15000.00000 4.32394005
1 3 5.50000  20000.00000 4.31954237
1 3 5.50000  25000.00000 4.31999705
1 3 5.50000  30000.00000 4.32283922
1 3 5.50000  35000.00000 4.32012634
1 3 5.50000  40000.00000 4.31498611
1 3 5.50000  45000.00000 4.31879628
1 3 5.50000  50000.00000 4.32030782
1 3 5.50000  55000.00000 4.32250148
1 3 5.50000  60000.00000 4.31550273
1 3 5.50000  65000.00000 4.32082782
1 3 5.50000  70000.00000 4.32781150
1 3 5.50000  75000.00000 4.31587483
1 3 5.50000  80000.00000 4.31936495
1 3 5.50000  85000.00000 4.31813978
1 3 5.50000  90000.00000 4.32206437
1 3 5.50000  95000.00000 4.31392874
1 3 5.50000 100000.00000 4.31879839
1 3 6.00000   5000.00000 4.31964833
1 3 6.00000  10000.00000 4.32333995
1 3 6.00000  15000.00000 4.32258401
1 3 6.00000  20000.00000 4.32108099
1 3 6.00000  25000.00000 4.32125389
1 3 6.00000  30000.00000 4.32193226
1 3 6.00000  35000.00000 4.31920483
1 3 6.00000  40000.00000 4.31659566
1 3 6.00000  45000.00000 4.32262460
1 3 6.00000  50000.00000 4.32037835
1 3 6.00000  55000.00000 4.31443360
1 3 6.00000  60000.00000 4.31523606
1 3 6.00000  65000.00000 4.32690257
1 3 6.00000  70000.00000 4.32467645
1 3 6.00000  75000.00000 4.31920932
1 3 6.00000  80000.00000 4.32326610
1 3 6.00000  85000.00000 4.32676576
1 3 6.00000  90000.00000 4.32276115
1 3 6.00000  95000.00000 4.31976044
1 3 6.00000 100000.00000 4.32483965
1 3 6.50000   5000.00000 4.32074647
1 3 6.50000  10000.00000 4.31437947
1 3 6.50000  15000.00000 4.32602278
1 3 6.50000  20000.00000 4.31506459
1 3 6.50000  25000.00000 4.32434237
1 3 6.50000  30000.00000 4.31907894
1 3 6.50000  35000.00000 4.31792339
1 3 6.50000  40000.00000 4.31306506
1 3 6.50000  45000.00000 4.31591952
1 3 6.50000  50000.00000 4.31754600
1 3 6.50000  55000.00000 4.31879132
1 3 6.50000  60000.00000 4.31642237
1 3 6.50000  65000.00000 4.33192506
1 3 6.50000  70000.00000 4.32388047
1 3 6.50000  75000.00000 4.32174355
1 3 6.50000  80000.00000 4.31660682
1 3 6.50000  85000.00000 4.32623586
1 3 6.50000  90000.00000 4.32286730
1 3 6.50000  95000.00000 4.31753777
1 3 6.50000 100000.00000 4.32770476
1 3 7.00000   5000.00000 4.31521344
1 3 7.00000  10000.00000 4.31479567
1 3 7.00000  15000.00000 4.32057073
1 3 7.00000  20000.00000 4.31663342
1 3 7.00000  25000.00000 4.32395473
1 3 7.00000  30000.00000 4.32379783
1 3 7.00000  35000.00000 4.32011421
1 3 7.00000  40000.00000 4.31828302
1 3 7.00000  45000.00000 4.32067509
1 3 7.00000  50000.00000 4.32243886
1 3 7.00000  55000.00000 4.32134076
1 3 7.00000  60000.00000 4.32024759
1 3 7.00000  65000.00000 4.31582323
1 3 7.00000  70000.00000 4.32928868
1 3 7.00000  75000.00000 4.31468027
1 3 7.00000  80000.00000 4.32296086
1 3 7.00000  85000.00000 4.31793472
1 3 7.00000  90000.00000 4.31631079
1 3 7.00000  95000.00000 4.32250937
1 3 7.00000 100000.00000 4.31032917
1 3 7.50000   5000.00000 4.32381612
1 3 7.50000  10000.00000 4.32173800
1 3 7.50000  15000.00000 4.31702336
1 3 7.50000  20000.00000 4.31205919
1 3 7.50000  25000.00000 4.31757019
1 3 7.50000  30000.00000 4.32485554
1 3 7.50000  35000.00000 4.31823004
1 3 7.50000  40000.00000 4.32116982
1 3 7.50000  45000.00000 4.32528254
1 3 7.50000  50000.00000 4.31849594
1 3 7.50000  55000.00000 4.32071029
1 3 7.50000  60000.00000 4.32245976
1 3 7.50000  65000.00000 4.32583144
1 3 7.50000  70000.00000 4.31997018
1 3 7.50000  75000.00000 4.31526409
1 3 7.50000  80000.00000 4.32367671
1 3 7.50000  85000.00000 4.32626519
1 3 7.50000  90000.00000 4.32222498
1 3 7.50000  95000.00000 4.32084950
1 3 7.50000 100000.00000 4.32293728
1 3 8.00000   5000.00000 4.32743294
1 3 8.00000  10000.00000 4.32250634
1 3 8.00000  15000.00000 4.31951532
1 3 8.00000  20000.00000 4.32145098
1 3 8.00000  25000.00000 4.32199385
1 3 8.00000  30000.00000 4.31671375
1 3 8.00000  35000.00000 4.32567145
1 3 8.00000  40000.00000 4.32135848
1 3 8.00000  45000.00000 4.31263139
1 3 8.00000  50000.00000 4.31964409
1 3 8.00000  55000.00000 4.31443278
1 3 8.00000  60000.00000 4.32079703
1 3 8.00000  65000.00000 4.31478209
1 3 8.00000  70000.00000 4.31370583
1 3 8.00000  75000.00000 4.32270465
1 3 8.00000  80000.00000 4.32685942
1 3 8.00000  85000.00000 4.32191021
1 3 8.00000  90000.00000 4.32699188
1 3 8.00000  95000.00000 4.31480025
1 3 8.00000 100000.00000 4.31604438
1 4 0.50000   5000.00000 0.00000000
1 4 0.50000  10000.00000 0.00000000
1 4 0.50000  15000.00000 0.00000000
1 4 0.50000  20000.00000 0.00000000
1 4 0.50000  25000.00000 0.00000000
1 4 0.50000  30000.00000 0.00000000
1 4 0.50000  35000.00000 0.00000000
1 4 0.50000  40000.00000 0.00000000
1 4 0.50000  45000.00000 0.00000000
1 4 0.50000  50000.00000 0.00000000
1 4 0.50000  55000.00000 0.00000000
1 4 0.50000  60000.00000 0.00000000
1 4 0.50000  65000.00000 0.00000000
1 4 0.50000  70000.00000 0.00000000
1 4 0.50000  75000.00000 0.00000000
1 4 0.50000  80000.00000 0.00000000
1 4 0.50000  85000.00000 0.00000000
1 4 0.50000  90000.00000 0.00000000
1 4 0.50000  95000.00000 0.00000000
1 4 0.50000 100000.00000 0.00000000
1 4 1.00000   5000.00000 0.00000000
1 4 1.00000  10000.00000 0.00000000
1 4 1.00000  15000.00000 0.00000000
1 4 1.00000  20000.00000 0.00000000
1 4 1.00000  25000.00000 0.00000000
1 4 1.00000  30000.00000 0.00000000
1 4 1.00000  35000.00000 0.00000000
1 4 1.00000  40000.00000 0.00000000
1 4 1.00000  45000.00000 0.00000000
1 4 1.00000  50000.00000 0.00000000
1 4 1.00000  55000.00000 0.00000000
1 4 1.00000  60000.00000 0.00000000
1 4 1.00000  65000.00000 0.00000000
1 4 1.00000  70000.00000 0.00000000
1 4 1.00000  75000.00000 0.00000000
1 4 1.00000  80000.00000 0.00000000
1 4 1.00000  85000.00000 0.00000000
1 4 1.00000  90000.00000 0.00000000
1 4 1.00000  95000.00000 0.00000000
1 4 1.00000 100000.00000 0.00000000
1 4 1.50000   5000.00000 0.00000000
1 4 1.50000  10000.00000 0.00000000
1 4 1.50000  15000.00000 0.00000000
1 4 1.50000  20000.00000 0.00000000
1 4 1.50000  25000.00000 0.00000000
1 4 1.50000  30000.00000 0.00000000
1 4 1.50000  35000.00000 0.00000000
1 4 1.50000  40000.00000 0.00000000
1 4 1.50000  45000.00000 0.00000000
1 4 1.50000  50000.00000 0.00000000
1 4 1.50000  55000.00000 0.00000000
1 4 1.50000  60000.00000 0.00000000
1 4 1.50000  65000.00000 0.00000000
1 4 1.50000  70000.00000 0.00000000
1 4 1.50000  75000.00000 0.00000000
1 4 1.50000  80000.00000 0.00000000
1 4 1.50000  85000.00000 0.00000000
1 4 1.50000  90000.00000 0.00000000
1 4 1.50000  95000.00000 0.00000000
1 4 1.50000 100000.00000 0.00000000
1 4 2.00000   5000.00000 0.00000000
1 4 2.00000  10000.00000 0.00000000
1 4 2.00000  15000.00000 0.00000000
1 4 2.00000  20000.00000 0.00000000
1 4 2.00000  25000.00000 0.00000000
1 4 2.00000  30000.00000 0.00000000
1 4 2.00000  35000.00000 0.00000000
1 4 2.00000  40000.00000 0.00000000
1 4 2.00000  45000.00000 0.00000000
1 4 2.00000  50000.00000 0.00000000
1 4 2.00000  55000.00000 0.00000000
1 4 2.00000  60000.00000 0.00000000
1 4 2.00000  65000.00000 0.00000000
1 4 2.00000  70000.00000 0.00000000
1 4 2.00000  75000.00000 0.00000000
1 4 2.00000  80000.00000 0.00000000
1 4 2.00000  85000.00000 0.00000000
1 4 2.00000  90000.00000 0.00000000
1 4 2.00000  95000.00000 0.00000000
1 4 2.00000 100000.00000 0.00000000
1 4 2.50000   5000.00000 0.00000000
1 4 2.50000  10000.00000 0.00000000
1 4 2.50000  15000.00000 0.00000000
1 4 2.50000  20000.00000 0.00000000
1 4 2.50000  25000.00000 0.00000000
1 4 2.50000  30000.00000 0.00000000
1 4 2.50000  35000.00000 0.00000000
1 4 2.50000  40000.00000 0.00000000
1 4 2.50000  45000.00000 0.00000000
1 4 2.50000  50000.00000 0.00000000
1 4 2.50000  55000.00000 0.00000000
1 4 2.50000  60000.00000 0.00000000
1 4 2.50000  65000.00000 0.00000000
1 4 2.50000  70000.00000 0.00000000
1 4 2.50000  75000.00000 0.00000000
1 4 2.50000  80000.00000 0.00000000
1 4 2.50000  85000.00000 0.00000000
1 4 2.50000  90000.00000 0.00000000
1 4 2.50000  95000.00000 0.00000000
1 4 2.50000 100000.00000 0.00000000
1 4 3.00000   5000.00000 0.00000000
1 4 3.00000  10000.00000 0.00000000
1 4 3.00000  15000.00000 0.00000000
1 4 3.00000  20000.00000 0.00000000
1 4 3.00000  25000.00000 0.00000000
1 4 3.00000  30000.00000 0.00000000
1 4 3.00000  35000.00000 0.00000000
1 4 3.00000  40000.00000 0.00000000
1 4 3.00000  45000.00000 0.00000000
1 4 3.00000  50000.00000 0.00000000
1 4 3.00000  55000.00000 0.00000000
1 4 3.00000  60000.00000 0.00000000
1 4 3.00000  65000.00000 0.00000000
1 4 3.00000  70000.00000 0.00000000
1 4 3.00000  75000.00000 0.00000000
1 4 3.00000  80000.00000 0.00000000
1 4 3.00000  85000.00000 0.00000000
1 4 3.00000  90000.00000 0.00000000
1 4 3.00000  95000.00000 0.00000000
1 4 3.00000 100000.00000 0.00000000
1 4 3.50000   5000.00000 0.00000000
1 4 3.50000  10000.00000 0.00000000
1 4 3.50000  15000.00000 0.00000000
1 4 3.50000  20000.00000 0.00000000
1 4 3.50000  25000.00000 0.00000000
1 4 3.50000  30000.00000 0.00000000
1 4 3.50000  35000.00000 0.00000000
1 4 3.50000  40000.00000 0.00000000
1 4 3.50000  45000.00000 0.00000000
1 4 3.50000  50000.00000 0.00000000
1 4 3.50000  55000.00000 0.00000000
1 4 3.50000  60000.00000 0.00000000
1 4 3.50000  65000.00000 0.00000000
1 4 3.50000  70000.00000 0.00000000
1 4 3.50000  75000.00000 0.00000000
1 4 3.50000  80000.00000 0.00000000
1 4 3.50000  85000.00000 0.00000000
1 4 3.50000  90000.00000 0.00000000
1 4 3.50000  95000.00000 0.00000000
1 4 3.50000 100000.00000 0.00000000
1 4 4.00000   5000.00000 0.00000000
1 4 4.00000  10000.00000 0.00000000
1 4 4.00000  15000.00000 0.00000000
1 4 4.00000  20000.00000 0.00000000
1 4 4.00000  25000.00000 0.00000000
1 4 4.00000  30000.00000 0.00000000
1 4 4.00000  35000.00000 0.00000000
1 4 4.00000  40000.00000 0.00000000
1 4 4.00000  45000.00000 0.00000000
1 4 4.00000  50000.00000 0.00000000
1 4 4.00000  55000.00000 0.00000000
1 4 4.00000  60000.00000 0.00000000
1 4 4.00000  65000.00000 0.00000000
1 4 4.00000  70000.00000 0.00000000
1 4 4.00000  75000.00000 0.00000000
1 4 4.00000  80000.00000 0.00000000
1 4 4.00000  85000.00000 0.00000000
1 4 4.00000  90000.00000 0.00000000
1 4 4.00000  95000.00000 0.00000000
1 4 4.00000 100000.00000 0.00000000
1 4 4.50000   5000.00000 0.00000000
1 4 4.50000  10000.00000 0.00000000
1 4 4.50000  15000.00000 0.00000000
1 4 4.50000  20000.00000 0.00000000
1 4 4.50000  25000.00000 0.00000000
1 4 4.50000  30000.00000 0.00000000
1 4 4.50000  35000.00000 0.00000000
1 4 4.50000  40000.00000 0.00000000
1 4 4.50000  45000.00000 0.00000000
1 4 4.50000  50000.00000 0.00000000
1 4 4.50000  55000.00000 0.00000000
1 4 4.50000  60000.00000 0.00000000
1 4 4.50000  65000.00000 0.00000000
1 4 4.50000  70000.00000 0.00000000
1 4 4.50000  75000.00000 0.00000000
1 4 4.50000  80000.00000 0.00000000
1 4 4.50000  85000.00000 0.00000000
1 4 4.50000  90000.00000 0.00000000
1 4 4.50000  95000.00000 0.00000000
1 4 4.50000 100000.00000 0.00000000
1 4 5.00000   5000.00000 0.00000000
1 4 5.00000  10000.00000 0.00000000
1 4 5.00000  15000.00000 0.00000000
1 4 5.00000  20000.00000 0.00000000
1 4 5.00000  25000.00000 0.00000000
1 4 5.00000  30000.00000 0.00000000
1 4 5.00000  35000.00000 0.00000000
1 4 5.00000  40000.00000 0.00000000
1 4 5.00000  45000.00000 0.00000000
1 4 5.00000  50000.00000 0.00000000
1 4 5.00000  55000.00000 0.00000000
1 4 5.00000  60000.00000 0.00000000
1 4 5.00000  65000.00000 0.00000000
1 4 5.00000  70000.00000 0.00000000
1 4 5.00000  75000.00000 0.00000000
1 4 5.00000  80000.00000 0.00000000
1 4 5.00000  85000.00000 0.00000000
1 4 5.00000  90000.00000 0.00000000
1 4 5.00000  95000.00000 0.00000000
1 4 5.00000 100000.00000 0.00000000
1 4 5.50000   5000.00000 0.00000000
1 4 5.50000  10000.00000 0.00000000
1 4 5.50000  15000.00000 0.00000000
1 4 5.50000  20000.00000 0.00000000
1 4 5.50000  25000.00000 0.00000000
1 4 5.50000  30000.00000 0.00000000
1 4 5.50000  35000.00000 0.00000000
1 4 5.50000  40000.00000 0.00000000
1 4 5.50000  45000.00000 0.00000000
1 4 5.50000  50000.00000 0.00000000
1 4 5.50000  55000.00000 0.00000000
1 4 5.50000  60000.00000 0.00000000
1 4 5.50000  65000.00000 0.00000000
1 4 5.50000  70000.00000 0.00000000
1 4 5.50000  75000.00000 0.00000000
1 4 5.50000  80000.00000 0.00000000
1 4 5.50000  85000.00000 0.00000000
1 4 5.50000  90000.00000 0.00000000
1 4 5.50000  95000.00000 0.00000000
1 4 5.50000 100000.00000 0.00000000
1 4 6.00000   5000.00000 0.00000000
1 4 6.00000  10000.00000 0.00000000
1 4 6.00000  15000.00000 0.00000000
1 4 6.00000  20000.00000 0.00000000
1 4 6.00000  25000.00000 0.00000000
1 4 6.00000  30000.00000 0.00000000
1 4 6.00000  35000.00000 0.00000000
1 4 6.00000  40000.00000 0.00000000
1 4 6.00000  45000.00000 0.00000000
1 4 6.00000  50000.00000 0.00000000
1 4 6.00000  55000.00000 0.00000000
1 4 6.00000  60000.00000 0.00000000
1 4 6.00000  65000.00000 0.00000000
1 4 6.00000  70000.00000 0.00000000
1 4 6.00000  75000.00000 0.00000000
1 4 6.00000  80000.00000 0.00000000
1 4 6.00000  85000.00000 0.00000000
1 4 6.00000  90000.00000 0.00000000
1 4 6.00000  95000.00000 0.00000000
1 4 6.00000 100000.00000 0.00000000
1 4 6.50000   5000.00000 0.00000000
1 4 6.50000  10000.00000 0.00000000
1 4 6.50000  15000.00000 0.00000000
1 4 6.50000  20000.00000 0.00000000
1 4 6.50000  25000.00000 0.00000000
1 4 6.50000  30000.00000 0.00000000
1 4 6.50000  35000.00000 0.00000000
1 4 6.50000  40000.00000 0.00000000
1 4 6.50000  45000.00000 0.00000000
1 4 6.50000  50000.00000 0.00000000
1 4 6.50000  55000.00000 0.00000000
1 4 6.50000  60000.00000 0.00000000
1 4 6.50000  65000.00000 0.00000000
1 4 6.50000  70000.00000 0.00000000
1 4 6.50000  75000.00000 0.00000000
1 4 6.50000  80000.00000 0.00000000
1 4 6.50000  85000.00000 0.00000000
1 4 6.50000  90000.00000 0.00000000
1 4 6.50000  95000.00000 0.00000000
1 4 6.50000 100000.00000 0.00000000
1 4 7.00000   5000.00000 0.00000000
1 4 7.00000  10000.00000 0.00000000
1 4 7.00000  15000.00000 0.00000000
1 4 7.00000  20000.00000 0.00000000
1 4 7.00000  25000.00000 0.00000000
1 4 7.00000  30000.00000 0.00000000
1 4 7.00000  35000.00000 0.00000000
1 4 7.00000  40000.00000 0.00000000
1 4 7.00000  45000.00000 0.00000000
1 4 7.00000  50000.00000 0.00000000
1 4 7.00000  55000.00000 0.00000000
1 4 7.00000  60000.00000 0.00000000
1 4 7.00000  65000.00000 0.00000000
1 4 7.00000  70000.00000 0.00000000
1 4 7.00000  75000.00000 0.00000000
1 4 7.00000  80000.00000 0.00000000
1 4 7.00000  85000.00000 0.00000000
1 4 7.00000  90000.00000 0.00000000
1 4 7.00000  95000.00000 0.00000000
1 4 7.00000 100000.00000 0.00000000
1 4 7.50000   5000.00000 0.00000000
1 4 7.50000  10000.00000 0.00000000
1 4 7.50000  15000.00000 0.00000000
1 4 7.50000  20000.00000 0.00000000
1 4 7.50000  25000.00000 0.00000000
1 4 7.50000  30000.00000 0.00000000
1 4 7.50000  35000.00000 0.00000000
1 4 7.50000  40000.00000 0.00000000
1 4 7.50000  45000.00000 0.00000000
1 4 7.50000  50000.00000 0.00000000
1 4 7.50000  55000.00000 0.00000000
1 4 7.50000  60000.00000 0.00000000
1 4 7.50000  65000.00000 0.00000000
1 4 7.50000  70000.00000 0.00000000
1 4 7.50000  75000.00000 0.00000000
1 4 7.50000  80000.00000 0.00000000
1 4 7.50000  85000.00000 0.00000000
1 4 7.50000  90000.00000 0.00000000
1 4 7.50000  95000.00000 0.00000000
1 4 7.50000 100000.00000 0.00000000
1 4 8.00000   5000.00000 0.00000000
1 4 8.00000  10000.00000 0.00000000
1 4 8.00000  15000.00000 0.00000000
1 4 8.00000  20000.00000 0.00000000
1 4 8.00000  25000.00000 0.00000000
1 4 8.00000  30000.00000 0.00000000
1 4 8.00000  35000.00000 0.00000000
1 4 8.00000  40000.00000 0.00000000
1 4 8.00000  45000.00000 0.00000000
1 4 8.00000  50000.00000 0.00000000
1 4 8.00000  55000.00000 0.00000000
1 4 8.00000  60000.00000 0.00000000
1 4 8.00000  65000.00000 0.00000000
1 4 8.00000  70000.00000 0.00000000
1 4 8.00000  75000.00000 0.00000000
1 4 8.00000  80000.00000 0.00000000
1 4 8.00000  85000.00000 0.00000000
1 4 8.00000  90000.00000 0.00000000
1 4 8.00000  95000.00000 0.00000000
1 4 8.00000 100000.00000 0.00000000
2 1 0.50000   5000.00000 0.00000000
2 1 0.50000  10000.00000 0.00000000
2 1 0.50000  15000.00000 0.00000000
2 1 0.50000  20000.00000 0.00000000
2 1 0.50000  25000.00000 0.00000000
2 1 0.50000  30000.00000 0.00000000
2 1 0.50000  35000.00000 0.00000000
2 1 0.50000  40000.00000 0.00000000
2 1 0.50000  45000.00000 0.00000000
2 1 0.50000  50000.00000 0.00000000
2 1 0.50000  55000.00000 0.00000000
2 1 0.50000  60000.00000 0.00000000
2 1 0.50000  65000.00000 0.00000000
2 1 0.50000  70000.00000 0.00000000
2 1 0.50000  75000.00000 0.00000000
2 1 0.50000  80000.00000 0.00000000
2 1 0.50000  85000.00000 0.00000000
2 1 0.50000  90000.00000 0.00000000
2 1 0.50000  95000.00000 0.00000000
2 1 0.50000 100000.00000 0.00000000
2 1 1.00000   5000.00000 0.00000000
2 1 1.00000  10000.00000 0.00000000
2 1 1.00000  15000.00000 0.00000000
2 1 1.00000  20000.00000 0.00000000
2 1 1.00000  25000.00000 0.00000000
2 1 1.00000  30000.00000 0.00000000
2 1 1.00000  35000.00000 0.00000000
2 1 1.00000  40000.00000 0.00000000
2 1 1.00000  45000.00000 0.00000000
2 1 1.00000  50000.00000 0.00000000
2 1 1.00000  55000.00000 0.00000000
2 1 1.00000  60000.00000 0.00000000
2 1 1.00000  65000.00000 0.00000000
2 1 1.00000  70000.00000 0.00000000
2 1 1.00000  75000.00000 0.00000000
2 1 1.00000  80000.00000 0.00000000
2 1 1.00000  85000.00000 0.00000000
2 1 1.00000  90000.00000 0.00000000
2 1 1.00000  95000.00000 0.00000000
2 1 1.00000 100000.00000 0.00000000
2 1 1.50000   5000.00000 0.00000000
2 1 1.50000  10000.00000 0.00000000
2 1 1.50000  15000.00000 0.00000000
2 1 1.50000  20000.00000 0.00000000
2 1 1.50000  25000.00000 0.00000000
2 1 1.50000  30000.00000 0.00000000
2 1 1.50000  35000.00000 0.00000000
2 1 1.50000  40000.00000 0.00000000
2 1 1.50000  45000.00000 0.00000000
2 1 1.50000  50000.00000 0.00000000
2 1 1.50000  55000.00000 0.00000000
2 1 1.50000  60000.00000 0.00000000
2 1 1.50000  65000.00000 0.00000000
2 1 1.50000  70000.00000 0.00000000
2 1 1.50000  75000.00000 0.00000000
2 1 1.50000  80000.00000 0.00000000
2 1 1.50000  85000.00000 0.00000000
2 1 1.50000  90000.00000 0.00000000
2 1 1.50000  95000.00000 0.00000000
2 1 1.50000 100000.00000 0.00000000
2 1 2.00000   5000.00000 0.00000000
2 1 2.00000  10000.00000 0.00000000
2 1 2.00000  15000.00000 0.00000000
2 1 2.00000  20000.00000 0.00000000
2 1 2.00000  25000.00000 0.00000000
2 1 2.00000  30000.00000 0.00000000
2 1 2.00000  35000.00000 0.00000000
2 1 2.00000  40000.00000 0.00000000
2 1 2.00000  45000.00000 0.00000000
2 1 2.00000  50000.00000 0.00000000
2 1 2.00000  55000.00000 0.00000000
2 1 2.00000  60000.00000 0.00000000
2 1 2.00000  65000.00000 0.00000000
2 1 2.00000  70000.00000 0.00000000
2 1 2.00000  75000.00000 0.00000000
2 1 2.00000  80000.00000 0.00000000
2 1 2.00000  85000.00000 0.00000000
2 1 2.00000  90000.00000 0.00000000
2 1 2.00000  95000.00000 0.00000000
2 1 2.00000 100000.00000 0.00000000
2 1 2.50000   5000.00000 0.00000000
2 1 2.50000  10000.00000 0.00000000
2 1 2.50000  15000.00000 0.00000000
2 1 2.50000  20000.00000 0.00000000
2 1 2.50000  25000.00000 0.00000000
2 1 2.50000  30000.00000 0.00000000
2 1 2.50000  35000.00000 0.00000000
2 1 2.50000  40000.00000 0.00000000
2 1 2.50000  45000.00000 0.00000000
2 1 2.50000  50000.00000 0.00000000
2 1 2.50000  55000.00000 0.00000000
2 1 2.50000  60000.00000 0.00000000
2 1 2.50000  65000.00000 0.00000000
2 1 2.50000  70000.00000 0.00000000
2 1 2.50000  75000.00000 0.00000000
2 1 2.50000  80000.00000 0.00000000
2 1 2.50000  85000.00000 0.00000000
2 1 2.50000  90000.00000 0.00000000
2 1 2.50000  95000.00000 0.00000000
2 1 2.50000 100000.00000 0.00000000
2 1 3.00000   5000.00000 0.00000000
2 1 3.00000  10000.00000 0.00000000
2 1 3.00000  15000.00000 0.00000000
2 1 3.00000  20000.00000 0.00000000
2 1 3.00000  25000.00000 0.00000000
2 1 3.00000  30000.00000 0.00000000
2 1 3.00000  35000.00000 0.00000000
2 1 3.00000  40000.00000 0.00000000
2 1 3.00000  45000.00000 0.00000000
2 1 3.00000  50000.00000 0.00000000
2 1 3.00000  55000.00000 0.00000000
2 1 3.00000  60000.00000 0.00000000
2 1 3.00000  65000.00000 0.00000000
2 1 3.00000  70000.00000 0.00000000
2 1 3.00000  75000.00000 0.00000000
2 1 3.00000  80000.00000 0.00000000
2 1 3.00000  85000.00000 0.00000000
2 1 3.00000  90000.00000 0.00000000
2 1 3.00000  95000.00000 0.00000000
2 1 3.00000 100000.00000 0.00000000
2 1 3.50000   5000.00000 0.00000000
2 1 3.50000  10000.00000 0.00000000
2 1 3.50000  15000.00000 0.00000000
2 1 3.50000  20000.00000 0.00000000
2 1 3.50000  25000.00000 0.00000000
2 1 3.50000  30000.00000 0.00000000
2 1 3.50000  35000.00000 0.00000000
2 1 3.50000  40000.00000 0.00000000
2 1 3.50000  45000.00000 0.00000000
2 1 3.50000  50000.00000 0.00000000
2 1 3.50000  55000.00000 0.00000000
2 1 3.50000  60000.00000 0.00000000
2 1 3.50000  65000.00000 0.00000000
2 1 3.50000  70000.00000 0.00000000
2 1 3.50000  75000.00000 0.00000000
2 1 3.50000  80000.00000 0.00000000
2 1 3.50000  85000.00000 0.00000000
2 1 3.50000  90000.00000 0.00000000
2 1 3.50000  95000.00000 0.00000000
2 1 3.50000 100000.00000 0.00000000
2 1 4.00000   5000.00000 0.00000000
2 1 4.00000  10000.00000 0.00000000
2 1 4.00000  15000.00000 0.00000000
2 1 4.00000  20000.00000 0.00000000
2 1 4.00000  25000.00000 0.00000000
2 1 4.00000  30000.00000 0.00000000
2 1 4.00000  35000.00000 0.00000000
2 1 4.00000  40000.00000 0.00000000
2 1 4.00000  45000.00000 0.00000000
2 1 4.00000  50000.00000 0.00000000
2 1 4.00000  55000.00000 0.00000000
2 1 4.00000  60000.00000 0.00000000
2 1 4.00000  65000.00000 0.00000000
2 1 4.00000  70000.00000 0.00000000
2 1 4.00000  75000.00000 0.00000000
2 1 4.00000  80000.00000 0.00000000
2 1 4.00000  85000.00000 0.00000000
2 1 4.00000  90000.00000 0.00000000
2 1 4.00000  95000.00000 0.00000000
2 1 4.00000 100000.00000 0.00000000
2 1 4.50000   5000.00000 0.00000000
2 1 4.50000  10000.00000 0.00000000
2 1 4.50000  15000.00000 0.00000000
2 1 4.50000  20000.00000 0.00000000
2 1 4.50000  25000.00000 0.00000000
2 1 4.50000  30000.00000 0.00000000
2 1 4.50000  35000.00000 0.00000000
2 1 4.50000  40000.00000 0.00000000
2 1 4.50000  45000.00000 0.00000000
2 1 4.50000  50000.00000 0.00000000
2 1 4.50000  55000.00000 0.00000000
2 1 4.50000  60000.00000 0.00000000
2 1 4.50000  65000.00000 0.00000000
2 1 4.50000  70000.00000 0.00000000
2 1 4.50000  75000.00000 0.00000000
2 1 4.50000  80000.00000 0.00000000
2 1 4.50000  85000.00000 0.00000000
2 1 4.50000  90000.00000 0.00000000
2 1 4.50000  95000.00000 0.00000000
2 1 4.50000 100000.00000 0.00000000
2 1 5.00000   5000.00000 0.00000000
2 1 5.00000  10000.00000 0.00000000
2 1 5.00000  15000.00000 0.00000000
2 1 5.00000  20000.00000 0.00000000
2 1 5.00000  25000.00000 0.00000000
2 1 5.00000  30000.00000 0.00000000
2 1 5.00000  35000.00000 0.00000000
2 1 5.00000  40000.00000 0.00000000
2 1 5.00000  45000.00000 0.00000000
2 1 5.00000  50000.00000 0.00000000
2 1 5.00000  55000.00000 0.00000000
2 1 5.00000  60000.00000 0.00000000
2 1 5.00000  65000.00000 0.00000000
2 1 5.00000  70000.00000 0.00000000
2 1 5.00000  75000.00000 0.00000000
2 1 5.00000  80000.00000 0.00000000
2 1 5.00000  85000.00000 0.00000000
2 1 5.00000  90000.00000 0.00000000
2 1 5.00000  95000.00000 0.00000000
2 1 5.00000 100000.00000 0.00000000
2 1 5.50000   5000.00000 0.00000000
2 1 5.50000  10000.00000 0.00000000
2 1 5.50000  15000.00000 0.00000000
2 1 5.50000  20000.00000 0.00000000
2 1 5.50000  25000.00000 0.00000000
2 1 5.50000  30000.00000 0.00000000
2 1 5.50000  35000.00000 0.00000000
2 1 5.50000  40000.00000 0.00000000
2 1 5.50000  45000.00000 0.00000000
2 1 5.50000  50000.00000 0.00000000
2 1 5.50000  55000.00000 0.00000000
2 1 5.50000  60000.00000 0.00000000
2 1 5.50000  65000.00000 0.00000000
2 1 5.50000  70000.00000 0.00000000
2 1 5.50000  75000.00000 0.00000000
2 1 5.50000  80000.00000 0.00000000
2 1 5.50000  85000.00000 0.00000000
2 1 5.50000  90000.00000 0.00000000
2 1 5.50000  95000.00000 0.00000000
2 1 5.50000 100000.00000 0.00000000
2 1 6.00000   5000.00000 0.00000000
2 1 6.00000  10000.00000 0.00000000
2 1 6.00000  15000.00000 0.00000000
2 1 6.00000  20000.00000 0.00000000
2 1 6.00000  25000.00000 0.00000000
2 1 6.00000  30000.00000 0.00000000
2 1 6.00000  35000.00000 0.00000000
2 1 6.00000  40000.00000 0.00000000
2 1 6.00000  45000.00000 0.00000000
2 1 6.00000  50000.00000 0.00000000
2 1 6.00000  55000.00000 0.00000000
2 1 6.00000  60000.00000 0.00000000
2 1 6.00000  65000.00000 0.00000000
2 1 6.00000  70000.00000 0.00000000
2 1 6.00000  75000.00000 0.00000000
2 1 6.00000  80000.00000 0.00000000
2 1 6.00000  85000.00000 0.00000000
2 1 6.00000  90000.00000 0.00000000
2 1 6.00000  95000.00000 0.00000000
2 1 6.00000 100000.00000 0.00000000
2 1 6.50000   5000.00000 0.00000000
2 1 6.50000  10000.00000 0.00000000
2 1 6.50000  15000.00000 0.00000000
2 1 6.50000  20000.00000 0.00000000
2 1 6.50000  25000.00000 0.00000000
2 1 6.50000  30000.00000 0.00000000
2 1 6.50000  35000.00000 0.00000000
2 1 6.50000  40000.00000 0.00000000
2 1 6.50000  45000.00000 0.00000000
2 1 6.50000  50000.00000 0.00000000
2 1 6.50000  55000.00000 0.00000000
2 1 6.50000  60000.00000 0.00000000
2 1 6.50000  65000.00000 0.00000000
2 1 6.50000  70000.00000 0.00000000
2 1 6.50000  75000.00000 0.00000000
2 1 6.50000  80000.00000 0.00000000
2 1 6.50000  85000.00000 0.00000000
2 1 6.50000  90000.00000 0.00000000
2 1 6.50000  95000.00000 0.00000000
2 1 6.50000 100000.00000 0.00000000
2 1 7.00000   5000.00000 0.39295397
2 1 7.00000  10000.00000 0.43140745
2 1 7.00000  15000.00000 0.41494459
2 1 7.00000  20000.00000 0.43100847
2 1 7.00000  25000.00000 0.41337449
2 1 7.00000  30000.00000 0.42716046
2 1 7.00000  35000.00000 0.38699905
2 1 7.00000  40000.00000 0.43232167
2 1 7.00000  45000.00000 0.39028582
2 1 7.00000  50000.00000 0.37727116
2 1 7.00000  55000.00000 0.41613408
2 1 7.00000  60000.00000 0.38157577
2 1 7.00000  65000.00000 0.39828893
2 1 7.00000  70000.00000 0.41469074
2 1 7.00000  75000.00000 0.39163674
2 1 7.00000  80000.00000 0.37646114
2 1 7.00000  85000.00000 0.40303241
2 1 7.00000  90000.00000 0.40057114
2 1 7.00000  95000.00000 0.39465992
2 1 7.00000 100000.00000 0.41503819
2 1 7.50000   5000.00000 0.42345311
2 1 7.50000  10000.00000 0.34938233
2 1 7.50000  15000.00000 0.41859594
2 1 7.50000  20000.00000 0.43845920
2 1 7.50000  25000.00000 0.42733245
2 1 7.50000  30000.00000 0.38368101
2 1 7.50000  35000.00000 0.42552160
2 1 7.50000  40000.00000 0.38984487
2 1 7.50000  45000.00000 0.39759110
2 1 7.50000  50000.00000 0.41266303
2 1 7.50000  55000.00000 0.36325769
2 1 7.50000  60000.00000 0.36757384
2 1 7.50000  65000.00000 0.36444166
2 1 7.50000  70000.00000 0.37366065
2 1 7.50000  75000.00000 0.37220150
2 1 7.50000  80000.00000 0.40052510
2 1 7.50000  85000.00000 0.36653206
2 1 7.50000  90000.00000 0.41519739
2 1 7.50000  95000.00000 0.41243245
2 1 7.50000 100000.00000 0.37555971
2 1 8.00000   5000.00000 0.39463057
2 1 8.00000  10000.00000 0.43627943
2 1 8.00000  15000.00000 0.37957941
2 1 8.00000  20000.00000 0.42940263
2 1 8.00000  25000.00000 0.42880865
2 1 8.00000  30000.00000 0.42527350
2 1 8.00000  35000.00000 0.38339041
2 1 8.00000  40000.00000 0.40036299
2 1 8.00000  45000.00000 0.44079659
2 1 8.00000  50000.00000 0.40135990
2 1 8.00000  55000.00000 0.41590615
2 1 8.00000  60000.00000 0.42907015
2 1 8.00000  65000.00000 0.36677452
2 1 8.00000  70000.00000 0.41069268
2 1 8.00000  75000.00000 0.39665337
2 1 8.00000  80000.00000 0.37318622
2 1 8.00000  85000.00000 0.35527951
2 1 8.00000  90000.00000 0.40581744
2 1 8.00000  95000.00000 0.39480016
2 1 8.00000 100000.00000 0.39859167
2 2 0.50000   5000.00000 0.00000000
2 2 0.50000  10000.00000 0.00000000
2 2 0.50000  15000.00000 0.00000000
2 2 0.50000  20000.00000 0.00000000
2 2 0.50000  25000.00000 0.00000000
2 2 0.50000  30000.00000 0.00000000
2 2 0.50000  35000.00000 0.00000000
2 2 0.50000  40000.00000 0.00000000
2 2 0.50000  45000.00000 0.00000000
2 2 0.50000  50000.00000 0.00000000
2 2 0.50000  55000.00000 0.00000000
2 2 0.50000  60000.00000 0.00000000
2 2 0.50000  65000.00000 0.00000000
2 2 0.50000  70000.00000 0.00000000
2 2 0.50000  75000.00000 0.00000000
2 2 0.50000  80000.00000 0.00000000
2 2 0.50000  85000.00000 0.00000000
2 2 0.50000  90000.00000 0.00000000
2 2 0.50000  95000.00000 0.00000000
2 2 0.50000 100000.00000 0.00000000
2 2 1.00000   5000.00000 0.00000000
2 2 1.00000  10000.00000 0.00000000
2 2 1.00000  15000.00000 0.00000000
2 2 1.00000  20000.00000 0.00000000
2 2 1.00000  25000.00000 0.00000000
2 2 1.00000  30000.00000 0.00000000
2 2 1.00000  35000.00000 0.00000000
2 2 1.00000  40000.00000 0.00000000
2 2 1.00000  45000.00000 0.00000000
2 2 1.00000  50000.00000 0.00000000
2 2 1.00000  55000.00000 0.00000000
2 2 1.00000  60000.00000 0.00000000
2 2 1.00000  65000.00000 0.00000000
2 2 1.00000  70000.00000 0.00000000
2 2 1.00000  75000.00000 0.00000000
2 2 1.00000  80000.00000 0.00000000
2 2 1.00000  85000.00000 0.00000000
2 2 1.00000  90000.00000 0.00000000
2 2 1.00000  95000.00000 0.00000000
2 2 1.00000 100000.00000 0.00000000
2 2 1.50000   5000.00000 0.00000000
2 2 1.50000  10000.00000 0.00000000
2 2 1.50000  15000.00000 0.00000000
2 2 1.50000  20000.00000 0.00000000
2 2 1.50000  25000.00000 0.00000000
2 2 1.50000  30000.00000 0.00000000
2 2 1.50000  35000.00000 0.00000000
2 2 1.50000  40000.00000 0.00000000
2 2 1.50000  45000.00000 0.00000000
2 2 1.50000  50000.00000 0.00000000
2 2 1.50000  55000.00000 0.00000000
2 2 1.50000  60000.00000 0.00000000
2 2 1.50000  65000.00000 0.00000000
2 2 1.50000  70000.00000 0.00000000
2 2 1.50000  75000.00000 0.00000000
2 2 1.50000  80000.00000 0.00000000
2 2 1.50000  85000.00000 0.00000000
2 2 1.50000  90000.00000 0.00000000
2 2 1.50000  95000.00000 0.00000000
2 2 1.50000 100000.00000 0.00000000
2 2 2.00000   5000.00000 0.00000000
2 2 2.00000  10000.00000 0.00000000
2 2 2.00000  15000.00000 0.00000000
2 2 2.00000  20000.00000 0.00000000
2 2 2.00000  25000.00000 0.00000000
2 2 2.00000  30000.00000 0.00000000
2 2 2.00000  35000.00000 0.00000000
2 2 2.00000  40000.00000 0.00000000
2 2 2.00000  45000.00000 0.00000000
2 2 2.00000  50000.00000 0.00000000
2 2 2.00000  55000.00000 0.00000000
2 2 2.00000  60000.00000 0.00000000
2 2 2.00000  65000.00000 0.00000000
2 2 2.00000  70000.00000 0.00000000
2 2 2.00000  75000.00000 0.00000000
2 2 2.00000  80000.00000 0.00000000
2 2 2.00000  85000.00000 0.00000000
2 2 2.00000  90000.00000 0.00000000
2 2 2.00000  95000.00000 0.00000000
2 2 2.00000 100000.00000 0.00000000
2 2 2.50000   5000.00000 0.00000000
2 2 2.50000  10000.00000 0.00000000
2 2 2.50000  15000.00000 0.00000000
2 2 2.50000  20000.00000 0.00000000
2 2 2.50000  25000.00000 0.00000000
2 2 2.50000  30000.00000 0.00000000
2 2 2.50000  35000.00000 0.00000000
2 2 2.50000  40000.00000 0.00000000
2 2 2.50000  45000.00000 0.00000000
2 2 2.50000  50000.00000 0.00000000
2 2 2.50000  55000.00000 0.00000000
2 2 2.50000  60000.00000 0.00000000
2 2 2.50000  65000.00000 0.00000000
2 2 2.50000  70000.00000 0.00000000
2 2 2.50000  75000.00000 0.00000000
2 2 2.50000  80000.00000 0.00000000
2 2 2.50000  85000.00000 0.00000000
2 2 2.50000  90000.00000 0.00000000
2 2 2.50000  95000.00000 0.00000000
2 2 2.50000 100000.00000 0.00000000
2 2 3.00000   5000.00000 0.00000000
2 2 3.00000  10000.00000 0.00000000
2 2 3.00000  15000.00000 0.00000000
2 2 3.00000  20000.00000 0.00000000
2 2 3.00000  25000.00000 0.00000000
2 2 3.00000  30000.00000 0.00000000
2 2 3.00000  35000.00000 0.00000000
2 2 3.00000  40000.00000 0.00000000
2 2 3.00000  45000.00000 0.00000000
2 2 3.00000  50000.00000 0.00000000
2 2 3.00000  55000.00000 0.00000000
2 2 3.00000  60000.00000 0.00000000
2 2 3.00000  65000.00000 0.00000000
2 2 3.00000  70000.00000 0.00000000
2 2 3.00000  75000.00000 0.00000000
2 2 3.00000  80000.00000 0.00000000
2 2 3.00000  85000.00000 0.00000000
2 2 3.00000  90000.00000 0.00000000
2 2 3.00000  95000.00000 0.00000000
2 2 3.00000 100000.00000 0.00000000
2 2 3.50000   5000.00000 0.00000000
2 2 3.50000  10000.00000 0.00000000
2 2 3.50000  15000.00000 0.00000000
2 2 3.50000  20000.00000 0.00000000
2 2 3.50000  25000.00000 0.00000000
2 2 3.50000  30000.00000 0.00000000
2 2 3.50000  35000.00000 0.00000000
2 2 3.50000  40000.00000 0.00000000
2 2 3.50000  45000.00000 0.00000000
2 2 3.50000  50000.00000 0.00000000
2 2 3.50000  55000.00000 0.00000000
2 2 3.50000  60000.00000 0.00000000
2 2 3.50000  65000.00000 0.00000000
2 2 3.50000  70000.00000 0.00000000
2 2 3.50000  75000.00000 0.00000000
2 2 3.50000  80000.00000 0.00000000
2 2 3.50000  85000.00000 0.00000000
2 2 3.50000  90000.00000 0.00000000
2 2 3.50000  95000.00000 0.00000000
2 2 3.50000 100000.00000 0.00000000
2 2 4.00000   5000.00000 0.00000000
2 2 4.00000  10000.00000 0.00000000
2 2 4.00000  15000.00000 0.00000000
2 2 4.00000  20000.00000 0.00000000
2 2 4.00000  25000.00000 0.00000000
2 2 4.00000  30000.00000 0.00000000
2 2 4.00000  35000.00000 0.00000000
2 2 4.00000  40000.00000 0.00000000
2 2 4.00000  45000.00000 0.00000000
2 2 4.00000  50000.00000 0.00000000
2 2 4.00000  55000.00000 0.00000000
2 2 4.00000  60000.00000 0.00000000
2 2 4.00000  65000.00000 0.00000000
2 2 4.00000  70000.00000 0.00000000
2 2 4.00000  75000.00000 0.00000000
2 2 4.00000  80000.00000 0.00000000
2 2 4.00000  85000.00000 0.00000000
2 2 4.00000  90000.00000 0.00000000
2 2 4.00000  95000.00000 0.00000000
2 2 4.00000 100000.00000 0.00000000
2 2 4.50000   5000.00000 0.00000000
2 2 4.50000  10000.00000 0.00000000
2 2 4.50000  15000.00000 0.00000000
2 2 4.50000  20000.00000 0.00000000
2 2 4.50000  25000.00000 0.00000000
2 2 4.50000  30000.00000 0.00000000
2 2 4.50000  35000.00000 0.00000000
2 2 4.50000  40000.00000 0.00000000
2 2 4.50000  45000.00000 0.00000000
2 2 4.50000  50000.00000 0.00000000
2 2 4.50000  55000.00000 0.00000000
2 2 4.50000  60000.00000 0.00000000
2 2 4.50000  65000.00000 0.00000000
2 2 4.50000  70000.00000 0.00000000
2 2 4.50000  75000.00000 0.00000000
2 2 4.50000  80000.00000 0.00000000
2 2 4.50000  85000.00000 0.00000000
2 2 4.50000  90000.00000 0.00000000
2 2 4.50000  95000.00000 0.00000000
2 2 4.50000 100000.00000 0.00000000
2 2 5.00000   5000.00000 0.79201975
2 2 5.00000  10000.00000 0.77500151
2 2 5.00000  15000.00000 0.83852727
2 2 5.00000  20000.00000 0.82339446
2 2 5.00000  25000.00000 0.78332344
2 2 5.00000  30000.00000 0.77521031
2 2 5.00000  35000.00000 0.77291820
2 2 5.00000  40000.00000 0.83510277
2 2 5.00000  45000.00000 0.66507656
2 2 5.00000  50000.00000 0.65582052
2 2 5.00000  55000.00000 0.81827463
2 2 5.00000  60000.00000 0.76785552
2 2 5.00000  65000.00000 0.72330099
2 2 5.00000  70000.00000 0.76850201
2 2 5.00000  75000.00000 0.82384052
2 2 5.00000  80000.00000 0.73116618
2 2 5.00000  85000.00000 0.78558261
2 2 5.00000  90000.00000 0.87542674
2 2 5.00000  95000.00000 0.71513357
2 2 5.00000 100000.00000 0.80828769
2 2 5.50000   5000.00000 4.10972165
2 2 5.50000  10000.00000 4.10197875
2 2 5.50000  15000.00000 4.09558148
2 2 5.50000  20000.00000 4.11662164
2 2 5.50000  25000.00000 4.09195955
2 2 5.50000  30000.00000 4.10406543
2 2 5.50000  35000.00000 4.09931191
2 2 5.50000  40000.00000 4.08929441
2 2 5.50000  45000.00000 4.11411584
2 2 5.50000  50000.00000 4.10944117
2 2 5.50000  55000.00000 4.10855075
2 2 5.50000  60000.00000 4.11215795
2 2 5.50000  65000.00000 4.09688650
2 2 5.50000  70000.00000 4.10193829
2 2 5.50000  75000.00000 4.12326013
2 2 5.50000  80000.00000 4.11417110
2 2 5.50000  85000.00000 4.09276717
2 2 5.50000  90000.00000 4.10549573
2 2 5.50000  95000.00000 4.11383129
2 2 5.50000 100000.00000 4.11490499
2 2 6.00000   5000.00000 4.11731984
2 2 6.00000  10000.00000 4.11450298
2 2 6.00000  15000.00000 4.11866417
2 2 6.00000  20000.00000 4.12264740
2 2 6.00000  25000.00000 4.11577115
2 2 6.00000  30000.00000 4.12241070
2 2 6.00000  35000.00000 4.10648815
2 2 6.00000  40000.00000 4.09544754
2 2 6.00000  45000.00000 4.10526160
2 2 6.00000  50000.00000 4.09906374
2 2 6.00000  55000.00000 4.10771311
2 2 6.00000  60000.00000 4.10004596
2 2 6.00000  65000.00000 4.11636044
2 2 6.00000  70000.00000 4.10708304
2 2 6.00000  75000.00000 4.10414461
2 2 6.00000  80000.00000 4.10609015
2 2 6.00000  85000.00000 4.11918354
2 2 6.00000  90000.00000 4.10666593
2 2 6.00000  95000.00000 4.11549273
2 2 6.00000 100000.00000 4.11036497
2 2 6.50000   5000.00000 4.10330517
2 2 6.50000  10000.00000 4.09771513
2 2 6.50000  15000.00000 4.10648294
2 2 6.50000  20000.00000 4.10118790
2 2 6.50000  25000.00000 4.11336558
2 2 6.50000  30000.00000 4.10277080
2 2 6.50000  35000.00000 4.09465533
2 2 6.50000  40000.00000 4.09358905
2 2 6.50000  45000.00000 4.11901006
2 2 6.50000  50000.00000 4.09191560
2 2 6.50000  55000.00000 4.11925019
2 2 6.50000  60000.00000 4.10247692
2 2 6.50000  65000.00000 4.11595863
2 2 6.50000  70000.00000 4.11221062
2 2 6.50000  75000.00000 4.10281093
2 2 6.50000  80000.00000 4.08473394
2 2 6.50000  85000.00000 4.10532546
2 2 6.50000  90000.00000 4.10010897
2 2 6.50000  95000.00000 4.10093724
2 2 6.50000 100000.00000 4.09837606
2 2 7.00000   5000.00000 4.10656514
2 2 7.00000  10000.00000 4.10578288
2 2 7.00000  15000.00000 4.11016410
2 2 7.00000  20000.00000 4.11089390
2 2 7.00000  25000.00000 4.09824221
2 2 7.00000  30000.00000 4.11659830
2 2 7.00000  35000.00000 4.08961458
2 2 7.00000  40000.00000 4.09032143
2 2 7.00000  45000.00000 4.11550880
2 2 7.00000  50000.00000 4.10491264
2 2 7.00000  55000.00000 4.09523005
2 2 7.00000  60000.00000 4.12245719
2 2 7.00000  65000.00000 4.09429684
2 2 7.00000  70000.00000 4.09645617
2 2 7.00000  75000.00000 4.10281104
2 2 7.00000  80000.00000 4.11174149
2 2 7.00000  85000.00000 4.10708378
2 2 7.00000  90000.00000 4.10580921
2 2 7.00000  95000.00000 4.11060220
2 2 7.00000 100000.00000 4.12967253
2 2 7.50000   5000.00000 4.09793473
2 2 7.50000  10000.00000 4.10849779
2 2 7.50000  15000.00000 4.11561797
2 2 7.50000  20000.00000 4.12162443
2 2 7.50000  25000.00000 4.11459339
2 2 7.50000  30000.00000 4.11369446
2 2 7.50000  35000.00000 4.09780916
2 2 7.50000  40000.00000 4.10786628
2 2 7.50000  45000.00000 4.10369464
2 2 7.50000  50000.00000 4.10387039
2 2 7.50000  55000.00000 4.10623237
2 2 7.50000  60000.00000 4.09050081
2 2 7.50000  65000.00000 4.11886604
2 2 7.50000  70000.00000 4.09668855
2 2 7.50000  75000.00000 4.10760435
2 2 7.50000  80000.00000 4.09857033
2 2 7.50000  85000.00000 4.09171562
2 2 7.50000  90000.00000 4.12378059
2 2 7.50000  95000.00000 4.11571641
2 2 7.50000 100000.00000 4.10535692
2 2 8.00000   5000.00000 4.10285581
2 2 8.00000  10000.00000 4.12478697
2 2 8.00000  15000.00000 4.11059568
2 2 8.00000  20000.00000 4.11941809
2 2 8.00000  25000.00000 4.10404502
2 2 8.00000  30000.00000 4.09651047
2 2 8.00000  35000.00000 4.10622093
2 2 8.00000  40000.00000 4.10750764
2 2 8.00000  45000.00000 4.09207412
2 2 8.00000  50000.00000 4.11195713
2 2 8.00000  55000.00000 4.10383232
2 2 8.00000  60000.00000 4.09188477
2 2 8.00000  65000.00000 4.10407960
2 2 8.00000  70000.00000 4.12144387
2 2 8.00000  75000.00000 4.08748727
2 2 8.00000  80000.00000 4.10146536
2 2 8.00000  85000.00000 4.11750286
2 2 8.00000  90000.00000 4.10582567
2 2 8.00000  95000.00000 4.08458079
2 2 8.00000 100000.00000 4.11629345
2 3 0.50000   5000.00000 0.00000000
2 3 0.50000  10000.00000 0.00000000
2 3 0.50000  15000.00000 0.00000000
2 3 0.50000  20000.00000 0.00000000
2 3 0.50000  25000.00000 0.00000000
2 3 0.50000  30000.00000 0.00000000
2 3 0.50000  35000.00000 0.00000000
2 3 0.50000  40000.00000 0.00000000
2 3 0.50000  45000.00000 0.00000000
2 3 0.50000  50000.00000 0.00000000
2 3 0.50000  55000.00000 0.00000000
2 3 0.50000  60000.00000 0.00000000
2 3 0.50000  65000.00000 0.00000000
2 3 0.50000  70000.00000 0.00000000
2 3 0.50000  75000.00000 0.00000000
2 3 0.50000  80000.00000 0.00000000
2 3 0.50000  85000.00000 0.00000000
2 3 0.50000  90000.00000 0.00000000
2 3 0.50000  95000.00000 0.00000000
2 3 0.50000 100000.00000 0.00000000
2 3 1.00000   5000.00000 0.00000000
2 3 1.00000  10000.00000 0.00000000
2 3 1.00000  15000.00000 0.00000000
2 3 1.00000  20000.00000 0.00000000
2 3 1.00000  25000.00000 0.00000000
2 3 1.00000  30000.00000 0.00000000
2 3 1.00000  35000.00000 0.00000000
2 3 1.00000  40000.00000 0.00000000
2 3 1.00000  45000.00000 0.00000000
2 3 1.00000  50000.00000 0.00000000
2 3 1.00000  55000.00000 0.00000000
2 3 1.00000  60000.00000 0.00000000
2 3 1.00000  65000.00000 0.00000000
2 3 1.00000  70000.00000 0.00000000
2 3 1.00000  75000.00000 0.00000000
2 3 1.00000  80000.00000 0.00000000
2 3 1.00000  85000.00000 0.00000000
2 3 1.00000  90000.00000 0.00000000
2 3 1.00000  95000.00000 0.00000000
2 3 1.00000 100000.00000 0.00000000
2 3 1.50000   5000.00000 0.00000000
2 3 1.50000  10000.00000 0.00000000
2 3 1.50000  15000.00000 0.00000000
2 3 1.50000  20000.00000 0.00000000
2 3 1.50000  25000.00000 0.00000000
2 3 1.50000  30000.00000 0.00000000
2 3 1.50000  35000.00000 0.00000000
2 3 1.50000  40000.00000 0.00000000
2 3 1.50000  45000.00000 0.00000000
2 3 1.50000  50000.00000 0.00000000
2 3 1.50000  55000.00000 0.00000000
2 3 1.50000  60000.00000 0.00000000
2 3 1.50000  65000.00000 0.00000000
2 3 1.50000  70000.00000 0.00000000
2 3 1.50000  75000.00000 0.00000000
2 3 1.50000  80000.00000 0.00000000
2 3 1.50000  85000.00000 0.00000000
2 3 1.50000  90000.00000 0.00000000
2 3 1.50000  95000.00000 0.00000000
2 3 1.50000 100000.00000 0.00000000
2 3 2.00000   5000.00000 0.00000000
2 3 2.00000  10000.00000 0.00000000
2 3 2.00000  15000.00000 0.00000000
2 3 2.00000  20000.00000 0.00000000
2 3 2.00000  25000.00000 0.00000000
2 3 2.00000  30000.00000 0.00000000
2 3 2.00000  35000.00000 0.00000000
2 3 2.00000  40000.00000 0.00000000
2 3 2.00000  45000.00000 0.00000000
2 3 2.00000  50000.00000 0.00000000
2 3 2.00000  55000.00000 0.00000000
2 3 2.00000  60000.00000 0.00000000
2 3 2.00000  65000.00000 0.00000000
2 3 2.00000  70000.00000 0.00000000
2 3 2.00000  75000.00000 0.00000000
2 3 2.00000  80000.00000 0.00000000
2 3 2.00000  85000.00000 0.00000000
2 3 2.00000  90000.00000 0.00000000
2 3 2.00000  95000.00000 0.00000000
2 3 2.00000 100000.00000 0.00000000
2 3 2.50000   5000.00000 0.00000000
2 3 2.50000  10000.00000 0.00000000
2 3 2.50000  15000.00000 0.00000000
2 3 2.50000  20000.00000 0.00000000
2 3 2.50000  25000.00000 0.00000000
2 3 2.50000  30000.00000 0.00000000
2 3 2.50000  35000.00000 0.00000000
2 3 2.50000  40000.00000 0.00000000
2 3 2.50000  45000.00000 0.00000000
2 3 2.50000  50000.00000 0.00000000
2 3 2.50000  55000.00000 0.00000000
2 3 2.50000  60000.00000 0.00000000
2 3 2.50000  65000.00000 0.00000000
2 3 2.50000  70000.00000 0.00000000
2 3 2.50000  75000.00000 0.00000000
2 3 2.50000  80000.00000 0.00000000
2 3 2.50000  85000.00000 0.00000000
2 3 2.50000  90000.00000 0.00000000
2 3 2.50000  95000.00000 0.00000000
2 3 2.50000 100000.00000 0.00000000
2 3 3.00000   5000.00000 0.00000000
2 3 3.00000  10000.00000 0.00000000
2 3 3.00000  15000.00000 0.00000000
2 3 3.00000  20000.00000 0.00000000
2 3 3.00000  25000.00000 0.00000000
2 3 3.00000  30000.00000 0.00000000
2 3 3.00000  35000.00000 0.00000000
2 3 3.00000  40000.00000 0.00000000
2 3 3.00000  45000.00000 0.00000000
2 3 3.00000  50000.00000 0.00000000
2 3 3.00000  55000.00000 0.00000000
2 3 3.00000  60000.00000 0.00000000
2 3 3.00000  65000.00000 0.00000000
2 3 3.00000  70000.00000 0.00000000
2 3 3.00000  75000.00000 0.00000000
2 3 3.00000  80000.00000 0.00000000
2 3 3.00000  85000.00000 0.00000000
2 3 3.00000  90000.00000 0.00000000
2 3 3.00000  95000.00000 0.00000000
2 3 3.00000 100000.00000 0.00000000
2 3 3.50000   5000.00000 0.00000000
2 3 3.50000  10000.00000 0.00000000
2 3 3.50000  15000.00000 0.00000000
2 3 3.50000  20000.00000 0.00000000
2 3 3.50000  25000.00000 0.00000000
2 3 3.50000  30000.00000 0.00000000
2 3 3.50000  35000.00000 0.00000000
2 3 3.50000  40000.00000 0.00000000
2 3 3.50000  45000.00000 0.00000000
2 3 3.50000  50000.00000 0.00000000
2 3 3.50000  55000.00000 0.00000000
2 3 3.50000  60000.00000 0.00000000
2 3 3.50000  65000.00000 0.00000000
2 3 3.50000  70000.00000 0.00000000
2 3 3.50000  75000.00000 0.00000000
2 3 3.50000  80000.00000 0.00000000
2 3 3.50000  85000.00000 0.00000000
2 3 3.50000  90000.00000 0.00000000
2 3 3.50000  95000.00000 0.00000000
2 3 3.50000 100000.00000 0.00000000
2 3 4.00000   5000.00000 0.00000000
2 3 4.00000  10000.00000 0.00000000
2 3 4.00000  15000.00000 0.00000000
2 3 4.00000  20000.00000 0.00000000
2 3 4.00000  25000.00000 0.00000000
2 3 4.00000  30000.00000 0.00000000
2 3 4.00000  35000.00000 0.00000000
2 3 4.00000  40000.00000 0.00000000
2 3 4.00000  45000.00000 0.00000000
2 3 4.00000  50000.00000 0.00000000
2 3 4.00000  55000.00000 0.00000000
2 3 4.00000  60000.00000 0.00000000
2 3 4.00000  65000.00000 0.00000000
2 3 4.00000  70000.00000 0.00000000
2 3 4.00000  75000.00000 0.00000000
2 3 4.00000  80000.00000 0.00000000
2 3 4.00000  85000.00000 0.00000000
2 3 4.00000  90000.00000 0.00000000
2 3 4.00000  95000.00000 0.00000000
2 3 4.00000 100000.00000 0.00000000
2 3 4.50000   5000.00000 0.00000000
2 3 4.50000  10000.00000 0.00000000
2 3 4.50000  15000.00000 0.00000000
2 3 4.50000  20000.00000 0.00000000
2 3 4.50000  25000.00000 0.00000000
2 3 4.50000  30000.00000 0.00000000
2 3 4.50000  35000.00000 0.00000000
2 3 4.50000  40000.00000 0.00000000
2 3 4.50000  45000.00000 0.00000000
2 3 4.50000  50000.00000 0.00000000
2 3 4.50000  55000.00000 0.00000000
2 3 4.50000  60000.00000 0.00000000
2 3 4.50000  65000.00000 0.00000000
2 3 4.50000  70000.00000 0.00000000
2 3 4.50000  75000.00000 0.00000000
2 3 4.50000  80000.00000 0.00000000
2 3 4.50000  85000.00000 0.00000000
2 3 4.50000  90000.00000 0.00000000
2 3 4.50000  95000.00000 0.00000000
2 3 4.50000 100000.00000 0.00000000
2 3 5.00000   5000.00000 2.30589417
2 3 5.00000  10000.00000 2.31576380
2 3 5.00000  15000.00000 2.35898254
2 3 5.00000  20000.00000 2.33022572
2 3 5.00000  25000.00000 2.32910885
2 3 5.00000  30000.00000 2.30121808
2 3 5.00000  35000.00000 2.30247170
2 3 5.00000  40000.00000 2.34178189
2 3 5.00000  45000.00000 2.30567000
2 3 5.00000  50000.00000 2.29021818
2 3 5.00000  55000.00000 2.25164760
2 3 5.00000  60000.00000 2.32367080
2 3 5.00000  65000.00000 2.29126383
2 3 5.00000  70000.00000 2.28306482
2 3 5.00000  75000.00000 2.30546929
2 3 5.00000  80000.00000 2.30164969
2 3 5.00000  85000.00000 2.31642754
2 3 5.00000  90000.00000 2.36074961
2 3 5.00000  95000.00000 2.34368384
2 3 5.00000 100000.00000 2.29252796
2 3 5.50000   5000.00000 4.08099679
2 3 5.50000  10000.00000 4.08354955
2 3 5.50000  15000.00000 4.07992770
2 3 5.50000  20000.00000 4.06089542
2 3 5.50000  25000.00000 4.07442577
2 3 5.50000  30000.00000 4.10936352
2 3 5.50000  35000.00000 4.08198090
2 3 5.50000  40000.00000 4.08916210
2 3 5.50000  45000.00000 4.09558002
2 3 5.50000  50000.00000 4.09141344
2 3 5.50000  55000.00000 4.09328603
2 3 5.50000  60000.00000 4.08018854
2 3 5.50000  65000.00000 4.06858203
2 3 5.50000  70000.00000 4.08884675
2 3 5.50000  75000.00000 4.09847298
2 3 5.50000  80000.00000 4.07155220
2 3 5.50000  85000.00000 4.08509261
2 3 5.50000  90000.00000 4.09817622
2 3 5.50000  95000.00000 4.09186265
2 3 5.50000 100000.00000 4.09537780
2 3 6.00000   5000.00000 4.09704049
2 3 6.00000  10000.00000 4.07834733
2 3 6.00000  15000.00000 4.08156499
2 3 6.00000  20000.00000 4.09053713
2 3 6.00000  25000.00000 4.07512621
2 3 6.00000  30000.00000 4.07680969
2 3 6.00000  35000.00000 4.09531756
2 3 6.00000  40000.00000 4.09711241
2 3 6.00000  45000.00000 4.07755738
2 3 6.00000  50000.00000 4.07638637
2 3 6.00000  55000.00000 4.07854104
2 3 6.00000  60000.00000 4.07573742
2 3 6.00000  65000.00000 4.07544131
2 3 6.00000  70000.00000 4.08320176
2 3 6.00000  75000.00000 4.08527133
2 3 6.00000  80000.00000 4.09194475
2 3 6.00000  85000.00000 4.08258437
2 3 6.00000  90000.00000 4.08290003
2 3 6.00000  95000.00000 4.09334787
2 3 6.00000 100000.00000 4.09416213
2 3 6.50000   5000.00000 4.08571222
2 3 6.50000  10000.00000 4.07871159
2 3 6.50000  15000.00000 4.09514628
2 3 6.50000  20000.00000 4.10579943
2 3 6.50000  25000.00000 4.08836702
2 3 6.50000  30000.00000 4.08296658
2 3 6.50000  35000.00000 4.08150517
2 3 6.50000  40000.00000 4.09237721
2 3 6.50000  45000.00000 4.09802281
2 3 6.50000  50000.00000 4.08971418
2 3 6.50000  55000.00000 4.08547490
2 3 6.50000  60000.00000 4.08387431
2 3 6.50000  65000.00000 4.08094261
2 3 6.50000  70000.00000 4.07869292
2 3 6.50000  75000.00000 4.07880700
2 3 6.50000  80000.00000 4.08198441
2 3 6.50000  85000.00000 4.08655323
2 3 6.50000  90000.00000 4.08996903
2 3 6.50000  95000.00000 4.09120687
2 3 6.50000 100000.00000 4.09294125
2 3 7.00000   5000.00000 4.07130858
2 3 7.00000  10000.00000 4.08155613
2 3 7.00000  15000.00000 4.08107480
2 3 7.00000  20000.00000 4.08257829
2 3 7.00000  25000.00000 4.08179970
2 3 7.00000  30000.00000 4.08990388
2 3 7.00000  35000.00000 4.07045337
2 3 7.00000  40000.00000 4.07498449
2 3 7.00000  45000.00000 4.10271167
2 3 7.00000  50000.00000 4.09240419
2 3 7.00000  55000.00000 4.09025976
2 3 7.00000  60000.00000 4.08622023
2 3 7.00000  65000.00000 4.09022876
2 3 7.00000  70000.00000 4.07260390
2 3 7.00000  75000.00000 4.08078458
2 3 7.00000  80000.00000 4.07315042
2 3 7.00000  85000.00000 4.08965858
2 3 7.00000  90000.00000 4.07323878
2 3 7.00000  95000.00000 4.09542748
2 3 7.00000 100000.00000 4.09102825
2 3 7.50000   5000.00000 4.09267553
2 3 7.50000  10000.00000 4.08334275
2 3 7.50000  15000.00000 4.08542791
2 3 7.50000  20000.00000 4.08328341
2 3 7.50000  25000.00000 4.07618425
2 3 7.50000  30000.00000 4.08288335
2 3 7.50000  35000.00000 4.09590729
2 3 7.50000  40000.00000 4.07554937
2 3 7.50000  45000.00000 4.10136125
2 3 7.50000  50000.00000 4.07900111
2 3 7.50000  55000.00000 4.09724936
2 3 7.50000  60000.00000 4.07863727
2 3 7.50000  65000.00000 4.08604065
2 3 7.50000  70000.00000 4.07222456
2 3 7.50000  75000.00000 4.09276276
2 3 7.50000  80000.00000 4.09247641
2 3 7.50000  85000.00000 4.08727983
2 3 7.50000  90000.00000 4.09503621
2 3 7.50000  95000.00000 4.09266403
2 3 7.50000 100000.00000 4.07698005
2 3 8.00000   5000.00000 4.09249043
2 3 8.00000  10000.00000 4.08156957
2 3 8.00000  15000.00000 4.08564745
2 3 8.00000  20000.00000 4.06869778
2 3 8.00000  25000.00000 4.07560977
2 3 8.00000  30000.00000 4.08717502
2 3 8.00000  35000.00000 4.08281145
2 3 8.00000  40000.00000 4.09548908
2 3 8.00000  45000.00000 4.08380363
2 3 8.00000  50000.00000 4.07308710
2 3 8.00000  55000.00000 4.09458222
2 3 8.00000  60000.00000 4.09117702
2 3 8.00000  65000.00000 4.08654912
2 3 8.00000  70000.00000 4.09831726
2 3 8.00000  75000.00000 4.09278697
2 3 8.00000  80000.00000 4.08247951
2 3 8.00000  85000.00000 4.08600530
2 3 8.00000  90000.00000 4.09593309
2 3 8.00000  95000.00000 4.07669614
2 3 8.00000 100000.00000 4.08755482
2 4 0.50000   5000.00000 0.00000000
2 4 0.50000  10000.00000 0.00000000
2 4 0.50000  15000.00000 0.00000000
2 4 0.50000  20000.00000 0.00000000
2 4 0.50000  25000.00000 0.00000000
2 4 0.50000  30000.00000 0.00000000
2 4 0.50000  35000.00000 0.00000000
2 4 0.50000  40000.00000 0.00000000
2 4 0.50000  45000.00000 0.00000000
2 4 0.50000  50000.00000 0.00000000
2 4 0.50000  55000.00000 0.00000000
2 4 0.50000  60000.00000 0.00000000
2 4 0.50000  65000.00000 0.00000000
2 4 0.50000  70000.00000 0.00000000
2 4 0.50000  75000.00000 0.00000000
2 4 0.50000  80000.00000 0.00000000
2 4 0.50000  85000.00000 0.00000000
2 4 0.50000  90000.00000 0.00000000
2 4 0.50000  95000.00000 0.00000000
2 4 0.50000 100000.00000 0.00000000
2 4 1.00000   5000.00000 0.00000000
2 4 1.00000  10000.00000 0.00000000
2 4 1.00000  15000.00000 0.00000000
2 4 1.00000  20000.00000 0.00000000
2 4 1.00000  25000.00000 0.00000000
2 4 1.00000  30000.00000 0.00000000
2 4 1.00000  35000.00000 0.00000000
2 4 1.00000  40000.00000 0.00000000
2 4 1.00000  45000.00000 0.00000000
2 4 1.00000  50000.00000 0.00000000
2 4 1.00000  55000.00000 0.00000000
2 4 1.00000  60000.00000 0.00000000
2 4 1.00000  65000.00000 0.00000000
2 4 1.00000  70000.00000 0.00000000
2 4 1.00000  75000.00000 0.00000000
2 4 1.00000  80000.00000 0.00000000
2 4 1.00000  85000.00000 0.00000000
2 4 1.00000  90000.00000 0.00000000
2 4 1.00000  95000.00000 0.00000000
2 4 1.00000 100000.00000 0.00000000
2 4 1.50000   5000.00000 0.00000000
2 4 1.50000  10000.00000 0.00000000
2 4 1.50000  15000.00000 0.00000000
2 4 1.50000  20000.00000 0.00000000
2 4 1.50000  25000.00000 0.00000000
2 4 1.50000  30000.00000 0.00000000
2 4 1.50000  35000.00000 0.00000000
2 4 1.50000  40000.00000 0.00000000
2 4 1.50000  45000.00000 0.00000000
2 4 1.50000  50000.00000 0.00000000
2 4 1.50000  55000.00000 0.00000000
2 4 1.50000  60000.00000 0.00000000
2 4 1.50000  65000.00000 0.00000000
2 4 1.50000  70000.00000 0.00000000
2 4 1.50000  75000.00000 0.00000000
2 4 1.50000  80000.00000 0.00000000
2 4 1.50000  85000.00000 0.00000000
2 4 1.50000  90000.00000 0.00000000
2 4 1.50000  95000.00000 0.00000000
2 4 1.50000 100000.00000 0.00000000
2 4 2.00000   5000.00000 0.00000000
2 4 2.00000  10000.00000 0.00000000
2 4 2.00000  15000.00000 0.00000000
2 4 2.00000  20000.00000 0.00000000
2 4 2.00000  25000.00000 0.00000000
2 4 2.00000  30000.00000 0.00000000
2 4 2.00000  35000.00000 0.00000000
2 4 2.00000  40000.00000 0.00000000
2 4 2.00000  45000.00000 0.00000000
2 4 2.00000  50000.00000 0.00000000
2 4 2.00000  55000.00000 0.00000000
2 4 2.00000  60000.00000 0.00000000
2 4 2.00000  65000.00000 0.00000000
2 4 2.00000  70000.00000 0.00000000
2 4 2.00000  75000.00000 0.00000000
2 4 2.00000  80000.00000 0.00000000
2 4 2.00000  85000.00000 0.00000000
2 4 2.00000  90000.00000 0.00000000
2 4 2.00000  95000.00000 0.00000000
2 4 2.00000 100000.00000 0.00000000
2 4 2.50000   5000.00000 0.00000000
2 4 2.50000  10000.00000 0.00000000
2 4 2.50000  15000.00000 0.00000000
2 4 2.50000  20000.00000 0.00000000
2 4 2.50000  25000.00000 0.00000000
2 4 2.50000  30000.00000 0.00000000
2 4 2.50000  35000.00000 0.00000000
2 4 2.50000  40000.00000 0.00000000
2 4 2.50000  45000.00000 0.00000000
2 4 2.50000  50000.00000 0.00000000
2 4 2.50000  55000.00000 0.00000000
2 4 2.50000  60000.00000 0.00000000
2 4 2.50000  65000.00000 0.00000000
2 4 2.50000  70000.00000 0.00000000
2 4 2.50000  75000.00000 0.00000000
2 4 2.50000  80000.00000 0.00000000
2 4 2.50000  85000.00000 0.00000000
2 4 2.50000  90000.00000 0.00000000
2 4 2.50000  95000.00000 0.00000000
2 4 2.50000 100000.00000 0.00000000
2 4 3.00000   5000.00000 0.00000000
2 4 3.00000  10000.00000 0.00000000
2 4 3.00000  15000.00000 0.00000000
2 4 3.00000  20000.00000 0.00000000
2 4 3.00000  25000.00000 0.00000000
2 4 3.00000  30000.00000 0.00000000
2 4 3.00000  35000.00000 0.00000000
2 4 3.00000  40000.00000 0.00000000
2 4 3.00000  45000.00000 0.00000000
2 4 3.00000  50000.00000 0.00000000
2 4 3.00000  55000.00000 0.00000000
2 4 3.00000  60000.00000 0.00000000
2 4 3.00000  65000.00000 0.00000000
2 4 3.00000  70000.00000 0.00000000
2 4 3.00000  75000.00000 0.00000000
2 4 3.00000  80000.00000 0.00000000
2 4 3.00000  85000.00000 0.00000000
2 4 3.00000  90000.00000 0.00000000
2 4 3.00000  95000.00000 0.00000000
2 4 3.00000 100000.00000 0.00000000
2 4 3.50000   5000.00000 0.00000000
2 4 3.50000  10000.00000 0.00000000
2 4 3.50000  15000.00000 0.00000000
2 4 3.50000  20000.00000 0.00000000
2 4 3.50000  25000.00000 0.00000000
2 4 3.50000  30000.00000 0.00000000
2 4 3.50000  35000.00000 0.00000000
2 4 3.50000  40000.00000 0.00000000
2 4 3.50000  45000.00000 0.00000000
2 4 3.50000  50000.00000 0.00000000
2 4 3.50000  55000.00000 0.00000000
2 4 3.50000  60000.00000 0.00000000
2 4 3.50000  65000.00000 0.00000000
2 4 3.50000  70000.00000 0.00000000
2 4 3.50000  75000.00000 0.00000000
2 4 3.50000  80000.00000 0.00000000
2 4 3.50000  85000.00000 0.00000000
2 4 3.50000  90000.00000 0.00000000
2 4 3.50000  95000.00000 0.00000000
2 4 3.50000 100000.00000 0.00000000
2 4 4.00000   5000.00000 0.00000000
2 4 4.00000  10000.00000 0.00000000
2 4 4.00000  15000.00000 0.00000000
2 4 4.00000  20000.00000 0.00000000
2 4 4.00000  25000.00000 0.00000000
2 4 4.00000  30000.00000 0.00000000
2 4 4.00000  35000.00000 0.00000000
2 4 4.00000  40000.00000 0.00000000
2 4 4.00000  45000.00000 0.00000000
2 4 4.00000  50000.00000 0.00000000
2 4 4.00000  55000.00000 0.00000000
2 4 4.00000  60000.00000 0.00000000
2 4 4.00000  65000.00000 0.00000000
2 4 4.00000  70000.00000 0.00000000
2 4 4.00000  75000.00000 0.00000000
2 4 4.00000  80000.00000 0.00000000
2 4 4.00000  85000.00000 0.00000000
2 4 4.00000  90000.00000 0.00000000
2 4 4.00000  95000.00000 0.00000000
2 4 4.00000 100000.00000 0.00000000
2 4 4.50000   5000.00000 0.00000000
2 4 4.50000  10000.00000 0.00000000
2 4 4.50000  15000.00000 0.00000000
2 4 4.50000  20000.00000 0.00000000
2 4 4.50000  25000.00000 0.00000000
2 4 4.50000  30000.00000 0.00000000
2 4 4.50000  35000.00000 0.00000000
2 4 4.50000  40000.00000 0.00000000
2 4 4.50000  45000.00000 0.00000000
2 4 4.50000  50000.00000 0.00000000
2 4 4.50000  55000.00000 0.00000000
2 4 4.50000  60000.00000 0.00000000
2 4 4.50000  65000.00000 0.00000000
2 4 4.50000  70000.00000 0.00000000
2 4 4.50000  75000.00000 0.00000000
2 4 4.50000  80000.00000 0.00000000
2 4 4.50000  85000.00000 0.00000000
2 4 4.50000  90000.00000 0.00000000
2 4 4.50000  95000.00000 0.00000000
2 4 4.50000 100000.00000 0.00000000
2 4 5.00000   5000.00000 0.00000000
2 4 5.00000  10000.00000 0.00000000
2 4 5.00000  15000.00000 0.00000000
2 4 5.00000  20000.00000 0.00000000
2 4 5.00000  25000.00000 0.00000000
2 4 5.00000  30000.00000 0.00000000
2 4 5.00000  35000.00000 0.00000000
2 4 5.00000  40000.00000 0.00000000
2 4 5.00000  45000.00000 0.00000000
2 4 5.00000  50000.00000 0.00000000
2 4 5.00000  55000.00000 0.00000000
2 4 5.00000  60000.00000 0.00000000
2 4 5.00000  65000.00000 0.00000000
2 4 5.00000  70000.00000 0.00000000
2 4 5.00000  75000.00000 0.00000000
2 4 5.00000  80000.00000 0.00000000
2 4 5.00000  85000.00000 0.00000000
2 4 5.00000  90000.00000 0.00000000
2 4 5.00000  95000.00000 0.00000000
2 4 5.00000 100000.00000 0.00000000
2 4 5.50000   5000.00000 0.00000000
2 4 5.50000  10000.00000 0.00000000
2 4 5.50000  15000.00000 0.00000000
2 4 5.50000  20000.00000 0.00000000
2 4 5.50000  25000.00000 0.00000000
2 4 5.50000  30000.00000 0.00000000
2 4 5.50000  35000.00000 0.00000000
2 4 5.50000  40000.00000 0.00000000
2 4 5.50000  45000.00000 0.00000000
2 4 5.50000  50000.00000 0.00000000
2 4 5.50000  55000.00000 0.00000000
2 4 5.50000  60000.00000 0.00000000
2 4 5.50000  65000.00000 0.00000000
2 4 5.50000  70000.00000 0.00000000
2 4 5.50000  75000.00000 0.00000000
2 4 5.50000  80000.00000 0.00000000
2 4 5.50000  85000.00000 0.00000000
2 4 5.50000  90000.00000 0.00000000
2 4 5.50000  95000.00000 0.00000000
2 4 5.50000 100000.00000 0.00000000
2 4 6.00000   5000.00000 0.00000000
2 4 6.00000  10000.00000 0.00000000
2 4 6.00000  15000.00000 0.00000000
2 4 6.00000  20000.00000 0.00000000
2 4 6.00000  25000.00000 0.00000000
2 4 6.00000  30000.00000 0.00000000
2 4 6.00000  35000.00000 0.00000000
2 4 6.00000  40000.00000 0.00000000
2 4 6.00000  45000.00000 0.00000000
2 4 6.00000  50000.00000 0.00000000
2 4 6.00000  55000.00000 0.00000000
2 4 6.00000  60000.00000 0.00000000
2 4 6.00000  65000.00000 0.00000000
2 4 6.00000  70000.00000 0.00000000
2 4 6.00000  75000.00000 0.00000000
2 4 6.00000  80000.00000 0.00000000
2 4 6.00000  85000.00000 0.00000000
2 4 6.00000  90000.00000 0.00000000
2 4 6.00000  95000.00000 0.00000000
2 4 6.00000 100000.00000 0.00000000
2 4 6.50000   5000.00000 0.00000000
2 4 6.50000  10000.00000 0.00000000
2 4 6.50000  15000.00000 0.00000000
2 4 6.50000  20000.00000 0.00000000
2 4 6.50000  25000.00000 0.00000000
2 4 6.50000  30000.00000 0.00000000
2 4 6.50000  35000.00000 0.00000000
2 4 6.50000  40000.00000 0.00000000
2 4 6.50000  45000.00000 0.00000000
2 4 6.50000  50000.00000 0.00000000
2 4 6.50000  55000.00000 0.00000000
2 4 6.50000  60000.00000 0.00000000
2 4 6.50000  65000.00000 0.00000000
2 4 6.50000  70000.00000 0.00000000
2 4 6.50000  75000.00000 0.00000000
2 4 6.50000  80000.00000 0.00000000
2 4 6.50000  85000.00000 0.00000000
2 4 6.50000  90000.00000 0.00000000
2 4 6.50000  95000.00000 0.00000000
2 4 6.50000 100000.00000 0.00000000
2 4 7.00000   5000.00000 0.00000000
2 4 7.00000  10000.00000 0.00000000
2 4 7.00000  15000.00000 0.00000000
2 4 7.00000  20000.00000 0.00000000
2 4 7.00000  25000.00000 0.00000000
2 4 7.00000  30000.00000 0.00000000
2 4 7.00000  35000.00000 0.00000000
2 4 7.00000  40000.00000 0.00000000
2 4 7.00000  45000.00000 0.00000000
2 4 7.00000  50000.00000 0.00000000
2 4 7.00000  55000.00000 0.00000000
2 4 7.00000  60000.00000 0.00000000
2 4 7.00000  65000.00000 0.00000000
2 4 7.00000  70000.00000 0.00000000
2 4 7.00000  75000.00000 0.00000000
2 4 7.00000  80000.00000 0.00000000
2 4 7.00000  85000.00000 0.00000000
2 4 7.00000  90000.00000 0.00000000
2 4 7.00000  95000.00000 0.00000000
2 4 7.00000 100000.00000 0.00000000
2 4 7.50000   5000.00000 0.00000000
2 4 7.50000  10000.00000 0.00000000
2 4 7.50000  15000.00000 0.00000000
2 4 7.50000  20000.00000 0.00000000
2 4 7.50000  25000.00000 0.00000000
2 4 7.50000  30000.00000 0.00000000
2 4 7.50000  35000.00000 0.00000000
2 4 7.50000  40000.00000 0.00000000
2 4 7.50000  45000.00000 0.00000000
2 4 7.50000  50000.00000 0.00000000
2 4 7.50000  55000.00000 0.00000000
2 4 7.50000  60000.00000 0.00000000
2 4 7.50000  65000.00000 0.00000000
2 4 7.50000  70000.00000 0.00000000
2 4 7.50000  75000.00000 0.00000000
2 4 7.50000  80000.00000 0.00000000
2 4 7.50000  85000.00000 0.00000000
2 4 7.50000  90000.00000 0.00000000
2 4 7.50000  95000.00000 0.00000000
2 4 7.50000 100000.00000 0.00000000
2 4 8.00000   5000.00000 0.00000000
2 4 8.00000  10000.00000 0.00000000
2 4 8.00000  15000.00000 0.00000000
2 4 8.00000  20000.00000 0.00000000
2 4 8.00000  25000.00000 0.00000000
2 4 8.00000  30000.00000 0.00000000
2 4 8.00000  35000.00000 0.00000000
2 4 8.00000  40000.00000 0.00000000
2 4 8.00000  45000.00000 0.00000000
2 4 8.00000  50000.00000 0.00000000
2 4 8.00000  55000.00000 0.00000000
2 4 8.00000  60000.00000 0.00000000
2 4 8.00000  65000.00000 0.00000000
2 4 8.00000  70000.00000 0.00000000
2 4 8.00000  75000.00000 0.00000000
2 4 8.00000  80000.00000 0.00000000
2 4 8.00000  85000.00000 0.00000000
2 4 8.00000  90000.00000 0.00000000
2 4 8.00000  95000.00000 0.00000000
2 4 8.00000 100000.00000 0.00000000
3 1 0.50000   5000.00000 0.00000000
3 1 0.50000  10000.00000 0.00000000
3 1 0.50000  15000.00000 0.00000000
3 1 0.50000  20000.00000 0.00000000
3 1 0.50000  25000.00000 0.00000000
3 1 0.50000  30000.00000 0.00000000
3 1 0.50000  35000.00000 0.00000000
3 1 0.50000  40000.00000 0.00000000
3 1 0.50000  45000.00000 0.00000000
3 1 0.50000  50000.00000 0.00000000
3 1 0.50000  55000.00000 0.00000000
3 1 0.50000  60000.00000 0.00000000
3 1 0.50000  65000.00000 0.00000000
3 1 0.50000  70000.00000 0.00000000
3 1 0.50000  75000.00000 0.00000000
3 1 0.50000  80000.00000 0.00000000
3 1 0.50000  85000.00000 0.00000000
3 1 0.50000  90000.00000 0.00000000
3 1 0.50000  95000.00000 0.00000000
3 1 0.50000 100000.00000 0.00000000
3 1 1.00000   5000.00000 0.00000000
3 1 1.00000  10000.00000 0.00000000
3 1 1.00000  15000.00000 0.00000000
3 1 1.00000  20000.00000 0.00000000
3 1 1.00000  25000.00000 0.00000000
3 1 1.00000  30000.00000 0.00000000
3 1 1.00000  35000.00000 0.00000000
3 1 1.00000  40000.00000 0.00000000
3 1 1.00000  45000.00000 0.00000000
3 1 1.00000  50000.00000 0.00000000
3 1 1.00000  55000.00000 0.00000000
3 1 1.00000  60000.00000 0.00000000
3 1 1.00000  65000.00000 0.00000000
3 1 1.00000  70000.00000 0.00000000
3 1 1.00000  75000.00000 0.00000000
3 1 1.00000  80000.00000 0.00000000
3 1 1.00000  85000.00000 0.00000000
3 1 1.00000  90000.00000 0.00000000
3 1 1.00000  95000.00000 0.00000000
3 1 1.00000 100000.00000 0.00000000
3 1 1.50000   5000.00000 0.00000000
3 1 1.50000  10000.00000 0.00000000
3 1 1.50000  15000.00000 0.00000000
3 1 1.50000  20000.00000 0.00000000
3 1 1.50000  25000.00000 0.00000000
3 1 1.50000  30000.00000 0.00000000
3 1 1.50000  35000.00000 0.00000000
3 1 1.50000  40000.00000 0.00000000
3 1 1.50000  45000.00000 0.00000000
3 1 1.50000  50000.00000 0.00000000
3 1 1.50000  55000.00000 0.00000000
3 1 1.50000  60000.00000 0.00000000
3 1 1.50000  65000.00000 0.00000000
3 1 1.50000  70000.00000 0.00000000
3 1 1.50000  75000.00000 0.00000000
3 1 1.50000  80000.00000 0.00000000
3 1 1.50000  85000.00000 0.00000000
3 1 1.50000  90000.00000 0.00000000
3 1 1.50000  95000.00000 0.00000000
3 1 1.50000 100000.00000 0.00000000
3 1 2.00000   5000.00000 0.00000000
3 1 2.00000  10000.00000 0.00000000
3 1 2.00000  15000.00000 0.00000000
3 1 2.00000  20000.00000 0.00000000
3 1 2.00000  25000.00000 0.00000000
3 1 2.00000  30000.00000 0.00000000
3 1 2.00000  35000.00000 0.00000000
3 1 2.00000  40000.00000 0.00000000
3 1 2.00000  45000.00000 0.00000000
3 1 2.00000  50000.00000 0.00000000
3 1 2.00000  55000.00000 0.00000000
3 1 2.00000  60000.00000 0.00000000
3 1 2.00000  65000.00000 0.00000000
3 1 2.00000  70000.00000 0.00000000
3 1 2.00000  75000.00000 0.00000000
3 1 2.00000  80000.00000 0.00000000
3 1 2.00000  85000.00000 0.00000000
3 1 2.00000  90000.00000 0.00000000
3 1 2.00000  95000.00000 0.00000000
3 1 2.00000 100000.00000 0.00000000
3 1 2.50000   5000.00000 0.00000000
3 1 2.50000  10000.00000 0.00000000
3 1 2.50000  15000.00000 0.00000000
3 1 2.50000  20000.00000 0.00000000
3 1 2.50000  25000.00000 0.00000000
3 1 2.50000  30000.00000 0.00000000
3 1 2.50000  35000.00000 0.00000000
3 1 2.50000  40000.00000 0.00000000
3 1 2.50000  45000.00000 0.00000000
3 1 2.50000  50000.00000 0.00000000
3 1 2.50000  55000.00000 0.00000000
3 1 2.50000  60000.00000 0.00000000
3 1 2.50000  65000.00000 0.00000000
3 1 2.50000  70000.00000 0.00000000
3 1 2.50000  75000.00000 0.00000000
3 1 2.50000  80000.00000 0.00000000
3 1 2.50000  85000.00000 0.00000000
3 1 2.50000  90000.00000 0.00000000
3 1 2.50000  95000.00000 0.00000000
3 1 2.50000 100000.00000 0.00000000
3 1 3.00000   5000.00000 0.00000000
3 1 3.00000  10000.00000 0.00000000
3 1 3.00000  15000.00000 0.00000000
3 1 3.00000  20000.00000 0.00000000
3 1 3.00000  25000.00000 0.00000000
3 1 3.00000  30000.00000 0.00000000
3 1 3.00000  35000.00000 0.00000000
3 1 3.00000  40000.00000 0.00000000
3 1 3.00000  45000.00000 0.00000000
3 1 3.00000  50000.00000 0.00000000
3 1 3.00000  55000.00000 0.00000000
3 1 3.00000  60000.00000 0.00000000
3 1 3.00000  65000.00000 0.00000000
3 1 3.00000  70000.00000 0.00000000
3 1 3.00000  75000.00000 0.00000000
3 1 3.00000  80000.00000 0.00000000
3 1 3.00000  85000.00000 0.00000000
3 1 3.00000  90000.00000 0.00000000
3 1 3.00000  95000.00000 0.00000000
3 1 3.00000 100000.00000 0.00000000
3 1 3.50000   5000.00000 0.00000000
3 1 3.50000  10000.00000 0.00000000
3 1 3.50000  15000.00000 0.00000000
3 1 3.50000  20000.00000 0.00000000
3 1 3.50000  25000.00000 0.00000000
3 1 3.50000  30000.00000 0.00000000
3 1 3.50000  35000.00000 0.00000000
3 1 3.50000  40000.00000 0.00000000
3 1 3.50000  45000.00000 0.00000000
3 1 3.50000  50000.00000 0.00000000
3 1 3.50000  55000.00000 0.00000000
3 1 3.50000  60000.00000 0.00000000
3 1 3.50000  65000.00000 0.00000000
3 1 3.50000  70000.00000 0.00000000
3 1 3.50000  75000.00000 0.00000000
3 1 3.50000  80000.00000 0.00000000
3 1 3.50000  85000.00000 0.00000000
3 1 3.50000  90000.00000 0.00000000
3 1 3.50000  95000.00000 0.00000000
3 1 3.50000 100000.00000 0.00000000
3 1 4.00000   5000.00000 0.00000000
3 1 4.00000  10000.00000 0.00000000
3 1 4.00000  15000.00000 0.00000000
3 1 4.00000  20000.00000 0.00000000
3 1 4.00000  25000.00000 0.00000000
3 1 4.00000  30000.00000 0.00000000
3 1 4.00000  35000.00000 0.00000000
3 1 4.00000  40000.00000 0.00000000
3 1 4.00000  45000.00000 0.00000000
3 1 4.00000  50000.00000 0.00000000
3 1 4.00000  55000.00000 0.00000000
3 1 4.00000  60000.00000 0.00000000
3 1 4.00000  65000.00000 0.00000000
3 1 4.00000  70000.00000 0.00000000
3 1 4.00000  75000.00000 0.00000000
3 1 4.00000  80000.00000 0.00000000
3 1 4.00000  85000.00000 0.00000000
3 1 4.00000  90000.00000 0.00000000
3 1 4.00000  95000.00000 0.00000000
3 1 4.00000 100000.00000 0.00000000
3 1 4.50000   5000.00000 0.00000000
3 1 4.50000  10000.00000 0.00000000
3 1 4.50000  15000.00000 0.00000000
3 1 4.50000  20000.00000 0.00000000
3 1 4.50000  25000.00000 0.00000000
3 1 4.50000  30000.00000 0.00000000
3 1 4.50000  35000.00000 0.00000000
3 1 4.50000  40000.00000 0.00000000
3 1 4.50000  45000.00000 0.00000000
3 1 4.50000  50000.00000 0.00000000
3 1 4.50000  55000.00000 0.00000000
3 1 4.50000  60000.00000 0.00000000
3 1 4.50000  65000.00000 0.00000000
3 1 4.50000  70000.00000 0.00000000
3 1 4.50000  75000.00000 0.00000000
3 1 4.50000  80000.00000 0.00000000
3 1 4.50000  85000.00000 0.00000000
3 1 4.50000  90000.00000 0.00000000
3 1 4.50000  95000.00000 0.00000000
3 1 4.50000 100000.00000 0.00000000
3 1 5.00000   5000.00000 0.00000000
3 1 5.00000  10000.00000 0.00000000
3 1 5.00000  15000.00000 0.00000000
3 1 5.00000  20000.00000 0.00000000
3 1 5.00000  25000.00000 0.00000000
3 1 5.00000  30000.00000 0.00000000
3 1 5.00000  35000.00000 0.00000000
3 1 5.00000  40000.00000 0.00000000
3 1 5.00000  45000.00000 0.00000000
3 1 5.00000  50000.00000 0.00000000
3 1 5.00000  55000.00000 0.00000000
3 1 5.00000  60000.00000 0.00000000
3 1 5.00000  65000.00000 0.00000000
3 1 5.00000  70000.00000 0.00000000
3 1 5.00000  75000.00000 0.00000000
3 1 5.00000  80000.00000 0.00000000
3 1 5.00000  85000.00000 0.00000000
3 1 5.00000  90000.00000 0.00000000
3 1 5.00000  95000.00000 0.00000000
3 1 5.00000 100000.00000 0.00000000
3 1 5.50000   5000.00000 0.00000000
3 1 5.50000  10000.00000 0.00000000
3 1 5.50000  15000.00000 0.00000000
3 1 5.50000  20000.00000 0.00000000
3 1 5.50000  25000.00000 0.00000000
3 1 5.50000  30000.00000 0.00000000
3 1 5.50000  35000.00000 0.00000000
3 1 5.50000  40000.00000 0.00000000
3 1 5.50000  45000.00000 0.00000000
3 1 5.50000  50000.00000 0.00000000
3 1 5.50000  55000.00000 0.00000000
3 1 5.50000  60000.00000 0.00000000
3 1 5.50000  65000.00000 0.00000000
3 1 5.50000  70000.00000 0.00000000
3 1 5.50000  75000.00000 0.00000000
3 1 5.50000  80000.00000 0.00000000
3 1 5.50000  85000.00000 0.00000000
3 1 5.50000  90000.00000 0.00000000
3 1 5.50000  95000.00000 0.00000000
3 1 5.50000 100000.00000 0.00000000
3 1 6.00000   5000.00000 0.00000000
3 1 6.00000  10000.00000 0.00000000
3 1 6.00000  15000.00000 0.00000000
3 1 6.00000  20000.00000 0.00000000
3 1 6.00000  25000.00000 0.00000000
3 1 6.00000  30000.00000 0.00000000
3 1 6.00000  35000.00000 0.00000000
3 1 6.00000  40000.00000 0.00000000
3 1 6.00000  45000.00000 0.00000000
3 1 6.00000  50000.00000 0.00000000
3 1 6.00000  55000.00000 0.00000000
3 1 6.00000  60000.00000 0.00000000
3 1 6.00000  65000.00000 0.00000000
3 1 6.00000  70000.00000 0.00000000
3 1 6.00000  75000.00000 0.00000000
3 1 6.00000  80000.00000 0.00000000
3 1 6.00000  85000.00000 0.00000000
3 1 6.00000  90000.00000 0.00000000
3 1 6.00000  95000.00000 0.00000000
3 1 6.00000 100000.00000 0.00000000
3 1 6.50000   5000.00000 0.00000000
3 1 6.50000  10000.00000 0.00000000
3 1 6.50000  15000.00000 0.00000000
3 1 6.50000  20000.00000 0.00000000
3 1 6.50000  25000.00000 0.00000000
3 1 6.50000  30000.00000 0.00000000
3 1 6.50000  35000.00000 0.00000000
3 1 6.50000  40000.00000 0.00000000
3 1 6.50000  45000.00000 0.01291001
3 1 6.50000  50000.00000 0.00000000
3 1 6.50000  55000.00000 0.00000000
3 1 6.50000  60000.00000 0.00000000
3 1 6.50000  65000.00000 0.00000000
3 1 6.50000  70000.00000 0.00000000
3 1 6.50000  75000.00000 0.00000000
3 1 6.50000  80000.00000 0.00000000
3 1 6.50000  85000.00000 0.00000000
3 1 6.50000  90000.00000 0.00000000
3 1 6.50000  95000.00000 0.00000000
3 1 6.50000 100000.00000 0.00000000
3 1 7.00000   5000.00000 0.10703097
3 1 7.00000  10000.00000 0.11377389
3 1 7.00000  15000.00000 0.12073893
3 1 7.00000  20000.00000 0.12644788
3 1 7.00000  25000.00000 0.13408198
3 1 7.00000  30000.00000 0.13395762
3 1 7.00000  35000.00000 0.12188396
3 1 7.00000  40000.00000 0.13161461
3 1 7.00000  45000.00000 0.12360381
3 1 7.00000  50000.00000 0.12337881
3 1 7.00000  55000.00000 0.12046208
3 1 7.00000  60000.00000 0.12346907
3 1 7.00000  65000.00000 0.11382293
3 1 7.00000  70000.00000 0.12151884
3 1 7.00000  75000.00000 0.12409733
3 1 7.00000  80000.00000 0.12697399
3 1 7.00000  85000.00000 0.12649171
3 1 7.00000  90000.00000 0.13110674
3 1 7.00000  95000.00000 0.12032387
3 1 7.00000 100000.00000 0.12961553
3 1 7.50000   5000.00000 0.12552155
3 1 7.50000  10000.00000 0.12328896
3 1 7.50000  15000.00000 0.11864997
3 1 7.50000  20000.00000 0.11699996
3 1 7.50000  25000.00000 0.13203557
3 1 7.50000  30000.00000 0.13337572
3 1 7.50000  35000.00000 0.13362537
3 1 7.50000  40000.00000 0.12324378
3 1 7.50000  45000.00000 0.12780201
3 1 7.50000  50000.00000 0.13017151
3 1 7.50000  55000.00000 0.12543249
3 1 7.50000  60000.00000 0.12211158
3 1 7.50000  65000.00000 0.12918620
3 1 7.50000  70000.00000 0.13085260
3 1 7.50000  75000.00000 0.12472257
3 1 7.50000  80000.00000 0.12897099
3 1 7.50000  85000.00000 0.13932438
3 1 7.50000  90000.00000 0.11949005
3 1 7.50000  95000.00000 0.12115251
3 1 7.50000 100000.00000 0.12463347
3 1 8.00000   5000.00000 0.11234915
3 1 8.00000  10000.00000 0.13178338
3 1 8.00000  15000.00000 0.11832178
3 1 8.00000  20000.00000 0.12552180
3 1 8.00000  25000.00000 0.11125607
3 1 8.00000  30000.00000 0.12788946
3 1 8.00000  35000.00000 0.11976846
3 1 8.00000  40000.00000 0.12793298
3 1 8.00000  45000.00000 0.12364881
3 1 8.00000  50000.00000 0.12283732
3 1 8.00000  55000.00000 0.12013920
3 1 8.00000  60000.00000 0.13864491
3 1 8.00000  65000.00000 0.12836626
3 1 8.00000  70000.00000 0.11005099
3 1 8.00000  75000.00000 0.12987230
3 1 8.00000  80000.00000 0.12183811
3 1 8.00000  85000.00000 0.12538896
3 1 8.00000  90000.00000 0.13190811
3 1 8.00000  95000.00000 0.12324388
3 1 8.00000 100000.00000 0.11685761
3 2 0.50000   5000.00000 0.00000000
3 2 0.50000  10000.00000 0.00000000
3 2 0.50000  15000.00000 0.00000000
3 2 0.50000  20000.00000 0.00000000
3 2 0.50000  25000.00000 0.00000000
3 2 0.50000  30000.00000 0.00000000
3 2 0.50000  35000.00000 0.00000000
3 2 0.50000  40000.00000 0.00000000
3 2 0.50000  45000.00000 0.00000000
3 2 0.50000  50000.00000 0.00000000
3 2 0.50000  55000.00000 0.00000000
3 2 0.50000  60000.00000 0.00000000
3 2 0.50000  65000.00000 0.00000000
3 2 0.50000  70000.00000 0.00000000
3 2 0.50000  75000.00000 0.00000000
3 2 0.50000  80000.00000 0.00000000
3 2 0.50000  85000.00000 0.00000000
3 2 0.50000  90000.00000 0.00000000
3 2 0.50000  95000.00000 0.00000000
3 2 0.50000 100000.00000 0.00000000
3 2 1.00000   5000.00000 0.00000000
3 2 1.00000  10000.00000 0.00000000
3 2 1.00000  15000.00000 0.00000000
3 2 1.00000  20000.00000 0.00000000
3 2 1.00000  25000.00000 0.00000000
3 2 1.00000  30000.00000 0.00000000
3 2 1.00000  35000.00000 0.00000000
3 2 1.00000  40000.00000 0.00000000
3 2 1.00000  45000.00000 0.00000000
3 2 1.00000  50000.00000 0.00000000
3 2 1.00000  55000.00000 0.00000000
3 2 1.00000  60000.00000 0.00000000
3 2 1.00000  65000.00000 0.00000000
3 2 1.00000  70000.00000 0.00000000
3 2 1.00000  75000.00000 0.00000000
3 2 1.00000  80000.00000 0.00000000
3 2 1.00000  85000.00000 0.00000000
3 2 1.00000  90000.00000 0.00000000
3 2 1.00000  95000.00000 0.00000000
3 2 1.00000 100000.00000 0.00000000
3 2 1.50000   5000.00000 0.00000000
3 2 1.50000  10000.00000 0.00000000
3 2 1.50000  15000.00000 0.00000000
3 2 1.50000  20000.00000 0.00000000
3 2 1.50000  25000.00000 0.00000000
3 2 1.50000  30000.00000 0.00000000
3 2 1.50000  35000.00000 0.00000000
3 2 1.50000  40000.00000 0.00000000
3 2 1.50000  45000.00000 0.00000000
3 2 1.50000  50000.00000 0.00000000
3 2 1.50000  55000.00000 0.00000000
3 2 1.50000  60000.00000 0.00000000
3 2 1.50000  65000.00000 0.00000000
3 2 1.50000  70000.00000 0.00000000
3 2 1.50000  75000.00000 0.00000000
3 2 1.50000  80000.00000 0.00000000
3 2 1.50000  85000.00000 0.00000000
3 2 1.50000  90000.00000 0.00000000
3 2 1.50000  95000.00000 0.00000000
3 2 1.50000 100000.00000 0.00000000
3 2 2.00000   5000.00000 0.00000000
3 2 2.00000  10000.00000 0.00000000
3 2 2.00000  15000.00000 0.00000000
3 2 2.00000  20000.00000 0.00000000
3 2 2.00000  25000.00000 0.00000000
3 2 2.00000  30000.00000 0.00000000
3 2 2.00000  35000.00000 0.00000000
3 2 2.00000  40000.00000 0.00000000
3 2 2.00000  45000.00000 0.00000000
3 2 2.00000  50000.00000 0.00000000
3 2 2.00000  55000.00000 0.00000000
3 2 2.00000  60000.00000 0.00000000
3 2 2.00000  65000.00000 0.00000000
3 2 2.00000  70000.00000 0.00000000
3 2 2.00000  75000.00000 0.00000000
3 2 2.00000  80000.00000 0.00000000
3 2 2.00000  85000.00000 0.00000000
3 2 2.00000  90000.00000 0.00000000
3 2 2.00000  95000.00000 0.00000000
3 2 2.00000 100000.00000 0.00000000
3 2 2.50000   5000.00000 0.00000000
3 2 2.50000  10000.00000 0.00000000
3 2 2.50000  15000.00000 0.00000000
3 2 2.50000  20000.00000 0.00000000
3 2 2.50000  25000.00000 0.00000000
3 2 2.50000  30000.00000 0.00000000
3 2 2.50000  35000.00000 0.00000000
3 2 2.50000  40000.00000 0.00000000
3 2 2.50000  45000.00000 0.00000000
3 2 2.50000  50000.00000 0.00000000
3 2 2.50000  55000.00000 0.00000000
3 2 2.50000  60000.00000 0.00000000
3 2 2.50000  65000.00000 0.00000000
3 2 2.50000  70000.00000 0.00000000
3 2 2.50000  75000.00000 0.00000000
3 2 2.50000  80000.00000 0.00000000
3 2 2.50000  85000.00000 0.00000000
3 2 2.50000  90000.00000 0.00000000
3 2 2.50000  95000.00000 0.00000000
3 2 2.50000 100000.00000 0.00000000
3 2 3.00000   5000.00000 0.00000000
3 2 3.00000  10000.00000 0.00000000
3 2 3.00000  15000.00000 0.00000000
3 2 3.00000  20000.00000 0.00000000
3 2 3.00000  25000.00000 0.00000000
3 2 3.00000  30000.00000 0.00000000
3 2 3.00000  35000.00000 0.00000000
3 2 3.00000  40000.00000 0.00000000
3 2 3.00000  45000.00000 0.00000000
3 2 3.00000  50000.00000 0.00000000
3 2 3.00000  55000.00000 0.00000000
3 2 3.00000  60000.00000 0.00000000
3 2 3.00000  65000.00000 0.00000000
3 2 3.00000  70000.00000 0.00000000
3 2 3.00000  75000.00000 0.00000000
3 2 3.00000  80000.00000 0.00000000
3 2 3.00000  85000.00000 0.00000000
3 2 3.00000  90000.00000 0.00000000
3 2 3.00000  95000.00000 0.00000000
3 2 3.00000 100000.00000 0.00000000
3 2 3.50000   5000.00000 0.00000000
3 2 3.50000  10000.00000 0.00000000
3 2 3.50000  15000.00000 0.00000000
3 2 3.50000  20000.00000 0.00000000
3 2 3.50000  25000.00000 0.00000000
3 2 3.50000  30000.00000 0.00000000
3 2 3.50000  35000.00000 0.00000000
3 2 3.50000  40000.00000 0.00000000
3 2 3.50000  45000.00000 0.00000000
3 2 3.50000  50000.00000 0.00000000
3 2 3.50000  55000.00000 0.00000000
3 2 3.50000  60000.00000 0.00000000
3 2 3.50000  65000.00000 0.00000000
3 2 3.50000  70000.00000 0.00000000
3 2 3.50000  75000.00000 0.00000000
3 2 3.50000  80000.00000 0.00000000
3 2 3.50000  85000.00000 0.00000000
3 2 3.50000  90000.00000 0.00000000
3 2 3.50000  95000.00000 0.00000000
3 2 3.50000 100000.00000 0.00000000
3 2 4.00000   5000.00000 0.00000000
3 2 4.00000  10000.00000 0.00000000
3 2 4.00000  15000.00000 0.00000000
3 2 4.00000  20000.00000 0.00000000
3 2 4.00000  25000.00000 0.00000000
3 2 4.00000  30000.00000 0.00000000
3 2 4.00000  35000.00000 0.00000000
3 2 4.00000  40000.00000 0.00000000
3 2 4.00000  45000.00000 0.00000000
3 2 4.00000  50000.00000 0.00000000
3 2 4.00000  55000.00000 0.00000000
3 2 4.00000  60000.00000 0.00000000
3 2 4.00000  65000.00000 0.00000000
3 2 4.00000  70000.00000 0.00000000
3 2 4.00000  75000.00000 0.00000000
3 2 4.00000  80000.00000 0.00000000
3 2 4.00000  85000.00000 0.00000000
3 2 4.00000  90000.00000 0.00000000
3 2 4.00000  95000.00000 0.00000000
3 2 4.00000 100000.00000 0.00000000
3 2 4.50000   5000.00000 0.00000000
3 2 4.50000  10000.00000 0.00000000
3 2 4.50000  15000.00000 0.00000000
3 2 4.50000  20000.00000 0.00000000
3 2 4.50000  25000.00000 0.00000000
3 2 4.50000  30000.00000 0.00000000
3 2 4.50000  35000.00000 0.00000000
3 2 4.50000  40000.00000 0.00000000
3 2 4.50000  45000.00000 0.00000000
3 2 4.50000  50000.00000 0.00000000
3 2 4.50000  55000.00000 0.00000000
3 2 4.50000  60000.00000 0.00000000
3 2 4.50000  65000.00000 0.00000000
3 2 4.50000  70000.00000 0.00000000
3 2 4.50000  75000.00000 0.00000000
3 2 4.50000  80000.00000 0.00000000
3 2 4.50000  85000.00000 0.00000000
3 2 4.50000  90000.00000 0.00000000
3 2 4.50000  95000.00000 0.00000000
3 2 4.50000 100000.00000 0.00000000
3 2 5.00000   5000.00000 0.00000000
3 2 5.00000  10000.00000 0.00000000
3 2 5.00000  15000.00000 0.00000000
3 2 5.00000  20000.00000 0.00000000
3 2 5.00000  25000.00000 0.00000000
3 2 5.00000  30000.00000 0.00000000
3 2 5.00000  35000.00000 0.00000000
3 2 5.00000  40000.00000 0.00000000
3 2 5.00000  45000.00000 0.00000000
3 2 5.00000  50000.00000 0.00000000
3 2 5.00000  55000.00000 0.00000000
3 2 5.00000  60000.00000 0.00000000
3 2 5.00000  65000.00000 0.00000000
3 2 5.00000  70000.00000 0.00000000
3 2 5.00000  75000.00000 0.00000000
3 2 5.00000  80000.00000 0.00000000
3 2 5.00000  85000.00000 0.00000000
3 2 5.00000  90000.00000 0.00000000
3 2 5.00000  95000.00000 0.00000000
3 2 5.00000 100000.00000 0.00000000
3 2 5.50000   5000.00000 0.50661462
3 2 5.50000  10000.00000 0.50288730
3 2 5.50000  15000.00000 0.50674394
3 2 5.50000  20000.00000 0.50775683
3 2 5.50000  25000.00000 0.50840629
3 2 5.50000  30000.00000 0.50469188
3 2 5.50000  35000.00000 0.50883405
3 2 5.50000  40000.00000 0.50764371
3 2 5.50000  45000.00000 0.50754591
3 2 5.50000  50000.00000 0.50910330
3 2 5.50000  55000.00000 0.50290202
3 2 5.50000  60000.00000 0.51065570
3 2 5.50000  65000.00000 0.50808003
3 2 5.50000  70000.00000 0.50598674
3 2 5.50000  75000.00000 0.51163308
3 2 5.50000  80000.00000 0.51113335
3 2 5.50000  85000.00000 0.50647198
3 2 5.50000  90000.00000 0.50683422
3 2 5.50000  95000.00000 0.51101197
3 2 5.50000 100000.00000 0.50400847
3 2 6.00000   5000.00000 0.50505463
3 2 6.00000  10000.00000 0.50346741
3 2 6.00000  15000.00000 0.50943600
3 2 6.00000  20000.00000 0.50717137
3 2 6.00000  25000.00000 0.49748422
3 2 6.00000  30000.00000 0.51089530
3 2 6.00000  35000.00000 0.50608776
3 2 6.00000  40000.00000 0.49890118
3 2 6.00000  45000.00000 0.50719490
3 2 6.00000  50000.00000 0.50288275
3 2 6.00000  55000.00000 0.51014365
3 2 6.00000  60000.00000 0.50604391
3 2 6.00000  65000.00000 0.50789509
3 2 6.00000  70000.00000 0.51271775
3 2 6.00000  75000.00000 0.51365806
3 2 6.00000  80000.00000 0.51716960
3 2 6.00000  85000.00000 0.50945696
3 2 6.00000  90000.00000 0.50523086
3 2 6.00000  95000.00000 0.50587921
3 2 6.00000 100000.00000 0.50439168
3 2 6.50000   5000.00000 0.50418492
3 2 6.50000  10000.00000 0.50711882
3 2 6.50000  15000.00000 0.49974693
3 2 6.50000  20000.00000 0.50662891
3 2 6.50000  25000.00000 0.50700925
3 2 6.50000  30000.00000 0.50853949
3 2 6.50000  35000.00000 0.50506605
3 2 6.50000  40000.00000 0.50280175
3 2 6.50000  45000.00000 0.51325860
3 2 6.50000  50000.00000 0.50704200
3 2 6.50000  55000.00000 0.51130823
3 2 6.50000  60000.00000 0.50934852
3 2 6.50000  65000.00000 0.50585264
3 2 6.50000  70000.00000 0.50559339
3 2 6.50000  75000.00000 0.51229554
3 2 6.50000  80000.00000 0.50783923
3 2 6.50000  85000.00000 0.50910871
3 2 6.50000  90000.00000 0.50410811
3 2 6.50000  95000.00000 0.50211702
3 2 6.50000 100000.00000 0.51061111
3 2 7.00000   5000.00000 0.50663594
3 2 7.00000  10000.00000 0.51703625
3 2 7.00000  15000.00000 0.50426138
3 2 7.00000  20000.00000 0.50853004
3 2 7.00000  25000.00000 0.51530207
3 2 7.00000  30000.00000 0.51316007
3 2 7.00000  35000.00000 0.50313275
3 2 7.00000  40000.00000 0.50789592
3 2 7.00000  45000.00000 0.50734517
3 2 7.00000  50000.00000 0.50978113
3 2 7.00000  55000.00000 0.51286800
3 2 7.00000  60000.00000 0.50704180
3 2 7.00000  65000.00000 0.50410702
3 2 7.00000  70000.00000 0.51109017
3 2 7.00000  75000.00000 0.51153586
3 2 7.00000  80000.00000 0.51024838
3 2 7.00000  85000.00000 0.51267551
3 2 7.00000  90000.00000 0.51265263
3 2 7.00000  95000.00000 0.51056888
3 2 7.00000 100000.00000 0.50430084
3 2 7.50000   5000.00000 0.50775054
3 2 7.50000  10000.00000 0.51151469
3 2 7.50000  15000.00000 0.51102191
3 2 7.50000  20000.00000 0.50591153
3 2 7.50000  25000.00000 0.50627824
3 2 7.50000  30000.00000 0.49932446
3 2 7.50000  35000.00000 0.50282772
3 2 7.50000  40000.00000 0.49969147
3 2 7.50000  45000.00000 0.50641719
3 2 7.50000  50000.00000 0.50615338
3 2 7.50000  55000.00000 0.50382058
3 2 7.50000  60000.00000 0.50989389
3 2 7.50000  65000.00000 0.50336811
3 2 7.50000  70000.00000 0.50989529
3 2 7.50000  75000.00000 0.49852827
3 2 7.50000  80000.00000 0.50106798
3 2 7.50000  85000.00000 0.51421706
3 2 7.50000  90000.00000 0.50505437
3 2 7.50000  95000.00000 0.50742470
3 2 7.50000 100000.00000 0.50861687
3 2 8.00000   5000.00000 0.51204407
3 2 8.00000  10000.00000 0.50481155
3 2 8.00000  15000.00000 0.51238251
3 2 8.00000  20000.00000 0.51047303
3 2 8.00000  25000.00000 0.51408149
3 2 8.00000  30000.00000 0.50675400
3 2 8.00000  35000.00000 0.50999120
3 2 8.00000  40000.00000 0.50774290
3 2 8.00000  45000.00000 0.51349845
3 2 8.00000  50000.00000 0.50377534
3 2 8.00000  55000.00000 0.50859527
3 2 8.00000  60000.00000 0.51268625
3 2 8.00000  65000.00000 0.51169937
3 2 8.00000  70000.00000 0.50837418
3 2 8.00000  75000.00000 0.51245881
3 2 8.00000  80000.00000 0.51285604
3 2 8.00000  85000.00000 0.50323618
3 2 8.00000  90000.00000 0.50989176
3 2 8.00000  95000.00000 0.51547405
3 2 8.00000 100000.00000 0.49954373
3 3 0.50000   5000.00000 0.00000000
3 3 0.50000  10000.00000 0.00000000
3 3 0.50000  15000.00000 0.00000000
3 3 0.50000  20000.00000 0.00000000
3 3 0.50000  25000.00000 0.00000000
3 3 0.50000  30000.00000 0.00000000
3 3 0.50000  35000.00000 0.00000000
3 3 0.50000  40000.00000 0.00000000
3 3 0.50000  45000.00000 0.00000000
3 3 0.50000  50000.00000 0.00000000
3 3 0.50000  55000.00000 0.00000000
3 3 0.50000  60000.00000 0.00000000
3 3 0.50000  65000.00000 0.00000000
3 3 0.50000  70000.00000 0.00000000
3 3 0.50000  75000.00000 0.00000000
3 3 0.50000  80000.00000 0.00000000
3 3 0.50000  85000.00000 0.00000000
3 3 0.50000  90000.00000 0.00000000
3 3 0.50000  95000.00000 0.00000000
3 3 0.50000 100000.00000 0.00000000
3 3 1.00000   5000.00000 0.00000000
3 3 1.00000  10000.00000 0.00000000
3 3 1.00000  15000.00000 0.00000000
3 3 1.00000  20000.00000 0.00000000
3 3 1.00000  25000.00000 0.00000000
3 3 1.00000  30000.00000 0.00000000
3 3 1.00000  35000.00000 0.00000000
3 3 1.00000  40000.00000 0.00000000
3 3 1.00000  45000.00000 0.00000000
3 3 1.00000  50000.00000 0.00000000
3 3 1.00000  55000.00000 0.00000000
3 3 1.00000  60000.00000 0.00000000
3 3 1.00000  65000.00000 0.00000000
3 3 1.00000  70000.00000 0.00000000
3 3 1.00000  75000.00000 0.00000000
3 3 1.00000  80000.00000 0.00000000
3 3 1.00000  85000.00000 0.00000000
3 3 1.00000  90000.00000 0.00000000
3 3 1.00000  95000.00000 0.00000000
3 3 1.00000 100000.00000 0.00000000
3 3 1.50000   5000.00000 0.00000000
3 3 1.50000  10000.00000 0.00000000
3 3 1.50000  15000.00000 0.00000000
3 3 1.50000  20000.00000 0.00000000
3 3 1.50000  25000.00000 0.00000000
3 3 1.50000  30000.00000 0.00000000
3 3 1.50000  35000.00000 0.00000000
3 3 1.50000  40000.00000 0.00000000
3 3 1.50000  45000.00000 0.00000000
3 3 1.50000  50000.00000 0.00000000
3 3 1.50000  55000.00000 0.00000000
3 3 1.50000  60000.00000 0.00000000
3 3 1.50000  65000.00000 0.00000000
3 3 1.50000  70000.00000 0.00000000
3 3 1.50000  75000.00000 0.00000000
3 3 1.50000  80000.00000 0.00000000
3 3 1.50000  85000.00000 0.00000000
3 3 1.50000  90000.00000 0.00000000
3 3 1.50000  95000.00000 0.00000000
3 3 1.50000 100000.00000 0.00000000
3 3 2.00000   5000.00000 0.00000000
3 3 2.00000  10000.00000 0.00000000
3 3 2.00000  15000.00000 0.00000000
3 3 2.00000  20000.00000 0.00000000
3 3 2.00000  25000.00000 0.00000000
3 3 2.00000  30000.00000 0.00000000
3 3 2.00000  35000.00000 0.00000000
3 3 2.00000  40000.00000 0.00000000
3 3 2.00000  45000.00000 0.00000000
3 3 2.00000  50000.00000 0.00000000
3 3 2.00000  55000.00000 0.00000000
3 3 2.00000  60000.00000 0.00000000
3 3 2.00000  65000.00000 0.00000000
3 3 2.00000  70000.00000 0.00000000
3 3 2.00000  75000.00000 0.00000000
3 3 2.00000  80000.00000 0.00000000
3 3 2.00000  85000.00000 0.00000000
3 3 2.00000  90000.00000 0.00000000
3 3 2.00000  95000.00000 0.00000000
3 3 2.00000 100000.00000 0.00000000
3 3 2.50000   5000.00000 0.00000000
3 3 2.50000  10000.00000 0.00000000
3 3 2.50000  15000.00000 0.00000000
3 3 2.50000  20000.00000 0.00000000
3 3 2.50000  25000.00000 0.00000000
3 3 2.50000  30000.00000 0.00000000
3 3 2.50000  35000.00000 0.00000000
3 3 2.50000  40000.00000 0.00000000
3 3 2.50000  45000.00000 0.00000000
3 3 2.50000  50000.00000 0.00000000
3 3 2.50000  55000.00000 0.00000000
3 3 2.50000  60000.00000 0.00000000
3 3 2.50000  65000.00000 0.00000000
3 3 2.50000  70000.00000 0.00000000
3 3 2.50000  75000.00000 0.00000000
3 3 2.50000  80000.00000 0.00000000
3 3 2.50000  85000.00000 0.00000000
3 3 2.50000  90000.00000 0.00000000
3 3 2.50000  95000.00000 0.00000000
3 3 2.50000 100000.00000 0.00000000
3 3 3.00000   5000.00000 0.00000000
3 3 3.00000  10000.00000 0.00000000
3 3 3.00000  15000.00000 0.00000000
3 3 3.00000  20000.00000 0.00000000
3 3 3.00000  25000.00000 0.00000000
3 3 3.00000  30000.00000 0.00000000
3 3 3.00000  35000.00000 0.00000000
3 3 3.00000  40000.00000 0.00000000
3 3 3.00000  45000.00000 0.00000000
3 3 3.00000  50000.00000 0.00000000
3 3 3.00000  55000.00000 0.00000000
3 3 3.00000  60000.00000 0.00000000
3 3 3.00000  65000.00000 0.00000000
3 3 3.00000  70000.00000 0.00000000
3 3 3.00000  75000.00000 0.00000000
3 3 3.00000  80000.00000 0.00000000
3 3 3.00000  85000.00000 0.00000000
3 3 3.00000  90000.00000 0.00000000
3 3 3.00000  95000.00000 0.00000000
3 3 3.00000 100000.00000 0.00000000
3 3 3.50000   5000.00000 0.00000000
3 3 3.50000  10000.00000 0.00000000
3 3 3.50000  15000.00000 0.00000000
3 3 3.50000  20000.00000 0.00000000
3 3 3.50000  25000.00000 0.00000000
3 3 3.50000  30000.00000 0.00000000
3 3 3.50000  35000.00000 0.00000000
3 3 3.50000  40000.00000 0.00000000
3 3 3.50000  45000.00000 0.00000000
3 3 3.50000  50000.00000 0.00000000
3 3 3.50000  55000.00000 0.00000000
3 3 3.50000  60000.00000 0.00000000
3 3 3.50000  65000.00000 0.00000000
3 3 3.50000  70000.00000 0.00000000
3 3 3.50000  75000.00000 0.00000000
3 3 3.50000  80000.00000 0.00000000
3 3 3.50000  85000.00000 0.00000000
3 3 3.50000  90000.00000 0.00000000
3 3 3.50000  95000.00000 0.00000000
3 3 3.50000 100000.00000 0.00000000
3 3 4.00000   5000.00000 0.00000000
3 3 4.00000  10000.00000 0.00000000
3 3 4.00000  15000.00000 0.00000000
3 3 4.00000  20000.00000 0.00000000
3 3 4.00000  25000.00000 0.00000000
3 3 4.00000  30000.00000 0.00000000
3 3 4.00000  35000.00000 0.00000000
3 3 4.00000  40000.00000 0.00000000
3 3 4.00000  45000.00000 0.00000000
3 3 4.00000  50000.00000 0.00000000
3 3 4.00000  55000.00000 0.00000000
3 3 4.00000  60000.00000 0.00000000
3 3 4.00000  65000.00000 0.00000000
3 3 4.00000  70000.00000 0.00000000
3 3 4.00000  75000.00000 0.00000000
3 3 4.00000  80000.00000 0.00000000
3 3 4.00000  85000.00000 0.00000000
3 3 4.00000  90000.00000 0.00000000
3 3 4.00000  95000.00000 0.00000000
3 3 4.00000 100000.00000 0.00000000
3 3 4.50000   5000.00000 0.00000000
3 3 4.50000  10000.00000 0.00000000
3 3 4.50000  15000.00000 0.00000000
3 3 4.50000  20000.00000 0.00000000
3 3 4.50000  25000.00000 0.00000000
3 3 4.50000  30000.00000 0.00000000
3 3 4.50000  35000.00000 0.00000000
3 3 4.50000  40000.00000 0.00000000
3 3 4.50000  45000.00000 0.00000000
3 3 4.50000  50000.00000 0.00000000
3 3 4.50000  55000.00000 0.00000000
3 3 4.50000  60000.00000 0.00000000
3 3 4.50000  65000.00000 0.00000000
3 3 4.50000  70000.00000 0.00000000
3 3 4.50000  75000.00000 0.00000000
3 3 4.50000  80000.00000 0.00000000
3 3 4.50000  85000.00000 0.00000000
3 3 4.50000  90000.00000 0.00000000
3 3 4.50000  95000.00000 0.00000000
3 3 4.50000 100000.00000 0.00000000
3 3 5.00000   5000.00000 0.97603456
3 3 5.00000  10000.00000 0.92278230
3 3 5.00000  15000.00000 0.97187013
3 3 5.00000  20000.00000 0.96199883
3 3 5.00000  25000.00000 0.95862961
3 3 5.00000  30000.00000 0.94573181
3 3 5.00000  35000.00000 0.95910129
3 3 5.00000  40000.00000 0.94748642
3 3 5.00000  45000.00000 0.96991943
3 3 5.00000  50000.00000 0.96001607
3 3 5.00000  55000.00000 0.94956148
3 3 5.00000  60000.00000 0.95755356
3 3 5.00000  65000.00000 0.94602400
3 3 5.00000  70000.00000 0.96251337
3 3 5.00000  75000.00000 0.96738727
3 3 5.00000  80000.00000 0.95148904
3 3 5.00000  85000.00000 0.94318285
3 3 5.00000  90000.00000 0.96548148
3 3 5.00000  95000.00000 0.94936178
3 3 5.00000 100000.00000 0.94146796
3 3 5.50000   5000.00000 2.07106496
3 3 5.50000  10000.00000 2.07387676
3 3 5.50000  15000.00000 2.08280740
3 3 5.50000  20000.00000 2.07778509
3 3 5.50000  25000.00000 2.08948512
3 3 5.50000  30000.00000 2.07207860
3 3 5.50000  35000.00000 2.07165131
3 3 5.50000  40000.00000 2.08055170
3 3 5.50000  45000.00000 2.07823681
3 3 5.50000  50000.00000 2.07603302
3 3 5.50000  55000.00000 2.07064439
3 3 5.50000  60000.00000 2.07636307
3 3 5.50000  65000.00000 2.07747234
3 3 5.50000  70000.00000 2.07520149
3 3 5.50000  75000.00000 2.06627419
3 3 5.50000  80000.00000 2.06702028
3 3 5.50000  85000.00000 2.06419539
3 3 5.50000  90000.00000 2.07678698
3 3 5.50000  95000.00000 2.07600125
3 3 5.50000 100000.00000 2.07078272
3 3 6.00000   5000.00000 2.07385497
3 3 6.00000  10000.00000 2.07618190
3 3 6.00000  15000.00000 2.08029991
3 3 6.00000  20000.00000 2.07749439
3 3 6.00000  25000.00000 2.07583779
3 3 6.00000  30000.00000 2.08474962
3 3 6.00000  35000.00000 2.07612284
3 3 6.00000  40000.00000 2.07137127
3 3 6.00000  45000.00000 2.07555942
3 3 6.00000  50000.00000 2.07386461
3 3 6.00000  55000.00000 2.06754689
3 3 6.00000  60000.00000 2.07409211
3 3 6.00000  65000.00000 2.07898028
3 3 6.00000  70000.00000 2.07683769
3 3 6.00000  75000.00000 2.08525600
3 3 6.00000  80000.00000 2.07927112
3 3 6.00000  85000.00000 2.07672967
3 3 6.00000  90000.00000 2.07180056
3 3 6.00000  95000.00000 2.07827167
3 3 6.00000 100000.00000 2.07777096
3 3 6.50000   5000.00000 2.07429049
3 3 6.50000  10000.00000 2.07941837
3 3 6.50000  15000.00000 2.08033263
3 3 6.50000  20000.00000 2.06334931
3 3 6.50000  25000.00000 2.06204594
3 3 6.50000  30000.00000 2.07862714
3 3 6.50000  35000.00000 2.08083665
3 3 6.50000  40000.00000 2.08152485
3 3 6.50000  45000.00000 2.07584160
3 3 6.50000  50000.00000 2.06628338
3 3 6.50000  55000.00000 2.07441826
3 3 6.50000  60000.00000 2.07627635
3 3 6.50000  65000.00000 2.08020406
3 3 6.50000  70000.00000 2.08298071
3 3 6.50000  75000.00000 2.07924556
3 3 6.50000  80000.00000 2.06764316
3 3 6.50000  85000.00000 2.08637942
3 3 6.50000  90000.00000 2.08272668
3 3 6.50000  95000.00000 2.08373669
3 3 6.50000 100000.00000 2.07839147
3 3 7.00000   5000.00000 2.08831405
3 3 7.00000  10000.00000 2.07984441
3 3 7.00000  15000.00000 2.07715397
3 3 7.00000  20000.00000 2.07896528
3 3 7.00000  25000.00000 2.07676805
3 3 7.00000  30000.00000 2.06575959
3 3 7.00000  35000.00000 2.06771698
3 3 7.00000  40000.00000 2.07934291
3 3 7.00000  45000.00000 2.06977151
3 3 7.00000  50000.00000 2.06797170
3 3 7.00000  55000.00000 2.07955812
3 3 7.00000  60000.00000 2.07502058
3 3 7.00000  65000.00000 2.07277549
3 3 7.00000  70000.00000 2.07372674
3 3 7.00000  75000.00000 2.08287841
3 3 7.00000  80000.00000 2.07842153
3 3 7.00000  85000.00000 2.07450698
3 3 7.00000  90000.00000 2.07150424
3 3 7.00000  95000.00000 2.08417397
3 3 7.00000 100000.00000 2.07862715
3 3 7.50000   5000.00000 2.06469934
3 3 7.50000  10000.00000 2.08238191
3 3 7.50000  15000.00000 2.07635712
3 3 7.50000  20000.00000 2.07521431
3 3 7.50000  25000.00000 2.08163723
3 3 7.50000  30000.00000 2.06826893
3 3 7.50000  35000.00000 2.06775824
3 3 7.50000  40000.00000 2.08091939
3 3 7.50000  45000.00000 2.07753142
3 3 7.50000  50000.00000 2.07056593
3 3 7.50000  55000.00000 2.07088327
3 3 7.50000  60000.00000 2.07631397
3 3 7.50000  65000.00000 2.07647933
3 3 7.50000  70000.00000 2.07902939
3 3 7.50000  75000.00000 2.08101170
3 3 7.50000  80000.00000 2.07964906
3 3 7.50000  85000.00000 2.07712461
3 3 7.50000  90000.00000 2.07131534
3 3 7.50000  95000.00000 2.07100693
3 3 7.50000 100000.00000 2.07516855
3 3 8.00000   5000.00000 2.06477045
3 3 8.00000  10000.00000 2.07305273
3 3 8.00000  15000.00000 2.06623184
3 3 8.00000  20000.00000 2.07576672
3 3 8.00000  25000.00000 2.07642399
3 3 8.00000  30000.00000 2.07027658
3 3 8.00000  35000.00000 2.07485104
3 3 8.00000  40000.00000 2.07340364
3 3 8.00000  45000.00000 2.08010717
3 3 8.00000  50000.00000 2.08529688
3 3 8.00000  55000.00000 2.07216820
3 3 8.00000  60000.00000 2.08345937
3 3 8.00000  65000.00000 2.07610363
3 3 8.00000  70000.00000 2.07474290
3 3 8.00000  75000.00000 2.07637013
3 3 8.00000  80000.00000 2.08153987
3 3 8.00000  85000.00000 2.07243895
3 3 8.00000  90000.00000 2.07250561
3 3 8.00000  95000.00000 2.08164554
3 3 8.00000 100000.00000 2.07907729
3 4 0.50000   5000.00000 0.00000000
3 4 0.50000  10000.00000 0.00000000
3 4 0.50000  15000.00000 0.00000000
3 4 0.50000  20000.00000 0.00000000
3 4 0.50000  25000.00000 0.00000000
3 4 0.50000  30000.00000 0.00000000
3 4 0.50000  35000.00000 0.00000000
3 4 0.50000  40000.00000 0.00000000
3 4 0.50000  45000.00000 0.00000000
3 4 0.50000  50000.00000 0.00000000
3 4 0.50000  55000.00000 0.00000000
3 4 0.50000  60000.00000 0.00000000
3 4 0.50000  65000.00000 0.00000000
3 4 0.50000  70000.00000 0.00000000
3 4 0.50000  75000.00000 0.00000000
3 4 0.50000  80000.00000 0.00000000
3 4 0.50000  85000.00000 0.00000000
3 4 0.50000  90000.00000 0.00000000
3 4 0.50000  95000.00000 0.00000000
3 4 0.50000 100000.00000 0.00000000
3 4 1.00000   5000.00000 0.00000000
3 4 1.00000  10000.00000 0.00000000
3 4 1.00000  15000.00000 0.00000000
3 4 1.00000  20000.00000 0.00000000
3 4 1.00000  25000.00000 0.00000000
3 4 1.00000  30000.00000 0.00000000
3 4 1.00000  35000.00000 0.00000000
3 4 1.00000  40000.00000 0.00000000
3 4 1.00000  45000.00000 0.00000000
3 4 1.00000  50000.00000 0.00000000
3 4 1.00000  55000.00000 0.00000000
3 4 1.00000  60000.00000 0.00000000
3 4 1.00000  65000.00000 0.00000000
3 4 1.00000  70000.00000 0.00000000
3 4 1.00000  75000.00000 0.00000000
3 4 1.00000  80000.00000 0.00000000
3 4 1.00000  85000.00000 0.00000000
3 4 1.00000  90000.00000 0.00000000
3 4 1.00000  95000.00000 0.00000000
3 4 1.00000 100000.00000 0.00000000
3 4 1.50000   5000.00000 0.00000000
3 4 1.50000  10000.00000 0.00000000
3 4 1.50000  15000.00000 0.00000000
3 4 1.50000  20000.00000 0.00000000
3 4 1.50000  25000.00000 0.00000000
3 4 1.50000  30000.00000 0.00000000
3 4 1.50000  35000.00000 0.00000000
3 4 1.50000  40000.00000 0.00000000
3 4 1.50000  45000.00000 0.00000000
3 4 1.50000  50000.00000 0.00000000
3 4 1.50000  55000.00000 0.00000000
3 4 1.50000  60000.00000 0.00000000
3 4 1.50000  65000.00000 0.00000000
3 4 1.50000  70000.00000 0.00000000
3 4 1.50000  75000.00000 0.00000000
3 4 1.50000  80000.00000 0.00000000
3 4 1.50000  85000.00000 0.00000000
3 4 1.50000  90000.00000 0.00000000
3 4 1.50000  95000.00000 0.00000000
3 4 1.50000 100000.00000 0.00000000
3 4 2.00000   5000.00000 0.00000000
3 4 2.00000  10000.00000 0.00000000
3 4 2.00000  15000.00000 0.00000000
3 4 2.00000  20000.00000 0.00000000
3 4 2.00000  25000.00000 0.00000000
3 4 2.00000  30000.00000 0.00000000
3 4 2.00000  35000.00000 0.00000000
3 4 2.00000  40000.00000 0.00000000
3 4 2.00000  45000.00000 0.00000000
3 4 2.00000  50000.00000 0.00000000
3 4 2.00000  55000.00000 0.00000000
3 4 2.00000  60000.00000 0.00000000
3 4 2.00000  65000.00000 0.00000000
3 4 2.00000  70000.00000 0.00000000
3 4 2.00000  75000.00000 0.00000000
3 4 2.00000  80000.00000 0.00000000
3 4 2.00000  85000.00000 0.00000000
3 4 2.00000  90000.00000 0.00000000
3 4 2.00000  95000.00000 0.00000000
3 4 2.00000 100000.00000 0.00000000
3 4 2.50000   5000.00000 0.00000000
3 4 2.50000  10000.00000 0.00000000
3 4 2.50000  15000.00000 0.00000000
3 4 2.50000  20000.00000 0.00000000
3 4 2.50000  25000.00000 0.00000000
3 4 2.50000  30000.00000 0.00000000
3 4 2.50000  35000.00000 0.00000000
3 4 2.50000  40000.00000 0.00000000
3 4 2.50000  45000.00000 0.00000000
3 4 2.50000  50000.00000 0.00000000
3 4 2.50000  55000.00000 0.00000000
3 4 2.50000  60000.00000 0.00000000
3 4 2.50000  65000.00000 0.00000000
3 4 2.50000  70000.00000 0.00000000
3 4 2.50000  75000.00000 0.00000000
3 4 2.50000  80000.00000 0.00000000
3 4 2.50000  85000.00000 0.00000000
3 4 2.50000  90000.00000 0.00000000
3 4 2.50000  95000.00000 0.00000000
3 4 2.50000 100000.00000 0.00000000
3 4 3.00000   5000.00000 0.00000000
3 4 3.00000  10000.00000 0.00000000
3 4 3.00000  15000.00000 0.00000000
3 4 3.00000  20000.00000 0.00000000
3 4 3.00000  25000.00000 0.00000000
3 4 3.00000  30000.00000 0.00000000
3 4 3.00000  35000.00000 0.00000000
3 4 3.00000  40000.00000 0.00000000
3 4 3.00000  45000.00000 0.00000000
3 4 3.00000  50000.00000 0.00000000
3 4 3.00000  55000.00000 0.00000000
3 4 3.00000  60000.00000 0.00000000
3 4 3.00000  65000.00000 0.00000000
3 4 3.00000  70000.00000 0.00000000
3 4 3.00000  75000.00000 0.00000000
3 4 3.00000  80000.00000 0.00000000
3 4 3.00000  85000.00000 0.00000000
3 4 3.00000  90000.00000 0.00000000
3 4 3.00000  95000.00000 0.00000000
3 4 3.00000 100000.00000 0.00000000
3 4 3.50000   5000.00000 0.00000000
3 4 3.50000  10000.00000 0.00000000
3 4 3.50000  15000.00000 0.00000000
3 4 3.50000  20000.00000 0.00000000
3 4 3.50000  25000.00000 0.00000000
3 4 3.50000  30000.00000 0.00000000
3 4 3.50000  35000.00000 0.00000000
3 4 3.50000  40000.00000 0.00000000
3 4 3.50000  45000.00000 0.00000000
3 4 3.50000  50000.00000 0.00000000
3 4 3.50000  55000.00000 0.00000000
3 4 3.50000  60000.00000 0.00000000
3 4 3.50000  65000.00000 0.00000000
3 4 3.50000  70000.00000 0.00000000
3 4 3.50000  75000.00000 0.00000000
3 4 3.50000  80000.00000 0.00000000
3 4 3.50000  85000.00000 0.00000000
3 4 3.50000  90000.00000 0.00000000
3 4 3.50000  95000.00000 0.00000000
3 4 3.50000 100000.00000 0.00000000
3 4 4.00000   5000.00000 0.00000000
3 4 4.00000  10000.00000 0.00000000
3 4 4.00000  15000.00000 0.00000000
3 4 4.00000  20000.00000 0.00000000
3 4 4.00000  25000.00000 0.00000000
3 4 4.00000  30000.00000 0.00000000
3 4 4.00000  35000.00000 0.00000000
3 4 4.00000  40000.00000 0.00000000
3 4 4.00000  45000.00000 0.00000000
3 4 4.00000  50000.00000 0.00000000
3 4 4.00000  55000.00000 0.00000000
3 4 4.00000  60000.00000 0.00000000
3 4 4.00000  65000.00000 0.00000000
3 4 4.00000  70000.00000 0.00000000
3 4 4.00000  75000.00000 0.00000000
3 4 4.00000  80000.00000 0.00000000
3 4 4.00000  85000.00000 0.00000000
3 4 4.00000  90000.00000 0.00000000
3 4 4.00000  95000.00000 0.00000000
3 4 4.00000 100000.00000 0.00000000
3 4 4.50000   5000.00000 0.00000000
3 4 4.50000  10000.00000 0.00000000
3 4 4.50000  15000.00000 0.00000000
3 4 4.50000  20000.00000 0.00000000
3 4 4.50000  25000.00000 0.00000000
3 4 4.50000  30000.00000 0.00000000
3 4 4.50000  35000.00000 0.00000000
3 4 4.50000  40000.00000 0.00000000
3 4 4.50000  45000.00000 0.00000000
3 4 4.50000  50000.00000 0.00000000
3 4 4.50000  55000.00000 0.00000000
3 4 4.50000  60000.00000 0.00000000
3 4 4.50000  65000.00000 0.00000000
3 4 4.50000  70000.00000 0.00000000
3 4 4.50000  75000.00000 0.00000000
3 4 4.50000  80000.00000 0.00000000
3 4 4.50000  85000.00000 0.00000000
3 4 4.50000  90000.00000 0.00000000
3 4 4.50000  95000.00000 0.00000000
3 4 4.50000 100000.00000 0.00000000
3 4 5.00000   5000.00000 0.00000000
3 4 5.00000  10000.00000 0.00000000
3 4 5.00000  15000.00000 0.00000000
3 4 5.00000  20000.00000 0.00000000
3 4 5.00000  25000.00000 0.00000000
3 4 5.00000  30000.00000 0.00000000
3 4 5.00000  35000.00000 0.00000000
3 4 5.00000  40000.00000 0.00000000
3 4 5.00000  45000.00000 0.00000000
3 4 5.00000  50000.00000 0.00000000
3 4 5.00000  55000.00000 0.00000000
3 4 5.00000  60000.00000 0.00000000
3 4 5.00000  65000.00000 0.00000000
3 4 5.00000  70000.00000 0.00000000
3 4 5.00000  75000.00000 0.00000000
3 4 5.00000  80000.00000 0.00000000
3 4 5.00000  85000.00000 0.00000000
3 4 5.00000  90000.00000 0.00000000
3 4 5.00000  95000.00000 0.00000000
3 4 5.00000 100000.00000 0.00000000
3 4 5.50000   5000.00000 0.00000000
3 4 5.50000  10000.00000 0.00000000
3 4 5.50000  15000.00000 0.00000000
3 4 5.50000  20000.00000 0.00000000
3 4 5.50000  25000.00000 0.00000000
3 4 5.50000  30000.00000 0.00000000
3 4 5.50000  35000.00000 0.00000000
3 4 5.50000  40000.00000 0.00000000
3 4 5.50000  45000.00000 0.00000000
3 4 5.50000  50000.00000 0.00000000
3 4 5.50000  55000.00000 0.00000000
3 4 5.50000  60000.00000 0.00000000
3 4 5.50000  65000.00000 0.00000000
3 4 5.50000  70000.00000 0.00000000
3 4 5.50000  75000.00000 0.00000000
3 4 5.50000  80000.00000 0.00000000
3 4 5.50000  85000.00000 0.00000000
3 4 5.50000  90000.00000 0.00000000
3 4 5.50000  95000.00000 0.00000000
3 4 5.50000 100000.00000 0.00000000
3 4 6.00000   5000.00000 0.00000000
3 4 6.00000  10000.00000 0.00000000
3 4 6.00000  15000.00000 0.00000000
3 4 6.00000  20000.00000 0.00000000
3 4 6.00000  25000.00000 0.00000000
3 4 6.00000  30000.00000 0.00000000
3 4 6.00000  35000.00000 0.00000000
3 4 6.00000  40000.00000 0.00000000
3 4 6.00000  45000.00000 0.00000000
3 4 6.00000  50000.00000 0.00000000
3 4 6.00000  55000.00000 0.00000000
3 4 6.00000  60000.00000 0.00000000
3 4 6.00000  65000.00000 0.00000000
3 4 6.00000  70000.00000 0.00000000
3 4 6.00000  75000.00000 0.00000000
3 4 6.00000  80000.00000 0.00000000
3 4 6.00000  85000.00000 0.00000000
3 4 6.00000  90000.00000 0.00000000
3 4 6.00000  95000.00000 0.00000000
3 4 6.00000 100000.00000 0.00000000
3 4 6.50000   5000.00000 0.00000000
3 4 6.50000  10000.00000 0.00000000
3 4 6.50000  15000.00000 0.00000000
3 4 6.50000  20000.00000 0.00000000
3 4 6.50000  25000.00000 0.00000000
3 4 6.50000  30000.00000 0.00000000
3 4 6.50000  35000.00000 0.00000000
3 4 6.50000  40000.00000 0.00000000
3 4 6.50000  45000.00000 0.00000000
3 4 6.50000  50000.00000 0.00000000
3 4 6.50000  55000.00000 0.00000000
3 4 6.50000  60000.00000 0.00000000
3 4 6.50000  65000.00000 0.00000000
3 4 6.50000  70000.00000 0.00000000
3 4 6.50000  75000.00000 0.00000000
3 4 6.50000  80000.00000 0.00000000
3 4 6.50000  85000.00000 0.00000000
3 4 6.50000  90000.00000 0.00000000
3 4 6.50000  95000.00000 0.00000000
3 4 6.50000 100000.00000 0.00000000
3 4 7.00000   5000.00000 0.00000000
3 4 7.00000  10000.00000 0.00000000
3 4 7.00000  15000.00000 0.00000000
3 4 7.00000  20000.00000 0.00000000
3 4 7.00000  25000.00000 0.00000000
3 4 7.00000  30000.00000 0.00000000
3 4 7.00000  35000.00000 0.00000000
3 4 7.00000  40000.00000 0.00000000
3 4 7.00000  45000.00000 0.00000000
3 4 7.00000  50000.00000 0.00000000
3 4 7.00000  55000.00000 0.00000000
3 4 7.00000  60000.00000 0.00000000
3 4 7.00000  65000.00000 0.00000000
3 4 7.00000  70000.00000 0.00000000
3 4 7.00000  75000.00000 0.00000000
3 4 7.00000  80000.00000 0.00000000
3 4 7.00000  85000.00000 0.00000000
3 4 7.00000  90000.00000 0.00000000
3 4 7.00000  95000.00000 0.00000000
3 4 7.00000 100000.00000 0.00000000
3 4 7.50000   5000.00000 0.00000000
3 4 7.50000  10000.00000 0.00000000
3 4 7.50000  15000.00000 0.00000000
3 4 7.50000  20000.00000 0.00000000
3 4 7.50000  25000.00000 0.00000000
3 4 7.50000  30000.00000 0.00000000
3 4 7.50000  35000.00000 0.00000000
3 4 7.50000  40000.00000 0.00000000
3 4 7.50000  45000.00000 0.00000000
3 4 7.50000  50000.00000 0.00000000
3 4 7.50000  55000.00000 0.00000000
3 4 7.50000  60000.00000 0.00000000
3 4 7.50000  65000.00000 0.00000000
3 4 7.50000  70000.00000 0.00000000
3 4 7.50000  75000.00000 0.00000000
3 4 7.50000  80000.00000 0.00000000
3 4 7.50000  85000.00000 0.00000000
3 4 7.50000  90000.00000 0.00000000
3 4 7.50000  95000.00000 0.00000000
3 4 7.50000 100000.00000 0.00000000
3 4 8.00000   5000.00000 0.00000000
3 4 8.00000  10000.00000 0.00000000
3 4 8.00000  15000.00000 0.00000000
3 4 8.00000  20000.00000 0.00000000
3 4 8.00000  25000.00000 0.00000000
3 4 8.00000  30000.00000 0.00000000
3 4 8.00000  35000.00000 0.00000000
3 4 8.00000  40000.00000 0.00000000
3 4 8.00000  45000.00000 0.00000000
3 4 8.00000  50000.00000 0.00000000
3 4 8.00000  55000.00000 0.00000000
3 4 8.00000  60000.00000 0.00000000
3 4 8.00000  65000.00000 0.00000000
3 4 8.00000  70000.00000 0.00000000
3 4 8.00000  75000.00000 0.00000000
3 4 8.00000  80000.00000 0.00000000
3 4 8.00000  85000.00000 0.00000000
3 4 8.00000  90000.00000 0.00000000
3 4 8.00000  95000.00000 0.00000000
3 4 8.00000 100000.00000 0.00000000
