# Supplementary material for: A social system to disperse the irrigation start date based on the spatial public goods game
Source: PLoS One. 2023 May 24;18(5):e0286127. doi: 10.1371/journal.pone.0286127 (PMC10208473; doi:10.1371/journal.pone.0286127)
Supplement: S1 Data — (ZIP) [file pone.0286127.s002.zip › Data/Fig7.txt]

1 1  1   0.00
1 1  2   0.00
1 1  3   0.00
1 1  4   0.00
1 1  5   0.00
1 1  6   0.00
1 1  7   0.00
1 1  8 900.00
1 1  9   0.00
1 1 10   0.00
1 1 11   0.00
1 1 12   0.00
1 1 13   0.00
1 1 14   0.00
1 1 15   0.00
2 1  1   0.00
2 1  2   0.00
2 1  3   0.00
2 1  4   0.00
2 1  5   0.00
2 1  6   2.70
2 1  7   8.22
2 1  8 877.62
2 1  9   8.75
2 1 10   2.71
2 1 11   0.00
2 1 12   0.00
2 1 13   0.00
2 1 14   0.00
2 1 15   0.00
3 1  1   0.00
3 1  2   0.00
3 1  3   0.00
3 1  4   0.00
3 1  5   0.00
3 1  6   3.52
3 1  7  13.20
3 1  8 866.84
3 1  9  12.81
3 1 10   3.63
3 1 11   0.00
3 1 12   0.00
3 1 13   0.00
3 1 14   0.00
3 1 15   0.00
4 1  1   0.00
4 1  2   0.00
4 1  3   0.00
4 1  4   0.00
4 1  5   0.00
4 1  6   5.95
4 1  7  27.95
4 1  8 832.24
4 1  9  27.80
4 1 10   6.06
4 1 11   0.00
4 1 12   0.00
4 1 13   0.00
4 1 14   0.00
4 1 15   0.00
5 1  1   0.00
5 1  2   0.00
5 1  3   0.00
5 1  4   0.00
5 1  5   0.00
5 1  6   6.63
5 1  7  30.24
5 1  8 825.47
5 1  9  31.04
5 1 10   6.62
5 1 11   0.00
5 1 12   0.00
5 1 13   0.00
5 1 14   0.00
5 1 15   0.00
1 2  1   0.00
1 2  2   0.00
1 2  3   0.00
1 2  4   0.00
1 2  5   0.00
1 2  6   0.00
1 2  7   0.00
1 2  8 900.00
1 2  9   0.00
1 2 10   0.00
1 2 11   0.00
1 2 12   0.00
1 2 13   0.00
1 2 14   0.00
1 2 15   0.00
2 2  1   0.00
2 2  2   0.00
2 2  3   0.00
2 2  4   0.00
2 2  5   0.00
2 2  6   0.00
2 2  7   0.00
2 2  8 900.00
2 2  9   0.00
2 2 10   0.00
2 2 11   0.00
2 2 12   0.00
2 2 13   0.00
2 2 14   0.00
2 2 15   0.00
3 2  1   0.00
3 2  2   0.00
3 2  3   0.00
3 2  4   0.00
3 2  5   0.00
3 2  6   0.00
3 2  7   0.00
3 2  8 900.00
3 2  9   0.00
3 2 10   0.00
3 2 11   0.00
3 2 12   0.00
3 2 13   0.00
3 2 14   0.00
3 2 15   0.00
4 2  1   0.00
4 2  2   0.00
4 2  3   0.00
4 2  4   0.00
4 2  5   0.00
4 2  6  11.84
4 2  7 100.47
4 2  8 676.03
4 2  9  99.99
4 2 10  11.67
4 2 11   0.00
4 2 12   0.00
4 2 13   0.00
4 2 14   0.00
4 2 15   0.00
5 2  1   0.00
5 2  2   0.00
5 2  3   0.00
5 2  4   0.00
5 2  5   0.00
5 2  6  12.09
5 2  7  99.31
5 2  8 678.41
5 2  9  99.03
5 2 10  11.16
5 2 11   0.00
5 2 12   0.00
5 2 13   0.00
5 2 14   0.00
5 2 15   0.00
1 3  1   0.00
1 3  2   0.00
1 3  3   0.00
1 3  4   0.00
1 3  5   0.00
1 3  6   0.00
1 3  7   0.00
1 3  8 900.00
1 3  9   0.00
1 3 10   0.00
1 3 11   0.00
1 3 12   0.00
1 3 13   0.00
1 3 14   0.00
1 3 15   0.00
2 3  1   0.00
2 3  2   0.00
2 3  3   0.00
2 3  4   0.00
2 3  5   0.00
2 3  6   0.00
2 3  7   0.00
2 3  8 900.00
2 3  9   0.00
2 3 10   0.00
2 3 11   0.00
2 3 12   0.00
2 3 13   0.00
2 3 14   0.00
2 3 15   0.00
3 3  1   0.00
3 3  2   0.00
3 3  3   0.18
3 3  4  14.43
3 3  5  53.77
3 3  6  80.03
3 3  7  93.56
3 3  8 416.38
3 3  9  93.17
3 3 10  79.47
3 3 11  54.01
3 3 12  14.80
3 3 13   0.20
3 3 14   0.00
3 3 15   0.00
4 3  1   0.00
4 3  2   0.00
4 3  3   1.43
4 3  4  44.47
4 3  5 100.30
4 3  6 117.32
4 3  7 123.48
4 3  8 125.80
4 3  9 123.49
4 3 10 117.58
4 3 11 100.31
4 3 12  44.16
4 3 13   1.66
4 3 14   0.00
4 3 15   0.00
5 3  1   0.00
5 3  2   0.00
5 3  3   1.35
5 3  4  44.11
5 3  5 100.08
5 3  6 117.74
5 3  7 123.97
5 3  8 125.77
5 3  9 123.41
5 3 10 117.33
5 3 11 100.11
5 3 12  44.85
5 3 13   1.28
5 3 14   0.00
5 3 15   0.00
1 4  1   0.00
1 4  2   0.00
1 4  3   0.00
1 4  4   0.00
1 4  5   0.00
1 4  6   0.00
1 4  7   0.00
1 4  8 900.00
1 4  9   0.00
1 4 10   0.00
1 4 11   0.00
1 4 12   0.00
1 4 13   0.00
1 4 14   0.00
1 4 15   0.00
2 4  1   0.00
2 4  2   0.00
2 4  3   0.00
2 4  4   0.00
2 4  5   0.00
2 4  6   0.00
2 4  7   0.00
2 4  8 900.00
2 4  9   0.00
2 4 10   0.00
2 4 11   0.00
2 4 12   0.00
2 4 13   0.00
2 4 14   0.00
2 4 15   0.00
3 4  1   0.00
3 4  2   0.00
3 4  3   0.02
3 4  4   4.58
3 4  5  25.95
3 4  6  47.71
3 4  7  64.44
3 4  8 614.89
3 4  9  63.90
3 4 10  47.64
3 4 11  26.30
3 4 12   4.55
3 4 13   0.02
3 4 14   0.00
3 4 15   0.00
4 4  1   0.00
4 4  2   0.00
4 4  3   0.33
4 4  4  18.85
4 4  5  70.23
4 4  6  98.11
4 4  7 110.03
4 4  8 305.67
4 4  9 110.54
4 4 10  97.55
4 4 11  68.97
4 4 12  19.51
4 4 13   0.21
4 4 14   0.00
4 4 15   0.00
5 4  1   0.00
5 4  2   0.00
5 4  3   0.63
5 4  4  34.46
5 4  5  90.72
5 4  6 112.26
5 4  7 119.90
5 4  8 183.00
5 4  9 120.05
5 4 10 112.19
5 4 11  91.71
5 4 12  34.26
5 4 13   0.82
5 4 14   0.00
5 4 15   0.00
