# Supplementary material for: A social system to disperse the irrigation start date based on the spatial public goods game
Source: PLoS One. 2023 May 24;18(5):e0286127. doi: 10.1371/journal.pone.0286127 (PMC10208473; doi:10.1371/journal.pone.0286127)
Supplement: S1 Data — (ZIP) [file pone.0286127.s002.zip › Data/Fig6.txt]

1 1  1   0.00
1 1  2   0.00
1 1  3   0.00
1 1  4   0.00
1 1  5   0.00
1 1  6   0.00
1 1  7   0.00
1 1  8 900.00
1 1  9   0.00
1 1 10   0.00
1 1 11   0.00
1 1 12   0.00
1 1 13   0.00
1 1 14   0.00
1 1 15   0.00
2 1  1   1.36
2 1  2   1.58
2 1  3   1.46
2 1  4   1.56
2 1  5   1.56
2 1  6   1.60
2 1  7   1.76
2 1  8 878.70
2 1  9   1.56
2 1 10   1.64
2 1 11   1.43
2 1 12   1.46
2 1 13   1.50
2 1 14   1.52
2 1 15   1.31
3 1  1   2.10
3 1  2   2.35
3 1  3   2.36
3 1  4   2.54
3 1  5   2.19
3 1  6   2.49
3 1  7   1.99
3 1  8 868.21
3 1  9   2.10
3 1 10   2.33
3 1 11   2.16
3 1 12   2.21
3 1 13   2.31
3 1 14   2.44
3 1 15   2.22
4 1  1   4.99
4 1  2   4.63
4 1  3   5.09
4 1  4   5.20
4 1  5   4.95
4 1  6   5.26
4 1  7   5.13
4 1  8 829.46
4 1  9   5.03
4 1 10   4.99
4 1 11   5.18
4 1 12   5.08
4 1 13   4.96
4 1 14   5.16
4 1 15   4.89
5 1  1   4.87
5 1  2   5.04
5 1  3   5.05
5 1  4   5.17
5 1  5   4.95
5 1  6   4.73
5 1  7   4.80
5 1  8 831.50
5 1  9   4.73
5 1 10   4.72
5 1 11   4.99
5 1 12   4.70
5 1 13   4.99
5 1 14   4.72
5 1 15   5.04
1 2  1   0.00
1 2  2   0.00
1 2  3   0.00
1 2  4   0.00
1 2  5   0.00
1 2  6   0.00
1 2  7   0.00
1 2  8 900.00
1 2  9   0.00
1 2 10   0.00
1 2 11   0.00
1 2 12   0.00
1 2 13   0.00
1 2 14   0.00
1 2 15   0.00
2 2  1   0.00
2 2  2   0.00
2 2  3   0.00
2 2  4   0.00
2 2  5   0.00
2 2  6   0.00
2 2  7   0.00
2 2  8 900.00
2 2  9   0.00
2 2 10   0.00
2 2 11   0.00
2 2 12   0.00
2 2 13   0.00
2 2 14   0.00
2 2 15   0.00
3 2  1   3.18
3 2  2   2.92
3 2  3   3.27
3 2  4   3.04
3 2  5   3.57
3 2  6   3.07
3 2  7   3.16
3 2  8 856.14
3 2  9   2.90
3 2 10   3.28
3 2 11   3.08
3 2 12   2.91
3 2 13   3.39
3 2 14   2.97
3 2 15   3.12
4 2  1  59.71
4 2  2  60.04
4 2  3  60.37
4 2  4  60.10
4 2  5  60.09
4 2  6  59.78
4 2  7  60.80
4 2  8  59.72
4 2  9  60.05
4 2 10  60.53
4 2 11  60.16
4 2 12  59.60
4 2 13  59.46
4 2 14  60.27
4 2 15  59.32
5 2  1  59.33
5 2  2  59.78
5 2  3  60.02
5 2  4  60.07
5 2  5  58.62
5 2  6  61.58
5 2  7  60.11
5 2  8  60.46
5 2  9  60.00
5 2 10  60.17
5 2 11  59.93
5 2 12  60.82
5 2 13  59.96
5 2 14  58.54
5 2 15  60.61
1 3  1   0.00
1 3  2   0.00
1 3  3   0.00
1 3  4   0.00
1 3  5   0.00
1 3  6   0.00
1 3  7   0.00
1 3  8 900.00
1 3  9   0.00
1 3 10   0.00
1 3 11   0.00
1 3 12   0.00
1 3 13   0.00
1 3 14   0.00
1 3 15   0.00
2 3  1   0.00
2 3  2   0.00
2 3  3   0.00
2 3  4   0.00
2 3  5   0.00
2 3  6   0.00
2 3  7   0.00
2 3  8 900.00
2 3  9   0.00
2 3 10   0.00
2 3 11   0.00
2 3 12   0.00
2 3 13   0.00
2 3 14   0.00
2 3 15   0.00
3 3  1  36.11
3 3  2  35.96
3 3  3  35.05
3 3  4  36.42
3 3  5  35.08
3 3  6  35.72
3 3  7  35.91
3 3  8 399.62
3 3  9  34.94
3 3 10  36.41
3 3 11  35.44
3 3 12  35.86
3 3 13  35.74
3 3 14  36.05
3 3 15  35.69
4 3  1  60.53
4 3  2  60.10
4 3  3  59.79
4 3  4  60.05
4 3  5  59.80
4 3  6  59.99
4 3  7  59.71
4 3  8  59.37
4 3  9  59.65
4 3 10  59.75
4 3 11  59.90
4 3 12  61.03
4 3 13  60.25
4 3 14  59.67
4 3 15  60.41
5 3  1  60.46
5 3  2  60.54
5 3  3  58.96
5 3  4  59.30
5 3  5  60.22
5 3  6  59.40
5 3  7  59.39
5 3  8  59.34
5 3  9  60.57
5 3 10  60.46
5 3 11  60.44
5 3 12  60.08
5 3 13  60.43
5 3 14  59.85
5 3 15  60.56
1 4  1   0.00
1 4  2   0.00
1 4  3   0.00
1 4  4   0.00
1 4  5   0.00
1 4  6   0.00
1 4  7   0.00
1 4  8 900.00
1 4  9   0.00
1 4 10   0.00
1 4 11   0.00
1 4 12   0.00
1 4 13   0.00
1 4 14   0.00
1 4 15   0.00
2 4  1   0.00
2 4  2   0.00
2 4  3   0.00
2 4  4   0.00
2 4  5   0.00
2 4  6   0.00
2 4  7   0.00
2 4  8 900.00
2 4  9   0.00
2 4 10   0.00
2 4 11   0.00
2 4 12   0.00
2 4 13   0.00
2 4 14   0.00
2 4 15   0.00
3 4  1  20.21
3 4  2  20.62
3 4  3  20.67
3 4  4  20.16
3 4  5  20.40
3 4  6  20.61
3 4  7  20.85
3 4  8 613.62
3 4  9  20.25
3 4 10  20.72
3 4 11  20.24
3 4 12  20.59
3 4 13  20.44
3 4 14  20.45
3 4 15  20.17
4 4  1  44.60
4 4  2  43.72
4 4  3  43.98
4 4  4  43.80
4 4  5  43.59
4 4  6  43.32
4 4  7  43.74
4 4  8 287.00
4 4  9  44.18
4 4 10  43.85
4 4 11  43.83
4 4 12  43.66
4 4 13  43.67
4 4 14  44.15
4 4 15  42.91
5 4  1  54.07
5 4  2  54.56
5 4  3  54.16
5 4  4  53.58
5 4  5  54.13
5 4  6  55.00
5 4  7  54.43
5 4  8 143.39
5 4  9  54.08
5 4 10  54.20
5 4 11  53.48
5 4 12  52.75
5 4 13  54.49
5 4 14  53.38
5 4 15  54.30
