# Supplementary material for: A social system to disperse the irrigation start date based on the spatial public goods game
Source: PLoS One. 2023 May 24;18(5):e0286127. doi: 10.1371/journal.pone.0286127 (PMC10208473; doi:10.1371/journal.pone.0286127)
Supplement: S1 Data — (ZIP) [file pone.0286127.s002.zip › Data/Fig4_distribution.txt]

1 1 1  40 0.000000000
1 1 1  40 0.000000000
1 1 1  40 0.000000000
1 1 1  40 0.000000000
1 1 1  40 0.000000000
1 1 1  40 0.000000000
1 1 1  40 0.000000000
1 1 1  40 0.000000000
1 1 1  40 0.000000000
1 1 1  40 0.000000000
1 1 1  40 0.000000000
1 1 1  40 0.000000000
1 1 1  40 0.000000000
1 1 1  40 0.000000000
1 1 1  40 0.000000000
1 1 1  40 0.000000000
1 1 1  40 0.000000000
1 1 1  40 0.000000000
1 1 1  40 0.000000000
1 1 1  40 0.000000000
1 1 1  40 0.000000000
1 1 1  40 0.000000000
1 1 1  40 0.000000000
1 1 1  40 0.000000000
1 1 1  40 0.000000000
1 1 1  40 0.000000000
1 1 1  40 0.000000000
1 1 1  40 0.000000000
1 1 1  40 0.000000000
1 1 1  40 0.000000000
1 1 1  40 0.000000000
1 1 1  40 0.000000000
1 1 1  40 0.000000000
1 1 1  40 0.000000000
1 1 1  40 0.000000000
1 1 1  40 0.000000000
1 1 1  40 0.000000000
1 1 1  40 0.000000000
1 1 1  40 0.000000000
1 1 1  40 0.000000000
1 1 1  40 0.000000000
1 1 1  40 0.000000000
1 1 1  40 0.000000000
1 1 1  40 0.000000000
1 1 1  40 0.000000000
1 1 1  40 0.000000000
1 1 1  40 0.000000000
1 1 1  40 0.000000000
1 1 1  40 0.000000000
1 1 1  40 0.000000000
1 1 1  40 0.000000000
1 1 1  40 0.000000000
1 1 1  40 0.000000000
1 1 1  40 0.000000000
1 1 1  40 0.000000000
1 1 1  40 0.000000000
1 1 1  40 0.000000000
1 1 1  40 0.000000000
1 1 1  40 0.000000000
1 1 1  40 0.000000000
1 1 1  40 0.000000000
1 1 1  40 0.000000000
1 1 1  40 0.000000000
1 1 1  40 0.000000000
1 1 1  40 0.000000000
1 1 1  40 0.000000000
1 1 1  40 0.000000000
1 1 1  40 0.000000000
1 1 1  40 0.000000000
1 1 1  40 0.000000000
1 1 1  40 0.000000000
1 1 1  40 0.000000000
1 1 1  40 0.000000000
1 1 1  40 0.000000000
1 1 1  40 0.000000000
1 1 1  40 0.000000000
1 1 1  40 0.000000000
1 1 1  40 0.000000000
1 1 1  40 0.000000000
1 1 1  40 0.000000000
1 1 1  40 0.000000000
1 1 1  40 0.000000000
1 1 1  40 0.000000000
1 1 1  40 0.000000000
1 1 1  40 0.000000000
1 1 1  40 0.000000000
1 1 1  40 0.000000000
1 1 1  40 0.000000000
1 1 1  40 0.000000000
1 1 1  40 0.000000000
1 1 1  40 0.000000000
1 1 1  40 0.000000000
1 1 1  40 0.000000000
1 1 1  40 0.000000000
1 1 1  40 0.000000000
1 1 1  40 0.000000000
1 1 1  40 0.000000000
1 1 1  40 0.000000000
1 1 1  40 0.000000000
1 1 1  40 0.000000000
1 1 1  80 0.000000000
1 1 1  80 0.000000000
1 1 1  80 0.000000000
1 1 1  80 0.000000000
1 1 1  80 0.000000000
1 1 1  80 0.000000000
1 1 1  80 0.000000000
1 1 1  80 0.000000000
1 1 1  80 0.000000000
1 1 1  80 0.000000000
1 1 1  80 0.000000000
1 1 1  80 0.000000000
1 1 1  80 0.000000000
1 1 1  80 0.000000000
1 1 1  80 0.000000000
1 1 1  80 0.000000000
1 1 1  80 0.000000000
1 1 1  80 0.000000000
1 1 1  80 0.000000000
1 1 1  80 0.000000000
1 1 1  80 0.000000000
1 1 1  80 0.000000000
1 1 1  80 0.000000000
1 1 1  80 0.000000000
1 1 1  80 0.000000000
1 1 1  80 0.000000000
1 1 1  80 0.000000000
1 1 1  80 0.000000000
1 1 1  80 0.000000000
1 1 1  80 0.000000000
1 1 1  80 0.000000000
1 1 1  80 0.000000000
1 1 1  80 0.000000000
1 1 1  80 0.000000000
1 1 1  80 0.000000000
1 1 1  80 0.000000000
1 1 1  80 0.000000000
1 1 1  80 0.000000000
1 1 1  80 0.000000000
1 1 1  80 0.000000000
1 1 1  80 0.000000000
1 1 1  80 0.000000000
1 1 1  80 0.000000000
1 1 1  80 0.000000000
1 1 1  80 0.000000000
1 1 1  80 0.000000000
1 1 1  80 0.000000000
1 1 1  80 0.000000000
1 1 1  80 0.000000000
1 1 1  80 0.000000000
1 1 1  80 0.000000000
1 1 1  80 0.000000000
1 1 1  80 0.000000000
1 1 1  80 0.000000000
1 1 1  80 0.000000000
1 1 1  80 0.000000000
1 1 1  80 0.000000000
1 1 1  80 0.000000000
1 1 1  80 0.000000000
1 1 1  80 0.000000000
1 1 1  80 0.000000000
1 1 1  80 0.000000000
1 1 1  80 0.000000000
1 1 1  80 0.000000000
1 1 1  80 0.000000000
1 1 1  80 0.000000000
1 1 1  80 0.000000000
1 1 1  80 0.000000000
1 1 1  80 0.000000000
1 1 1  80 0.000000000
1 1 1  80 0.000000000
1 1 1  80 0.000000000
1 1 1  80 0.000000000
1 1 1  80 0.000000000
1 1 1  80 0.000000000
1 1 1  80 0.000000000
1 1 1  80 0.000000000
1 1 1  80 0.000000000
1 1 1  80 0.000000000
1 1 1  80 0.000000000
1 1 1  80 0.000000000
1 1 1  80 0.000000000
1 1 1  80 0.000000000
1 1 1  80 0.000000000
1 1 1  80 0.000000000
1 1 1  80 0.000000000
1 1 1  80 0.000000000
1 1 1  80 0.000000000
1 1 1  80 0.000000000
1 1 1  80 0.000000000
1 1 1  80 0.000000000
1 1 1  80 0.000000000
1 1 1  80 0.000000000
1 1 1  80 0.000000000
1 1 1  80 0.000000000
1 1 1  80 0.000000000
1 1 1  80 0.000000000
1 1 1  80 0.000000000
1 1 1  80 0.000000000
1 1 1  80 0.000000000
1 1 1 120 0.000000000
1 1 1 120 0.000000000
1 1 1 120 0.000000000
1 1 1 120 0.000000000
1 1 1 120 0.000000000
1 1 1 120 0.000000000
1 1 1 120 0.000000000
1 1 1 120 0.000000000
1 1 1 120 0.000000000
1 1 1 120 0.000000000
1 1 1 120 0.000000000
1 1 1 120 0.000000000
1 1 1 120 0.000000000
1 1 1 120 0.000000000
1 1 1 120 0.000000000
1 1 1 120 0.000000000
1 1 1 120 0.000000000
1 1 1 120 0.000000000
1 1 1 120 0.000000000
1 1 1 120 0.000000000
1 1 1 120 0.000000000
1 1 1 120 0.000000000
1 1 1 120 0.000000000
1 1 1 120 0.000000000
1 1 1 120 0.000000000
1 1 1 120 0.000000000
1 1 1 120 0.000000000
1 1 1 120 0.000000000
1 1 1 120 0.000000000
1 1 1 120 0.000000000
1 1 1 120 0.000000000
1 1 1 120 0.000000000
1 1 1 120 0.000000000
1 1 1 120 0.000000000
1 1 1 120 0.000000000
1 1 1 120 0.000000000
1 1 1 120 0.000000000
1 1 1 120 0.000000000
1 1 1 120 0.000000000
1 1 1 120 0.000000000
1 1 1 120 0.000000000
1 1 1 120 0.000000000
1 1 1 120 0.000000000
1 1 1 120 0.000000000
1 1 1 120 0.000000000
1 1 1 120 0.000000000
1 1 1 120 0.000000000
1 1 1 120 0.000000000
1 1 1 120 0.000000000
1 1 1 120 0.000000000
1 1 1 120 0.000000000
1 1 1 120 0.000000000
1 1 1 120 0.000000000
1 1 1 120 0.000000000
1 1 1 120 0.000000000
1 1 1 120 0.000000000
1 1 1 120 0.000000000
1 1 1 120 0.000000000
1 1 1 120 0.000000000
1 1 1 120 0.000000000
1 1 1 120 0.000000000
1 1 1 120 0.000000000
1 1 1 120 0.000000000
1 1 1 120 0.000000000
1 1 1 120 0.000000000
1 1 1 120 0.000000000
1 1 1 120 0.000000000
1 1 1 120 0.000000000
1 1 1 120 0.000000000
1 1 1 120 0.000000000
1 1 1 120 0.000000000
1 1 1 120 0.000000000
1 1 1 120 0.000000000
1 1 1 120 0.000000000
1 1 1 120 0.000000000
1 1 1 120 0.000000000
1 1 1 120 0.000000000
1 1 1 120 0.000000000
1 1 1 120 0.000000000
1 1 1 120 0.000000000
1 1 1 120 0.000000000
1 1 1 120 0.000000000
1 1 1 120 0.000000000
1 1 1 120 0.000000000
1 1 1 120 0.000000000
1 1 1 120 0.000000000
1 1 1 120 0.000000000
1 1 1 120 0.000000000
1 1 1 120 0.000000000
1 1 1 120 0.000000000
1 1 1 120 0.000000000
1 1 1 120 0.000000000
1 1 1 120 0.000000000
1 1 1 120 0.000000000
1 1 1 120 0.000000000
1 1 1 120 0.000000000
1 1 1 120 0.000000000
1 1 1 120 0.000000000
1 1 1 120 0.000000000
1 1 1 120 0.000000000
1 1 1 160 0.000000000
1 1 1 160 0.000000000
1 1 1 160 0.000000000
1 1 1 160 0.000000000
1 1 1 160 0.000000000
1 1 1 160 0.000000000
1 1 1 160 0.000000000
1 1 1 160 0.000000000
1 1 1 160 0.000000000
1 1 1 160 0.000000000
1 1 1 160 0.000000000
1 1 1 160 0.000000000
1 1 1 160 0.000000000
1 1 1 160 0.000000000
1 1 1 160 0.000000000
1 1 1 160 0.000000000
1 1 1 160 0.000000000
1 1 1 160 0.000000000
1 1 1 160 0.000000000
1 1 1 160 0.000000000
1 1 1 160 0.000000000
1 1 1 160 0.000000000
1 1 1 160 0.000000000
1 1 1 160 0.000000000
1 1 1 160 0.000000000
1 1 1 160 0.000000000
1 1 1 160 0.000000000
1 1 1 160 0.000000000
1 1 1 160 0.000000000
1 1 1 160 0.000000000
1 1 1 160 0.000000000
1 1 1 160 0.000000000
1 1 1 160 0.000000000
1 1 1 160 0.000000000
1 1 1 160 0.000000000
1 1 1 160 0.000000000
1 1 1 160 0.000000000
1 1 1 160 0.000000000
1 1 1 160 0.000000000
1 1 1 160 0.000000000
1 1 1 160 0.000000000
1 1 1 160 0.000000000
1 1 1 160 0.000000000
1 1 1 160 0.000000000
1 1 1 160 0.000000000
1 1 1 160 0.000000000
1 1 1 160 0.000000000
1 1 1 160 0.000000000
1 1 1 160 0.000000000
1 1 1 160 0.000000000
1 1 1 160 0.000000000
1 1 1 160 0.000000000
1 1 1 160 0.000000000
1 1 1 160 0.000000000
1 1 1 160 0.000000000
1 1 1 160 0.000000000
1 1 1 160 0.000000000
1 1 1 160 0.000000000
1 1 1 160 0.000000000
1 1 1 160 0.000000000
1 1 1 160 0.000000000
1 1 1 160 0.000000000
1 1 1 160 0.000000000
1 1 1 160 0.000000000
1 1 1 160 0.000000000
1 1 1 160 0.000000000
1 1 1 160 0.000000000
1 1 1 160 0.000000000
1 1 1 160 0.000000000
1 1 1 160 0.000000000
1 1 1 160 0.000000000
1 1 1 160 0.000000000
1 1 1 160 0.000000000
1 1 1 160 0.000000000
1 1 1 160 0.000000000
1 1 1 160 0.000000000
1 1 1 160 0.000000000
1 1 1 160 0.000000000
1 1 1 160 0.000000000
1 1 1 160 0.000000000
1 1 1 160 0.000000000
1 1 1 160 0.000000000
1 1 1 160 0.000000000
1 1 1 160 0.000000000
1 1 1 160 0.000000000
1 1 1 160 0.000000000
1 1 1 160 0.000000000
1 1 1 160 0.000000000
1 1 1 160 0.000000000
1 1 1 160 0.000000000
1 1 1 160 0.000000000
1 1 1 160 0.000000000
1 1 1 160 0.000000000
1 1 1 160 0.000000000
1 1 1 160 0.000000000
1 1 1 160 0.000000000
1 1 1 160 0.000000000
1 1 1 160 0.000000000
1 1 1 160 0.000000000
1 1 1 160 0.000000000
1 1 2  40 0.016666668
1 1 2  40 0.010000000
1 1 2  40 0.042222220
1 1 2  40 0.011111111
1 1 2  40 0.007777778
1 1 2  40 0.028888889
1 1 2  40 0.033333335
1 1 2  40 0.010000000
1 1 2  40 0.034444444
1 1 2  40 0.018888889
1 1 2  40 0.067777775
1 1 2  40 0.007777778
1 1 2  40 0.029999999
1 1 2  40 0.044444446
1 1 2  40 0.012222222
1 1 2  40 0.012222222
1 1 2  40 0.026666667
1 1 2  40 0.036666665
1 1 2  40 0.010000000
1 1 2  40 0.016666668
1 1 2  40 0.020000000
1 1 2  40 0.032222223
1 1 2  40 0.032222223
1 1 2  40 0.025555555
1 1 2  40 0.016666668
1 1 2  40 0.027777778
1 1 2  40 0.015555556
1 1 2  40 0.045555554
1 1 2  40 0.028888889
1 1 2  40 0.028888889
1 1 2  40 0.020000000
1 1 2  40 0.051111110
1 1 2  40 0.026666667
1 1 2  40 0.033333335
1 1 2  40 0.007777778
1 1 2  40 0.016666668
1 1 2  40 0.010000000
1 1 2  40 0.024444444
1 1 2  40 0.018888889
1 1 2  40 0.036666665
1 1 2  40 0.065555558
1 1 2  40 0.011111111
1 1 2  40 0.020000000
1 1 2  40 0.021111110
1 1 2  40 0.037777778
1 1 2  40 0.007777778
1 1 2  40 0.026666667
1 1 2  40 0.032222223
1 1 2  40 0.016666668
1 1 2  40 0.039999999
1 1 2  40 0.038888890
1 1 2  40 0.033333335
1 1 2  40 0.008888889
1 1 2  40 0.041111112
1 1 2  40 0.016666668
1 1 2  40 0.006666667
1 1 2  40 0.010000000
1 1 2  40 0.000000000
1 1 2  40 0.024444444
1 1 2  40 0.029999999
1 1 2  40 0.029999999
1 1 2  40 0.016666668
1 1 2  40 0.025555555
1 1 2  40 0.017777778
1 1 2  40 0.033333335
1 1 2  40 0.017777778
1 1 2  40 0.039999999
1 1 2  40 0.042222220
1 1 2  40 0.008888889
1 1 2  40 0.067777775
1 1 2  40 0.015555556
1 1 2  40 0.017777778
1 1 2  40 0.037777778
1 1 2  40 0.018888889
1 1 2  40 0.038888890
1 1 2  40 0.076666668
1 1 2  40 0.020000000
1 1 2  40 0.036666665
1 1 2  40 0.014444444
1 1 2  40 0.056666669
1 1 2  40 0.017777778
1 1 2  40 0.006666667
1 1 2  40 0.017777778
1 1 2  40 0.033333335
1 1 2  40 0.011111111
1 1 2  40 0.027777778
1 1 2  40 0.018888889
1 1 2  40 0.033333335
1 1 2  40 0.047777779
1 1 2  40 0.016666668
1 1 2  40 0.027777778
1 1 2  40 0.023333333
1 1 2  40 0.031111112
1 1 2  40 0.045555554
1 1 2  40 0.054444443
1 1 2  40 0.017777778
1 1 2  40 0.023333333
1 1 2  40 0.064444445
1 1 2  40 0.016666668
1 1 2  40 0.036666665
1 1 2  80 0.018888889
1 1 2  80 0.008888889
1 1 2  80 0.035555556
1 1 2  80 0.006666667
1 1 2  80 0.011111111
1 1 2  80 0.021111110
1 1 2  80 0.034444444
1 1 2  80 0.008888889
1 1 2  80 0.035555556
1 1 2  80 0.017777778
1 1 2  80 0.047777779
1 1 2  80 0.007777778
1 1 2  80 0.036666665
1 1 2  80 0.045555554
1 1 2  80 0.008888889
1 1 2  80 0.010000000
1 1 2  80 0.026666667
1 1 2  80 0.036666665
1 1 2  80 0.008888889
1 1 2  80 0.018888889
1 1 2  80 0.014444444
1 1 2  80 0.026666667
1 1 2  80 0.035555556
1 1 2  80 0.028888889
1 1 2  80 0.022222223
1 1 2  80 0.026666667
1 1 2  80 0.016666668
1 1 2  80 0.044444446
1 1 2  80 0.026666667
1 1 2  80 0.025555555
1 1 2  80 0.017777778
1 1 2  80 0.051111110
1 1 2  80 0.025555555
1 1 2  80 0.035555556
1 1 2  80 0.008888889
1 1 2  80 0.016666668
1 1 2  80 0.010000000
1 1 2  80 0.028888889
1 1 2  80 0.013333334
1 1 2  80 0.039999999
1 1 2  80 0.074444443
1 1 2  80 0.006666667
1 1 2  80 0.014444444
1 1 2  80 0.020000000
1 1 2  80 0.039999999
1 1 2  80 0.010000000
1 1 2  80 0.027777778
1 1 2  80 0.037777778
1 1 2  80 0.015555556
1 1 2  80 0.044444446
1 1 2  80 0.037777778
1 1 2  80 0.034444444
1 1 2  80 0.013333334
1 1 2  80 0.043333333
1 1 2  80 0.020000000
1 1 2  80 0.006666667
1 1 2  80 0.008888889
1 1 2  80 0.000000000
1 1 2  80 0.026666667
1 1 2  80 0.032222223
1 1 2  80 0.032222223
1 1 2  80 0.013333334
1 1 2  80 0.022222223
1 1 2  80 0.020000000
1 1 2  80 0.041111112
1 1 2  80 0.015555556
1 1 2  80 0.038888890
1 1 2  80 0.044444446
1 1 2  80 0.007777778
1 1 2  80 0.067777775
1 1 2  80 0.017777778
1 1 2  80 0.014444444
1 1 2  80 0.029999999
1 1 2  80 0.020000000
1 1 2  80 0.042222220
1 1 2  80 0.067777775
1 1 2  80 0.016666668
1 1 2  80 0.034444444
1 1 2  80 0.020000000
1 1 2  80 0.051111110
1 1 2  80 0.021111110
1 1 2  80 0.007777778
1 1 2  80 0.021111110
1 1 2  80 0.036666665
1 1 2  80 0.008888889
1 1 2  80 0.026666667
1 1 2  80 0.017777778
1 1 2  80 0.039999999
1 1 2  80 0.052222222
1 1 2  80 0.021111110
1 1 2  80 0.025555555
1 1 2  80 0.022222223
1 1 2  80 0.031111112
1 1 2  80 0.045555554
1 1 2  80 0.058888890
1 1 2  80 0.021111110
1 1 2  80 0.024444444
1 1 2  80 0.063333333
1 1 2  80 0.013333334
1 1 2  80 0.031111112
1 1 2 120 0.014444444
1 1 2 120 0.008888889
1 1 2 120 0.032222223
1 1 2 120 0.010000000
1 1 2 120 0.007777778
1 1 2 120 0.027777778
1 1 2 120 0.033333335
1 1 2 120 0.010000000
1 1 2 120 0.036666665
1 1 2 120 0.021111110
1 1 2 120 0.053333335
1 1 2 120 0.010000000
1 1 2 120 0.032222223
1 1 2 120 0.043333333
1 1 2 120 0.010000000
1 1 2 120 0.008888889
1 1 2 120 0.031111112
1 1 2 120 0.036666665
1 1 2 120 0.011111111
1 1 2 120 0.015555556
1 1 2 120 0.018888889
1 1 2 120 0.024444444
1 1 2 120 0.033333335
1 1 2 120 0.031111112
1 1 2 120 0.020000000
1 1 2 120 0.026666667
1 1 2 120 0.016666668
1 1 2 120 0.041111112
1 1 2 120 0.025555555
1 1 2 120 0.025555555
1 1 2 120 0.020000000
1 1 2 120 0.048888888
1 1 2 120 0.024444444
1 1 2 120 0.034444444
1 1 2 120 0.008888889
1 1 2 120 0.017777778
1 1 2 120 0.006666667
1 1 2 120 0.027777778
1 1 2 120 0.017777778
1 1 2 120 0.032222223
1 1 2 120 0.071111113
1 1 2 120 0.007777778
1 1 2 120 0.018888889
1 1 2 120 0.017777778
1 1 2 120 0.043333333
1 1 2 120 0.010000000
1 1 2 120 0.026666667
1 1 2 120 0.031111112
1 1 2 120 0.013333334
1 1 2 120 0.036666665
1 1 2 120 0.041111112
1 1 2 120 0.032222223
1 1 2 120 0.010000000
1 1 2 120 0.038888890
1 1 2 120 0.014444444
1 1 2 120 0.008888889
1 1 2 120 0.008888889
1 1 2 120 0.000000000
1 1 2 120 0.024444444
1 1 2 120 0.036666665
1 1 2 120 0.027777778
1 1 2 120 0.017777778
1 1 2 120 0.028888889
1 1 2 120 0.014444444
1 1 2 120 0.035555556
1 1 2 120 0.015555556
1 1 2 120 0.042222220
1 1 2 120 0.044444446
1 1 2 120 0.007777778
1 1 2 120 0.072222225
1 1 2 120 0.014444444
1 1 2 120 0.018888889
1 1 2 120 0.036666665
1 1 2 120 0.013333334
1 1 2 120 0.046666667
1 1 2 120 0.061111111
1 1 2 120 0.017777778
1 1 2 120 0.033333335
1 1 2 120 0.017777778
1 1 2 120 0.056666669
1 1 2 120 0.012222222
1 1 2 120 0.007777778
1 1 2 120 0.021111110
1 1 2 120 0.032222223
1 1 2 120 0.010000000
1 1 2 120 0.024444444
1 1 2 120 0.016666668
1 1 2 120 0.032222223
1 1 2 120 0.046666667
1 1 2 120 0.017777778
1 1 2 120 0.029999999
1 1 2 120 0.028888889
1 1 2 120 0.031111112
1 1 2 120 0.038888890
1 1 2 120 0.045555554
1 1 2 120 0.015555556
1 1 2 120 0.026666667
1 1 2 120 0.063333333
1 1 2 120 0.017777778
1 1 2 120 0.032222223
1 1 2 160 0.016666668
1 1 2 160 0.005555556
1 1 2 160 0.038888890
1 1 2 160 0.005555556
1 1 2 160 0.010000000
1 1 2 160 0.025555555
1 1 2 160 0.036666665
1 1 2 160 0.010000000
1 1 2 160 0.038888890
1 1 2 160 0.015555556
1 1 2 160 0.055555556
1 1 2 160 0.008888889
1 1 2 160 0.032222223
1 1 2 160 0.045555554
1 1 2 160 0.005555556
1 1 2 160 0.010000000
1 1 2 160 0.028888889
1 1 2 160 0.041111112
1 1 2 160 0.007777778
1 1 2 160 0.017777778
1 1 2 160 0.017777778
1 1 2 160 0.023333333
1 1 2 160 0.032222223
1 1 2 160 0.032222223
1 1 2 160 0.014444444
1 1 2 160 0.024444444
1 1 2 160 0.022222223
1 1 2 160 0.038888890
1 1 2 160 0.023333333
1 1 2 160 0.024444444
1 1 2 160 0.017777778
1 1 2 160 0.052222222
1 1 2 160 0.029999999
1 1 2 160 0.035555556
1 1 2 160 0.008888889
1 1 2 160 0.018888889
1 1 2 160 0.010000000
1 1 2 160 0.023333333
1 1 2 160 0.020000000
1 1 2 160 0.037777778
1 1 2 160 0.068888888
1 1 2 160 0.006666667
1 1 2 160 0.017777778
1 1 2 160 0.015555556
1 1 2 160 0.039999999
1 1 2 160 0.007777778
1 1 2 160 0.026666667
1 1 2 160 0.032222223
1 1 2 160 0.018888889
1 1 2 160 0.043333333
1 1 2 160 0.044444446
1 1 2 160 0.034444444
1 1 2 160 0.007777778
1 1 2 160 0.044444446
1 1 2 160 0.021111110
1 1 2 160 0.012222222
1 1 2 160 0.006666667
1 1 2 160 0.000000000
1 1 2 160 0.023333333
1 1 2 160 0.031111112
1 1 2 160 0.023333333
1 1 2 160 0.016666668
1 1 2 160 0.027777778
1 1 2 160 0.015555556
1 1 2 160 0.033333335
1 1 2 160 0.015555556
1 1 2 160 0.044444446
1 1 2 160 0.041111112
1 1 2 160 0.010000000
1 1 2 160 0.071111113
1 1 2 160 0.017777778
1 1 2 160 0.017777778
1 1 2 160 0.029999999
1 1 2 160 0.013333334
1 1 2 160 0.041111112
1 1 2 160 0.067777775
1 1 2 160 0.016666668
1 1 2 160 0.037777778
1 1 2 160 0.017777778
1 1 2 160 0.053333335
1 1 2 160 0.018888889
1 1 2 160 0.011111111
1 1 2 160 0.018888889
1 1 2 160 0.032222223
1 1 2 160 0.011111111
1 1 2 160 0.027777778
1 1 2 160 0.016666668
1 1 2 160 0.033333335
1 1 2 160 0.046666667
1 1 2 160 0.016666668
1 1 2 160 0.024444444
1 1 2 160 0.024444444
1 1 2 160 0.036666665
1 1 2 160 0.045555554
1 1 2 160 0.047777779
1 1 2 160 0.020000000
1 1 2 160 0.024444444
1 1 2 160 0.066666670
1 1 2 160 0.018888889
1 1 2 160 0.035555556
1 1 3  40 0.037777778
1 1 3  40 0.052222222
1 1 3  40 0.057777777
1 1 3  40 0.048888888
1 1 3  40 0.038888890
1 1 3  40 0.085555553
1 1 3  40 0.050000001
1 1 3  40 0.036666665
1 1 3  40 0.031111112
1 1 3  40 0.020000000
1 1 3  40 0.063333333
1 1 3  40 0.077777781
1 1 3  40 0.076666668
1 1 3  40 0.035555556
1 1 3  40 0.033333335
1 1 3  40 0.039999999
1 1 3  40 0.016666668
1 1 3  40 0.062222224
1 1 3  40 0.057777777
1 1 3  40 0.048888888
1 1 3  40 0.032222223
1 1 3  40 0.042222220
1 1 3  40 0.065555558
1 1 3  40 0.035555556
1 1 3  40 0.029999999
1 1 3  40 0.054444443
1 1 3  40 0.072222225
1 1 3  40 0.104444444
1 1 3  40 0.048888888
1 1 3  40 0.058888890
1 1 3  40 0.054444443
1 1 3  40 0.034444444
1 1 3  40 0.051111110
1 1 3  40 0.116666667
1 1 3  40 0.071111113
1 1 3  40 0.029999999
1 1 3  40 0.063333333
1 1 3  40 0.102222219
1 1 3  40 0.043333333
1 1 3  40 0.092222221
1 1 3  40 0.020000000
1 1 3  40 0.027777778
1 1 3  40 0.075555556
1 1 3  40 0.095555559
1 1 3  40 0.022222223
1 1 3  40 0.028888889
1 1 3  40 0.067777775
1 1 3  40 0.031111112
1 1 3  40 0.034444444
1 1 3  40 0.025555555
1 1 3  40 0.007777778
1 1 3  40 0.055555556
1 1 3  40 0.070000000
1 1 3  40 0.074444443
1 1 3  40 0.054444443
1 1 3  40 0.100000001
1 1 3  40 0.027777778
1 1 3  40 0.079999998
1 1 3  40 0.098888889
1 1 3  40 0.041111112
1 1 3  40 0.022222223
1 1 3  40 0.048888888
1 1 3  40 0.087777779
1 1 3  40 0.076666668
1 1 3  40 0.031111112
1 1 3  40 0.054444443
1 1 3  40 0.057777777
1 1 3  40 0.045555554
1 1 3  40 0.026666667
1 1 3  40 0.028888889
1 1 3  40 0.027777778
1 1 3  40 0.058888890
1 1 3  40 0.026666667
1 1 3  40 0.091111109
1 1 3  40 0.028888889
1 1 3  40 0.051111110
1 1 3  40 0.031111112
1 1 3  40 0.062222224
1 1 3  40 0.017777778
1 1 3  40 0.056666669
1 1 3  40 0.023333333
1 1 3  40 0.045555554
1 1 3  40 0.043333333
1 1 3  40 0.022222223
1 1 3  40 0.037777778
1 1 3  40 0.075555556
1 1 3  40 0.048888888
1 1 3  40 0.026666667
1 1 3  40 0.023333333
1 1 3  40 0.044444446
1 1 3  40 0.007777778
1 1 3  40 0.021111110
1 1 3  40 0.057777777
1 1 3  40 0.027777778
1 1 3  40 0.082222223
1 1 3  40 0.034444444
1 1 3  40 0.056666669
1 1 3  40 0.097777776
1 1 3  40 0.029999999
1 1 3  40 0.035555556
1 1 3  80 0.042222220
1 1 3  80 0.051111110
1 1 3  80 0.061111111
1 1 3  80 0.039999999
1 1 3  80 0.032222223
1 1 3  80 0.090000004
1 1 3  80 0.044444446
1 1 3  80 0.033333335
1 1 3  80 0.041111112
1 1 3  80 0.025555555
1 1 3  80 0.064444445
1 1 3  80 0.076666668
1 1 3  80 0.081111111
1 1 3  80 0.035555556
1 1 3  80 0.035555556
1 1 3  80 0.044444446
1 1 3  80 0.022222223
1 1 3  80 0.061111111
1 1 3  80 0.059999999
1 1 3  80 0.050000001
1 1 3  80 0.026666667
1 1 3  80 0.038888890
1 1 3  80 0.074444443
1 1 3  80 0.028888889
1 1 3  80 0.028888889
1 1 3  80 0.053333335
1 1 3  80 0.077777781
1 1 3  80 0.109999999
1 1 3  80 0.055555556
1 1 3  80 0.056666669
1 1 3  80 0.054444443
1 1 3  80 0.037777778
1 1 3  80 0.045555554
1 1 3  80 0.103333332
1 1 3  80 0.064444445
1 1 3  80 0.026666667
1 1 3  80 0.067777775
1 1 3  80 0.090000004
1 1 3  80 0.045555554
1 1 3  80 0.096666664
1 1 3  80 0.015555556
1 1 3  80 0.027777778
1 1 3  80 0.072222225
1 1 3  80 0.091111109
1 1 3  80 0.024444444
1 1 3  80 0.020000000
1 1 3  80 0.068888888
1 1 3  80 0.031111112
1 1 3  80 0.031111112
1 1 3  80 0.023333333
1 1 3  80 0.012222222
1 1 3  80 0.055555556
1 1 3  80 0.077777781
1 1 3  80 0.066666670
1 1 3  80 0.039999999
1 1 3  80 0.086666666
1 1 3  80 0.028888889
1 1 3  80 0.065555558
1 1 3  80 0.101111114
1 1 3  80 0.046666667
1 1 3  80 0.020000000
1 1 3  80 0.052222222
1 1 3  80 0.095555559
1 1 3  80 0.082222223
1 1 3  80 0.025555555
1 1 3  80 0.048888888
1 1 3  80 0.043333333
1 1 3  80 0.039999999
1 1 3  80 0.031111112
1 1 3  80 0.029999999
1 1 3  80 0.033333335
1 1 3  80 0.053333335
1 1 3  80 0.028888889
1 1 3  80 0.096666664
1 1 3  80 0.029999999
1 1 3  80 0.056666669
1 1 3  80 0.035555556
1 1 3  80 0.050000001
1 1 3  80 0.021111110
1 1 3  80 0.059999999
1 1 3  80 0.024444444
1 1 3  80 0.035555556
1 1 3  80 0.038888890
1 1 3  80 0.020000000
1 1 3  80 0.043333333
1 1 3  80 0.070000000
1 1 3  80 0.068888888
1 1 3  80 0.033333335
1 1 3  80 0.026666667
1 1 3  80 0.041111112
1 1 3  80 0.012222222
1 1 3  80 0.022222223
1 1 3  80 0.068888888
1 1 3  80 0.034444444
1 1 3  80 0.083333336
1 1 3  80 0.043333333
1 1 3  80 0.045555554
1 1 3  80 0.086666666
1 1 3  80 0.043333333
1 1 3  80 0.024444444
1 1 3 120 0.037777778
1 1 3 120 0.045555554
1 1 3 120 0.057777777
1 1 3 120 0.045555554
1 1 3 120 0.035555556
1 1 3 120 0.085555553
1 1 3 120 0.047777779
1 1 3 120 0.026666667
1 1 3 120 0.031111112
1 1 3 120 0.017777778
1 1 3 120 0.062222224
1 1 3 120 0.087777779
1 1 3 120 0.068888888
1 1 3 120 0.039999999
1 1 3 120 0.027777778
1 1 3 120 0.047777779
1 1 3 120 0.014444444
1 1 3 120 0.062222224
1 1 3 120 0.055555556
1 1 3 120 0.054444443
1 1 3 120 0.028888889
1 1 3 120 0.043333333
1 1 3 120 0.065555558
1 1 3 120 0.029999999
1 1 3 120 0.035555556
1 1 3 120 0.048888888
1 1 3 120 0.064444445
1 1 3 120 0.090000004
1 1 3 120 0.057777777
1 1 3 120 0.062222224
1 1 3 120 0.063333333
1 1 3 120 0.042222220
1 1 3 120 0.051111110
1 1 3 120 0.102222219
1 1 3 120 0.073333330
1 1 3 120 0.024444444
1 1 3 120 0.066666670
1 1 3 120 0.111111112
1 1 3 120 0.048888888
1 1 3 120 0.087777779
1 1 3 120 0.027777778
1 1 3 120 0.024444444
1 1 3 120 0.074444443
1 1 3 120 0.097777776
1 1 3 120 0.021111110
1 1 3 120 0.022222223
1 1 3 120 0.071111113
1 1 3 120 0.037777778
1 1 3 120 0.027777778
1 1 3 120 0.026666667
1 1 3 120 0.010000000
1 1 3 120 0.052222222
1 1 3 120 0.076666668
1 1 3 120 0.064444445
1 1 3 120 0.039999999
1 1 3 120 0.085555553
1 1 3 120 0.029999999
1 1 3 120 0.076666668
1 1 3 120 0.097777776
1 1 3 120 0.041111112
1 1 3 120 0.020000000
1 1 3 120 0.051111110
1 1 3 120 0.092222221
1 1 3 120 0.078888886
1 1 3 120 0.027777778
1 1 3 120 0.059999999
1 1 3 120 0.042222220
1 1 3 120 0.046666667
1 1 3 120 0.034444444
1 1 3 120 0.035555556
1 1 3 120 0.028888889
1 1 3 120 0.048888888
1 1 3 120 0.032222223
1 1 3 120 0.097777776
1 1 3 120 0.034444444
1 1 3 120 0.051111110
1 1 3 120 0.033333335
1 1 3 120 0.047777779
1 1 3 120 0.024444444
1 1 3 120 0.052222222
1 1 3 120 0.018888889
1 1 3 120 0.046666667
1 1 3 120 0.045555554
1 1 3 120 0.020000000
1 1 3 120 0.036666665
1 1 3 120 0.074444443
1 1 3 120 0.053333335
1 1 3 120 0.026666667
1 1 3 120 0.025555555
1 1 3 120 0.042222220
1 1 3 120 0.006666667
1 1 3 120 0.022222223
1 1 3 120 0.061111111
1 1 3 120 0.029999999
1 1 3 120 0.086666666
1 1 3 120 0.038888890
1 1 3 120 0.047777779
1 1 3 120 0.090000004
1 1 3 120 0.041111112
1 1 3 120 0.027777778
1 1 3 160 0.045555554
1 1 3 160 0.039999999
1 1 3 160 0.054444443
1 1 3 160 0.043333333
1 1 3 160 0.038888890
1 1 3 160 0.081111111
1 1 3 160 0.051111110
1 1 3 160 0.036666665
1 1 3 160 0.034444444
1 1 3 160 0.018888889
1 1 3 160 0.056666669
1 1 3 160 0.083333336
1 1 3 160 0.066666670
1 1 3 160 0.044444446
1 1 3 160 0.032222223
1 1 3 160 0.044444446
1 1 3 160 0.020000000
1 1 3 160 0.057777777
1 1 3 160 0.053333335
1 1 3 160 0.053333335
1 1 3 160 0.031111112
1 1 3 160 0.039999999
1 1 3 160 0.064444445
1 1 3 160 0.034444444
1 1 3 160 0.034444444
1 1 3 160 0.052222222
1 1 3 160 0.077777781
1 1 3 160 0.094444446
1 1 3 160 0.057777777
1 1 3 160 0.057777777
1 1 3 160 0.062222224
1 1 3 160 0.039999999
1 1 3 160 0.045555554
1 1 3 160 0.104444444
1 1 3 160 0.077777781
1 1 3 160 0.033333335
1 1 3 160 0.072222225
1 1 3 160 0.093333334
1 1 3 160 0.038888890
1 1 3 160 0.092222221
1 1 3 160 0.021111110
1 1 3 160 0.028888889
1 1 3 160 0.058888890
1 1 3 160 0.097777776
1 1 3 160 0.022222223
1 1 3 160 0.021111110
1 1 3 160 0.062222224
1 1 3 160 0.027777778
1 1 3 160 0.033333335
1 1 3 160 0.031111112
1 1 3 160 0.010000000
1 1 3 160 0.056666669
1 1 3 160 0.078888886
1 1 3 160 0.065555558
1 1 3 160 0.048888888
1 1 3 160 0.092222221
1 1 3 160 0.035555556
1 1 3 160 0.072222225
1 1 3 160 0.084444441
1 1 3 160 0.047777779
1 1 3 160 0.020000000
1 1 3 160 0.046666667
1 1 3 160 0.095555559
1 1 3 160 0.079999998
1 1 3 160 0.032222223
1 1 3 160 0.051111110
1 1 3 160 0.048888888
1 1 3 160 0.059999999
1 1 3 160 0.029999999
1 1 3 160 0.029999999
1 1 3 160 0.035555556
1 1 3 160 0.047777779
1 1 3 160 0.032222223
1 1 3 160 0.105555557
1 1 3 160 0.028888889
1 1 3 160 0.054444443
1 1 3 160 0.032222223
1 1 3 160 0.052222222
1 1 3 160 0.023333333
1 1 3 160 0.058888890
1 1 3 160 0.022222223
1 1 3 160 0.044444446
1 1 3 160 0.045555554
1 1 3 160 0.021111110
1 1 3 160 0.041111112
1 1 3 160 0.071111113
1 1 3 160 0.056666669
1 1 3 160 0.028888889
1 1 3 160 0.018888889
1 1 3 160 0.042222220
1 1 3 160 0.011111111
1 1 3 160 0.024444444
1 1 3 160 0.063333333
1 1 3 160 0.034444444
1 1 3 160 0.085555553
1 1 3 160 0.039999999
1 1 3 160 0.046666667
1 1 3 160 0.082222223
1 1 3 160 0.039999999
1 1 3 160 0.033333335
1 1 4  40 0.057777777
1 1 4  40 0.057777777
1 1 4  40 0.126666665
1 1 4  40 0.047777779
1 1 4  40 0.074444443
1 1 4  40 0.068888888
1 1 4  40 0.078888886
1 1 4  40 0.061111111
1 1 4  40 0.100000001
1 1 4  40 0.055555556
1 1 4  40 0.048888888
1 1 4  40 0.053333335
1 1 4  40 0.026666667
1 1 4  40 0.041111112
1 1 4  40 0.083333336
1 1 4  40 0.092222221
1 1 4  40 0.031111112
1 1 4  40 0.052222222
1 1 4  40 0.054444443
1 1 4  40 0.046666667
1 1 4  40 0.055555556
1 1 4  40 0.039999999
1 1 4  40 0.008888889
1 1 4  40 0.027777778
1 1 4  40 0.061111111
1 1 4  40 0.076666668
1 1 4  40 0.032222223
1 1 4  40 0.048888888
1 1 4  40 0.038888890
1 1 4  40 0.022222223
1 1 4  40 0.039999999
1 1 4  40 0.068888888
1 1 4  40 0.076666668
1 1 4  40 0.064444445
1 1 4  40 0.051111110
1 1 4  40 0.072222225
1 1 4  40 0.059999999
1 1 4  40 0.042222220
1 1 4  40 0.025555555
1 1 4  40 0.061111111
1 1 4  40 0.044444446
1 1 4  40 0.044444446
1 1 4  40 0.035555556
1 1 4  40 0.087777779
1 1 4  40 0.037777778
1 1 4  40 0.035555556
1 1 4  40 0.034444444
1 1 4  40 0.083333336
1 1 4  40 0.062222224
1 1 4  40 0.070000000
1 1 4  40 0.070000000
1 1 4  40 0.056666669
1 1 4  40 0.066666670
1 1 4  40 0.045555554
1 1 4  40 0.017777778
1 1 4  40 0.078888886
1 1 4  40 0.054444443
1 1 4  40 0.025555555
1 1 4  40 0.052222222
1 1 4  40 0.028888889
1 1 4  40 0.097777776
1 1 4  40 0.074444443
1 1 4  40 0.066666670
1 1 4  40 0.028888889
1 1 4  40 0.063333333
1 1 4  40 0.059999999
1 1 4  40 0.061111111
1 1 4  40 0.041111112
1 1 4  40 0.046666667
1 1 4  40 0.090000004
1 1 4  40 0.046666667
1 1 4  40 0.042222220
1 1 4  40 0.051111110
1 1 4  40 0.034444444
1 1 4  40 0.047777779
1 1 4  40 0.008888889
1 1 4  40 0.047777779
1 1 4  40 0.032222223
1 1 4  40 0.025555555
1 1 4  40 0.039999999
1 1 4  40 0.044444446
1 1 4  40 0.034444444
1 1 4  40 0.056666669
1 1 4  40 0.021111110
1 1 4  40 0.041111112
1 1 4  40 0.058888890
1 1 4  40 0.068888888
1 1 4  40 0.053333335
1 1 4  40 0.021111110
1 1 4  40 0.067777775
1 1 4  40 0.024444444
1 1 4  40 0.048888888
1 1 4  40 0.053333335
1 1 4  40 0.090000004
1 1 4  40 0.041111112
1 1 4  40 0.048888888
1 1 4  40 0.026666667
1 1 4  40 0.051111110
1 1 4  40 0.042222220
1 1 4  40 0.051111110
1 1 4  80 0.051111110
1 1 4  80 0.053333335
1 1 4  80 0.122222222
1 1 4  80 0.051111110
1 1 4  80 0.059999999
1 1 4  80 0.075555556
1 1 4  80 0.078888886
1 1 4  80 0.053333335
1 1 4  80 0.105555557
1 1 4  80 0.070000000
1 1 4  80 0.045555554
1 1 4  80 0.047777779
1 1 4  80 0.029999999
1 1 4  80 0.047777779
1 1 4  80 0.081111111
1 1 4  80 0.094444446
1 1 4  80 0.027777778
1 1 4  80 0.050000001
1 1 4  80 0.048888888
1 1 4  80 0.039999999
1 1 4  80 0.054444443
1 1 4  80 0.038888890
1 1 4  80 0.008888889
1 1 4  80 0.025555555
1 1 4  80 0.057777777
1 1 4  80 0.071111113
1 1 4  80 0.031111112
1 1 4  80 0.058888890
1 1 4  80 0.036666665
1 1 4  80 0.021111110
1 1 4  80 0.042222220
1 1 4  80 0.058888890
1 1 4  80 0.073333330
1 1 4  80 0.059999999
1 1 4  80 0.044444446
1 1 4  80 0.065555558
1 1 4  80 0.058888890
1 1 4  80 0.041111112
1 1 4  80 0.029999999
1 1 4  80 0.056666669
1 1 4  80 0.045555554
1 1 4  80 0.050000001
1 1 4  80 0.041111112
1 1 4  80 0.087777779
1 1 4  80 0.041111112
1 1 4  80 0.028888889
1 1 4  80 0.033333335
1 1 4  80 0.078888886
1 1 4  80 0.057777777
1 1 4  80 0.079999998
1 1 4  80 0.077777781
1 1 4  80 0.054444443
1 1 4  80 0.061111111
1 1 4  80 0.055555556
1 1 4  80 0.022222223
1 1 4  80 0.073333330
1 1 4  80 0.054444443
1 1 4  80 0.032222223
1 1 4  80 0.047777779
1 1 4  80 0.034444444
1 1 4  80 0.091111109
1 1 4  80 0.079999998
1 1 4  80 0.067777775
1 1 4  80 0.023333333
1 1 4  80 0.055555556
1 1 4  80 0.062222224
1 1 4  80 0.066666670
1 1 4  80 0.043333333
1 1 4  80 0.041111112
1 1 4  80 0.087777779
1 1 4  80 0.044444446
1 1 4  80 0.041111112
1 1 4  80 0.053333335
1 1 4  80 0.041111112
1 1 4  80 0.050000001
1 1 4  80 0.008888889
1 1 4  80 0.046666667
1 1 4  80 0.033333335
1 1 4  80 0.023333333
1 1 4  80 0.036666665
1 1 4  80 0.047777779
1 1 4  80 0.033333335
1 1 4  80 0.058888890
1 1 4  80 0.017777778
1 1 4  80 0.037777778
1 1 4  80 0.058888890
1 1 4  80 0.063333333
1 1 4  80 0.057777777
1 1 4  80 0.021111110
1 1 4  80 0.063333333
1 1 4  80 0.027777778
1 1 4  80 0.050000001
1 1 4  80 0.051111110
1 1 4  80 0.107777774
1 1 4  80 0.037777778
1 1 4  80 0.052222222
1 1 4  80 0.037777778
1 1 4  80 0.047777779
1 1 4  80 0.050000001
1 1 4  80 0.045555554
1 1 4 120 0.051111110
1 1 4 120 0.042222220
1 1 4 120 0.132222220
1 1 4 120 0.039999999
1 1 4 120 0.070000000
1 1 4 120 0.084444441
1 1 4 120 0.064444445
1 1 4 120 0.059999999
1 1 4 120 0.092222221
1 1 4 120 0.063333333
1 1 4 120 0.048888888
1 1 4 120 0.050000001
1 1 4 120 0.029999999
1 1 4 120 0.047777779
1 1 4 120 0.079999998
1 1 4 120 0.086666666
1 1 4 120 0.032222223
1 1 4 120 0.045555554
1 1 4 120 0.046666667
1 1 4 120 0.037777778
1 1 4 120 0.052222222
1 1 4 120 0.035555556
1 1 4 120 0.008888889
1 1 4 120 0.025555555
1 1 4 120 0.062222224
1 1 4 120 0.070000000
1 1 4 120 0.028888889
1 1 4 120 0.063333333
1 1 4 120 0.042222220
1 1 4 120 0.024444444
1 1 4 120 0.042222220
1 1 4 120 0.065555558
1 1 4 120 0.066666670
1 1 4 120 0.059999999
1 1 4 120 0.043333333
1 1 4 120 0.072222225
1 1 4 120 0.051111110
1 1 4 120 0.038888890
1 1 4 120 0.026666667
1 1 4 120 0.071111113
1 1 4 120 0.038888890
1 1 4 120 0.042222220
1 1 4 120 0.036666665
1 1 4 120 0.086666666
1 1 4 120 0.039999999
1 1 4 120 0.035555556
1 1 4 120 0.027777778
1 1 4 120 0.075555556
1 1 4 120 0.063333333
1 1 4 120 0.067777775
1 1 4 120 0.066666670
1 1 4 120 0.057777777
1 1 4 120 0.062222224
1 1 4 120 0.054444443
1 1 4 120 0.018888889
1 1 4 120 0.071111113
1 1 4 120 0.055555556
1 1 4 120 0.032222223
1 1 4 120 0.054444443
1 1 4 120 0.034444444
1 1 4 120 0.084444441
1 1 4 120 0.082222223
1 1 4 120 0.075555556
1 1 4 120 0.028888889
1 1 4 120 0.062222224
1 1 4 120 0.061111111
1 1 4 120 0.065555558
1 1 4 120 0.047777779
1 1 4 120 0.042222220
1 1 4 120 0.082222223
1 1 4 120 0.053333335
1 1 4 120 0.045555554
1 1 4 120 0.051111110
1 1 4 120 0.045555554
1 1 4 120 0.054444443
1 1 4 120 0.012222222
1 1 4 120 0.035555556
1 1 4 120 0.035555556
1 1 4 120 0.020000000
1 1 4 120 0.037777778
1 1 4 120 0.036666665
1 1 4 120 0.032222223
1 1 4 120 0.044444446
1 1 4 120 0.021111110
1 1 4 120 0.044444446
1 1 4 120 0.051111110
1 1 4 120 0.058888890
1 1 4 120 0.051111110
1 1 4 120 0.020000000
1 1 4 120 0.058888890
1 1 4 120 0.031111112
1 1 4 120 0.036666665
1 1 4 120 0.054444443
1 1 4 120 0.095555559
1 1 4 120 0.043333333
1 1 4 120 0.047777779
1 1 4 120 0.029999999
1 1 4 120 0.054444443
1 1 4 120 0.047777779
1 1 4 120 0.035555556
1 1 4 160 0.052222222
1 1 4 160 0.044444446
1 1 4 160 0.124444447
1 1 4 160 0.032222223
1 1 4 160 0.075555556
1 1 4 160 0.074444443
1 1 4 160 0.075555556
1 1 4 160 0.070000000
1 1 4 160 0.104444444
1 1 4 160 0.059999999
1 1 4 160 0.051111110
1 1 4 160 0.054444443
1 1 4 160 0.025555555
1 1 4 160 0.039999999
1 1 4 160 0.071111113
1 1 4 160 0.084444441
1 1 4 160 0.036666665
1 1 4 160 0.058888890
1 1 4 160 0.048888888
1 1 4 160 0.042222220
1 1 4 160 0.057777777
1 1 4 160 0.043333333
1 1 4 160 0.008888889
1 1 4 160 0.034444444
1 1 4 160 0.061111111
1 1 4 160 0.074444443
1 1 4 160 0.037777778
1 1 4 160 0.054444443
1 1 4 160 0.035555556
1 1 4 160 0.025555555
1 1 4 160 0.045555554
1 1 4 160 0.064444445
1 1 4 160 0.067777775
1 1 4 160 0.063333333
1 1 4 160 0.052222222
1 1 4 160 0.070000000
1 1 4 160 0.056666669
1 1 4 160 0.036666665
1 1 4 160 0.024444444
1 1 4 160 0.064444445
1 1 4 160 0.043333333
1 1 4 160 0.039999999
1 1 4 160 0.035555556
1 1 4 160 0.096666664
1 1 4 160 0.039999999
1 1 4 160 0.022222223
1 1 4 160 0.034444444
1 1 4 160 0.084444441
1 1 4 160 0.056666669
1 1 4 160 0.067777775
1 1 4 160 0.070000000
1 1 4 160 0.059999999
1 1 4 160 0.063333333
1 1 4 160 0.053333335
1 1 4 160 0.020000000
1 1 4 160 0.072222225
1 1 4 160 0.059999999
1 1 4 160 0.032222223
1 1 4 160 0.053333335
1 1 4 160 0.032222223
1 1 4 160 0.083333336
1 1 4 160 0.079999998
1 1 4 160 0.068888888
1 1 4 160 0.029999999
1 1 4 160 0.066666670
1 1 4 160 0.055555556
1 1 4 160 0.065555558
1 1 4 160 0.035555556
1 1 4 160 0.037777778
1 1 4 160 0.083333336
1 1 4 160 0.044444446
1 1 4 160 0.046666667
1 1 4 160 0.045555554
1 1 4 160 0.042222220
1 1 4 160 0.052222222
1 1 4 160 0.011111111
1 1 4 160 0.046666667
1 1 4 160 0.031111112
1 1 4 160 0.017777778
1 1 4 160 0.044444446
1 1 4 160 0.043333333
1 1 4 160 0.025555555
1 1 4 160 0.051111110
1 1 4 160 0.018888889
1 1 4 160 0.037777778
1 1 4 160 0.051111110
1 1 4 160 0.065555558
1 1 4 160 0.051111110
1 1 4 160 0.022222223
1 1 4 160 0.062222224
1 1 4 160 0.033333335
1 1 4 160 0.037777778
1 1 4 160 0.062222224
1 1 4 160 0.084444441
1 1 4 160 0.041111112
1 1 4 160 0.046666667
1 1 4 160 0.028888889
1 1 4 160 0.056666669
1 1 4 160 0.051111110
1 1 4 160 0.036666665
1 1 5  40 0.059999999
1 1 5  40 0.072222225
1 1 5  40 0.107777774
1 1 5  40 0.087777779
1 1 5  40 0.061111111
1 1 5  40 0.055555556
1 1 5  40 0.084444441
1 1 5  40 0.063333333
1 1 5  40 0.074444443
1 1 5  40 0.103333332
1 1 5  40 0.062222224
1 1 5  40 0.043333333
1 1 5  40 0.031111112
1 1 5  40 0.061111111
1 1 5  40 0.032222223
1 1 5  40 0.074444443
1 1 5  40 0.042222220
1 1 5  40 0.055555556
1 1 5  40 0.082222223
1 1 5  40 0.067777775
1 1 5  40 0.053333335
1 1 5  40 0.114444442
1 1 5  40 0.057777777
1 1 5  40 0.096666664
1 1 5  40 0.091111109
1 1 5  40 0.061111111
1 1 5  40 0.044444446
1 1 5  40 0.027777778
1 1 5  40 0.111111112
1 1 5  40 0.070000000
1 1 5  40 0.056666669
1 1 5  40 0.115555555
1 1 5  40 0.132222220
1 1 5  40 0.071111113
1 1 5  40 0.041111112
1 1 5  40 0.048888888
1 1 5  40 0.044444446
1 1 5  40 0.065555558
1 1 5  40 0.071111113
1 1 5  40 0.018888889
1 1 5  40 0.056666669
1 1 5  40 0.025555555
1 1 5  40 0.070000000
1 1 5  40 0.034444444
1 1 5  40 0.091111109
1 1 5  40 0.071111113
1 1 5  40 0.065555558
1 1 5  40 0.027777778
1 1 5  40 0.023333333
1 1 5  40 0.098888889
1 1 5  40 0.048888888
1 1 5  40 0.053333335
1 1 5  40 0.034444444
1 1 5  40 0.074444443
1 1 5  40 0.058888890
1 1 5  40 0.081111111
1 1 5  40 0.084444441
1 1 5  40 0.032222223
1 1 5  40 0.057777777
1 1 5  40 0.097777776
1 1 5  40 0.081111111
1 1 5  40 0.055555556
1 1 5  40 0.052222222
1 1 5  40 0.061111111
1 1 5  40 0.058888890
1 1 5  40 0.056666669
1 1 5  40 0.062222224
1 1 5  40 0.022222223
1 1 5  40 0.055555556
1 1 5  40 0.075555556
1 1 5  40 0.058888890
1 1 5  40 0.066666670
1 1 5  40 0.045555554
1 1 5  40 0.065555558
1 1 5  40 0.129999995
1 1 5  40 0.061111111
1 1 5  40 0.026666667
1 1 5  40 0.059999999
1 1 5  40 0.087777779
1 1 5  40 0.087777779
1 1 5  40 0.065555558
1 1 5  40 0.077777781
1 1 5  40 0.070000000
1 1 5  40 0.037777778
1 1 5  40 0.065555558
1 1 5  40 0.077777781
1 1 5  40 0.086666666
1 1 5  40 0.036666665
1 1 5  40 0.072222225
1 1 5  40 0.045555554
1 1 5  40 0.021111110
1 1 5  40 0.105555557
1 1 5  40 0.125555560
1 1 5  40 0.044444446
1 1 5  40 0.031111112
1 1 5  40 0.098888889
1 1 5  40 0.052222222
1 1 5  40 0.106666669
1 1 5  40 0.058888890
1 1 5  40 0.064444445
1 1 5  80 0.073333330
1 1 5  80 0.062222224
1 1 5  80 0.111111112
1 1 5  80 0.086666666
1 1 5  80 0.082222223
1 1 5  80 0.063333333
1 1 5  80 0.078888886
1 1 5  80 0.056666669
1 1 5  80 0.068888888
1 1 5  80 0.107777774
1 1 5  80 0.058888890
1 1 5  80 0.037777778
1 1 5  80 0.031111112
1 1 5  80 0.052222222
1 1 5  80 0.032222223
1 1 5  80 0.078888886
1 1 5  80 0.044444446
1 1 5  80 0.051111110
1 1 5  80 0.086666666
1 1 5  80 0.070000000
1 1 5  80 0.050000001
1 1 5  80 0.111111112
1 1 5  80 0.057777777
1 1 5  80 0.108888887
1 1 5  80 0.081111111
1 1 5  80 0.055555556
1 1 5  80 0.038888890
1 1 5  80 0.027777778
1 1 5  80 0.083333336
1 1 5  80 0.068888888
1 1 5  80 0.051111110
1 1 5  80 0.116666667
1 1 5  80 0.119999997
1 1 5  80 0.057777777
1 1 5  80 0.037777778
1 1 5  80 0.053333335
1 1 5  80 0.044444446
1 1 5  80 0.051111110
1 1 5  80 0.073333330
1 1 5  80 0.023333333
1 1 5  80 0.058888890
1 1 5  80 0.024444444
1 1 5  80 0.064444445
1 1 5  80 0.031111112
1 1 5  80 0.092222221
1 1 5  80 0.066666670
1 1 5  80 0.075555556
1 1 5  80 0.022222223
1 1 5  80 0.022222223
1 1 5  80 0.095555559
1 1 5  80 0.055555556
1 1 5  80 0.048888888
1 1 5  80 0.035555556
1 1 5  80 0.068888888
1 1 5  80 0.050000001
1 1 5  80 0.092222221
1 1 5  80 0.106666669
1 1 5  80 0.033333335
1 1 5  80 0.056666669
1 1 5  80 0.094444446
1 1 5  80 0.065555558
1 1 5  80 0.050000001
1 1 5  80 0.058888890
1 1 5  80 0.042222220
1 1 5  80 0.072222225
1 1 5  80 0.053333335
1 1 5  80 0.048888888
1 1 5  80 0.028888889
1 1 5  80 0.055555556
1 1 5  80 0.074444443
1 1 5  80 0.061111111
1 1 5  80 0.062222224
1 1 5  80 0.053333335
1 1 5  80 0.064444445
1 1 5  80 0.123333335
1 1 5  80 0.059999999
1 1 5  80 0.037777778
1 1 5  80 0.073333330
1 1 5  80 0.083333336
1 1 5  80 0.077777781
1 1 5  80 0.064444445
1 1 5  80 0.074444443
1 1 5  80 0.084444441
1 1 5  80 0.043333333
1 1 5  80 0.061111111
1 1 5  80 0.072222225
1 1 5  80 0.109999999
1 1 5  80 0.033333335
1 1 5  80 0.086666666
1 1 5  80 0.046666667
1 1 5  80 0.023333333
1 1 5  80 0.095555559
1 1 5  80 0.135555550
1 1 5  80 0.033333335
1 1 5  80 0.032222223
1 1 5  80 0.093333334
1 1 5  80 0.041111112
1 1 5  80 0.086666666
1 1 5  80 0.051111110
1 1 5  80 0.066666670
1 1 5 120 0.059999999
1 1 5 120 0.076666668
1 1 5 120 0.111111112
1 1 5 120 0.078888886
1 1 5 120 0.070000000
1 1 5 120 0.062222224
1 1 5 120 0.098888889
1 1 5 120 0.056666669
1 1 5 120 0.078888886
1 1 5 120 0.114444442
1 1 5 120 0.054444443
1 1 5 120 0.033333335
1 1 5 120 0.033333335
1 1 5 120 0.054444443
1 1 5 120 0.032222223
1 1 5 120 0.078888886
1 1 5 120 0.036666665
1 1 5 120 0.058888890
1 1 5 120 0.087777779
1 1 5 120 0.078888886
1 1 5 120 0.056666669
1 1 5 120 0.109999999
1 1 5 120 0.066666670
1 1 5 120 0.105555557
1 1 5 120 0.075555556
1 1 5 120 0.054444443
1 1 5 120 0.045555554
1 1 5 120 0.023333333
1 1 5 120 0.106666669
1 1 5 120 0.083333336
1 1 5 120 0.061111111
1 1 5 120 0.114444442
1 1 5 120 0.128888890
1 1 5 120 0.057777777
1 1 5 120 0.028888889
1 1 5 120 0.048888888
1 1 5 120 0.053333335
1 1 5 120 0.061111111
1 1 5 120 0.081111111
1 1 5 120 0.024444444
1 1 5 120 0.068888888
1 1 5 120 0.023333333
1 1 5 120 0.063333333
1 1 5 120 0.032222223
1 1 5 120 0.093333334
1 1 5 120 0.074444443
1 1 5 120 0.076666668
1 1 5 120 0.021111110
1 1 5 120 0.023333333
1 1 5 120 0.096666664
1 1 5 120 0.046666667
1 1 5 120 0.046666667
1 1 5 120 0.037777778
1 1 5 120 0.076666668
1 1 5 120 0.047777779
1 1 5 120 0.093333334
1 1 5 120 0.087777779
1 1 5 120 0.034444444
1 1 5 120 0.055555556
1 1 5 120 0.087777779
1 1 5 120 0.063333333
1 1 5 120 0.050000001
1 1 5 120 0.057777777
1 1 5 120 0.043333333
1 1 5 120 0.055555556
1 1 5 120 0.056666669
1 1 5 120 0.048888888
1 1 5 120 0.016666668
1 1 5 120 0.055555556
1 1 5 120 0.074444443
1 1 5 120 0.056666669
1 1 5 120 0.048888888
1 1 5 120 0.052222222
1 1 5 120 0.064444445
1 1 5 120 0.118888892
1 1 5 120 0.072222225
1 1 5 120 0.028888889
1 1 5 120 0.061111111
1 1 5 120 0.093333334
1 1 5 120 0.088888891
1 1 5 120 0.061111111
1 1 5 120 0.079999998
1 1 5 120 0.081111111
1 1 5 120 0.042222220
1 1 5 120 0.077777781
1 1 5 120 0.077777781
1 1 5 120 0.107777774
1 1 5 120 0.035555556
1 1 5 120 0.094444446
1 1 5 120 0.044444446
1 1 5 120 0.020000000
1 1 5 120 0.094444446
1 1 5 120 0.146666661
1 1 5 120 0.029999999
1 1 5 120 0.029999999
1 1 5 120 0.088888891
1 1 5 120 0.039999999
1 1 5 120 0.113333337
1 1 5 120 0.054444443
1 1 5 120 0.076666668
1 1 5 160 0.079999998
1 1 5 160 0.068888888
1 1 5 160 0.103333332
1 1 5 160 0.078888886
1 1 5 160 0.078888886
1 1 5 160 0.059999999
1 1 5 160 0.085555553
1 1 5 160 0.052222222
1 1 5 160 0.079999998
1 1 5 160 0.095555559
1 1 5 160 0.064444445
1 1 5 160 0.027777778
1 1 5 160 0.041111112
1 1 5 160 0.057777777
1 1 5 160 0.034444444
1 1 5 160 0.074444443
1 1 5 160 0.042222220
1 1 5 160 0.047777779
1 1 5 160 0.081111111
1 1 5 160 0.068888888
1 1 5 160 0.050000001
1 1 5 160 0.106666669
1 1 5 160 0.054444443
1 1 5 160 0.107777774
1 1 5 160 0.084444441
1 1 5 160 0.056666669
1 1 5 160 0.039999999
1 1 5 160 0.016666668
1 1 5 160 0.103333332
1 1 5 160 0.088888891
1 1 5 160 0.059999999
1 1 5 160 0.117777780
1 1 5 160 0.122222222
1 1 5 160 0.058888890
1 1 5 160 0.038888890
1 1 5 160 0.053333335
1 1 5 160 0.042222220
1 1 5 160 0.062222224
1 1 5 160 0.076666668
1 1 5 160 0.024444444
1 1 5 160 0.065555558
1 1 5 160 0.026666667
1 1 5 160 0.070000000
1 1 5 160 0.031111112
1 1 5 160 0.090000004
1 1 5 160 0.062222224
1 1 5 160 0.067777775
1 1 5 160 0.021111110
1 1 5 160 0.026666667
1 1 5 160 0.087777779
1 1 5 160 0.053333335
1 1 5 160 0.055555556
1 1 5 160 0.034444444
1 1 5 160 0.076666668
1 1 5 160 0.054444443
1 1 5 160 0.090000004
1 1 5 160 0.082222223
1 1 5 160 0.036666665
1 1 5 160 0.066666670
1 1 5 160 0.093333334
1 1 5 160 0.067777775
1 1 5 160 0.047777779
1 1 5 160 0.056666669
1 1 5 160 0.055555556
1 1 5 160 0.062222224
1 1 5 160 0.064444445
1 1 5 160 0.048888888
1 1 5 160 0.033333335
1 1 5 160 0.070000000
1 1 5 160 0.071111113
1 1 5 160 0.056666669
1 1 5 160 0.066666670
1 1 5 160 0.050000001
1 1 5 160 0.071111113
1 1 5 160 0.137777776
1 1 5 160 0.072222225
1 1 5 160 0.028888889
1 1 5 160 0.067777775
1 1 5 160 0.097777776
1 1 5 160 0.081111111
1 1 5 160 0.047777779
1 1 5 160 0.075555556
1 1 5 160 0.082222223
1 1 5 160 0.043333333
1 1 5 160 0.065555558
1 1 5 160 0.063333333
1 1 5 160 0.116666667
1 1 5 160 0.036666665
1 1 5 160 0.075555556
1 1 5 160 0.037777778
1 1 5 160 0.031111112
1 1 5 160 0.103333332
1 1 5 160 0.122222222
1 1 5 160 0.023333333
1 1 5 160 0.029999999
1 1 5 160 0.086666666
1 1 5 160 0.052222222
1 1 5 160 0.104444444
1 1 5 160 0.061111111
1 1 5 160 0.072222225
1 1 6  40 0.150000006
1 1 6  40 0.111111112
1 1 6  40 0.106666669
1 1 6  40 0.072222225
1 1 6  40 0.116666667
1 1 6  40 0.119999997
1 1 6  40 0.084444441
1 1 6  40 0.126666665
1 1 6  40 0.161111116
1 1 6  40 0.090000004
1 1 6  40 0.093333334
1 1 6  40 0.148888886
1 1 6  40 0.092222221
1 1 6  40 0.167777777
1 1 6  40 0.117777780
1 1 6  40 0.064444445
1 1 6  40 0.091111109
1 1 6  40 0.137777776
1 1 6  40 0.088888891
1 1 6  40 0.093333334
1 1 6  40 0.176666662
1 1 6  40 0.150000006
1 1 6  40 0.136666670
1 1 6  40 0.118888892
1 1 6  40 0.088888891
1 1 6  40 0.136666670
1 1 6  40 0.137777776
1 1 6  40 0.062222224
1 1 6  40 0.108888887
1 1 6  40 0.064444445
1 1 6  40 0.131111115
1 1 6  40 0.136666670
1 1 6  40 0.125555560
1 1 6  40 0.116666667
1 1 6  40 0.119999997
1 1 6  40 0.109999999
1 1 6  40 0.184444442
1 1 6  40 0.189999998
1 1 6  40 0.064444445
1 1 6  40 0.088888891
1 1 6  40 0.175555557
1 1 6  40 0.066666670
1 1 6  40 0.127777785
1 1 6  40 0.154444441
1 1 6  40 0.103333332
1 1 6  40 0.138888896
1 1 6  40 0.172222227
1 1 6  40 0.123333335
1 1 6  40 0.155555561
1 1 6  40 0.189999998
1 1 6  40 0.112222224
1 1 6  40 0.146666661
1 1 6  40 0.090000004
1 1 6  40 0.037777778
1 1 6  40 0.156666666
1 1 6  40 0.138888896
1 1 6  40 0.106666669
1 1 6  40 0.123333335
1 1 6  40 0.157777771
1 1 6  40 0.064444445
1 1 6  40 0.071111113
1 1 6  40 0.141111106
1 1 6  40 0.092222221
1 1 6  40 0.152222216
1 1 6  40 0.098888889
1 1 6  40 0.122222222
1 1 6  40 0.127777785
1 1 6  40 0.121111110
1 1 6  40 0.098888889
1 1 6  40 0.145555556
1 1 6  40 0.036666665
1 1 6  40 0.170000002
1 1 6  40 0.155555561
1 1 6  40 0.104444444
1 1 6  40 0.132222220
1 1 6  40 0.063333333
1 1 6  40 0.083333336
1 1 6  40 0.094444446
1 1 6  40 0.135555550
1 1 6  40 0.128888890
1 1 6  40 0.134444445
1 1 6  40 0.129999995
1 1 6  40 0.119999997
1 1 6  40 0.076666668
1 1 6  40 0.124444447
1 1 6  40 0.197777778
1 1 6  40 0.117777780
1 1 6  40 0.094444446
1 1 6  40 0.136666670
1 1 6  40 0.071111113
1 1 6  40 0.146666661
1 1 6  40 0.162222221
1 1 6  40 0.142222226
1 1 6  40 0.158888891
1 1 6  40 0.119999997
1 1 6  40 0.137777776
1 1 6  40 0.106666669
1 1 6  40 0.045555554
1 1 6  40 0.123333335
1 1 6  40 0.148888886
1 1 6  80 0.162222221
1 1 6  80 0.094444446
1 1 6  80 0.071111113
1 1 6  80 0.066666670
1 1 6  80 0.084444441
1 1 6  80 0.104444444
1 1 6  80 0.098888889
1 1 6  80 0.118888892
1 1 6  80 0.135555550
1 1 6  80 0.064444445
1 1 6  80 0.106666669
1 1 6  80 0.136666670
1 1 6  80 0.085555553
1 1 6  80 0.170000002
1 1 6  80 0.123333335
1 1 6  80 0.087777779
1 1 6  80 0.075555556
1 1 6  80 0.132222220
1 1 6  80 0.074444443
1 1 6  80 0.084444441
1 1 6  80 0.147777781
1 1 6  80 0.132222220
1 1 6  80 0.148888886
1 1 6  80 0.118888892
1 1 6  80 0.108888887
1 1 6  80 0.136666670
1 1 6  80 0.088888891
1 1 6  80 0.054444443
1 1 6  80 0.102222219
1 1 6  80 0.053333335
1 1 6  80 0.127777785
1 1 6  80 0.117777780
1 1 6  80 0.128888890
1 1 6  80 0.115555555
1 1 6  80 0.105555557
1 1 6  80 0.100000001
1 1 6  80 0.174444437
1 1 6  80 0.182222217
1 1 6  80 0.061111111
1 1 6  80 0.065555558
1 1 6  80 0.165555552
1 1 6  80 0.054444443
1 1 6  80 0.085555553
1 1 6  80 0.109999999
1 1 6  80 0.098888889
1 1 6  80 0.096666664
1 1 6  80 0.138888896
1 1 6  80 0.114444442
1 1 6  80 0.134444445
1 1 6  80 0.187777773
1 1 6  80 0.079999998
1 1 6  80 0.106666669
1 1 6  80 0.115555555
1 1 6  80 0.027777778
1 1 6  80 0.144444451
1 1 6  80 0.114444442
1 1 6  80 0.084444441
1 1 6  80 0.106666669
1 1 6  80 0.165555552
1 1 6  80 0.058888890
1 1 6  80 0.064444445
1 1 6  80 0.112222224
1 1 6  80 0.084444441
1 1 6  80 0.108888887
1 1 6  80 0.072222225
1 1 6  80 0.125555560
1 1 6  80 0.105555557
1 1 6  80 0.121111110
1 1 6  80 0.062222224
1 1 6  80 0.138888896
1 1 6  80 0.015555556
1 1 6  80 0.184444442
1 1 6  80 0.156666666
1 1 6  80 0.091111109
1 1 6  80 0.101111114
1 1 6  80 0.059999999
1 1 6  80 0.081111111
1 1 6  80 0.075555556
1 1 6  80 0.126666665
1 1 6  80 0.148888886
1 1 6  80 0.127777785
1 1 6  80 0.111111112
1 1 6  80 0.096666664
1 1 6  80 0.047777779
1 1 6  80 0.097777776
1 1 6  80 0.168888882
1 1 6  80 0.098888889
1 1 6  80 0.074444443
1 1 6  80 0.113333337
1 1 6  80 0.075555556
1 1 6  80 0.140000001
1 1 6  80 0.144444451
1 1 6  80 0.141111106
1 1 6  80 0.123333335
1 1 6  80 0.078888886
1 1 6  80 0.106666669
1 1 6  80 0.101111114
1 1 6  80 0.014444444
1 1 6  80 0.097777776
1 1 6  80 0.128888890
1 1 6 120 0.125555560
1 1 6 120 0.094444446
1 1 6 120 0.092222221
1 1 6 120 0.044444446
1 1 6 120 0.094444446
1 1 6 120 0.111111112
1 1 6 120 0.076666668
1 1 6 120 0.118888892
1 1 6 120 0.135555550
1 1 6 120 0.058888890
1 1 6 120 0.084444441
1 1 6 120 0.151111111
1 1 6 120 0.083333336
1 1 6 120 0.183333337
1 1 6 120 0.122222222
1 1 6 120 0.063333333
1 1 6 120 0.077777781
1 1 6 120 0.146666661
1 1 6 120 0.085555553
1 1 6 120 0.085555553
1 1 6 120 0.146666661
1 1 6 120 0.155555561
1 1 6 120 0.131111115
1 1 6 120 0.109999999
1 1 6 120 0.105555557
1 1 6 120 0.121111110
1 1 6 120 0.075555556
1 1 6 120 0.051111110
1 1 6 120 0.108888887
1 1 6 120 0.072222225
1 1 6 120 0.128888890
1 1 6 120 0.109999999
1 1 6 120 0.102222219
1 1 6 120 0.092222221
1 1 6 120 0.123333335
1 1 6 120 0.097777776
1 1 6 120 0.177777782
1 1 6 120 0.183333337
1 1 6 120 0.052222222
1 1 6 120 0.063333333
1 1 6 120 0.162222221
1 1 6 120 0.048888888
1 1 6 120 0.095555559
1 1 6 120 0.128888890
1 1 6 120 0.095555559
1 1 6 120 0.106666669
1 1 6 120 0.133333340
1 1 6 120 0.125555560
1 1 6 120 0.134444445
1 1 6 120 0.183333337
1 1 6 120 0.095555559
1 1 6 120 0.138888896
1 1 6 120 0.103333332
1 1 6 120 0.048888888
1 1 6 120 0.135555550
1 1 6 120 0.107777774
1 1 6 120 0.081111111
1 1 6 120 0.112222224
1 1 6 120 0.159999996
1 1 6 120 0.052222222
1 1 6 120 0.064444445
1 1 6 120 0.123333335
1 1 6 120 0.059999999
1 1 6 120 0.143333331
1 1 6 120 0.079999998
1 1 6 120 0.125555560
1 1 6 120 0.111111112
1 1 6 120 0.098888889
1 1 6 120 0.071111113
1 1 6 120 0.144444451
1 1 6 120 0.027777778
1 1 6 120 0.180000007
1 1 6 120 0.146666661
1 1 6 120 0.106666669
1 1 6 120 0.113333337
1 1 6 120 0.036666665
1 1 6 120 0.077777781
1 1 6 120 0.093333334
1 1 6 120 0.126666665
1 1 6 120 0.114444442
1 1 6 120 0.114444442
1 1 6 120 0.123333335
1 1 6 120 0.091111109
1 1 6 120 0.046666667
1 1 6 120 0.095555559
1 1 6 120 0.194444448
1 1 6 120 0.109999999
1 1 6 120 0.088888891
1 1 6 120 0.125555560
1 1 6 120 0.070000000
1 1 6 120 0.119999997
1 1 6 120 0.144444451
1 1 6 120 0.122222222
1 1 6 120 0.143333331
1 1 6 120 0.109999999
1 1 6 120 0.098888889
1 1 6 120 0.084444441
1 1 6 120 0.000000000
1 1 6 120 0.083333336
1 1 6 120 0.119999997
1 1 6 160 0.146666661
1 1 6 160 0.083333336
1 1 6 160 0.075555556
1 1 6 160 0.044444446
1 1 6 160 0.086666666
1 1 6 160 0.100000001
1 1 6 160 0.081111111
1 1 6 160 0.113333337
1 1 6 160 0.132222220
1 1 6 160 0.059999999
1 1 6 160 0.105555557
1 1 6 160 0.141111106
1 1 6 160 0.088888891
1 1 6 160 0.147777781
1 1 6 160 0.103333332
1 1 6 160 0.063333333
1 1 6 160 0.076666668
1 1 6 160 0.133333340
1 1 6 160 0.067777775
1 1 6 160 0.090000004
1 1 6 160 0.138888896
1 1 6 160 0.138888896
1 1 6 160 0.133333340
1 1 6 160 0.119999997
1 1 6 160 0.090000004
1 1 6 160 0.129999995
1 1 6 160 0.085555553
1 1 6 160 0.045555554
1 1 6 160 0.093333334
1 1 6 160 0.054444443
1 1 6 160 0.109999999
1 1 6 160 0.108888887
1 1 6 160 0.119999997
1 1 6 160 0.091111109
1 1 6 160 0.106666669
1 1 6 160 0.106666669
1 1 6 160 0.171111107
1 1 6 160 0.180000007
1 1 6 160 0.047777779
1 1 6 160 0.063333333
1 1 6 160 0.157777771
1 1 6 160 0.050000001
1 1 6 160 0.082222223
1 1 6 160 0.159999996
1 1 6 160 0.087777779
1 1 6 160 0.124444447
1 1 6 160 0.141111106
1 1 6 160 0.115555555
1 1 6 160 0.129999995
1 1 6 160 0.187777773
1 1 6 160 0.101111114
1 1 6 160 0.134444445
1 1 6 160 0.101111114
1 1 6 160 0.036666665
1 1 6 160 0.102222219
1 1 6 160 0.113333337
1 1 6 160 0.077777781
1 1 6 160 0.097777776
1 1 6 160 0.155555561
1 1 6 160 0.066666670
1 1 6 160 0.059999999
1 1 6 160 0.107777774
1 1 6 160 0.071111113
1 1 6 160 0.128888890
1 1 6 160 0.081111111
1 1 6 160 0.117777780
1 1 6 160 0.113333337
1 1 6 160 0.103333332
1 1 6 160 0.070000000
1 1 6 160 0.138888896
1 1 6 160 0.025555555
1 1 6 160 0.187777773
1 1 6 160 0.141111106
1 1 6 160 0.104444444
1 1 6 160 0.100000001
1 1 6 160 0.043333333
1 1 6 160 0.090000004
1 1 6 160 0.083333336
1 1 6 160 0.127777785
1 1 6 160 0.127777785
1 1 6 160 0.102222219
1 1 6 160 0.115555555
1 1 6 160 0.090000004
1 1 6 160 0.046666667
1 1 6 160 0.100000001
1 1 6 160 0.186666667
1 1 6 160 0.094444446
1 1 6 160 0.068888888
1 1 6 160 0.109999999
1 1 6 160 0.076666668
1 1 6 160 0.129999995
1 1 6 160 0.140000001
1 1 6 160 0.148888886
1 1 6 160 0.118888892
1 1 6 160 0.096666664
1 1 6 160 0.103333332
1 1 6 160 0.096666664
1 1 6 160 0.000000000
1 1 6 160 0.121111110
1 1 6 160 0.138888896
1 1 7  40 0.097777776
1 1 7  40 0.083333336
1 1 7  40 0.092222221
1 1 7  40 0.128888890
1 1 7  40 0.085555553
1 1 7  40 0.154444441
1 1 7  40 0.070000000
1 1 7  40 0.067777775
1 1 7  40 0.140000001
1 1 7  40 0.145555556
1 1 7  40 0.172222227
1 1 7  40 0.159999996
1 1 7  40 0.081111111
1 1 7  40 0.113333337
1 1 7  40 0.133333340
1 1 7  40 0.086666666
1 1 7  40 0.095555559
1 1 7  40 0.094444446
1 1 7  40 0.142222226
1 1 7  40 0.132222220
1 1 7  40 0.154444441
1 1 7  40 0.106666669
1 1 7  40 0.122222222
1 1 7  40 0.144444451
1 1 7  40 0.103333332
1 1 7  40 0.153333336
1 1 7  40 0.076666668
1 1 7  40 0.153333336
1 1 7  40 0.100000001
1 1 7  40 0.091111109
1 1 7  40 0.133333340
1 1 7  40 0.092222221
1 1 7  40 0.131111115
1 1 7  40 0.115555555
1 1 7  40 0.117777780
1 1 7  40 0.151111111
1 1 7  40 0.071111113
1 1 7  40 0.155555561
1 1 7  40 0.119999997
1 1 7  40 0.103333332
1 1 7  40 0.109999999
1 1 7  40 0.125555560
1 1 7  40 0.104444444
1 1 7  40 0.050000001
1 1 7  40 0.117777780
1 1 7  40 0.144444451
1 1 7  40 0.091111109
1 1 7  40 0.095555559
1 1 7  40 0.109999999
1 1 7  40 0.135555550
1 1 7  40 0.127777785
1 1 7  40 0.115555555
1 1 7  40 0.174444437
1 1 7  40 0.152222216
1 1 7  40 0.140000001
1 1 7  40 0.155555561
1 1 7  40 0.092222221
1 1 7  40 0.142222226
1 1 7  40 0.119999997
1 1 7  40 0.067777775
1 1 7  40 0.106666669
1 1 7  40 0.136666670
1 1 7  40 0.081111111
1 1 7  40 0.052222222
1 1 7  40 0.090000004
1 1 7  40 0.159999996
1 1 7  40 0.062222224
1 1 7  40 0.094444446
1 1 7  40 0.158888891
1 1 7  40 0.148888886
1 1 7  40 0.109999999
1 1 7  40 0.090000004
1 1 7  40 0.161111116
1 1 7  40 0.057777777
1 1 7  40 0.116666667
1 1 7  40 0.192222223
1 1 7  40 0.109999999
1 1 7  40 0.192222223
1 1 7  40 0.053333335
1 1 7  40 0.131111115
1 1 7  40 0.101111114
1 1 7  40 0.126666665
1 1 7  40 0.146666661
1 1 7  40 0.093333334
1 1 7  40 0.079999998
1 1 7  40 0.094444446
1 1 7  40 0.059999999
1 1 7  40 0.212222219
1 1 7  40 0.106666669
1 1 7  40 0.129999995
1 1 7  40 0.118888892
1 1 7  40 0.097777776
1 1 7  40 0.073333330
1 1 7  40 0.126666665
1 1 7  40 0.122222222
1 1 7  40 0.153333336
1 1 7  40 0.145555556
1 1 7  40 0.137777776
1 1 7  40 0.116666667
1 1 7  40 0.090000004
1 1 7  80 0.101111114
1 1 7  80 0.061111111
1 1 7  80 0.054444443
1 1 7  80 0.124444447
1 1 7  80 0.065555558
1 1 7  80 0.145555556
1 1 7  80 0.074444443
1 1 7  80 0.074444443
1 1 7  80 0.125555560
1 1 7  80 0.143333331
1 1 7  80 0.165555552
1 1 7  80 0.133333340
1 1 7  80 0.078888886
1 1 7  80 0.081111111
1 1 7  80 0.136666670
1 1 7  80 0.068888888
1 1 7  80 0.097777776
1 1 7  80 0.072222225
1 1 7  80 0.100000001
1 1 7  80 0.123333335
1 1 7  80 0.147777781
1 1 7  80 0.102222219
1 1 7  80 0.103333332
1 1 7  80 0.142222226
1 1 7  80 0.093333334
1 1 7  80 0.157777771
1 1 7  80 0.061111111
1 1 7  80 0.170000002
1 1 7  80 0.079999998
1 1 7  80 0.076666668
1 1 7  80 0.121111110
1 1 7  80 0.075555556
1 1 7  80 0.128888890
1 1 7  80 0.090000004
1 1 7  80 0.123333335
1 1 7  80 0.124444447
1 1 7  80 0.062222224
1 1 7  80 0.126666665
1 1 7  80 0.124444447
1 1 7  80 0.101111114
1 1 7  80 0.091111109
1 1 7  80 0.107777774
1 1 7  80 0.091111109
1 1 7  80 0.039999999
1 1 7  80 0.128888890
1 1 7  80 0.118888892
1 1 7  80 0.107777774
1 1 7  80 0.067777775
1 1 7  80 0.117777780
1 1 7  80 0.128888890
1 1 7  80 0.111111112
1 1 7  80 0.108888887
1 1 7  80 0.181111112
1 1 7  80 0.138888896
1 1 7  80 0.114444442
1 1 7  80 0.137777776
1 1 7  80 0.088888891
1 1 7  80 0.138888896
1 1 7  80 0.127777785
1 1 7  80 0.046666667
1 1 7  80 0.105555557
1 1 7  80 0.146666661
1 1 7  80 0.082222223
1 1 7  80 0.027777778
1 1 7  80 0.052222222
1 1 7  80 0.153333336
1 1 7  80 0.045555554
1 1 7  80 0.113333337
1 1 7  80 0.148888886
1 1 7  80 0.138888896
1 1 7  80 0.081111111
1 1 7  80 0.091111109
1 1 7  80 0.142222226
1 1 7  80 0.045555554
1 1 7  80 0.140000001
1 1 7  80 0.180000007
1 1 7  80 0.125555560
1 1 7  80 0.178888887
1 1 7  80 0.044444446
1 1 7  80 0.137777776
1 1 7  80 0.085555553
1 1 7  80 0.096666664
1 1 7  80 0.108888887
1 1 7  80 0.097777776
1 1 7  80 0.035555556
1 1 7  80 0.072222225
1 1 7  80 0.023333333
1 1 7  80 0.163333327
1 1 7  80 0.098888889
1 1 7  80 0.136666670
1 1 7  80 0.100000001
1 1 7  80 0.087777779
1 1 7  80 0.065555558
1 1 7  80 0.134444445
1 1 7  80 0.112222224
1 1 7  80 0.138888896
1 1 7  80 0.108888887
1 1 7  80 0.095555559
1 1 7  80 0.094444446
1 1 7  80 0.064444445
1 1 7 120 0.088888891
1 1 7 120 0.055555556
1 1 7 120 0.063333333
1 1 7 120 0.136666670
1 1 7 120 0.042222220
1 1 7 120 0.138888896
1 1 7 120 0.052222222
1 1 7 120 0.058888890
1 1 7 120 0.132222220
1 1 7 120 0.131111115
1 1 7 120 0.152222216
1 1 7 120 0.118888892
1 1 7 120 0.088888891
1 1 7 120 0.100000001
1 1 7 120 0.140000001
1 1 7 120 0.082222223
1 1 7 120 0.057777777
1 1 7 120 0.067777775
1 1 7 120 0.092222221
1 1 7 120 0.106666669
1 1 7 120 0.172222227
1 1 7 120 0.115555555
1 1 7 120 0.097777776
1 1 7 120 0.135555550
1 1 7 120 0.082222223
1 1 7 120 0.161111116
1 1 7 120 0.056666669
1 1 7 120 0.141111106
1 1 7 120 0.102222219
1 1 7 120 0.093333334
1 1 7 120 0.133333340
1 1 7 120 0.100000001
1 1 7 120 0.112222224
1 1 7 120 0.098888889
1 1 7 120 0.122222222
1 1 7 120 0.119999997
1 1 7 120 0.073333330
1 1 7 120 0.148888886
1 1 7 120 0.115555555
1 1 7 120 0.111111112
1 1 7 120 0.134444445
1 1 7 120 0.087777779
1 1 7 120 0.081111111
1 1 7 120 0.028888889
1 1 7 120 0.103333332
1 1 7 120 0.144444451
1 1 7 120 0.095555559
1 1 7 120 0.059999999
1 1 7 120 0.102222219
1 1 7 120 0.123333335
1 1 7 120 0.106666669
1 1 7 120 0.106666669
1 1 7 120 0.170000002
1 1 7 120 0.114444442
1 1 7 120 0.096666664
1 1 7 120 0.113333337
1 1 7 120 0.090000004
1 1 7 120 0.131111115
1 1 7 120 0.140000001
1 1 7 120 0.037777778
1 1 7 120 0.090000004
1 1 7 120 0.127777785
1 1 7 120 0.062222224
1 1 7 120 0.035555556
1 1 7 120 0.066666670
1 1 7 120 0.165555552
1 1 7 120 0.041111112
1 1 7 120 0.117777780
1 1 7 120 0.141111106
1 1 7 120 0.133333340
1 1 7 120 0.095555559
1 1 7 120 0.070000000
1 1 7 120 0.154444441
1 1 7 120 0.041111112
1 1 7 120 0.098888889
1 1 7 120 0.174444437
1 1 7 120 0.121111110
1 1 7 120 0.155555561
1 1 7 120 0.042222220
1 1 7 120 0.144444451
1 1 7 120 0.077777781
1 1 7 120 0.094444446
1 1 7 120 0.113333337
1 1 7 120 0.102222219
1 1 7 120 0.061111111
1 1 7 120 0.062222224
1 1 7 120 0.022222223
1 1 7 120 0.181111112
1 1 7 120 0.101111114
1 1 7 120 0.138888896
1 1 7 120 0.105555557
1 1 7 120 0.087777779
1 1 7 120 0.062222224
1 1 7 120 0.121111110
1 1 7 120 0.109999999
1 1 7 120 0.161111116
1 1 7 120 0.133333340
1 1 7 120 0.092222221
1 1 7 120 0.074444443
1 1 7 120 0.072222225
1 1 7 160 0.107777774
1 1 7 160 0.051111110
1 1 7 160 0.065555558
1 1 7 160 0.123333335
1 1 7 160 0.045555554
1 1 7 160 0.145555556
1 1 7 160 0.067777775
1 1 7 160 0.068888888
1 1 7 160 0.147777781
1 1 7 160 0.148888886
1 1 7 160 0.158888891
1 1 7 160 0.140000001
1 1 7 160 0.070000000
1 1 7 160 0.097777776
1 1 7 160 0.114444442
1 1 7 160 0.081111111
1 1 7 160 0.088888891
1 1 7 160 0.074444443
1 1 7 160 0.090000004
1 1 7 160 0.132222220
1 1 7 160 0.164444447
1 1 7 160 0.109999999
1 1 7 160 0.084444441
1 1 7 160 0.121111110
1 1 7 160 0.088888891
1 1 7 160 0.174444437
1 1 7 160 0.048888888
1 1 7 160 0.153333336
1 1 7 160 0.091111109
1 1 7 160 0.076666668
1 1 7 160 0.119999997
1 1 7 160 0.083333336
1 1 7 160 0.148888886
1 1 7 160 0.103333332
1 1 7 160 0.142222226
1 1 7 160 0.138888896
1 1 7 160 0.082222223
1 1 7 160 0.127777785
1 1 7 160 0.121111110
1 1 7 160 0.098888889
1 1 7 160 0.101111114
1 1 7 160 0.092222221
1 1 7 160 0.073333330
1 1 7 160 0.025555555
1 1 7 160 0.100000001
1 1 7 160 0.118888892
1 1 7 160 0.106666669
1 1 7 160 0.055555556
1 1 7 160 0.085555553
1 1 7 160 0.124444447
1 1 7 160 0.097777776
1 1 7 160 0.106666669
1 1 7 160 0.167777777
1 1 7 160 0.127777785
1 1 7 160 0.143333331
1 1 7 160 0.134444445
1 1 7 160 0.075555556
1 1 7 160 0.140000001
1 1 7 160 0.155555561
1 1 7 160 0.037777778
1 1 7 160 0.102222219
1 1 7 160 0.129999995
1 1 7 160 0.074444443
1 1 7 160 0.044444446
1 1 7 160 0.074444443
1 1 7 160 0.152222216
1 1 7 160 0.042222220
1 1 7 160 0.088888891
1 1 7 160 0.163333327
1 1 7 160 0.134444445
1 1 7 160 0.078888886
1 1 7 160 0.052222222
1 1 7 160 0.143333331
1 1 7 160 0.041111112
1 1 7 160 0.121111110
1 1 7 160 0.172222227
1 1 7 160 0.128888890
1 1 7 160 0.161111116
1 1 7 160 0.052222222
1 1 7 160 0.129999995
1 1 7 160 0.071111113
1 1 7 160 0.103333332
1 1 7 160 0.105555557
1 1 7 160 0.084444441
1 1 7 160 0.042222220
1 1 7 160 0.077777781
1 1 7 160 0.016666668
1 1 7 160 0.201111108
1 1 7 160 0.092222221
1 1 7 160 0.133333340
1 1 7 160 0.103333332
1 1 7 160 0.077777781
1 1 7 160 0.063333333
1 1 7 160 0.135555550
1 1 7 160 0.094444446
1 1 7 160 0.117777780
1 1 7 160 0.144444451
1 1 7 160 0.093333334
1 1 7 160 0.094444446
1 1 7 160 0.067777775
1 1 8  40 0.148888886
1 1 8  40 0.113333337
1 1 8  40 0.087777779
1 1 8  40 0.144444451
1 1 8  40 0.133333340
1 1 8  40 0.076666668
1 1 8  40 0.104444444
1 1 8  40 0.214444444
1 1 8  40 0.193333328
1 1 8  40 0.115555555
1 1 8  40 0.090000004
1 1 8  40 0.155555561
1 1 8  40 0.098888889
1 1 8  40 0.145555556
1 1 8  40 0.043333333
1 1 8  40 0.122222222
1 1 8  40 0.121111110
1 1 8  40 0.077777781
1 1 8  40 0.066666670
1 1 8  40 0.078888886
1 1 8  40 0.140000001
1 1 8  40 0.131111115
1 1 8  40 0.138888896
1 1 8  40 0.159999996
1 1 8  40 0.150000006
1 1 8  40 0.079999998
1 1 8  40 0.088888891
1 1 8  40 0.097777776
1 1 8  40 0.140000001
1 1 8  40 0.128888890
1 1 8  40 0.121111110
1 1 8  40 0.155555561
1 1 8  40 0.111111112
1 1 8  40 0.155555561
1 1 8  40 0.077777781
1 1 8  40 0.186666667
1 1 8  40 0.075555556
1 1 8  40 0.140000001
1 1 8  40 0.147777781
1 1 8  40 0.134444445
1 1 8  40 0.111111112
1 1 8  40 0.085555553
1 1 8  40 0.105555557
1 1 8  40 0.091111109
1 1 8  40 0.086666666
1 1 8  40 0.131111115
1 1 8  40 0.176666662
1 1 8  40 0.141111106
1 1 8  40 0.088888891
1 1 8  40 0.071111113
1 1 8  40 0.085555553
1 1 8  40 0.115555555
1 1 8  40 0.122222222
1 1 8  40 0.124444447
1 1 8  40 0.121111110
1 1 8  40 0.143333331
1 1 8  40 0.158888891
1 1 8  40 0.084444441
1 1 8  40 0.176666662
1 1 8  40 0.125555560
1 1 8  40 0.155555561
1 1 8  40 0.102222219
1 1 8  40 0.072222225
1 1 8  40 0.192222223
1 1 8  40 0.137777776
1 1 8  40 0.188888893
1 1 8  40 0.114444442
1 1 8  40 0.125555560
1 1 8  40 0.114444442
1 1 8  40 0.090000004
1 1 8  40 0.086666666
1 1 8  40 0.115555555
1 1 8  40 0.154444441
1 1 8  40 0.123333335
1 1 8  40 0.094444446
1 1 8  40 0.196666673
1 1 8  40 0.108888887
1 1 8  40 0.165555552
1 1 8  40 0.093333334
1 1 8  40 0.078888886
1 1 8  40 0.133333340
1 1 8  40 0.081111111
1 1 8  40 0.112222224
1 1 8  40 0.067777775
1 1 8  40 0.096666664
1 1 8  40 0.100000001
1 1 8  40 0.124444447
1 1 8  40 0.131111115
1 1 8  40 0.135555550
1 1 8  40 0.189999998
1 1 8  40 0.082222223
1 1 8  40 0.085555553
1 1 8  40 0.142222226
1 1 8  40 0.081111111
1 1 8  40 0.217777774
1 1 8  40 0.082222223
1 1 8  40 0.103333332
1 1 8  40 0.118888892
1 1 8  40 0.081111111
1 1 8  40 0.115555555
1 1 8  80 0.125555560
1 1 8  80 0.096666664
1 1 8  80 0.081111111
1 1 8  80 0.134444445
1 1 8  80 0.113333337
1 1 8  80 0.087777779
1 1 8  80 0.115555555
1 1 8  80 0.185555562
1 1 8  80 0.196666673
1 1 8  80 0.109999999
1 1 8  80 0.064444445
1 1 8  80 0.141111106
1 1 8  80 0.067777775
1 1 8  80 0.145555556
1 1 8  80 0.021111110
1 1 8  80 0.107777774
1 1 8  80 0.123333335
1 1 8  80 0.086666666
1 1 8  80 0.048888888
1 1 8  80 0.076666668
1 1 8  80 0.121111110
1 1 8  80 0.125555560
1 1 8  80 0.109999999
1 1 8  80 0.174444437
1 1 8  80 0.116666667
1 1 8  80 0.081111111
1 1 8  80 0.082222223
1 1 8  80 0.091111109
1 1 8  80 0.136666670
1 1 8  80 0.113333337
1 1 8  80 0.134444445
1 1 8  80 0.168888882
1 1 8  80 0.083333336
1 1 8  80 0.166666672
1 1 8  80 0.059999999
1 1 8  80 0.158888891
1 1 8  80 0.073333330
1 1 8  80 0.104444444
1 1 8  80 0.118888892
1 1 8  80 0.137777776
1 1 8  80 0.092222221
1 1 8  80 0.053333335
1 1 8  80 0.100000001
1 1 8  80 0.107777774
1 1 8  80 0.085555553
1 1 8  80 0.138888896
1 1 8  80 0.158888891
1 1 8  80 0.152222216
1 1 8  80 0.101111114
1 1 8  80 0.065555558
1 1 8  80 0.073333330
1 1 8  80 0.086666666
1 1 8  80 0.105555557
1 1 8  80 0.113333337
1 1 8  80 0.111111112
1 1 8  80 0.113333337
1 1 8  80 0.144444451
1 1 8  80 0.098888889
1 1 8  80 0.133333340
1 1 8  80 0.102222219
1 1 8  80 0.129999995
1 1 8  80 0.084444441
1 1 8  80 0.079999998
1 1 8  80 0.176666662
1 1 8  80 0.113333337
1 1 8  80 0.186666667
1 1 8  80 0.111111112
1 1 8  80 0.113333337
1 1 8  80 0.125555560
1 1 8  80 0.084444441
1 1 8  80 0.094444446
1 1 8  80 0.116666667
1 1 8  80 0.145555556
1 1 8  80 0.076666668
1 1 8  80 0.090000004
1 1 8  80 0.140000001
1 1 8  80 0.093333334
1 1 8  80 0.137777776
1 1 8  80 0.090000004
1 1 8  80 0.074444443
1 1 8  80 0.132222220
1 1 8  80 0.051111110
1 1 8  80 0.096666664
1 1 8  80 0.047777779
1 1 8  80 0.083333336
1 1 8  80 0.114444442
1 1 8  80 0.103333332
1 1 8  80 0.129999995
1 1 8  80 0.142222226
1 1 8  80 0.214444444
1 1 8  80 0.068888888
1 1 8  80 0.085555553
1 1 8  80 0.126666665
1 1 8  80 0.051111110
1 1 8  80 0.219999999
1 1 8  80 0.057777777
1 1 8  80 0.083333336
1 1 8  80 0.093333334
1 1 8  80 0.073333330
1 1 8  80 0.087777779
1 1 8 120 0.126666665
1 1 8 120 0.096666664
1 1 8 120 0.058888890
1 1 8 120 0.131111115
1 1 8 120 0.116666667
1 1 8 120 0.075555556
1 1 8 120 0.111111112
1 1 8 120 0.207777783
1 1 8 120 0.191111118
1 1 8 120 0.106666669
1 1 8 120 0.065555558
1 1 8 120 0.145555556
1 1 8 120 0.063333333
1 1 8 120 0.143333331
1 1 8 120 0.027777778
1 1 8 120 0.102222219
1 1 8 120 0.096666664
1 1 8 120 0.083333336
1 1 8 120 0.064444445
1 1 8 120 0.073333330
1 1 8 120 0.114444442
1 1 8 120 0.125555560
1 1 8 120 0.101111114
1 1 8 120 0.153333336
1 1 8 120 0.103333332
1 1 8 120 0.062222224
1 1 8 120 0.079999998
1 1 8 120 0.086666666
1 1 8 120 0.135555550
1 1 8 120 0.107777774
1 1 8 120 0.116666667
1 1 8 120 0.182222217
1 1 8 120 0.072222225
1 1 8 120 0.126666665
1 1 8 120 0.042222220
1 1 8 120 0.164444447
1 1 8 120 0.066666670
1 1 8 120 0.108888887
1 1 8 120 0.119999997
1 1 8 120 0.102222219
1 1 8 120 0.081111111
1 1 8 120 0.062222224
1 1 8 120 0.087777779
1 1 8 120 0.087777779
1 1 8 120 0.092222221
1 1 8 120 0.140000001
1 1 8 120 0.167777777
1 1 8 120 0.164444447
1 1 8 120 0.090000004
1 1 8 120 0.070000000
1 1 8 120 0.077777781
1 1 8 120 0.095555559
1 1 8 120 0.112222224
1 1 8 120 0.119999997
1 1 8 120 0.142222226
1 1 8 120 0.117777780
1 1 8 120 0.123333335
1 1 8 120 0.109999999
1 1 8 120 0.137777776
1 1 8 120 0.119999997
1 1 8 120 0.145555556
1 1 8 120 0.084444441
1 1 8 120 0.065555558
1 1 8 120 0.189999998
1 1 8 120 0.136666670
1 1 8 120 0.191111118
1 1 8 120 0.101111114
1 1 8 120 0.101111114
1 1 8 120 0.108888887
1 1 8 120 0.079999998
1 1 8 120 0.067777775
1 1 8 120 0.132222220
1 1 8 120 0.162222221
1 1 8 120 0.084444441
1 1 8 120 0.090000004
1 1 8 120 0.133333340
1 1 8 120 0.079999998
1 1 8 120 0.146666661
1 1 8 120 0.113333337
1 1 8 120 0.054444443
1 1 8 120 0.108888887
1 1 8 120 0.050000001
1 1 8 120 0.107777774
1 1 8 120 0.068888888
1 1 8 120 0.076666668
1 1 8 120 0.128888890
1 1 8 120 0.106666669
1 1 8 120 0.138888896
1 1 8 120 0.117777780
1 1 8 120 0.198888883
1 1 8 120 0.061111111
1 1 8 120 0.057777777
1 1 8 120 0.117777780
1 1 8 120 0.053333335
1 1 8 120 0.211111113
1 1 8 120 0.058888890
1 1 8 120 0.075555556
1 1 8 120 0.092222221
1 1 8 120 0.062222224
1 1 8 120 0.081111111
1 1 8 160 0.135555550
1 1 8 160 0.101111114
1 1 8 160 0.056666669
1 1 8 160 0.134444445
1 1 8 160 0.112222224
1 1 8 160 0.092222221
1 1 8 160 0.088888891
1 1 8 160 0.178888887
1 1 8 160 0.214444444
1 1 8 160 0.095555559
1 1 8 160 0.062222224
1 1 8 160 0.148888886
1 1 8 160 0.062222224
1 1 8 160 0.133333340
1 1 8 160 0.025555555
1 1 8 160 0.098888889
1 1 8 160 0.088888891
1 1 8 160 0.062222224
1 1 8 160 0.073333330
1 1 8 160 0.081111111
1 1 8 160 0.109999999
1 1 8 160 0.108888887
1 1 8 160 0.117777780
1 1 8 160 0.148888886
1 1 8 160 0.101111114
1 1 8 160 0.067777775
1 1 8 160 0.063333333
1 1 8 160 0.083333336
1 1 8 160 0.133333340
1 1 8 160 0.107777774
1 1 8 160 0.129999995
1 1 8 160 0.175555557
1 1 8 160 0.081111111
1 1 8 160 0.165555552
1 1 8 160 0.051111110
1 1 8 160 0.154444441
1 1 8 160 0.058888890
1 1 8 160 0.109999999
1 1 8 160 0.125555560
1 1 8 160 0.096666664
1 1 8 160 0.094444446
1 1 8 160 0.038888890
1 1 8 160 0.092222221
1 1 8 160 0.092222221
1 1 8 160 0.085555553
1 1 8 160 0.122222222
1 1 8 160 0.163333327
1 1 8 160 0.152222216
1 1 8 160 0.093333334
1 1 8 160 0.054444443
1 1 8 160 0.079999998
1 1 8 160 0.087777779
1 1 8 160 0.122222222
1 1 8 160 0.106666669
1 1 8 160 0.116666667
1 1 8 160 0.111111112
1 1 8 160 0.155555561
1 1 8 160 0.088888891
1 1 8 160 0.146666661
1 1 8 160 0.104444444
1 1 8 160 0.145555556
1 1 8 160 0.088888891
1 1 8 160 0.053333335
1 1 8 160 0.162222221
1 1 8 160 0.147777781
1 1 8 160 0.170000002
1 1 8 160 0.105555557
1 1 8 160 0.101111114
1 1 8 160 0.132222220
1 1 8 160 0.073333330
1 1 8 160 0.076666668
1 1 8 160 0.118888892
1 1 8 160 0.166666672
1 1 8 160 0.075555556
1 1 8 160 0.065555558
1 1 8 160 0.142222226
1 1 8 160 0.090000004
1 1 8 160 0.136666670
1 1 8 160 0.098888889
1 1 8 160 0.066666670
1 1 8 160 0.101111114
1 1 8 160 0.038888890
1 1 8 160 0.121111110
1 1 8 160 0.058888890
1 1 8 160 0.090000004
1 1 8 160 0.121111110
1 1 8 160 0.116666667
1 1 8 160 0.128888890
1 1 8 160 0.115555555
1 1 8 160 0.195555553
1 1 8 160 0.054444443
1 1 8 160 0.083333336
1 1 8 160 0.119999997
1 1 8 160 0.043333333
1 1 8 160 0.208888888
1 1 8 160 0.055555556
1 1 8 160 0.071111113
1 1 8 160 0.088888891
1 1 8 160 0.061111111
1 1 8 160 0.106666669
1 2 1  40 0.000000000
1 2 1  40 0.000000000
1 2 1  40 0.000000000
1 2 1  40 0.000000000
1 2 1  40 0.000000000
1 2 1  40 0.000000000
1 2 1  40 0.000000000
1 2 1  40 0.000000000
1 2 1  40 0.000000000
1 2 1  40 0.000000000
1 2 1  40 0.000000000
1 2 1  40 0.000000000
1 2 1  40 0.000000000
1 2 1  40 0.000000000
1 2 1  40 0.000000000
1 2 1  40 0.000000000
1 2 1  40 0.000000000
1 2 1  40 0.000000000
1 2 1  40 0.000000000
1 2 1  40 0.000000000
1 2 1  40 0.000000000
1 2 1  40 0.000000000
1 2 1  40 0.000000000
1 2 1  40 0.000000000
1 2 1  40 0.000000000
1 2 1  40 0.000000000
1 2 1  40 0.000000000
1 2 1  40 0.000000000
1 2 1  40 0.000000000
1 2 1  40 0.000000000
1 2 1  40 0.000000000
1 2 1  40 0.000000000
1 2 1  40 0.000000000
1 2 1  40 0.000000000
1 2 1  40 0.000000000
1 2 1  40 0.000000000
1 2 1  40 0.000000000
1 2 1  40 0.000000000
1 2 1  40 0.000000000
1 2 1  40 0.000000000
1 2 1  40 0.000000000
1 2 1  40 0.000000000
1 2 1  40 0.000000000
1 2 1  40 0.000000000
1 2 1  40 0.000000000
1 2 1  40 0.000000000
1 2 1  40 0.000000000
1 2 1  40 0.000000000
1 2 1  40 0.000000000
1 2 1  40 0.000000000
1 2 1  40 0.000000000
1 2 1  40 0.000000000
1 2 1  40 0.000000000
1 2 1  40 0.000000000
1 2 1  40 0.000000000
1 2 1  40 0.000000000
1 2 1  40 0.000000000
1 2 1  40 0.000000000
1 2 1  40 0.000000000
1 2 1  40 0.000000000
1 2 1  40 0.000000000
1 2 1  40 0.000000000
1 2 1  40 0.000000000
1 2 1  40 0.000000000
1 2 1  40 0.000000000
1 2 1  40 0.000000000
1 2 1  40 0.000000000
1 2 1  40 0.000000000
1 2 1  40 0.000000000
1 2 1  40 0.000000000
1 2 1  40 0.000000000
1 2 1  40 0.000000000
1 2 1  40 0.000000000
1 2 1  40 0.000000000
1 2 1  40 0.000000000
1 2 1  40 0.000000000
1 2 1  40 0.000000000
1 2 1  40 0.000000000
1 2 1  40 0.000000000
1 2 1  40 0.000000000
1 2 1  40 0.000000000
1 2 1  40 0.000000000
1 2 1  40 0.000000000
1 2 1  40 0.000000000
1 2 1  40 0.000000000
1 2 1  40 0.000000000
1 2 1  40 0.000000000
1 2 1  40 0.000000000
1 2 1  40 0.000000000
1 2 1  40 0.000000000
1 2 1  40 0.000000000
1 2 1  40 0.000000000
1 2 1  40 0.000000000
1 2 1  40 0.000000000
1 2 1  40 0.000000000
1 2 1  40 0.000000000
1 2 1  40 0.000000000
1 2 1  40 0.000000000
1 2 1  40 0.000000000
1 2 1  40 0.000000000
1 2 1  80 0.000000000
1 2 1  80 0.000000000
1 2 1  80 0.000000000
1 2 1  80 0.000000000
1 2 1  80 0.000000000
1 2 1  80 0.000000000
1 2 1  80 0.000000000
1 2 1  80 0.000000000
1 2 1  80 0.000000000
1 2 1  80 0.000000000
1 2 1  80 0.000000000
1 2 1  80 0.000000000
1 2 1  80 0.000000000
1 2 1  80 0.000000000
1 2 1  80 0.000000000
1 2 1  80 0.000000000
1 2 1  80 0.000000000
1 2 1  80 0.000000000
1 2 1  80 0.000000000
1 2 1  80 0.000000000
1 2 1  80 0.000000000
1 2 1  80 0.000000000
1 2 1  80 0.000000000
1 2 1  80 0.000000000
1 2 1  80 0.000000000
1 2 1  80 0.000000000
1 2 1  80 0.000000000
1 2 1  80 0.000000000
1 2 1  80 0.000000000
1 2 1  80 0.000000000
1 2 1  80 0.000000000
1 2 1  80 0.000000000
1 2 1  80 0.000000000
1 2 1  80 0.000000000
1 2 1  80 0.000000000
1 2 1  80 0.000000000
1 2 1  80 0.000000000
1 2 1  80 0.000000000
1 2 1  80 0.000000000
1 2 1  80 0.000000000
1 2 1  80 0.000000000
1 2 1  80 0.000000000
1 2 1  80 0.000000000
1 2 1  80 0.000000000
1 2 1  80 0.000000000
1 2 1  80 0.000000000
1 2 1  80 0.000000000
1 2 1  80 0.000000000
1 2 1  80 0.000000000
1 2 1  80 0.000000000
1 2 1  80 0.000000000
1 2 1  80 0.000000000
1 2 1  80 0.000000000
1 2 1  80 0.000000000
1 2 1  80 0.000000000
1 2 1  80 0.000000000
1 2 1  80 0.000000000
1 2 1  80 0.000000000
1 2 1  80 0.000000000
1 2 1  80 0.000000000
1 2 1  80 0.000000000
1 2 1  80 0.000000000
1 2 1  80 0.000000000
1 2 1  80 0.000000000
1 2 1  80 0.000000000
1 2 1  80 0.000000000
1 2 1  80 0.000000000
1 2 1  80 0.000000000
1 2 1  80 0.000000000
1 2 1  80 0.000000000
1 2 1  80 0.000000000
1 2 1  80 0.000000000
1 2 1  80 0.000000000
1 2 1  80 0.000000000
1 2 1  80 0.000000000
1 2 1  80 0.000000000
1 2 1  80 0.000000000
1 2 1  80 0.000000000
1 2 1  80 0.000000000
1 2 1  80 0.000000000
1 2 1  80 0.000000000
1 2 1  80 0.000000000
1 2 1  80 0.000000000
1 2 1  80 0.000000000
1 2 1  80 0.000000000
1 2 1  80 0.000000000
1 2 1  80 0.000000000
1 2 1  80 0.000000000
1 2 1  80 0.000000000
1 2 1  80 0.000000000
1 2 1  80 0.000000000
1 2 1  80 0.000000000
1 2 1  80 0.000000000
1 2 1  80 0.000000000
1 2 1  80 0.000000000
1 2 1  80 0.000000000
1 2 1  80 0.000000000
1 2 1  80 0.000000000
1 2 1  80 0.000000000
1 2 1  80 0.000000000
1 2 1 120 0.000000000
1 2 1 120 0.000000000
1 2 1 120 0.000000000
1 2 1 120 0.000000000
1 2 1 120 0.000000000
1 2 1 120 0.000000000
1 2 1 120 0.000000000
1 2 1 120 0.000000000
1 2 1 120 0.000000000
1 2 1 120 0.000000000
1 2 1 120 0.000000000
1 2 1 120 0.000000000
1 2 1 120 0.000000000
1 2 1 120 0.000000000
1 2 1 120 0.000000000
1 2 1 120 0.000000000
1 2 1 120 0.000000000
1 2 1 120 0.000000000
1 2 1 120 0.000000000
1 2 1 120 0.000000000
1 2 1 120 0.000000000
1 2 1 120 0.000000000
1 2 1 120 0.000000000
1 2 1 120 0.000000000
1 2 1 120 0.000000000
1 2 1 120 0.000000000
1 2 1 120 0.000000000
1 2 1 120 0.000000000
1 2 1 120 0.000000000
1 2 1 120 0.000000000
1 2 1 120 0.000000000
1 2 1 120 0.000000000
1 2 1 120 0.000000000
1 2 1 120 0.000000000
1 2 1 120 0.000000000
1 2 1 120 0.000000000
1 2 1 120 0.000000000
1 2 1 120 0.000000000
1 2 1 120 0.000000000
1 2 1 120 0.000000000
1 2 1 120 0.000000000
1 2 1 120 0.000000000
1 2 1 120 0.000000000
1 2 1 120 0.000000000
1 2 1 120 0.000000000
1 2 1 120 0.000000000
1 2 1 120 0.000000000
1 2 1 120 0.000000000
1 2 1 120 0.000000000
1 2 1 120 0.000000000
1 2 1 120 0.000000000
1 2 1 120 0.000000000
1 2 1 120 0.000000000
1 2 1 120 0.000000000
1 2 1 120 0.000000000
1 2 1 120 0.000000000
1 2 1 120 0.000000000
1 2 1 120 0.000000000
1 2 1 120 0.000000000
1 2 1 120 0.000000000
1 2 1 120 0.000000000
1 2 1 120 0.000000000
1 2 1 120 0.000000000
1 2 1 120 0.000000000
1 2 1 120 0.000000000
1 2 1 120 0.000000000
1 2 1 120 0.000000000
1 2 1 120 0.000000000
1 2 1 120 0.000000000
1 2 1 120 0.000000000
1 2 1 120 0.000000000
1 2 1 120 0.000000000
1 2 1 120 0.000000000
1 2 1 120 0.000000000
1 2 1 120 0.000000000
1 2 1 120 0.000000000
1 2 1 120 0.000000000
1 2 1 120 0.000000000
1 2 1 120 0.000000000
1 2 1 120 0.000000000
1 2 1 120 0.000000000
1 2 1 120 0.000000000
1 2 1 120 0.000000000
1 2 1 120 0.000000000
1 2 1 120 0.000000000
1 2 1 120 0.000000000
1 2 1 120 0.000000000
1 2 1 120 0.000000000
1 2 1 120 0.000000000
1 2 1 120 0.000000000
1 2 1 120 0.000000000
1 2 1 120 0.000000000
1 2 1 120 0.000000000
1 2 1 120 0.000000000
1 2 1 120 0.000000000
1 2 1 120 0.000000000
1 2 1 120 0.000000000
1 2 1 120 0.000000000
1 2 1 120 0.000000000
1 2 1 120 0.000000000
1 2 1 160 0.000000000
1 2 1 160 0.000000000
1 2 1 160 0.000000000
1 2 1 160 0.000000000
1 2 1 160 0.000000000
1 2 1 160 0.000000000
1 2 1 160 0.000000000
1 2 1 160 0.000000000
1 2 1 160 0.000000000
1 2 1 160 0.000000000
1 2 1 160 0.000000000
1 2 1 160 0.000000000
1 2 1 160 0.000000000
1 2 1 160 0.000000000
1 2 1 160 0.000000000
1 2 1 160 0.000000000
1 2 1 160 0.000000000
1 2 1 160 0.000000000
1 2 1 160 0.000000000
1 2 1 160 0.000000000
1 2 1 160 0.000000000
1 2 1 160 0.000000000
1 2 1 160 0.000000000
1 2 1 160 0.000000000
1 2 1 160 0.000000000
1 2 1 160 0.000000000
1 2 1 160 0.000000000
1 2 1 160 0.000000000
1 2 1 160 0.000000000
1 2 1 160 0.000000000
1 2 1 160 0.000000000
1 2 1 160 0.000000000
1 2 1 160 0.000000000
1 2 1 160 0.000000000
1 2 1 160 0.000000000
1 2 1 160 0.000000000
1 2 1 160 0.000000000
1 2 1 160 0.000000000
1 2 1 160 0.000000000
1 2 1 160 0.000000000
1 2 1 160 0.000000000
1 2 1 160 0.000000000
1 2 1 160 0.000000000
1 2 1 160 0.000000000
1 2 1 160 0.000000000
1 2 1 160 0.000000000
1 2 1 160 0.000000000
1 2 1 160 0.000000000
1 2 1 160 0.000000000
1 2 1 160 0.000000000
1 2 1 160 0.000000000
1 2 1 160 0.000000000
1 2 1 160 0.000000000
1 2 1 160 0.000000000
1 2 1 160 0.000000000
1 2 1 160 0.000000000
1 2 1 160 0.000000000
1 2 1 160 0.000000000
1 2 1 160 0.000000000
1 2 1 160 0.000000000
1 2 1 160 0.000000000
1 2 1 160 0.000000000
1 2 1 160 0.000000000
1 2 1 160 0.000000000
1 2 1 160 0.000000000
1 2 1 160 0.000000000
1 2 1 160 0.000000000
1 2 1 160 0.000000000
1 2 1 160 0.000000000
1 2 1 160 0.000000000
1 2 1 160 0.000000000
1 2 1 160 0.000000000
1 2 1 160 0.000000000
1 2 1 160 0.000000000
1 2 1 160 0.000000000
1 2 1 160 0.000000000
1 2 1 160 0.000000000
1 2 1 160 0.000000000
1 2 1 160 0.000000000
1 2 1 160 0.000000000
1 2 1 160 0.000000000
1 2 1 160 0.000000000
1 2 1 160 0.000000000
1 2 1 160 0.000000000
1 2 1 160 0.000000000
1 2 1 160 0.000000000
1 2 1 160 0.000000000
1 2 1 160 0.000000000
1 2 1 160 0.000000000
1 2 1 160 0.000000000
1 2 1 160 0.000000000
1 2 1 160 0.000000000
1 2 1 160 0.000000000
1 2 1 160 0.000000000
1 2 1 160 0.000000000
1 2 1 160 0.000000000
1 2 1 160 0.000000000
1 2 1 160 0.000000000
1 2 1 160 0.000000000
1 2 1 160 0.000000000
1 2 2  40 0.000000000
1 2 2  40 0.000000000
1 2 2  40 0.000000000
1 2 2  40 0.000000000
1 2 2  40 0.000000000
1 2 2  40 0.000000000
1 2 2  40 0.000000000
1 2 2  40 0.000000000
1 2 2  40 0.000000000
1 2 2  40 0.000000000
1 2 2  40 0.000000000
1 2 2  40 0.000000000
1 2 2  40 0.000000000
1 2 2  40 0.000000000
1 2 2  40 0.000000000
1 2 2  40 0.000000000
1 2 2  40 0.000000000
1 2 2  40 0.000000000
1 2 2  40 0.000000000
1 2 2  40 0.000000000
1 2 2  40 0.000000000
1 2 2  40 0.000000000
1 2 2  40 0.000000000
1 2 2  40 0.000000000
1 2 2  40 0.000000000
1 2 2  40 0.000000000
1 2 2  40 0.000000000
1 2 2  40 0.000000000
1 2 2  40 0.000000000
1 2 2  40 0.000000000
1 2 2  40 0.000000000
1 2 2  40 0.000000000
1 2 2  40 0.000000000
1 2 2  40 0.000000000
1 2 2  40 0.000000000
1 2 2  40 0.000000000
1 2 2  40 0.000000000
1 2 2  40 0.000000000
1 2 2  40 0.000000000
1 2 2  40 0.000000000
1 2 2  40 0.000000000
1 2 2  40 0.000000000
1 2 2  40 0.000000000
1 2 2  40 0.000000000
1 2 2  40 0.000000000
1 2 2  40 0.000000000
1 2 2  40 0.000000000
1 2 2  40 0.000000000
1 2 2  40 0.000000000
1 2 2  40 0.000000000
1 2 2  40 0.000000000
1 2 2  40 0.000000000
1 2 2  40 0.000000000
1 2 2  40 0.000000000
1 2 2  40 0.000000000
1 2 2  40 0.000000000
1 2 2  40 0.000000000
1 2 2  40 0.000000000
1 2 2  40 0.000000000
1 2 2  40 0.000000000
1 2 2  40 0.000000000
1 2 2  40 0.000000000
1 2 2  40 0.000000000
1 2 2  40 0.000000000
1 2 2  40 0.000000000
1 2 2  40 0.000000000
1 2 2  40 0.000000000
1 2 2  40 0.000000000
1 2 2  40 0.000000000
1 2 2  40 0.000000000
1 2 2  40 0.000000000
1 2 2  40 0.000000000
1 2 2  40 0.000000000
1 2 2  40 0.000000000
1 2 2  40 0.000000000
1 2 2  40 0.000000000
1 2 2  40 0.000000000
1 2 2  40 0.000000000
1 2 2  40 0.000000000
1 2 2  40 0.000000000
1 2 2  40 0.000000000
1 2 2  40 0.000000000
1 2 2  40 0.000000000
1 2 2  40 0.000000000
1 2 2  40 0.000000000
1 2 2  40 0.000000000
1 2 2  40 0.000000000
1 2 2  40 0.000000000
1 2 2  40 0.000000000
1 2 2  40 0.000000000
1 2 2  40 0.000000000
1 2 2  40 0.000000000
1 2 2  40 0.000000000
1 2 2  40 0.000000000
1 2 2  40 0.000000000
1 2 2  40 0.000000000
1 2 2  40 0.000000000
1 2 2  40 0.000000000
1 2 2  40 0.000000000
1 2 2  40 0.000000000
1 2 2  80 0.000000000
1 2 2  80 0.000000000
1 2 2  80 0.000000000
1 2 2  80 0.000000000
1 2 2  80 0.000000000
1 2 2  80 0.000000000
1 2 2  80 0.000000000
1 2 2  80 0.000000000
1 2 2  80 0.000000000
1 2 2  80 0.000000000
1 2 2  80 0.000000000
1 2 2  80 0.000000000
1 2 2  80 0.000000000
1 2 2  80 0.000000000
1 2 2  80 0.000000000
1 2 2  80 0.000000000
1 2 2  80 0.000000000
1 2 2  80 0.000000000
1 2 2  80 0.000000000
1 2 2  80 0.000000000
1 2 2  80 0.000000000
1 2 2  80 0.000000000
1 2 2  80 0.000000000
1 2 2  80 0.000000000
1 2 2  80 0.000000000
1 2 2  80 0.000000000
1 2 2  80 0.000000000
1 2 2  80 0.000000000
1 2 2  80 0.000000000
1 2 2  80 0.000000000
1 2 2  80 0.000000000
1 2 2  80 0.000000000
1 2 2  80 0.000000000
1 2 2  80 0.000000000
1 2 2  80 0.000000000
1 2 2  80 0.000000000
1 2 2  80 0.000000000
1 2 2  80 0.000000000
1 2 2  80 0.000000000
1 2 2  80 0.000000000
1 2 2  80 0.000000000
1 2 2  80 0.000000000
1 2 2  80 0.000000000
1 2 2  80 0.000000000
1 2 2  80 0.000000000
1 2 2  80 0.000000000
1 2 2  80 0.000000000
1 2 2  80 0.000000000
1 2 2  80 0.000000000
1 2 2  80 0.000000000
1 2 2  80 0.000000000
1 2 2  80 0.000000000
1 2 2  80 0.000000000
1 2 2  80 0.000000000
1 2 2  80 0.000000000
1 2 2  80 0.000000000
1 2 2  80 0.000000000
1 2 2  80 0.000000000
1 2 2  80 0.000000000
1 2 2  80 0.000000000
1 2 2  80 0.000000000
1 2 2  80 0.000000000
1 2 2  80 0.000000000
1 2 2  80 0.000000000
1 2 2  80 0.000000000
1 2 2  80 0.000000000
1 2 2  80 0.000000000
1 2 2  80 0.000000000
1 2 2  80 0.000000000
1 2 2  80 0.000000000
1 2 2  80 0.000000000
1 2 2  80 0.000000000
1 2 2  80 0.000000000
1 2 2  80 0.000000000
1 2 2  80 0.000000000
1 2 2  80 0.000000000
1 2 2  80 0.000000000
1 2 2  80 0.000000000
1 2 2  80 0.000000000
1 2 2  80 0.000000000
1 2 2  80 0.000000000
1 2 2  80 0.000000000
1 2 2  80 0.000000000
1 2 2  80 0.000000000
1 2 2  80 0.000000000
1 2 2  80 0.000000000
1 2 2  80 0.000000000
1 2 2  80 0.000000000
1 2 2  80 0.000000000
1 2 2  80 0.000000000
1 2 2  80 0.000000000
1 2 2  80 0.000000000
1 2 2  80 0.000000000
1 2 2  80 0.000000000
1 2 2  80 0.000000000
1 2 2  80 0.000000000
1 2 2  80 0.000000000
1 2 2  80 0.000000000
1 2 2  80 0.000000000
1 2 2  80 0.000000000
1 2 2 120 0.000000000
1 2 2 120 0.000000000
1 2 2 120 0.000000000
1 2 2 120 0.000000000
1 2 2 120 0.000000000
1 2 2 120 0.000000000
1 2 2 120 0.000000000
1 2 2 120 0.000000000
1 2 2 120 0.000000000
1 2 2 120 0.000000000
1 2 2 120 0.000000000
1 2 2 120 0.000000000
1 2 2 120 0.000000000
1 2 2 120 0.000000000
1 2 2 120 0.000000000
1 2 2 120 0.000000000
1 2 2 120 0.000000000
1 2 2 120 0.000000000
1 2 2 120 0.000000000
1 2 2 120 0.000000000
1 2 2 120 0.000000000
1 2 2 120 0.000000000
1 2 2 120 0.000000000
1 2 2 120 0.000000000
1 2 2 120 0.000000000
1 2 2 120 0.000000000
1 2 2 120 0.000000000
1 2 2 120 0.000000000
1 2 2 120 0.000000000
1 2 2 120 0.000000000
1 2 2 120 0.000000000
1 2 2 120 0.000000000
1 2 2 120 0.000000000
1 2 2 120 0.000000000
1 2 2 120 0.000000000
1 2 2 120 0.000000000
1 2 2 120 0.000000000
1 2 2 120 0.000000000
1 2 2 120 0.000000000
1 2 2 120 0.000000000
1 2 2 120 0.000000000
1 2 2 120 0.000000000
1 2 2 120 0.000000000
1 2 2 120 0.000000000
1 2 2 120 0.000000000
1 2 2 120 0.000000000
1 2 2 120 0.000000000
1 2 2 120 0.000000000
1 2 2 120 0.000000000
1 2 2 120 0.000000000
1 2 2 120 0.000000000
1 2 2 120 0.000000000
1 2 2 120 0.000000000
1 2 2 120 0.000000000
1 2 2 120 0.000000000
1 2 2 120 0.000000000
1 2 2 120 0.000000000
1 2 2 120 0.000000000
1 2 2 120 0.000000000
1 2 2 120 0.000000000
1 2 2 120 0.000000000
1 2 2 120 0.000000000
1 2 2 120 0.000000000
1 2 2 120 0.000000000
1 2 2 120 0.000000000
1 2 2 120 0.000000000
1 2 2 120 0.000000000
1 2 2 120 0.000000000
1 2 2 120 0.000000000
1 2 2 120 0.000000000
1 2 2 120 0.000000000
1 2 2 120 0.000000000
1 2 2 120 0.000000000
1 2 2 120 0.000000000
1 2 2 120 0.000000000
1 2 2 120 0.000000000
1 2 2 120 0.000000000
1 2 2 120 0.000000000
1 2 2 120 0.000000000
1 2 2 120 0.000000000
1 2 2 120 0.000000000
1 2 2 120 0.000000000
1 2 2 120 0.000000000
1 2 2 120 0.000000000
1 2 2 120 0.000000000
1 2 2 120 0.000000000
1 2 2 120 0.000000000
1 2 2 120 0.000000000
1 2 2 120 0.000000000
1 2 2 120 0.000000000
1 2 2 120 0.000000000
1 2 2 120 0.000000000
1 2 2 120 0.000000000
1 2 2 120 0.000000000
1 2 2 120 0.000000000
1 2 2 120 0.000000000
1 2 2 120 0.000000000
1 2 2 120 0.000000000
1 2 2 120 0.000000000
1 2 2 120 0.000000000
1 2 2 160 0.000000000
1 2 2 160 0.000000000
1 2 2 160 0.000000000
1 2 2 160 0.000000000
1 2 2 160 0.000000000
1 2 2 160 0.000000000
1 2 2 160 0.000000000
1 2 2 160 0.000000000
1 2 2 160 0.000000000
1 2 2 160 0.000000000
1 2 2 160 0.000000000
1 2 2 160 0.000000000
1 2 2 160 0.000000000
1 2 2 160 0.000000000
1 2 2 160 0.000000000
1 2 2 160 0.000000000
1 2 2 160 0.000000000
1 2 2 160 0.000000000
1 2 2 160 0.000000000
1 2 2 160 0.000000000
1 2 2 160 0.000000000
1 2 2 160 0.000000000
1 2 2 160 0.000000000
1 2 2 160 0.000000000
1 2 2 160 0.000000000
1 2 2 160 0.000000000
1 2 2 160 0.000000000
1 2 2 160 0.000000000
1 2 2 160 0.000000000
1 2 2 160 0.000000000
1 2 2 160 0.000000000
1 2 2 160 0.000000000
1 2 2 160 0.000000000
1 2 2 160 0.000000000
1 2 2 160 0.000000000
1 2 2 160 0.000000000
1 2 2 160 0.000000000
1 2 2 160 0.000000000
1 2 2 160 0.000000000
1 2 2 160 0.000000000
1 2 2 160 0.000000000
1 2 2 160 0.000000000
1 2 2 160 0.000000000
1 2 2 160 0.000000000
1 2 2 160 0.000000000
1 2 2 160 0.000000000
1 2 2 160 0.000000000
1 2 2 160 0.000000000
1 2 2 160 0.000000000
1 2 2 160 0.000000000
1 2 2 160 0.000000000
1 2 2 160 0.000000000
1 2 2 160 0.000000000
1 2 2 160 0.000000000
1 2 2 160 0.000000000
1 2 2 160 0.000000000
1 2 2 160 0.000000000
1 2 2 160 0.000000000
1 2 2 160 0.000000000
1 2 2 160 0.000000000
1 2 2 160 0.000000000
1 2 2 160 0.000000000
1 2 2 160 0.000000000
1 2 2 160 0.000000000
1 2 2 160 0.000000000
1 2 2 160 0.000000000
1 2 2 160 0.000000000
1 2 2 160 0.000000000
1 2 2 160 0.000000000
1 2 2 160 0.000000000
1 2 2 160 0.000000000
1 2 2 160 0.000000000
1 2 2 160 0.000000000
1 2 2 160 0.000000000
1 2 2 160 0.000000000
1 2 2 160 0.000000000
1 2 2 160 0.000000000
1 2 2 160 0.000000000
1 2 2 160 0.000000000
1 2 2 160 0.000000000
1 2 2 160 0.000000000
1 2 2 160 0.000000000
1 2 2 160 0.000000000
1 2 2 160 0.000000000
1 2 2 160 0.000000000
1 2 2 160 0.000000000
1 2 2 160 0.000000000
1 2 2 160 0.000000000
1 2 2 160 0.000000000
1 2 2 160 0.000000000
1 2 2 160 0.000000000
1 2 2 160 0.000000000
1 2 2 160 0.000000000
1 2 2 160 0.000000000
1 2 2 160 0.000000000
1 2 2 160 0.000000000
1 2 2 160 0.000000000
1 2 2 160 0.000000000
1 2 2 160 0.000000000
1 2 2 160 0.000000000
1 2 3  40 0.026666667
1 2 3  40 0.024444444
1 2 3  40 0.000000000
1 2 3  40 0.000000000
1 2 3  40 0.022222223
1 2 3  40 0.000000000
1 2 3  40 0.004444445
1 2 3  40 0.012222222
1 2 3  40 0.000000000
1 2 3  40 0.000000000
1 2 3  40 0.000000000
1 2 3  40 0.024444444
1 2 3  40 0.000000000
1 2 3  40 0.000000000
1 2 3  40 0.000000000
1 2 3  40 0.000000000
1 2 3  40 0.000000000
1 2 3  40 0.003333333
1 2 3  40 0.017777778
1 2 3  40 0.005555556
1 2 3  40 0.000000000
1 2 3  40 0.000000000
1 2 3  40 0.000000000
1 2 3  40 0.000000000
1 2 3  40 0.000000000
1 2 3  40 0.000000000
1 2 3  40 0.007777778
1 2 3  40 0.000000000
1 2 3  40 0.000000000
1 2 3  40 0.000000000
1 2 3  40 0.000000000
1 2 3  40 0.026666667
1 2 3  40 0.013333334
1 2 3  40 0.000000000
1 2 3  40 0.000000000
1 2 3  40 0.000000000
1 2 3  40 0.000000000
1 2 3  40 0.000000000
1 2 3  40 0.000000000
1 2 3  40 0.000000000
1 2 3  40 0.000000000
1 2 3  40 0.000000000
1 2 3  40 0.000000000
1 2 3  40 0.000000000
1 2 3  40 0.000000000
1 2 3  40 0.000000000
1 2 3  40 0.000000000
1 2 3  40 0.000000000
1 2 3  40 0.000000000
1 2 3  40 0.000000000
1 2 3  40 0.000000000
1 2 3  40 0.000000000
1 2 3  40 0.010000000
1 2 3  40 0.000000000
1 2 3  40 0.004444445
1 2 3  40 0.000000000
1 2 3  40 0.000000000
1 2 3  40 0.000000000
1 2 3  40 0.032222223
1 2 3  40 0.000000000
1 2 3  40 0.000000000
1 2 3  40 0.020000000
1 2 3  40 0.000000000
1 2 3  40 0.017777778
1 2 3  40 0.027777778
1 2 3  40 0.000000000
1 2 3  40 0.010000000
1 2 3  40 0.000000000
1 2 3  40 0.033333335
1 2 3  40 0.029999999
1 2 3  40 0.000000000
1 2 3  40 0.000000000
1 2 3  40 0.000000000
1 2 3  40 0.028888889
1 2 3  40 0.006666667
1 2 3  40 0.000000000
1 2 3  40 0.000000000
1 2 3  40 0.000000000
1 2 3  40 0.000000000
1 2 3  40 0.000000000
1 2 3  40 0.000000000
1 2 3  40 0.029999999
1 2 3  40 0.000000000
1 2 3  40 0.000000000
1 2 3  40 0.000000000
1 2 3  40 0.013333334
1 2 3  40 0.000000000
1 2 3  40 0.000000000
1 2 3  40 0.000000000
1 2 3  40 0.023333333
1 2 3  40 0.000000000
1 2 3  40 0.000000000
1 2 3  40 0.000000000
1 2 3  40 0.000000000
1 2 3  40 0.000000000
1 2 3  40 0.000000000
1 2 3  40 0.000000000
1 2 3  40 0.004444445
1 2 3  40 0.000000000
1 2 3  40 0.015555556
1 2 3  80 0.000000000
1 2 3  80 0.000000000
1 2 3  80 0.000000000
1 2 3  80 0.000000000
1 2 3  80 0.000000000
1 2 3  80 0.000000000
1 2 3  80 0.000000000
1 2 3  80 0.000000000
1 2 3  80 0.000000000
1 2 3  80 0.000000000
1 2 3  80 0.000000000
1 2 3  80 0.000000000
1 2 3  80 0.000000000
1 2 3  80 0.000000000
1 2 3  80 0.000000000
1 2 3  80 0.000000000
1 2 3  80 0.000000000
1 2 3  80 0.000000000
1 2 3  80 0.000000000
1 2 3  80 0.000000000
1 2 3  80 0.000000000
1 2 3  80 0.000000000
1 2 3  80 0.000000000
1 2 3  80 0.000000000
1 2 3  80 0.000000000
1 2 3  80 0.000000000
1 2 3  80 0.000000000
1 2 3  80 0.000000000
1 2 3  80 0.000000000
1 2 3  80 0.000000000
1 2 3  80 0.000000000
1 2 3  80 0.011111111
1 2 3  80 0.000000000
1 2 3  80 0.000000000
1 2 3  80 0.000000000
1 2 3  80 0.000000000
1 2 3  80 0.000000000
1 2 3  80 0.000000000
1 2 3  80 0.000000000
1 2 3  80 0.000000000
1 2 3  80 0.000000000
1 2 3  80 0.000000000
1 2 3  80 0.000000000
1 2 3  80 0.000000000
1 2 3  80 0.000000000
1 2 3  80 0.000000000
1 2 3  80 0.000000000
1 2 3  80 0.000000000
1 2 3  80 0.000000000
1 2 3  80 0.000000000
1 2 3  80 0.000000000
1 2 3  80 0.000000000
1 2 3  80 0.000000000
1 2 3  80 0.000000000
1 2 3  80 0.000000000
1 2 3  80 0.000000000
1 2 3  80 0.000000000
1 2 3  80 0.000000000
1 2 3  80 0.000000000
1 2 3  80 0.000000000
1 2 3  80 0.000000000
1 2 3  80 0.000000000
1 2 3  80 0.000000000
1 2 3  80 0.000000000
1 2 3  80 0.000000000
1 2 3  80 0.000000000
1 2 3  80 0.000000000
1 2 3  80 0.000000000
1 2 3  80 0.008888889
1 2 3  80 0.017777778
1 2 3  80 0.000000000
1 2 3  80 0.000000000
1 2 3  80 0.000000000
1 2 3  80 0.000000000
1 2 3  80 0.000000000
1 2 3  80 0.000000000
1 2 3  80 0.000000000
1 2 3  80 0.000000000
1 2 3  80 0.000000000
1 2 3  80 0.000000000
1 2 3  80 0.000000000
1 2 3  80 0.000000000
1 2 3  80 0.000000000
1 2 3  80 0.000000000
1 2 3  80 0.000000000
1 2 3  80 0.000000000
1 2 3  80 0.000000000
1 2 3  80 0.000000000
1 2 3  80 0.000000000
1 2 3  80 0.000000000
1 2 3  80 0.000000000
1 2 3  80 0.000000000
1 2 3  80 0.000000000
1 2 3  80 0.000000000
1 2 3  80 0.000000000
1 2 3  80 0.000000000
1 2 3  80 0.000000000
1 2 3  80 0.000000000
1 2 3  80 0.000000000
1 2 3  80 0.000000000
1 2 3 120 0.000000000
1 2 3 120 0.000000000
1 2 3 120 0.000000000
1 2 3 120 0.000000000
1 2 3 120 0.000000000
1 2 3 120 0.000000000
1 2 3 120 0.000000000
1 2 3 120 0.000000000
1 2 3 120 0.000000000
1 2 3 120 0.000000000
1 2 3 120 0.000000000
1 2 3 120 0.000000000
1 2 3 120 0.000000000
1 2 3 120 0.000000000
1 2 3 120 0.000000000
1 2 3 120 0.000000000
1 2 3 120 0.000000000
1 2 3 120 0.000000000
1 2 3 120 0.000000000
1 2 3 120 0.000000000
1 2 3 120 0.000000000
1 2 3 120 0.000000000
1 2 3 120 0.000000000
1 2 3 120 0.000000000
1 2 3 120 0.000000000
1 2 3 120 0.000000000
1 2 3 120 0.000000000
1 2 3 120 0.000000000
1 2 3 120 0.000000000
1 2 3 120 0.000000000
1 2 3 120 0.000000000
1 2 3 120 0.000000000
1 2 3 120 0.000000000
1 2 3 120 0.000000000
1 2 3 120 0.000000000
1 2 3 120 0.000000000
1 2 3 120 0.000000000
1 2 3 120 0.000000000
1 2 3 120 0.000000000
1 2 3 120 0.000000000
1 2 3 120 0.000000000
1 2 3 120 0.000000000
1 2 3 120 0.000000000
1 2 3 120 0.000000000
1 2 3 120 0.000000000
1 2 3 120 0.000000000
1 2 3 120 0.000000000
1 2 3 120 0.000000000
1 2 3 120 0.000000000
1 2 3 120 0.000000000
1 2 3 120 0.000000000
1 2 3 120 0.000000000
1 2 3 120 0.000000000
1 2 3 120 0.000000000
1 2 3 120 0.000000000
1 2 3 120 0.000000000
1 2 3 120 0.000000000
1 2 3 120 0.000000000
1 2 3 120 0.000000000
1 2 3 120 0.000000000
1 2 3 120 0.000000000
1 2 3 120 0.000000000
1 2 3 120 0.000000000
1 2 3 120 0.000000000
1 2 3 120 0.000000000
1 2 3 120 0.000000000
1 2 3 120 0.000000000
1 2 3 120 0.000000000
1 2 3 120 0.000000000
1 2 3 120 0.000000000
1 2 3 120 0.000000000
1 2 3 120 0.000000000
1 2 3 120 0.000000000
1 2 3 120 0.000000000
1 2 3 120 0.000000000
1 2 3 120 0.000000000
1 2 3 120 0.000000000
1 2 3 120 0.000000000
1 2 3 120 0.000000000
1 2 3 120 0.000000000
1 2 3 120 0.000000000
1 2 3 120 0.000000000
1 2 3 120 0.000000000
1 2 3 120 0.000000000
1 2 3 120 0.000000000
1 2 3 120 0.000000000
1 2 3 120 0.000000000
1 2 3 120 0.000000000
1 2 3 120 0.000000000
1 2 3 120 0.000000000
1 2 3 120 0.000000000
1 2 3 120 0.000000000
1 2 3 120 0.000000000
1 2 3 120 0.000000000
1 2 3 120 0.000000000
1 2 3 120 0.000000000
1 2 3 120 0.000000000
1 2 3 120 0.000000000
1 2 3 120 0.000000000
1 2 3 120 0.000000000
1 2 3 160 0.000000000
1 2 3 160 0.000000000
1 2 3 160 0.000000000
1 2 3 160 0.000000000
1 2 3 160 0.000000000
1 2 3 160 0.000000000
1 2 3 160 0.000000000
1 2 3 160 0.000000000
1 2 3 160 0.000000000
1 2 3 160 0.000000000
1 2 3 160 0.000000000
1 2 3 160 0.000000000
1 2 3 160 0.000000000
1 2 3 160 0.000000000
1 2 3 160 0.000000000
1 2 3 160 0.000000000
1 2 3 160 0.000000000
1 2 3 160 0.000000000
1 2 3 160 0.000000000
1 2 3 160 0.000000000
1 2 3 160 0.000000000
1 2 3 160 0.000000000
1 2 3 160 0.000000000
1 2 3 160 0.000000000
1 2 3 160 0.000000000
1 2 3 160 0.000000000
1 2 3 160 0.000000000
1 2 3 160 0.000000000
1 2 3 160 0.000000000
1 2 3 160 0.000000000
1 2 3 160 0.000000000
1 2 3 160 0.000000000
1 2 3 160 0.000000000
1 2 3 160 0.000000000
1 2 3 160 0.000000000
1 2 3 160 0.000000000
1 2 3 160 0.000000000
1 2 3 160 0.000000000
1 2 3 160 0.000000000
1 2 3 160 0.000000000
1 2 3 160 0.000000000
1 2 3 160 0.000000000
1 2 3 160 0.000000000
1 2 3 160 0.000000000
1 2 3 160 0.000000000
1 2 3 160 0.000000000
1 2 3 160 0.000000000
1 2 3 160 0.000000000
1 2 3 160 0.000000000
1 2 3 160 0.000000000
1 2 3 160 0.000000000
1 2 3 160 0.000000000
1 2 3 160 0.000000000
1 2 3 160 0.000000000
1 2 3 160 0.000000000
1 2 3 160 0.000000000
1 2 3 160 0.000000000
1 2 3 160 0.000000000
1 2 3 160 0.000000000
1 2 3 160 0.000000000
1 2 3 160 0.000000000
1 2 3 160 0.000000000
1 2 3 160 0.000000000
1 2 3 160 0.000000000
1 2 3 160 0.000000000
1 2 3 160 0.000000000
1 2 3 160 0.000000000
1 2 3 160 0.000000000
1 2 3 160 0.000000000
1 2 3 160 0.000000000
1 2 3 160 0.000000000
1 2 3 160 0.000000000
1 2 3 160 0.000000000
1 2 3 160 0.000000000
1 2 3 160 0.000000000
1 2 3 160 0.000000000
1 2 3 160 0.000000000
1 2 3 160 0.000000000
1 2 3 160 0.000000000
1 2 3 160 0.000000000
1 2 3 160 0.000000000
1 2 3 160 0.000000000
1 2 3 160 0.000000000
1 2 3 160 0.000000000
1 2 3 160 0.000000000
1 2 3 160 0.000000000
1 2 3 160 0.000000000
1 2 3 160 0.000000000
1 2 3 160 0.000000000
1 2 3 160 0.000000000
1 2 3 160 0.000000000
1 2 3 160 0.000000000
1 2 3 160 0.000000000
1 2 3 160 0.000000000
1 2 3 160 0.000000000
1 2 3 160 0.000000000
1 2 3 160 0.000000000
1 2 3 160 0.000000000
1 2 3 160 0.000000000
1 2 3 160 0.000000000
1 2 4  40 0.001111111
1 2 4  40 0.000000000
1 2 4  40 0.000000000
1 2 4  40 0.012222222
1 2 4  40 0.000000000
1 2 4  40 0.000000000
1 2 4  40 0.000000000
1 2 4  40 0.000000000
1 2 4  40 0.000000000
1 2 4  40 0.000000000
1 2 4  40 0.000000000
1 2 4  40 0.000000000
1 2 4  40 0.000000000
1 2 4  40 0.000000000
1 2 4  40 0.000000000
1 2 4  40 0.000000000
1 2 4  40 0.018888889
1 2 4  40 0.000000000
1 2 4  40 0.000000000
1 2 4  40 0.000000000
1 2 4  40 0.012222222
1 2 4  40 0.000000000
1 2 4  40 0.025555555
1 2 4  40 0.007777778
1 2 4  40 0.000000000
1 2 4  40 0.000000000
1 2 4  40 0.000000000
1 2 4  40 0.000000000
1 2 4  40 0.018888889
1 2 4  40 0.000000000
1 2 4  40 0.000000000
1 2 4  40 0.000000000
1 2 4  40 0.000000000
1 2 4  40 0.000000000
1 2 4  40 0.015555556
1 2 4  40 0.000000000
1 2 4  40 0.001111111
1 2 4  40 0.000000000
1 2 4  40 0.000000000
1 2 4  40 0.000000000
1 2 4  40 0.000000000
1 2 4  40 0.000000000
1 2 4  40 0.000000000
1 2 4  40 0.000000000
1 2 4  40 0.008888889
1 2 4  40 0.000000000
1 2 4  40 0.000000000
1 2 4  40 0.000000000
1 2 4  40 0.000000000
1 2 4  40 0.000000000
1 2 4  40 0.000000000
1 2 4  40 0.000000000
1 2 4  40 0.000000000
1 2 4  40 0.015555556
1 2 4  40 0.000000000
1 2 4  40 0.000000000
1 2 4  40 0.000000000
1 2 4  40 0.000000000
1 2 4  40 0.014444444
1 2 4  40 0.000000000
1 2 4  40 0.000000000
1 2 4  40 0.000000000
1 2 4  40 0.000000000
1 2 4  40 0.000000000
1 2 4  40 0.000000000
1 2 4  40 0.000000000
1 2 4  40 0.000000000
1 2 4  40 0.000000000
1 2 4  40 0.029999999
1 2 4  40 0.000000000
1 2 4  40 0.000000000
1 2 4  40 0.000000000
1 2 4  40 0.000000000
1 2 4  40 0.000000000
1 2 4  40 0.000000000
1 2 4  40 0.000000000
1 2 4  40 0.000000000
1 2 4  40 0.000000000
1 2 4  40 0.003333333
1 2 4  40 0.013333334
1 2 4  40 0.010000000
1 2 4  40 0.010000000
1 2 4  40 0.000000000
1 2 4  40 0.000000000
1 2 4  40 0.000000000
1 2 4  40 0.000000000
1 2 4  40 0.000000000
1 2 4  40 0.010000000
1 2 4  40 0.000000000
1 2 4  40 0.000000000
1 2 4  40 0.005555556
1 2 4  40 0.021111110
1 2 4  40 0.011111111
1 2 4  40 0.000000000
1 2 4  40 0.000000000
1 2 4  40 0.000000000
1 2 4  40 0.000000000
1 2 4  40 0.000000000
1 2 4  40 0.000000000
1 2 4  40 0.007777778
1 2 4  80 0.000000000
1 2 4  80 0.000000000
1 2 4  80 0.000000000
1 2 4  80 0.000000000
1 2 4  80 0.000000000
1 2 4  80 0.000000000
1 2 4  80 0.000000000
1 2 4  80 0.000000000
1 2 4  80 0.000000000
1 2 4  80 0.000000000
1 2 4  80 0.000000000
1 2 4  80 0.000000000
1 2 4  80 0.000000000
1 2 4  80 0.000000000
1 2 4  80 0.000000000
1 2 4  80 0.000000000
1 2 4  80 0.000000000
1 2 4  80 0.000000000
1 2 4  80 0.000000000
1 2 4  80 0.000000000
1 2 4  80 0.000000000
1 2 4  80 0.000000000
1 2 4  80 0.000000000
1 2 4  80 0.000000000
1 2 4  80 0.000000000
1 2 4  80 0.000000000
1 2 4  80 0.000000000
1 2 4  80 0.000000000
1 2 4  80 0.000000000
1 2 4  80 0.000000000
1 2 4  80 0.000000000
1 2 4  80 0.000000000
1 2 4  80 0.000000000
1 2 4  80 0.000000000
1 2 4  80 0.000000000
1 2 4  80 0.000000000
1 2 4  80 0.000000000
1 2 4  80 0.000000000
1 2 4  80 0.000000000
1 2 4  80 0.000000000
1 2 4  80 0.000000000
1 2 4  80 0.000000000
1 2 4  80 0.000000000
1 2 4  80 0.000000000
1 2 4  80 0.000000000
1 2 4  80 0.000000000
1 2 4  80 0.000000000
1 2 4  80 0.000000000
1 2 4  80 0.000000000
1 2 4  80 0.000000000
1 2 4  80 0.000000000
1 2 4  80 0.000000000
1 2 4  80 0.000000000
1 2 4  80 0.000000000
1 2 4  80 0.000000000
1 2 4  80 0.000000000
1 2 4  80 0.000000000
1 2 4  80 0.000000000
1 2 4  80 0.000000000
1 2 4  80 0.000000000
1 2 4  80 0.000000000
1 2 4  80 0.000000000
1 2 4  80 0.000000000
1 2 4  80 0.000000000
1 2 4  80 0.000000000
1 2 4  80 0.000000000
1 2 4  80 0.000000000
1 2 4  80 0.000000000
1 2 4  80 0.000000000
1 2 4  80 0.000000000
1 2 4  80 0.000000000
1 2 4  80 0.000000000
1 2 4  80 0.000000000
1 2 4  80 0.000000000
1 2 4  80 0.000000000
1 2 4  80 0.000000000
1 2 4  80 0.000000000
1 2 4  80 0.000000000
1 2 4  80 0.000000000
1 2 4  80 0.000000000
1 2 4  80 0.000000000
1 2 4  80 0.000000000
1 2 4  80 0.000000000
1 2 4  80 0.000000000
1 2 4  80 0.000000000
1 2 4  80 0.000000000
1 2 4  80 0.000000000
1 2 4  80 0.000000000
1 2 4  80 0.000000000
1 2 4  80 0.000000000
1 2 4  80 0.000000000
1 2 4  80 0.000000000
1 2 4  80 0.000000000
1 2 4  80 0.000000000
1 2 4  80 0.000000000
1 2 4  80 0.000000000
1 2 4  80 0.000000000
1 2 4  80 0.000000000
1 2 4  80 0.000000000
1 2 4  80 0.003333333
1 2 4 120 0.000000000
1 2 4 120 0.000000000
1 2 4 120 0.000000000
1 2 4 120 0.000000000
1 2 4 120 0.000000000
1 2 4 120 0.000000000
1 2 4 120 0.000000000
1 2 4 120 0.000000000
1 2 4 120 0.000000000
1 2 4 120 0.000000000
1 2 4 120 0.000000000
1 2 4 120 0.000000000
1 2 4 120 0.000000000
1 2 4 120 0.000000000
1 2 4 120 0.000000000
1 2 4 120 0.000000000
1 2 4 120 0.000000000
1 2 4 120 0.000000000
1 2 4 120 0.000000000
1 2 4 120 0.000000000
1 2 4 120 0.000000000
1 2 4 120 0.000000000
1 2 4 120 0.000000000
1 2 4 120 0.000000000
1 2 4 120 0.000000000
1 2 4 120 0.000000000
1 2 4 120 0.000000000
1 2 4 120 0.000000000
1 2 4 120 0.000000000
1 2 4 120 0.000000000
1 2 4 120 0.000000000
1 2 4 120 0.000000000
1 2 4 120 0.000000000
1 2 4 120 0.000000000
1 2 4 120 0.000000000
1 2 4 120 0.000000000
1 2 4 120 0.000000000
1 2 4 120 0.000000000
1 2 4 120 0.000000000
1 2 4 120 0.000000000
1 2 4 120 0.000000000
1 2 4 120 0.000000000
1 2 4 120 0.000000000
1 2 4 120 0.000000000
1 2 4 120 0.000000000
1 2 4 120 0.000000000
1 2 4 120 0.000000000
1 2 4 120 0.000000000
1 2 4 120 0.000000000
1 2 4 120 0.000000000
1 2 4 120 0.000000000
1 2 4 120 0.000000000
1 2 4 120 0.000000000
1 2 4 120 0.000000000
1 2 4 120 0.000000000
1 2 4 120 0.000000000
1 2 4 120 0.000000000
1 2 4 120 0.000000000
1 2 4 120 0.000000000
1 2 4 120 0.000000000
1 2 4 120 0.000000000
1 2 4 120 0.000000000
1 2 4 120 0.000000000
1 2 4 120 0.000000000
1 2 4 120 0.000000000
1 2 4 120 0.000000000
1 2 4 120 0.000000000
1 2 4 120 0.000000000
1 2 4 120 0.000000000
1 2 4 120 0.000000000
1 2 4 120 0.000000000
1 2 4 120 0.000000000
1 2 4 120 0.000000000
1 2 4 120 0.000000000
1 2 4 120 0.000000000
1 2 4 120 0.000000000
1 2 4 120 0.000000000
1 2 4 120 0.000000000
1 2 4 120 0.000000000
1 2 4 120 0.000000000
1 2 4 120 0.000000000
1 2 4 120 0.000000000
1 2 4 120 0.000000000
1 2 4 120 0.000000000
1 2 4 120 0.000000000
1 2 4 120 0.000000000
1 2 4 120 0.000000000
1 2 4 120 0.000000000
1 2 4 120 0.000000000
1 2 4 120 0.000000000
1 2 4 120 0.000000000
1 2 4 120 0.000000000
1 2 4 120 0.000000000
1 2 4 120 0.000000000
1 2 4 120 0.000000000
1 2 4 120 0.000000000
1 2 4 120 0.000000000
1 2 4 120 0.000000000
1 2 4 120 0.000000000
1 2 4 120 0.000000000
1 2 4 160 0.000000000
1 2 4 160 0.000000000
1 2 4 160 0.000000000
1 2 4 160 0.000000000
1 2 4 160 0.000000000
1 2 4 160 0.000000000
1 2 4 160 0.000000000
1 2 4 160 0.000000000
1 2 4 160 0.000000000
1 2 4 160 0.000000000
1 2 4 160 0.000000000
1 2 4 160 0.000000000
1 2 4 160 0.000000000
1 2 4 160 0.000000000
1 2 4 160 0.000000000
1 2 4 160 0.000000000
1 2 4 160 0.000000000
1 2 4 160 0.000000000
1 2 4 160 0.000000000
1 2 4 160 0.000000000
1 2 4 160 0.000000000
1 2 4 160 0.000000000
1 2 4 160 0.000000000
1 2 4 160 0.000000000
1 2 4 160 0.000000000
1 2 4 160 0.000000000
1 2 4 160 0.000000000
1 2 4 160 0.000000000
1 2 4 160 0.000000000
1 2 4 160 0.000000000
1 2 4 160 0.000000000
1 2 4 160 0.000000000
1 2 4 160 0.000000000
1 2 4 160 0.000000000
1 2 4 160 0.000000000
1 2 4 160 0.000000000
1 2 4 160 0.000000000
1 2 4 160 0.000000000
1 2 4 160 0.000000000
1 2 4 160 0.000000000
1 2 4 160 0.000000000
1 2 4 160 0.000000000
1 2 4 160 0.000000000
1 2 4 160 0.000000000
1 2 4 160 0.000000000
1 2 4 160 0.000000000
1 2 4 160 0.000000000
1 2 4 160 0.000000000
1 2 4 160 0.000000000
1 2 4 160 0.000000000
1 2 4 160 0.000000000
1 2 4 160 0.000000000
1 2 4 160 0.000000000
1 2 4 160 0.000000000
1 2 4 160 0.000000000
1 2 4 160 0.000000000
1 2 4 160 0.000000000
1 2 4 160 0.000000000
1 2 4 160 0.000000000
1 2 4 160 0.000000000
1 2 4 160 0.000000000
1 2 4 160 0.000000000
1 2 4 160 0.000000000
1 2 4 160 0.000000000
1 2 4 160 0.000000000
1 2 4 160 0.000000000
1 2 4 160 0.000000000
1 2 4 160 0.000000000
1 2 4 160 0.000000000
1 2 4 160 0.000000000
1 2 4 160 0.000000000
1 2 4 160 0.000000000
1 2 4 160 0.000000000
1 2 4 160 0.000000000
1 2 4 160 0.000000000
1 2 4 160 0.000000000
1 2 4 160 0.000000000
1 2 4 160 0.000000000
1 2 4 160 0.000000000
1 2 4 160 0.000000000
1 2 4 160 0.000000000
1 2 4 160 0.000000000
1 2 4 160 0.000000000
1 2 4 160 0.000000000
1 2 4 160 0.000000000
1 2 4 160 0.000000000
1 2 4 160 0.000000000
1 2 4 160 0.000000000
1 2 4 160 0.000000000
1 2 4 160 0.000000000
1 2 4 160 0.000000000
1 2 4 160 0.000000000
1 2 4 160 0.000000000
1 2 4 160 0.000000000
1 2 4 160 0.000000000
1 2 4 160 0.000000000
1 2 4 160 0.000000000
1 2 4 160 0.000000000
1 2 4 160 0.000000000
1 2 4 160 0.000000000
1 2 5  40 0.382222235
1 2 5  40 0.315555543
1 2 5  40 0.373333335
1 2 5  40 0.351111114
1 2 5  40 0.419999987
1 2 5  40 0.415555567
1 2 5  40 0.417777777
1 2 5  40 0.336666673
1 2 5  40 0.437777787
1 2 5  40 0.230000004
1 2 5  40 0.493333340
1 2 5  40 0.322222233
1 2 5  40 0.334444433
1 2 5  40 0.365555555
1 2 5  40 0.376666665
1 2 5  40 0.475555569
1 2 5  40 0.421111107
1 2 5  40 0.430000007
1 2 5  40 0.383333325
1 2 5  40 0.366666675
1 2 5  40 0.425555557
1 2 5  40 0.334444433
1 2 5  40 0.352222234
1 2 5  40 0.454444438
1 2 5  40 0.373333335
1 2 5  40 0.409999996
1 2 5  40 0.511111140
1 2 5  40 0.361111104
1 2 5  40 0.303333342
1 2 5  40 0.275555551
1 2 5  40 0.347777784
1 2 5  40 0.393333346
1 2 5  40 0.358888894
1 2 5  40 0.488888890
1 2 5  40 0.378888875
1 2 5  40 0.383333325
1 2 5  40 0.327777773
1 2 5  40 0.384444445
1 2 5  40 0.327777773
1 2 5  40 0.501111090
1 2 5  40 0.407777786
1 2 5  40 0.289999992
1 2 5  40 0.358888894
1 2 5  40 0.231111109
1 2 5  40 0.432222217
1 2 5  40 0.383333325
1 2 5  40 0.537777781
1 2 5  40 0.411111116
1 2 5  40 0.471111119
1 2 5  40 0.366666675
1 2 5  40 0.421111107
1 2 5  40 0.319999993
1 2 5  40 0.443333328
1 2 5  40 0.467777789
1 2 5  40 0.355555564
1 2 5  40 0.491111100
1 2 5  40 0.411111116
1 2 5  40 0.437777787
1 2 5  40 0.337777764
1 2 5  40 0.294444442
1 2 5  40 0.291111112
1 2 5  40 0.427777767
1 2 5  40 0.274444431
1 2 5  40 0.560000002
1 2 5  40 0.441111118
1 2 5  40 0.370000005
1 2 5  40 0.352222234
1 2 5  40 0.492222220
1 2 5  40 0.325555563
1 2 5  40 0.327777773
1 2 5  40 0.378888875
1 2 5  40 0.357777774
1 2 5  40 0.441111118
1 2 5  40 0.445555568
1 2 5  40 0.283333331
1 2 5  40 0.300000012
1 2 5  40 0.460000008
1 2 5  40 0.335555553
1 2 5  40 0.394444436
1 2 5  40 0.396666676
1 2 5  40 0.397777766
1 2 5  40 0.453333348
1 2 5  40 0.411111116
1 2 5  40 0.463333338
1 2 5  40 0.376666665
1 2 5  40 0.273333341
1 2 5  40 0.371111125
1 2 5  40 0.448888898
1 2 5  40 0.400000006
1 2 5  40 0.416666657
1 2 5  40 0.496666670
1 2 5  40 0.298888892
1 2 5  40 0.362222224
1 2 5  40 0.442222208
1 2 5  40 0.411111116
1 2 5  40 0.367777765
1 2 5  40 0.325555563
1 2 5  40 0.308888882
1 2 5  40 0.431111097
1 2 5  40 0.398888886
1 2 5  80 0.413333327
1 2 5  80 0.448888898
1 2 5  80 0.508888900
1 2 5  80 0.491111100
1 2 5  80 0.505555570
1 2 5  80 0.597777784
1 2 5  80 0.563333333
1 2 5  80 0.383333325
1 2 5  80 0.503333330
1 2 5  80 0.449999988
1 2 5  80 0.521111131
1 2 5  80 0.545555532
1 2 5  80 0.453333348
1 2 5  80 0.495555550
1 2 5  80 0.533333361
1 2 5  80 0.526666641
1 2 5  80 0.488888890
1 2 5  80 0.513333321
1 2 5  80 0.629999995
1 2 5  80 0.501111090
1 2 5  80 0.555555582
1 2 5  80 0.533333361
1 2 5  80 0.475555569
1 2 5  80 0.536666691
1 2 5  80 0.481111109
1 2 5  80 0.419999987
1 2 5  80 0.551111102
1 2 5  80 0.372222215
1 2 5  80 0.438888878
1 2 5  80 0.555555582
1 2 5  80 0.490000010
1 2 5  80 0.416666657
1 2 5  80 0.484444439
1 2 5  80 0.483333319
1 2 5  80 0.522222221
1 2 5  80 0.493333340
1 2 5  80 0.529999971
1 2 5  80 0.550000012
1 2 5  80 0.446666658
1 2 5  80 0.565555573
1 2 5  80 0.492222220
1 2 5  80 0.363333344
1 2 5  80 0.497777790
1 2 5  80 0.387777776
1 2 5  80 0.506666660
1 2 5  80 0.485555559
1 2 5  80 0.628888905
1 2 5  80 0.569999993
1 2 5  80 0.537777781
1 2 5  80 0.433333337
1 2 5  80 0.445555568
1 2 5  80 0.479999989
1 2 5  80 0.521111131
1 2 5  80 0.567777753
1 2 5  80 0.555555582
1 2 5  80 0.615555584
1 2 5  80 0.623333335
1 2 5  80 0.591111124
1 2 5  80 0.488888890
1 2 5  80 0.413333327
1 2 5  80 0.422222227
1 2 5  80 0.591111124
1 2 5  80 0.529999971
1 2 5  80 0.528888881
1 2 5  80 0.545555532
1 2 5  80 0.545555532
1 2 5  80 0.555555582
1 2 5  80 0.649999976
1 2 5  80 0.512222230
1 2 5  80 0.516666651
1 2 5  80 0.497777790
1 2 5  80 0.446666658
1 2 5  80 0.483333319
1 2 5  80 0.465555549
1 2 5  80 0.511111140
1 2 5  80 0.418888897
1 2 5  80 0.563333333
1 2 5  80 0.487777770
1 2 5  80 0.574444473
1 2 5  80 0.583333313
1 2 5  80 0.417777777
1 2 5  80 0.622222245
1 2 5  80 0.560000002
1 2 5  80 0.536666691
1 2 5  80 0.506666660
1 2 5  80 0.427777767
1 2 5  80 0.415555567
1 2 5  80 0.533333361
1 2 5  80 0.529999971
1 2 5  80 0.506666660
1 2 5  80 0.558888912
1 2 5  80 0.487777770
1 2 5  80 0.498888880
1 2 5  80 0.527777791
1 2 5  80 0.504444420
1 2 5  80 0.504444420
1 2 5  80 0.364444435
1 2 5  80 0.422222227
1 2 5  80 0.605555534
1 2 5  80 0.582222223
1 2 5 120 0.484444439
1 2 5 120 0.562222242
1 2 5 120 0.584444463
1 2 5 120 0.529999971
1 2 5 120 0.495555550
1 2 5 120 0.605555534
1 2 5 120 0.435555547
1 2 5 120 0.466666669
1 2 5 120 0.478888899
1 2 5 120 0.577777803
1 2 5 120 0.545555532
1 2 5 120 0.458888888
1 2 5 120 0.538888872
1 2 5 120 0.386666656
1 2 5 120 0.517777801
1 2 5 120 0.538888872
1 2 5 120 0.490000010
1 2 5 120 0.518888891
1 2 5 120 0.555555582
1 2 5 120 0.512222230
1 2 5 120 0.509999990
1 2 5 120 0.487777770
1 2 5 120 0.370000005
1 2 5 120 0.585555553
1 2 5 120 0.555555582
1 2 5 120 0.491111100
1 2 5 120 0.667777777
1 2 5 120 0.419999987
1 2 5 120 0.585555553
1 2 5 120 0.508888900
1 2 5 120 0.563333333
1 2 5 120 0.589999974
1 2 5 120 0.578888893
1 2 5 120 0.516666651
1 2 5 120 0.593333304
1 2 5 120 0.582222223
1 2 5 120 0.594444454
1 2 5 120 0.567777753
1 2 5 120 0.472222209
1 2 5 120 0.574444473
1 2 5 120 0.535555542
1 2 5 120 0.435555547
1 2 5 120 0.534444451
1 2 5 120 0.448888898
1 2 5 120 0.562222242
1 2 5 120 0.562222242
1 2 5 120 0.586666644
1 2 5 120 0.611111104
1 2 5 120 0.544444442
1 2 5 120 0.360000014
1 2 5 120 0.551111102
1 2 5 120 0.553333342
1 2 5 120 0.569999993
1 2 5 120 0.545555532
1 2 5 120 0.502222240
1 2 5 120 0.512222230
1 2 5 120 0.519999981
1 2 5 120 0.639999986
1 2 5 120 0.535555542
1 2 5 120 0.441111118
1 2 5 120 0.508888900
1 2 5 120 0.526666641
1 2 5 120 0.521111131
1 2 5 120 0.483333319
1 2 5 120 0.577777803
1 2 5 120 0.553333342
1 2 5 120 0.490000010
1 2 5 120 0.540000021
1 2 5 120 0.587777793
1 2 5 120 0.568888903
1 2 5 120 0.573333323
1 2 5 120 0.508888900
1 2 5 120 0.586666644
1 2 5 120 0.577777803
1 2 5 120 0.517777801
1 2 5 120 0.441111118
1 2 5 120 0.490000010
1 2 5 120 0.538888872
1 2 5 120 0.473333329
1 2 5 120 0.455555558
1 2 5 120 0.614444435
1 2 5 120 0.612222195
1 2 5 120 0.472222209
1 2 5 120 0.486666679
1 2 5 120 0.693333328
1 2 5 120 0.500000000
1 2 5 120 0.518888891
1 2 5 120 0.509999990
1 2 5 120 0.554444432
1 2 5 120 0.458888888
1 2 5 120 0.557777762
1 2 5 120 0.605555534
1 2 5 120 0.632222235
1 2 5 120 0.492222220
1 2 5 120 0.603333354
1 2 5 120 0.456666678
1 2 5 120 0.583333313
1 2 5 120 0.542222202
1 2 5 120 0.512222230
1 2 5 120 0.523333311
1 2 5 160 0.557777762
1 2 5 160 0.571111083
1 2 5 160 0.533333361
1 2 5 160 0.508888900
1 2 5 160 0.558888912
1 2 5 160 0.564444423
1 2 5 160 0.554444432
1 2 5 160 0.567777753
1 2 5 160 0.465555549
1 2 5 160 0.600000024
1 2 5 160 0.592222214
1 2 5 160 0.521111131
1 2 5 160 0.623333335
1 2 5 160 0.503333330
1 2 5 160 0.546666682
1 2 5 160 0.565555573
1 2 5 160 0.566666663
1 2 5 160 0.585555553
1 2 5 160 0.528888881
1 2 5 160 0.620000005
1 2 5 160 0.603333354
1 2 5 160 0.571111083
1 2 5 160 0.543333352
1 2 5 160 0.567777753
1 2 5 160 0.550000012
1 2 5 160 0.608888865
1 2 5 160 0.594444454
1 2 5 160 0.492222220
1 2 5 160 0.686666667
1 2 5 160 0.509999990
1 2 5 160 0.487777770
1 2 5 160 0.652222216
1 2 5 160 0.498888880
1 2 5 160 0.526666641
1 2 5 160 0.534444451
1 2 5 160 0.639999986
1 2 5 160 0.621111095
1 2 5 160 0.562222242
1 2 5 160 0.576666653
1 2 5 160 0.572222233
1 2 5 160 0.588888884
1 2 5 160 0.471111119
1 2 5 160 0.541111112
1 2 5 160 0.488888890
1 2 5 160 0.584444463
1 2 5 160 0.472222209
1 2 5 160 0.550000012
1 2 5 160 0.586666644
1 2 5 160 0.527777791
1 2 5 160 0.506666660
1 2 5 160 0.555555582
1 2 5 160 0.538888872
1 2 5 160 0.654444456
1 2 5 160 0.551111102
1 2 5 160 0.452222228
1 2 5 160 0.600000024
1 2 5 160 0.553333342
1 2 5 160 0.526666641
1 2 5 160 0.583333313
1 2 5 160 0.593333304
1 2 5 160 0.598888874
1 2 5 160 0.465555549
1 2 5 160 0.612222195
1 2 5 160 0.500000000
1 2 5 160 0.625555575
1 2 5 160 0.526666641
1 2 5 160 0.523333311
1 2 5 160 0.612222195
1 2 5 160 0.557777762
1 2 5 160 0.607777774
1 2 5 160 0.598888874
1 2 5 160 0.547777772
1 2 5 160 0.577777803
1 2 5 160 0.589999974
1 2 5 160 0.533333361
1 2 5 160 0.608888865
1 2 5 160 0.579999983
1 2 5 160 0.543333352
1 2 5 160 0.567777753
1 2 5 160 0.508888900
1 2 5 160 0.604444444
1 2 5 160 0.605555534
1 2 5 160 0.542222202
1 2 5 160 0.481111109
1 2 5 160 0.638888896
1 2 5 160 0.507777750
1 2 5 160 0.551111102
1 2 5 160 0.632222235
1 2 5 160 0.517777801
1 2 5 160 0.537777781
1 2 5 160 0.509999990
1 2 5 160 0.565555573
1 2 5 160 0.641111135
1 2 5 160 0.519999981
1 2 5 160 0.552222252
1 2 5 160 0.532222211
1 2 5 160 0.507777750
1 2 5 160 0.506666660
1 2 5 160 0.635555565
1 2 5 160 0.592222214
1 2 6  40 1.000000000
1 2 6  40 1.000000000
1 2 6  40 0.998888910
1 2 6  40 1.000000000
1 2 6  40 1.000000000
1 2 6  40 1.000000000
1 2 6  40 1.000000000
1 2 6  40 1.000000000
1 2 6  40 0.995555580
1 2 6  40 0.997777760
1 2 6  40 0.997777760
1 2 6  40 1.000000000
1 2 6  40 1.000000000
1 2 6  40 0.996666670
1 2 6  40 1.000000000
1 2 6  40 1.000000000
1 2 6  40 0.995555580
1 2 6  40 0.995555580
1 2 6  40 0.997777760
1 2 6  40 1.000000000
1 2 6  40 0.994444430
1 2 6  40 0.993333340
1 2 6  40 0.996666670
1 2 6  40 0.997777760
1 2 6  40 1.000000000
1 2 6  40 1.000000000
1 2 6  40 0.997777760
1 2 6  40 1.000000000
1 2 6  40 0.996666670
1 2 6  40 0.998888910
1 2 6  40 1.000000000
1 2 6  40 1.000000000
1 2 6  40 1.000000000
1 2 6  40 1.000000000
1 2 6  40 1.000000000
1 2 6  40 0.990000010
1 2 6  40 1.000000000
1 2 6  40 1.000000000
1 2 6  40 1.000000000
1 2 6  40 1.000000000
1 2 6  40 1.000000000
1 2 6  40 0.998888910
1 2 6  40 1.000000000
1 2 6  40 0.998888910
1 2 6  40 1.000000000
1 2 6  40 1.000000000
1 2 6  40 1.000000000
1 2 6  40 1.000000000
1 2 6  40 0.996666670
1 2 6  40 1.000000000
1 2 6  40 0.996666670
1 2 6  40 0.995555580
1 2 6  40 0.997777760
1 2 6  40 1.000000000
1 2 6  40 1.000000000
1 2 6  40 1.000000000
1 2 6  40 1.000000000
1 2 6  40 1.000000000
1 2 6  40 1.000000000
1 2 6  40 1.000000000
1 2 6  40 1.000000000
1 2 6  40 0.993333340
1 2 6  40 0.997777760
1 2 6  40 0.998888910
1 2 6  40 0.995555580
1 2 6  40 0.997777760
1 2 6  40 1.000000000
1 2 6  40 1.000000000
1 2 6  40 1.000000000
1 2 6  40 1.000000000
1 2 6  40 1.000000000
1 2 6  40 0.998888910
1 2 6  40 0.993333340
1 2 6  40 1.000000000
1 2 6  40 0.997777760
1 2 6  40 1.000000000
1 2 6  40 0.997777760
1 2 6  40 0.994444430
1 2 6  40 0.992222250
1 2 6  40 1.000000000
1 2 6  40 1.000000000
1 2 6  40 1.000000000
1 2 6  40 0.996666670
1 2 6  40 0.994444430
1 2 6  40 1.000000000
1 2 6  40 1.000000000
1 2 6  40 1.000000000
1 2 6  40 0.996666670
1 2 6  40 1.000000000
1 2 6  40 1.000000000
1 2 6  40 0.992222250
1 2 6  40 1.000000000
1 2 6  40 0.998888910
1 2 6  40 1.000000000
1 2 6  40 0.995555580
1 2 6  40 0.997777760
1 2 6  40 0.996666670
1 2 6  40 1.000000000
1 2 6  40 1.000000000
1 2 6  40 1.000000000
1 2 6  80 1.000000000
1 2 6  80 1.000000000
1 2 6  80 1.000000000
1 2 6  80 1.000000000
1 2 6  80 1.000000000
1 2 6  80 1.000000000
1 2 6  80 1.000000000
1 2 6  80 1.000000000
1 2 6  80 1.000000000
1 2 6  80 1.000000000
1 2 6  80 1.000000000
1 2 6  80 1.000000000
1 2 6  80 1.000000000
1 2 6  80 1.000000000
1 2 6  80 1.000000000
1 2 6  80 1.000000000
1 2 6  80 1.000000000
1 2 6  80 1.000000000
1 2 6  80 1.000000000
1 2 6  80 1.000000000
1 2 6  80 1.000000000
1 2 6  80 1.000000000
1 2 6  80 1.000000000
1 2 6  80 1.000000000
1 2 6  80 1.000000000
1 2 6  80 1.000000000
1 2 6  80 1.000000000
1 2 6  80 1.000000000
1 2 6  80 1.000000000
1 2 6  80 1.000000000
1 2 6  80 1.000000000
1 2 6  80 1.000000000
1 2 6  80 1.000000000
1 2 6  80 1.000000000
1 2 6  80 1.000000000
1 2 6  80 1.000000000
1 2 6  80 1.000000000
1 2 6  80 1.000000000
1 2 6  80 1.000000000
1 2 6  80 1.000000000
1 2 6  80 1.000000000
1 2 6  80 1.000000000
1 2 6  80 1.000000000
1 2 6  80 1.000000000
1 2 6  80 1.000000000
1 2 6  80 1.000000000
1 2 6  80 1.000000000
1 2 6  80 1.000000000
1 2 6  80 1.000000000
1 2 6  80 1.000000000
1 2 6  80 1.000000000
1 2 6  80 1.000000000
1 2 6  80 1.000000000
1 2 6  80 1.000000000
1 2 6  80 1.000000000
1 2 6  80 1.000000000
1 2 6  80 1.000000000
1 2 6  80 1.000000000
1 2 6  80 1.000000000
1 2 6  80 1.000000000
1 2 6  80 1.000000000
1 2 6  80 1.000000000
1 2 6  80 1.000000000
1 2 6  80 1.000000000
1 2 6  80 1.000000000
1 2 6  80 1.000000000
1 2 6  80 1.000000000
1 2 6  80 1.000000000
1 2 6  80 1.000000000
1 2 6  80 1.000000000
1 2 6  80 1.000000000
1 2 6  80 1.000000000
1 2 6  80 1.000000000
1 2 6  80 1.000000000
1 2 6  80 1.000000000
1 2 6  80 1.000000000
1 2 6  80 1.000000000
1 2 6  80 1.000000000
1 2 6  80 1.000000000
1 2 6  80 1.000000000
1 2 6  80 1.000000000
1 2 6  80 1.000000000
1 2 6  80 1.000000000
1 2 6  80 1.000000000
1 2 6  80 1.000000000
1 2 6  80 1.000000000
1 2 6  80 1.000000000
1 2 6  80 1.000000000
1 2 6  80 1.000000000
1 2 6  80 1.000000000
1 2 6  80 1.000000000
1 2 6  80 1.000000000
1 2 6  80 1.000000000
1 2 6  80 1.000000000
1 2 6  80 1.000000000
1 2 6  80 1.000000000
1 2 6  80 1.000000000
1 2 6  80 1.000000000
1 2 6  80 1.000000000
1 2 6  80 1.000000000
1 2 6 120 1.000000000
1 2 6 120 1.000000000
1 2 6 120 1.000000000
1 2 6 120 1.000000000
1 2 6 120 1.000000000
1 2 6 120 1.000000000
1 2 6 120 1.000000000
1 2 6 120 1.000000000
1 2 6 120 1.000000000
1 2 6 120 1.000000000
1 2 6 120 1.000000000
1 2 6 120 1.000000000
1 2 6 120 1.000000000
1 2 6 120 1.000000000
1 2 6 120 1.000000000
1 2 6 120 1.000000000
1 2 6 120 1.000000000
1 2 6 120 1.000000000
1 2 6 120 1.000000000
1 2 6 120 1.000000000
1 2 6 120 1.000000000
1 2 6 120 1.000000000
1 2 6 120 1.000000000
1 2 6 120 1.000000000
1 2 6 120 1.000000000
1 2 6 120 1.000000000
1 2 6 120 1.000000000
1 2 6 120 1.000000000
1 2 6 120 1.000000000
1 2 6 120 1.000000000
1 2 6 120 1.000000000
1 2 6 120 1.000000000
1 2 6 120 1.000000000
1 2 6 120 1.000000000
1 2 6 120 1.000000000
1 2 6 120 1.000000000
1 2 6 120 1.000000000
1 2 6 120 1.000000000
1 2 6 120 1.000000000
1 2 6 120 1.000000000
1 2 6 120 1.000000000
1 2 6 120 1.000000000
1 2 6 120 1.000000000
1 2 6 120 1.000000000
1 2 6 120 1.000000000
1 2 6 120 1.000000000
1 2 6 120 1.000000000
1 2 6 120 1.000000000
1 2 6 120 1.000000000
1 2 6 120 1.000000000
1 2 6 120 1.000000000
1 2 6 120 1.000000000
1 2 6 120 1.000000000
1 2 6 120 1.000000000
1 2 6 120 1.000000000
1 2 6 120 1.000000000
1 2 6 120 1.000000000
1 2 6 120 1.000000000
1 2 6 120 1.000000000
1 2 6 120 1.000000000
1 2 6 120 1.000000000
1 2 6 120 1.000000000
1 2 6 120 1.000000000
1 2 6 120 1.000000000
1 2 6 120 1.000000000
1 2 6 120 1.000000000
1 2 6 120 1.000000000
1 2 6 120 1.000000000
1 2 6 120 1.000000000
1 2 6 120 1.000000000
1 2 6 120 1.000000000
1 2 6 120 1.000000000
1 2 6 120 1.000000000
1 2 6 120 1.000000000
1 2 6 120 1.000000000
1 2 6 120 1.000000000
1 2 6 120 1.000000000
1 2 6 120 1.000000000
1 2 6 120 1.000000000
1 2 6 120 1.000000000
1 2 6 120 1.000000000
1 2 6 120 1.000000000
1 2 6 120 1.000000000
1 2 6 120 1.000000000
1 2 6 120 1.000000000
1 2 6 120 1.000000000
1 2 6 120 1.000000000
1 2 6 120 1.000000000
1 2 6 120 1.000000000
1 2 6 120 1.000000000
1 2 6 120 1.000000000
1 2 6 120 1.000000000
1 2 6 120 1.000000000
1 2 6 120 1.000000000
1 2 6 120 1.000000000
1 2 6 120 1.000000000
1 2 6 120 1.000000000
1 2 6 120 1.000000000
1 2 6 120 1.000000000
1 2 6 120 1.000000000
1 2 6 160 1.000000000
1 2 6 160 1.000000000
1 2 6 160 1.000000000
1 2 6 160 1.000000000
1 2 6 160 1.000000000
1 2 6 160 1.000000000
1 2 6 160 1.000000000
1 2 6 160 1.000000000
1 2 6 160 1.000000000
1 2 6 160 1.000000000
1 2 6 160 1.000000000
1 2 6 160 1.000000000
1 2 6 160 1.000000000
1 2 6 160 1.000000000
1 2 6 160 1.000000000
1 2 6 160 1.000000000
1 2 6 160 1.000000000
1 2 6 160 1.000000000
1 2 6 160 1.000000000
1 2 6 160 1.000000000
1 2 6 160 1.000000000
1 2 6 160 1.000000000
1 2 6 160 1.000000000
1 2 6 160 1.000000000
1 2 6 160 1.000000000
1 2 6 160 1.000000000
1 2 6 160 1.000000000
1 2 6 160 1.000000000
1 2 6 160 1.000000000
1 2 6 160 1.000000000
1 2 6 160 1.000000000
1 2 6 160 1.000000000
1 2 6 160 1.000000000
1 2 6 160 1.000000000
1 2 6 160 1.000000000
1 2 6 160 1.000000000
1 2 6 160 1.000000000
1 2 6 160 1.000000000
1 2 6 160 1.000000000
1 2 6 160 1.000000000
1 2 6 160 1.000000000
1 2 6 160 1.000000000
1 2 6 160 1.000000000
1 2 6 160 1.000000000
1 2 6 160 1.000000000
1 2 6 160 1.000000000
1 2 6 160 1.000000000
1 2 6 160 1.000000000
1 2 6 160 1.000000000
1 2 6 160 1.000000000
1 2 6 160 1.000000000
1 2 6 160 1.000000000
1 2 6 160 1.000000000
1 2 6 160 1.000000000
1 2 6 160 1.000000000
1 2 6 160 1.000000000
1 2 6 160 1.000000000
1 2 6 160 1.000000000
1 2 6 160 1.000000000
1 2 6 160 1.000000000
1 2 6 160 1.000000000
1 2 6 160 1.000000000
1 2 6 160 1.000000000
1 2 6 160 1.000000000
1 2 6 160 1.000000000
1 2 6 160 1.000000000
1 2 6 160 1.000000000
1 2 6 160 1.000000000
1 2 6 160 1.000000000
1 2 6 160 1.000000000
1 2 6 160 1.000000000
1 2 6 160 1.000000000
1 2 6 160 1.000000000
1 2 6 160 1.000000000
1 2 6 160 1.000000000
1 2 6 160 1.000000000
1 2 6 160 1.000000000
1 2 6 160 1.000000000
1 2 6 160 1.000000000
1 2 6 160 1.000000000
1 2 6 160 1.000000000
1 2 6 160 1.000000000
1 2 6 160 1.000000000
1 2 6 160 1.000000000
1 2 6 160 1.000000000
1 2 6 160 1.000000000
1 2 6 160 1.000000000
1 2 6 160 1.000000000
1 2 6 160 1.000000000
1 2 6 160 1.000000000
1 2 6 160 1.000000000
1 2 6 160 1.000000000
1 2 6 160 1.000000000
1 2 6 160 1.000000000
1 2 6 160 1.000000000
1 2 6 160 1.000000000
1 2 6 160 1.000000000
1 2 6 160 1.000000000
1 2 6 160 1.000000000
1 2 6 160 1.000000000
1 2 7  40 0.997777760
1 2 7  40 1.000000000
1 2 7  40 0.995555580
1 2 7  40 1.000000000
1 2 7  40 1.000000000
1 2 7  40 1.000000000
1 2 7  40 1.000000000
1 2 7  40 1.000000000
1 2 7  40 0.997777760
1 2 7  40 0.997777760
1 2 7  40 1.000000000
1 2 7  40 1.000000000
1 2 7  40 1.000000000
1 2 7  40 1.000000000
1 2 7  40 0.998888910
1 2 7  40 0.996666670
1 2 7  40 0.997777760
1 2 7  40 1.000000000
1 2 7  40 0.996666670
1 2 7  40 1.000000000
1 2 7  40 0.996666670
1 2 7  40 0.996666670
1 2 7  40 1.000000000
1 2 7  40 1.000000000
1 2 7  40 1.000000000
1 2 7  40 0.997777760
1 2 7  40 1.000000000
1 2 7  40 1.000000000
1 2 7  40 0.998888910
1 2 7  40 0.992222250
1 2 7  40 1.000000000
1 2 7  40 1.000000000
1 2 7  40 1.000000000
1 2 7  40 1.000000000
1 2 7  40 1.000000000
1 2 7  40 0.996666670
1 2 7  40 1.000000000
1 2 7  40 1.000000000
1 2 7  40 0.996666670
1 2 7  40 0.995555580
1 2 7  40 1.000000000
1 2 7  40 1.000000000
1 2 7  40 0.993333340
1 2 7  40 0.996666670
1 2 7  40 0.998888910
1 2 7  40 1.000000000
1 2 7  40 0.997777760
1 2 7  40 0.996666670
1 2 7  40 1.000000000
1 2 7  40 1.000000000
1 2 7  40 1.000000000
1 2 7  40 1.000000000
1 2 7  40 1.000000000
1 2 7  40 1.000000000
1 2 7  40 1.000000000
1 2 7  40 0.997777760
1 2 7  40 1.000000000
1 2 7  40 0.996666670
1 2 7  40 0.997777760
1 2 7  40 1.000000000
1 2 7  40 1.000000000
1 2 7  40 0.996666670
1 2 7  40 1.000000000
1 2 7  40 1.000000000
1 2 7  40 1.000000000
1 2 7  40 0.996666670
1 2 7  40 0.995555580
1 2 7  40 0.998888910
1 2 7  40 1.000000000
1 2 7  40 0.992222250
1 2 7  40 0.997777760
1 2 7  40 1.000000000
1 2 7  40 0.997777760
1 2 7  40 1.000000000
1 2 7  40 1.000000000
1 2 7  40 1.000000000
1 2 7  40 1.000000000
1 2 7  40 1.000000000
1 2 7  40 1.000000000
1 2 7  40 0.998888910
1 2 7  40 0.996666670
1 2 7  40 0.997777760
1 2 7  40 0.997777760
1 2 7  40 1.000000000
1 2 7  40 0.998888910
1 2 7  40 1.000000000
1 2 7  40 0.994444430
1 2 7  40 0.997777760
1 2 7  40 1.000000000
1 2 7  40 1.000000000
1 2 7  40 0.996666670
1 2 7  40 1.000000000
1 2 7  40 0.994444430
1 2 7  40 0.996666670
1 2 7  40 1.000000000
1 2 7  40 0.991111100
1 2 7  40 0.997777760
1 2 7  40 0.998888910
1 2 7  40 1.000000000
1 2 7  40 0.997777760
1 2 7  80 1.000000000
1 2 7  80 1.000000000
1 2 7  80 1.000000000
1 2 7  80 1.000000000
1 2 7  80 1.000000000
1 2 7  80 1.000000000
1 2 7  80 1.000000000
1 2 7  80 1.000000000
1 2 7  80 1.000000000
1 2 7  80 1.000000000
1 2 7  80 1.000000000
1 2 7  80 1.000000000
1 2 7  80 1.000000000
1 2 7  80 1.000000000
1 2 7  80 1.000000000
1 2 7  80 1.000000000
1 2 7  80 1.000000000
1 2 7  80 1.000000000
1 2 7  80 1.000000000
1 2 7  80 1.000000000
1 2 7  80 1.000000000
1 2 7  80 1.000000000
1 2 7  80 1.000000000
1 2 7  80 1.000000000
1 2 7  80 1.000000000
1 2 7  80 1.000000000
1 2 7  80 1.000000000
1 2 7  80 1.000000000
1 2 7  80 1.000000000
1 2 7  80 1.000000000
1 2 7  80 1.000000000
1 2 7  80 1.000000000
1 2 7  80 1.000000000
1 2 7  80 1.000000000
1 2 7  80 1.000000000
1 2 7  80 1.000000000
1 2 7  80 1.000000000
1 2 7  80 1.000000000
1 2 7  80 1.000000000
1 2 7  80 1.000000000
1 2 7  80 1.000000000
1 2 7  80 1.000000000
1 2 7  80 1.000000000
1 2 7  80 1.000000000
1 2 7  80 1.000000000
1 2 7  80 1.000000000
1 2 7  80 1.000000000
1 2 7  80 1.000000000
1 2 7  80 1.000000000
1 2 7  80 1.000000000
1 2 7  80 1.000000000
1 2 7  80 1.000000000
1 2 7  80 1.000000000
1 2 7  80 1.000000000
1 2 7  80 1.000000000
1 2 7  80 1.000000000
1 2 7  80 1.000000000
1 2 7  80 1.000000000
1 2 7  80 1.000000000
1 2 7  80 1.000000000
1 2 7  80 1.000000000
1 2 7  80 1.000000000
1 2 7  80 1.000000000
1 2 7  80 1.000000000
1 2 7  80 1.000000000
1 2 7  80 1.000000000
1 2 7  80 1.000000000
1 2 7  80 1.000000000
1 2 7  80 1.000000000
1 2 7  80 1.000000000
1 2 7  80 1.000000000
1 2 7  80 1.000000000
1 2 7  80 1.000000000
1 2 7  80 1.000000000
1 2 7  80 1.000000000
1 2 7  80 1.000000000
1 2 7  80 1.000000000
1 2 7  80 1.000000000
1 2 7  80 1.000000000
1 2 7  80 1.000000000
1 2 7  80 1.000000000
1 2 7  80 1.000000000
1 2 7  80 1.000000000
1 2 7  80 1.000000000
1 2 7  80 1.000000000
1 2 7  80 1.000000000
1 2 7  80 1.000000000
1 2 7  80 1.000000000
1 2 7  80 1.000000000
1 2 7  80 1.000000000
1 2 7  80 1.000000000
1 2 7  80 1.000000000
1 2 7  80 1.000000000
1 2 7  80 1.000000000
1 2 7  80 1.000000000
1 2 7  80 1.000000000
1 2 7  80 1.000000000
1 2 7  80 1.000000000
1 2 7  80 1.000000000
1 2 7  80 1.000000000
1 2 7 120 1.000000000
1 2 7 120 1.000000000
1 2 7 120 1.000000000
1 2 7 120 1.000000000
1 2 7 120 1.000000000
1 2 7 120 1.000000000
1 2 7 120 1.000000000
1 2 7 120 1.000000000
1 2 7 120 1.000000000
1 2 7 120 1.000000000
1 2 7 120 1.000000000
1 2 7 120 1.000000000
1 2 7 120 1.000000000
1 2 7 120 1.000000000
1 2 7 120 1.000000000
1 2 7 120 1.000000000
1 2 7 120 1.000000000
1 2 7 120 1.000000000
1 2 7 120 1.000000000
1 2 7 120 1.000000000
1 2 7 120 1.000000000
1 2 7 120 1.000000000
1 2 7 120 1.000000000
1 2 7 120 1.000000000
1 2 7 120 1.000000000
1 2 7 120 1.000000000
1 2 7 120 1.000000000
1 2 7 120 1.000000000
1 2 7 120 1.000000000
1 2 7 120 1.000000000
1 2 7 120 1.000000000
1 2 7 120 1.000000000
1 2 7 120 1.000000000
1 2 7 120 1.000000000
1 2 7 120 1.000000000
1 2 7 120 1.000000000
1 2 7 120 1.000000000
1 2 7 120 1.000000000
1 2 7 120 1.000000000
1 2 7 120 1.000000000
1 2 7 120 1.000000000
1 2 7 120 1.000000000
1 2 7 120 1.000000000
1 2 7 120 1.000000000
1 2 7 120 1.000000000
1 2 7 120 1.000000000
1 2 7 120 1.000000000
1 2 7 120 1.000000000
1 2 7 120 1.000000000
1 2 7 120 1.000000000
1 2 7 120 1.000000000
1 2 7 120 1.000000000
1 2 7 120 1.000000000
1 2 7 120 1.000000000
1 2 7 120 1.000000000
1 2 7 120 1.000000000
1 2 7 120 1.000000000
1 2 7 120 1.000000000
1 2 7 120 1.000000000
1 2 7 120 1.000000000
1 2 7 120 1.000000000
1 2 7 120 1.000000000
1 2 7 120 1.000000000
1 2 7 120 1.000000000
1 2 7 120 1.000000000
1 2 7 120 1.000000000
1 2 7 120 1.000000000
1 2 7 120 1.000000000
1 2 7 120 1.000000000
1 2 7 120 1.000000000
1 2 7 120 1.000000000
1 2 7 120 1.000000000
1 2 7 120 1.000000000
1 2 7 120 1.000000000
1 2 7 120 1.000000000
1 2 7 120 1.000000000
1 2 7 120 1.000000000
1 2 7 120 1.000000000
1 2 7 120 1.000000000
1 2 7 120 1.000000000
1 2 7 120 1.000000000
1 2 7 120 1.000000000
1 2 7 120 1.000000000
1 2 7 120 1.000000000
1 2 7 120 1.000000000
1 2 7 120 1.000000000
1 2 7 120 1.000000000
1 2 7 120 1.000000000
1 2 7 120 1.000000000
1 2 7 120 1.000000000
1 2 7 120 1.000000000
1 2 7 120 1.000000000
1 2 7 120 1.000000000
1 2 7 120 1.000000000
1 2 7 120 1.000000000
1 2 7 120 1.000000000
1 2 7 120 1.000000000
1 2 7 120 1.000000000
1 2 7 120 1.000000000
1 2 7 120 1.000000000
1 2 7 160 1.000000000
1 2 7 160 1.000000000
1 2 7 160 1.000000000
1 2 7 160 1.000000000
1 2 7 160 1.000000000
1 2 7 160 1.000000000
1 2 7 160 1.000000000
1 2 7 160 1.000000000
1 2 7 160 1.000000000
1 2 7 160 1.000000000
1 2 7 160 1.000000000
1 2 7 160 1.000000000
1 2 7 160 1.000000000
1 2 7 160 1.000000000
1 2 7 160 1.000000000
1 2 7 160 1.000000000
1 2 7 160 1.000000000
1 2 7 160 1.000000000
1 2 7 160 1.000000000
1 2 7 160 1.000000000
1 2 7 160 1.000000000
1 2 7 160 1.000000000
1 2 7 160 1.000000000
1 2 7 160 1.000000000
1 2 7 160 1.000000000
1 2 7 160 1.000000000
1 2 7 160 1.000000000
1 2 7 160 1.000000000
1 2 7 160 1.000000000
1 2 7 160 1.000000000
1 2 7 160 1.000000000
1 2 7 160 1.000000000
1 2 7 160 1.000000000
1 2 7 160 1.000000000
1 2 7 160 1.000000000
1 2 7 160 1.000000000
1 2 7 160 1.000000000
1 2 7 160 1.000000000
1 2 7 160 1.000000000
1 2 7 160 1.000000000
1 2 7 160 1.000000000
1 2 7 160 1.000000000
1 2 7 160 1.000000000
1 2 7 160 1.000000000
1 2 7 160 1.000000000
1 2 7 160 1.000000000
1 2 7 160 1.000000000
1 2 7 160 1.000000000
1 2 7 160 1.000000000
1 2 7 160 1.000000000
1 2 7 160 1.000000000
1 2 7 160 1.000000000
1 2 7 160 1.000000000
1 2 7 160 1.000000000
1 2 7 160 1.000000000
1 2 7 160 1.000000000
1 2 7 160 1.000000000
1 2 7 160 1.000000000
1 2 7 160 1.000000000
1 2 7 160 1.000000000
1 2 7 160 1.000000000
1 2 7 160 1.000000000
1 2 7 160 1.000000000
1 2 7 160 1.000000000
1 2 7 160 1.000000000
1 2 7 160 1.000000000
1 2 7 160 1.000000000
1 2 7 160 1.000000000
1 2 7 160 1.000000000
1 2 7 160 1.000000000
1 2 7 160 1.000000000
1 2 7 160 1.000000000
1 2 7 160 1.000000000
1 2 7 160 1.000000000
1 2 7 160 1.000000000
1 2 7 160 1.000000000
1 2 7 160 1.000000000
1 2 7 160 1.000000000
1 2 7 160 1.000000000
1 2 7 160 1.000000000
1 2 7 160 1.000000000
1 2 7 160 1.000000000
1 2 7 160 1.000000000
1 2 7 160 1.000000000
1 2 7 160 1.000000000
1 2 7 160 1.000000000
1 2 7 160 1.000000000
1 2 7 160 1.000000000
1 2 7 160 1.000000000
1 2 7 160 1.000000000
1 2 7 160 1.000000000
1 2 7 160 1.000000000
1 2 7 160 1.000000000
1 2 7 160 1.000000000
1 2 7 160 1.000000000
1 2 7 160 1.000000000
1 2 7 160 1.000000000
1 2 7 160 1.000000000
1 2 7 160 1.000000000
1 2 7 160 1.000000000
1 2 8  40 0.997777760
1 2 8  40 1.000000000
1 2 8  40 1.000000000
1 2 8  40 1.000000000
1 2 8  40 0.998888910
1 2 8  40 0.995555580
1 2 8  40 1.000000000
1 2 8  40 1.000000000
1 2 8  40 0.998888910
1 2 8  40 1.000000000
1 2 8  40 0.995555580
1 2 8  40 1.000000000
1 2 8  40 0.998888910
1 2 8  40 0.985555530
1 2 8  40 1.000000000
1 2 8  40 0.998888910
1 2 8  40 0.996666670
1 2 8  40 1.000000000
1 2 8  40 1.000000000
1 2 8  40 1.000000000
1 2 8  40 0.994444430
1 2 8  40 1.000000000
1 2 8  40 1.000000000
1 2 8  40 0.995555580
1 2 8  40 1.000000000
1 2 8  40 1.000000000
1 2 8  40 1.000000000
1 2 8  40 1.000000000
1 2 8  40 0.993333340
1 2 8  40 0.997777760
1 2 8  40 0.998888910
1 2 8  40 1.000000000
1 2 8  40 1.000000000
1 2 8  40 0.997777760
1 2 8  40 1.000000000
1 2 8  40 0.998888910
1 2 8  40 1.000000000
1 2 8  40 1.000000000
1 2 8  40 1.000000000
1 2 8  40 1.000000000
1 2 8  40 0.994444430
1 2 8  40 1.000000000
1 2 8  40 1.000000000
1 2 8  40 0.996666670
1 2 8  40 0.997777760
1 2 8  40 0.997777760
1 2 8  40 1.000000000
1 2 8  40 1.000000000
1 2 8  40 0.997777760
1 2 8  40 1.000000000
1 2 8  40 0.997777760
1 2 8  40 1.000000000
1 2 8  40 1.000000000
1 2 8  40 1.000000000
1 2 8  40 1.000000000
1 2 8  40 1.000000000
1 2 8  40 0.998888910
1 2 8  40 1.000000000
1 2 8  40 1.000000000
1 2 8  40 0.996666670
1 2 8  40 0.995555580
1 2 8  40 0.998888910
1 2 8  40 1.000000000
1 2 8  40 1.000000000
1 2 8  40 1.000000000
1 2 8  40 1.000000000
1 2 8  40 1.000000000
1 2 8  40 1.000000000
1 2 8  40 0.993333340
1 2 8  40 0.995555580
1 2 8  40 1.000000000
1 2 8  40 0.998888910
1 2 8  40 0.996666670
1 2 8  40 1.000000000
1 2 8  40 1.000000000
1 2 8  40 1.000000000
1 2 8  40 1.000000000
1 2 8  40 1.000000000
1 2 8  40 1.000000000
1 2 8  40 1.000000000
1 2 8  40 1.000000000
1 2 8  40 1.000000000
1 2 8  40 0.995555580
1 2 8  40 1.000000000
1 2 8  40 0.998888910
1 2 8  40 0.998888910
1 2 8  40 0.995555580
1 2 8  40 1.000000000
1 2 8  40 1.000000000
1 2 8  40 0.993333340
1 2 8  40 0.994444430
1 2 8  40 0.998888910
1 2 8  40 1.000000000
1 2 8  40 0.994444430
1 2 8  40 1.000000000
1 2 8  40 1.000000000
1 2 8  40 1.000000000
1 2 8  40 1.000000000
1 2 8  40 0.998888910
1 2 8  40 1.000000000
1 2 8  80 1.000000000
1 2 8  80 1.000000000
1 2 8  80 1.000000000
1 2 8  80 1.000000000
1 2 8  80 1.000000000
1 2 8  80 1.000000000
1 2 8  80 1.000000000
1 2 8  80 1.000000000
1 2 8  80 1.000000000
1 2 8  80 1.000000000
1 2 8  80 1.000000000
1 2 8  80 1.000000000
1 2 8  80 1.000000000
1 2 8  80 1.000000000
1 2 8  80 1.000000000
1 2 8  80 1.000000000
1 2 8  80 1.000000000
1 2 8  80 1.000000000
1 2 8  80 1.000000000
1 2 8  80 1.000000000
1 2 8  80 1.000000000
1 2 8  80 1.000000000
1 2 8  80 1.000000000
1 2 8  80 1.000000000
1 2 8  80 1.000000000
1 2 8  80 1.000000000
1 2 8  80 1.000000000
1 2 8  80 1.000000000
1 2 8  80 1.000000000
1 2 8  80 1.000000000
1 2 8  80 1.000000000
1 2 8  80 1.000000000
1 2 8  80 1.000000000
1 2 8  80 1.000000000
1 2 8  80 1.000000000
1 2 8  80 1.000000000
1 2 8  80 1.000000000
1 2 8  80 1.000000000
1 2 8  80 1.000000000
1 2 8  80 1.000000000
1 2 8  80 1.000000000
1 2 8  80 1.000000000
1 2 8  80 1.000000000
1 2 8  80 1.000000000
1 2 8  80 1.000000000
1 2 8  80 1.000000000
1 2 8  80 1.000000000
1 2 8  80 1.000000000
1 2 8  80 1.000000000
1 2 8  80 1.000000000
1 2 8  80 1.000000000
1 2 8  80 1.000000000
1 2 8  80 1.000000000
1 2 8  80 1.000000000
1 2 8  80 1.000000000
1 2 8  80 1.000000000
1 2 8  80 1.000000000
1 2 8  80 1.000000000
1 2 8  80 1.000000000
1 2 8  80 1.000000000
1 2 8  80 1.000000000
1 2 8  80 1.000000000
1 2 8  80 1.000000000
1 2 8  80 1.000000000
1 2 8  80 1.000000000
1 2 8  80 1.000000000
1 2 8  80 1.000000000
1 2 8  80 1.000000000
1 2 8  80 1.000000000
1 2 8  80 1.000000000
1 2 8  80 1.000000000
1 2 8  80 1.000000000
1 2 8  80 1.000000000
1 2 8  80 1.000000000
1 2 8  80 1.000000000
1 2 8  80 1.000000000
1 2 8  80 1.000000000
1 2 8  80 1.000000000
1 2 8  80 1.000000000
1 2 8  80 1.000000000
1 2 8  80 1.000000000
1 2 8  80 1.000000000
1 2 8  80 1.000000000
1 2 8  80 1.000000000
1 2 8  80 1.000000000
1 2 8  80 1.000000000
1 2 8  80 1.000000000
1 2 8  80 1.000000000
1 2 8  80 1.000000000
1 2 8  80 1.000000000
1 2 8  80 1.000000000
1 2 8  80 1.000000000
1 2 8  80 1.000000000
1 2 8  80 1.000000000
1 2 8  80 1.000000000
1 2 8  80 1.000000000
1 2 8  80 1.000000000
1 2 8  80 1.000000000
1 2 8  80 1.000000000
1 2 8  80 1.000000000
1 2 8 120 1.000000000
1 2 8 120 1.000000000
1 2 8 120 1.000000000
1 2 8 120 1.000000000
1 2 8 120 1.000000000
1 2 8 120 1.000000000
1 2 8 120 1.000000000
1 2 8 120 1.000000000
1 2 8 120 1.000000000
1 2 8 120 1.000000000
1 2 8 120 1.000000000
1 2 8 120 1.000000000
1 2 8 120 1.000000000
1 2 8 120 1.000000000
1 2 8 120 1.000000000
1 2 8 120 1.000000000
1 2 8 120 1.000000000
1 2 8 120 1.000000000
1 2 8 120 1.000000000
1 2 8 120 1.000000000
1 2 8 120 1.000000000
1 2 8 120 1.000000000
1 2 8 120 1.000000000
1 2 8 120 1.000000000
1 2 8 120 1.000000000
1 2 8 120 1.000000000
1 2 8 120 1.000000000
1 2 8 120 1.000000000
1 2 8 120 1.000000000
1 2 8 120 1.000000000
1 2 8 120 1.000000000
1 2 8 120 1.000000000
1 2 8 120 1.000000000
1 2 8 120 1.000000000
1 2 8 120 1.000000000
1 2 8 120 1.000000000
1 2 8 120 1.000000000
1 2 8 120 1.000000000
1 2 8 120 1.000000000
1 2 8 120 1.000000000
1 2 8 120 1.000000000
1 2 8 120 1.000000000
1 2 8 120 1.000000000
1 2 8 120 1.000000000
1 2 8 120 1.000000000
1 2 8 120 1.000000000
1 2 8 120 1.000000000
1 2 8 120 1.000000000
1 2 8 120 1.000000000
1 2 8 120 1.000000000
1 2 8 120 1.000000000
1 2 8 120 1.000000000
1 2 8 120 1.000000000
1 2 8 120 1.000000000
1 2 8 120 1.000000000
1 2 8 120 1.000000000
1 2 8 120 1.000000000
1 2 8 120 1.000000000
1 2 8 120 1.000000000
1 2 8 120 1.000000000
1 2 8 120 1.000000000
1 2 8 120 1.000000000
1 2 8 120 1.000000000
1 2 8 120 1.000000000
1 2 8 120 1.000000000
1 2 8 120 1.000000000
1 2 8 120 1.000000000
1 2 8 120 1.000000000
1 2 8 120 1.000000000
1 2 8 120 1.000000000
1 2 8 120 1.000000000
1 2 8 120 1.000000000
1 2 8 120 1.000000000
1 2 8 120 1.000000000
1 2 8 120 1.000000000
1 2 8 120 1.000000000
1 2 8 120 1.000000000
1 2 8 120 1.000000000
1 2 8 120 1.000000000
1 2 8 120 1.000000000
1 2 8 120 1.000000000
1 2 8 120 1.000000000
1 2 8 120 1.000000000
1 2 8 120 1.000000000
1 2 8 120 1.000000000
1 2 8 120 1.000000000
1 2 8 120 1.000000000
1 2 8 120 1.000000000
1 2 8 120 1.000000000
1 2 8 120 1.000000000
1 2 8 120 1.000000000
1 2 8 120 1.000000000
1 2 8 120 1.000000000
1 2 8 120 1.000000000
1 2 8 120 1.000000000
1 2 8 120 1.000000000
1 2 8 120 1.000000000
1 2 8 120 1.000000000
1 2 8 120 1.000000000
1 2 8 120 1.000000000
1 2 8 160 1.000000000
1 2 8 160 1.000000000
1 2 8 160 1.000000000
1 2 8 160 1.000000000
1 2 8 160 1.000000000
1 2 8 160 1.000000000
1 2 8 160 1.000000000
1 2 8 160 1.000000000
1 2 8 160 1.000000000
1 2 8 160 1.000000000
1 2 8 160 1.000000000
1 2 8 160 1.000000000
1 2 8 160 1.000000000
1 2 8 160 1.000000000
1 2 8 160 1.000000000
1 2 8 160 1.000000000
1 2 8 160 1.000000000
1 2 8 160 1.000000000
1 2 8 160 1.000000000
1 2 8 160 1.000000000
1 2 8 160 1.000000000
1 2 8 160 1.000000000
1 2 8 160 1.000000000
1 2 8 160 1.000000000
1 2 8 160 1.000000000
1 2 8 160 1.000000000
1 2 8 160 1.000000000
1 2 8 160 1.000000000
1 2 8 160 1.000000000
1 2 8 160 1.000000000
1 2 8 160 1.000000000
1 2 8 160 1.000000000
1 2 8 160 1.000000000
1 2 8 160 1.000000000
1 2 8 160 1.000000000
1 2 8 160 1.000000000
1 2 8 160 1.000000000
1 2 8 160 1.000000000
1 2 8 160 1.000000000
1 2 8 160 1.000000000
1 2 8 160 1.000000000
1 2 8 160 1.000000000
1 2 8 160 1.000000000
1 2 8 160 1.000000000
1 2 8 160 1.000000000
1 2 8 160 1.000000000
1 2 8 160 1.000000000
1 2 8 160 1.000000000
1 2 8 160 1.000000000
1 2 8 160 1.000000000
1 2 8 160 1.000000000
1 2 8 160 1.000000000
1 2 8 160 1.000000000
1 2 8 160 1.000000000
1 2 8 160 1.000000000
1 2 8 160 1.000000000
1 2 8 160 1.000000000
1 2 8 160 1.000000000
1 2 8 160 1.000000000
1 2 8 160 1.000000000
1 2 8 160 1.000000000
1 2 8 160 1.000000000
1 2 8 160 1.000000000
1 2 8 160 1.000000000
1 2 8 160 1.000000000
1 2 8 160 1.000000000
1 2 8 160 1.000000000
1 2 8 160 1.000000000
1 2 8 160 1.000000000
1 2 8 160 1.000000000
1 2 8 160 1.000000000
1 2 8 160 1.000000000
1 2 8 160 1.000000000
1 2 8 160 1.000000000
1 2 8 160 1.000000000
1 2 8 160 1.000000000
1 2 8 160 1.000000000
1 2 8 160 1.000000000
1 2 8 160 1.000000000
1 2 8 160 1.000000000
1 2 8 160 1.000000000
1 2 8 160 1.000000000
1 2 8 160 1.000000000
1 2 8 160 1.000000000
1 2 8 160 1.000000000
1 2 8 160 1.000000000
1 2 8 160 1.000000000
1 2 8 160 1.000000000
1 2 8 160 1.000000000
1 2 8 160 1.000000000
1 2 8 160 1.000000000
1 2 8 160 1.000000000
1 2 8 160 1.000000000
1 2 8 160 1.000000000
1 2 8 160 1.000000000
1 2 8 160 1.000000000
1 2 8 160 1.000000000
1 2 8 160 1.000000000
1 2 8 160 1.000000000
1 2 8 160 1.000000000
1 3 1  40 0.000000000
1 3 1  40 0.000000000
1 3 1  40 0.000000000
1 3 1  40 0.000000000
1 3 1  40 0.000000000
1 3 1  40 0.000000000
1 3 1  40 0.000000000
1 3 1  40 0.000000000
1 3 1  40 0.000000000
1 3 1  40 0.000000000
1 3 1  40 0.000000000
1 3 1  40 0.000000000
1 3 1  40 0.000000000
1 3 1  40 0.000000000
1 3 1  40 0.000000000
1 3 1  40 0.000000000
1 3 1  40 0.000000000
1 3 1  40 0.000000000
1 3 1  40 0.000000000
1 3 1  40 0.000000000
1 3 1  40 0.000000000
1 3 1  40 0.000000000
1 3 1  40 0.000000000
1 3 1  40 0.000000000
1 3 1  40 0.000000000
1 3 1  40 0.000000000
1 3 1  40 0.000000000
1 3 1  40 0.000000000
1 3 1  40 0.000000000
1 3 1  40 0.000000000
1 3 1  40 0.000000000
1 3 1  40 0.000000000
1 3 1  40 0.000000000
1 3 1  40 0.000000000
1 3 1  40 0.000000000
1 3 1  40 0.000000000
1 3 1  40 0.000000000
1 3 1  40 0.000000000
1 3 1  40 0.000000000
1 3 1  40 0.000000000
1 3 1  40 0.000000000
1 3 1  40 0.000000000
1 3 1  40 0.000000000
1 3 1  40 0.000000000
1 3 1  40 0.000000000
1 3 1  40 0.000000000
1 3 1  40 0.000000000
1 3 1  40 0.000000000
1 3 1  40 0.000000000
1 3 1  40 0.000000000
1 3 1  40 0.000000000
1 3 1  40 0.000000000
1 3 1  40 0.000000000
1 3 1  40 0.000000000
1 3 1  40 0.000000000
1 3 1  40 0.000000000
1 3 1  40 0.000000000
1 3 1  40 0.000000000
1 3 1  40 0.000000000
1 3 1  40 0.000000000
1 3 1  40 0.000000000
1 3 1  40 0.000000000
1 3 1  40 0.000000000
1 3 1  40 0.000000000
1 3 1  40 0.000000000
1 3 1  40 0.000000000
1 3 1  40 0.000000000
1 3 1  40 0.000000000
1 3 1  40 0.000000000
1 3 1  40 0.000000000
1 3 1  40 0.000000000
1 3 1  40 0.000000000
1 3 1  40 0.000000000
1 3 1  40 0.000000000
1 3 1  40 0.000000000
1 3 1  40 0.000000000
1 3 1  40 0.000000000
1 3 1  40 0.000000000
1 3 1  40 0.000000000
1 3 1  40 0.000000000
1 3 1  40 0.000000000
1 3 1  40 0.000000000
1 3 1  40 0.000000000
1 3 1  40 0.000000000
1 3 1  40 0.000000000
1 3 1  40 0.000000000
1 3 1  40 0.000000000
1 3 1  40 0.000000000
1 3 1  40 0.000000000
1 3 1  40 0.000000000
1 3 1  40 0.000000000
1 3 1  40 0.000000000
1 3 1  40 0.000000000
1 3 1  40 0.000000000
1 3 1  40 0.000000000
1 3 1  40 0.000000000
1 3 1  40 0.000000000
1 3 1  40 0.000000000
1 3 1  40 0.000000000
1 3 1  40 0.000000000
1 3 1  80 0.000000000
1 3 1  80 0.000000000
1 3 1  80 0.000000000
1 3 1  80 0.000000000
1 3 1  80 0.000000000
1 3 1  80 0.000000000
1 3 1  80 0.000000000
1 3 1  80 0.000000000
1 3 1  80 0.000000000
1 3 1  80 0.000000000
1 3 1  80 0.000000000
1 3 1  80 0.000000000
1 3 1  80 0.000000000
1 3 1  80 0.000000000
1 3 1  80 0.000000000
1 3 1  80 0.000000000
1 3 1  80 0.000000000
1 3 1  80 0.000000000
1 3 1  80 0.000000000
1 3 1  80 0.000000000
1 3 1  80 0.000000000
1 3 1  80 0.000000000
1 3 1  80 0.000000000
1 3 1  80 0.000000000
1 3 1  80 0.000000000
1 3 1  80 0.000000000
1 3 1  80 0.000000000
1 3 1  80 0.000000000
1 3 1  80 0.000000000
1 3 1  80 0.000000000
1 3 1  80 0.000000000
1 3 1  80 0.000000000
1 3 1  80 0.000000000
1 3 1  80 0.000000000
1 3 1  80 0.000000000
1 3 1  80 0.000000000
1 3 1  80 0.000000000
1 3 1  80 0.000000000
1 3 1  80 0.000000000
1 3 1  80 0.000000000
1 3 1  80 0.000000000
1 3 1  80 0.000000000
1 3 1  80 0.000000000
1 3 1  80 0.000000000
1 3 1  80 0.000000000
1 3 1  80 0.000000000
1 3 1  80 0.000000000
1 3 1  80 0.000000000
1 3 1  80 0.000000000
1 3 1  80 0.000000000
1 3 1  80 0.000000000
1 3 1  80 0.000000000
1 3 1  80 0.000000000
1 3 1  80 0.000000000
1 3 1  80 0.000000000
1 3 1  80 0.000000000
1 3 1  80 0.000000000
1 3 1  80 0.000000000
1 3 1  80 0.000000000
1 3 1  80 0.000000000
1 3 1  80 0.000000000
1 3 1  80 0.000000000
1 3 1  80 0.000000000
1 3 1  80 0.000000000
1 3 1  80 0.000000000
1 3 1  80 0.000000000
1 3 1  80 0.000000000
1 3 1  80 0.000000000
1 3 1  80 0.000000000
1 3 1  80 0.000000000
1 3 1  80 0.000000000
1 3 1  80 0.000000000
1 3 1  80 0.000000000
1 3 1  80 0.000000000
1 3 1  80 0.000000000
1 3 1  80 0.000000000
1 3 1  80 0.000000000
1 3 1  80 0.000000000
1 3 1  80 0.000000000
1 3 1  80 0.000000000
1 3 1  80 0.000000000
1 3 1  80 0.000000000
1 3 1  80 0.000000000
1 3 1  80 0.000000000
1 3 1  80 0.000000000
1 3 1  80 0.000000000
1 3 1  80 0.000000000
1 3 1  80 0.000000000
1 3 1  80 0.000000000
1 3 1  80 0.000000000
1 3 1  80 0.000000000
1 3 1  80 0.000000000
1 3 1  80 0.000000000
1 3 1  80 0.000000000
1 3 1  80 0.000000000
1 3 1  80 0.000000000
1 3 1  80 0.000000000
1 3 1  80 0.000000000
1 3 1  80 0.000000000
1 3 1  80 0.000000000
1 3 1 120 0.000000000
1 3 1 120 0.000000000
1 3 1 120 0.000000000
1 3 1 120 0.000000000
1 3 1 120 0.000000000
1 3 1 120 0.000000000
1 3 1 120 0.000000000
1 3 1 120 0.000000000
1 3 1 120 0.000000000
1 3 1 120 0.000000000
1 3 1 120 0.000000000
1 3 1 120 0.000000000
1 3 1 120 0.000000000
1 3 1 120 0.000000000
1 3 1 120 0.000000000
1 3 1 120 0.000000000
1 3 1 120 0.000000000
1 3 1 120 0.000000000
1 3 1 120 0.000000000
1 3 1 120 0.000000000
1 3 1 120 0.000000000
1 3 1 120 0.000000000
1 3 1 120 0.000000000
1 3 1 120 0.000000000
1 3 1 120 0.000000000
1 3 1 120 0.000000000
1 3 1 120 0.000000000
1 3 1 120 0.000000000
1 3 1 120 0.000000000
1 3 1 120 0.000000000
1 3 1 120 0.000000000
1 3 1 120 0.000000000
1 3 1 120 0.000000000
1 3 1 120 0.000000000
1 3 1 120 0.000000000
1 3 1 120 0.000000000
1 3 1 120 0.000000000
1 3 1 120 0.000000000
1 3 1 120 0.000000000
1 3 1 120 0.000000000
1 3 1 120 0.000000000
1 3 1 120 0.000000000
1 3 1 120 0.000000000
1 3 1 120 0.000000000
1 3 1 120 0.000000000
1 3 1 120 0.000000000
1 3 1 120 0.000000000
1 3 1 120 0.000000000
1 3 1 120 0.000000000
1 3 1 120 0.000000000
1 3 1 120 0.000000000
1 3 1 120 0.000000000
1 3 1 120 0.000000000
1 3 1 120 0.000000000
1 3 1 120 0.000000000
1 3 1 120 0.000000000
1 3 1 120 0.000000000
1 3 1 120 0.000000000
1 3 1 120 0.000000000
1 3 1 120 0.000000000
1 3 1 120 0.000000000
1 3 1 120 0.000000000
1 3 1 120 0.000000000
1 3 1 120 0.000000000
1 3 1 120 0.000000000
1 3 1 120 0.000000000
1 3 1 120 0.000000000
1 3 1 120 0.000000000
1 3 1 120 0.000000000
1 3 1 120 0.000000000
1 3 1 120 0.000000000
1 3 1 120 0.000000000
1 3 1 120 0.000000000
1 3 1 120 0.000000000
1 3 1 120 0.000000000
1 3 1 120 0.000000000
1 3 1 120 0.000000000
1 3 1 120 0.000000000
1 3 1 120 0.000000000
1 3 1 120 0.000000000
1 3 1 120 0.000000000
1 3 1 120 0.000000000
1 3 1 120 0.000000000
1 3 1 120 0.000000000
1 3 1 120 0.000000000
1 3 1 120 0.000000000
1 3 1 120 0.000000000
1 3 1 120 0.000000000
1 3 1 120 0.000000000
1 3 1 120 0.000000000
1 3 1 120 0.000000000
1 3 1 120 0.000000000
1 3 1 120 0.000000000
1 3 1 120 0.000000000
1 3 1 120 0.000000000
1 3 1 120 0.000000000
1 3 1 120 0.000000000
1 3 1 120 0.000000000
1 3 1 120 0.000000000
1 3 1 120 0.000000000
1 3 1 160 0.000000000
1 3 1 160 0.000000000
1 3 1 160 0.000000000
1 3 1 160 0.000000000
1 3 1 160 0.000000000
1 3 1 160 0.000000000
1 3 1 160 0.000000000
1 3 1 160 0.000000000
1 3 1 160 0.000000000
1 3 1 160 0.000000000
1 3 1 160 0.000000000
1 3 1 160 0.000000000
1 3 1 160 0.000000000
1 3 1 160 0.000000000
1 3 1 160 0.000000000
1 3 1 160 0.000000000
1 3 1 160 0.000000000
1 3 1 160 0.000000000
1 3 1 160 0.000000000
1 3 1 160 0.000000000
1 3 1 160 0.000000000
1 3 1 160 0.000000000
1 3 1 160 0.000000000
1 3 1 160 0.000000000
1 3 1 160 0.000000000
1 3 1 160 0.000000000
1 3 1 160 0.000000000
1 3 1 160 0.000000000
1 3 1 160 0.000000000
1 3 1 160 0.000000000
1 3 1 160 0.000000000
1 3 1 160 0.000000000
1 3 1 160 0.000000000
1 3 1 160 0.000000000
1 3 1 160 0.000000000
1 3 1 160 0.000000000
1 3 1 160 0.000000000
1 3 1 160 0.000000000
1 3 1 160 0.000000000
1 3 1 160 0.000000000
1 3 1 160 0.000000000
1 3 1 160 0.000000000
1 3 1 160 0.000000000
1 3 1 160 0.000000000
1 3 1 160 0.000000000
1 3 1 160 0.000000000
1 3 1 160 0.000000000
1 3 1 160 0.000000000
1 3 1 160 0.000000000
1 3 1 160 0.000000000
1 3 1 160 0.000000000
1 3 1 160 0.000000000
1 3 1 160 0.000000000
1 3 1 160 0.000000000
1 3 1 160 0.000000000
1 3 1 160 0.000000000
1 3 1 160 0.000000000
1 3 1 160 0.000000000
1 3 1 160 0.000000000
1 3 1 160 0.000000000
1 3 1 160 0.000000000
1 3 1 160 0.000000000
1 3 1 160 0.000000000
1 3 1 160 0.000000000
1 3 1 160 0.000000000
1 3 1 160 0.000000000
1 3 1 160 0.000000000
1 3 1 160 0.000000000
1 3 1 160 0.000000000
1 3 1 160 0.000000000
1 3 1 160 0.000000000
1 3 1 160 0.000000000
1 3 1 160 0.000000000
1 3 1 160 0.000000000
1 3 1 160 0.000000000
1 3 1 160 0.000000000
1 3 1 160 0.000000000
1 3 1 160 0.000000000
1 3 1 160 0.000000000
1 3 1 160 0.000000000
1 3 1 160 0.000000000
1 3 1 160 0.000000000
1 3 1 160 0.000000000
1 3 1 160 0.000000000
1 3 1 160 0.000000000
1 3 1 160 0.000000000
1 3 1 160 0.000000000
1 3 1 160 0.000000000
1 3 1 160 0.000000000
1 3 1 160 0.000000000
1 3 1 160 0.000000000
1 3 1 160 0.000000000
1 3 1 160 0.000000000
1 3 1 160 0.000000000
1 3 1 160 0.000000000
1 3 1 160 0.000000000
1 3 1 160 0.000000000
1 3 1 160 0.000000000
1 3 1 160 0.000000000
1 3 1 160 0.000000000
1 3 2  40 0.000000000
1 3 2  40 0.000000000
1 3 2  40 0.000000000
1 3 2  40 0.000000000
1 3 2  40 0.000000000
1 3 2  40 0.000000000
1 3 2  40 0.000000000
1 3 2  40 0.000000000
1 3 2  40 0.000000000
1 3 2  40 0.000000000
1 3 2  40 0.000000000
1 3 2  40 0.000000000
1 3 2  40 0.000000000
1 3 2  40 0.000000000
1 3 2  40 0.000000000
1 3 2  40 0.000000000
1 3 2  40 0.000000000
1 3 2  40 0.000000000
1 3 2  40 0.000000000
1 3 2  40 0.000000000
1 3 2  40 0.000000000
1 3 2  40 0.000000000
1 3 2  40 0.000000000
1 3 2  40 0.000000000
1 3 2  40 0.000000000
1 3 2  40 0.000000000
1 3 2  40 0.000000000
1 3 2  40 0.000000000
1 3 2  40 0.000000000
1 3 2  40 0.000000000
1 3 2  40 0.000000000
1 3 2  40 0.000000000
1 3 2  40 0.000000000
1 3 2  40 0.000000000
1 3 2  40 0.000000000
1 3 2  40 0.000000000
1 3 2  40 0.000000000
1 3 2  40 0.000000000
1 3 2  40 0.000000000
1 3 2  40 0.000000000
1 3 2  40 0.000000000
1 3 2  40 0.000000000
1 3 2  40 0.000000000
1 3 2  40 0.000000000
1 3 2  40 0.000000000
1 3 2  40 0.000000000
1 3 2  40 0.000000000
1 3 2  40 0.000000000
1 3 2  40 0.000000000
1 3 2  40 0.000000000
1 3 2  40 0.000000000
1 3 2  40 0.000000000
1 3 2  40 0.000000000
1 3 2  40 0.000000000
1 3 2  40 0.000000000
1 3 2  40 0.000000000
1 3 2  40 0.000000000
1 3 2  40 0.000000000
1 3 2  40 0.000000000
1 3 2  40 0.000000000
1 3 2  40 0.000000000
1 3 2  40 0.000000000
1 3 2  40 0.000000000
1 3 2  40 0.000000000
1 3 2  40 0.000000000
1 3 2  40 0.000000000
1 3 2  40 0.000000000
1 3 2  40 0.000000000
1 3 2  40 0.000000000
1 3 2  40 0.000000000
1 3 2  40 0.000000000
1 3 2  40 0.000000000
1 3 2  40 0.000000000
1 3 2  40 0.000000000
1 3 2  40 0.000000000
1 3 2  40 0.000000000
1 3 2  40 0.000000000
1 3 2  40 0.000000000
1 3 2  40 0.000000000
1 3 2  40 0.000000000
1 3 2  40 0.000000000
1 3 2  40 0.000000000
1 3 2  40 0.000000000
1 3 2  40 0.000000000
1 3 2  40 0.000000000
1 3 2  40 0.000000000
1 3 2  40 0.000000000
1 3 2  40 0.000000000
1 3 2  40 0.000000000
1 3 2  40 0.000000000
1 3 2  40 0.000000000
1 3 2  40 0.000000000
1 3 2  40 0.000000000
1 3 2  40 0.000000000
1 3 2  40 0.000000000
1 3 2  40 0.000000000
1 3 2  40 0.000000000
1 3 2  40 0.000000000
1 3 2  40 0.000000000
1 3 2  40 0.000000000
1 3 2  80 0.000000000
1 3 2  80 0.000000000
1 3 2  80 0.000000000
1 3 2  80 0.000000000
1 3 2  80 0.000000000
1 3 2  80 0.000000000
1 3 2  80 0.000000000
1 3 2  80 0.000000000
1 3 2  80 0.000000000
1 3 2  80 0.000000000
1 3 2  80 0.000000000
1 3 2  80 0.000000000
1 3 2  80 0.000000000
1 3 2  80 0.000000000
1 3 2  80 0.000000000
1 3 2  80 0.000000000
1 3 2  80 0.000000000
1 3 2  80 0.000000000
1 3 2  80 0.000000000
1 3 2  80 0.000000000
1 3 2  80 0.000000000
1 3 2  80 0.000000000
1 3 2  80 0.000000000
1 3 2  80 0.000000000
1 3 2  80 0.000000000
1 3 2  80 0.000000000
1 3 2  80 0.000000000
1 3 2  80 0.000000000
1 3 2  80 0.000000000
1 3 2  80 0.000000000
1 3 2  80 0.000000000
1 3 2  80 0.000000000
1 3 2  80 0.000000000
1 3 2  80 0.000000000
1 3 2  80 0.000000000
1 3 2  80 0.000000000
1 3 2  80 0.000000000
1 3 2  80 0.000000000
1 3 2  80 0.000000000
1 3 2  80 0.000000000
1 3 2  80 0.000000000
1 3 2  80 0.000000000
1 3 2  80 0.000000000
1 3 2  80 0.000000000
1 3 2  80 0.000000000
1 3 2  80 0.000000000
1 3 2  80 0.000000000
1 3 2  80 0.000000000
1 3 2  80 0.000000000
1 3 2  80 0.000000000
1 3 2  80 0.000000000
1 3 2  80 0.000000000
1 3 2  80 0.000000000
1 3 2  80 0.000000000
1 3 2  80 0.000000000
1 3 2  80 0.000000000
1 3 2  80 0.000000000
1 3 2  80 0.000000000
1 3 2  80 0.000000000
1 3 2  80 0.000000000
1 3 2  80 0.000000000
1 3 2  80 0.000000000
1 3 2  80 0.000000000
1 3 2  80 0.000000000
1 3 2  80 0.000000000
1 3 2  80 0.000000000
1 3 2  80 0.000000000
1 3 2  80 0.000000000
1 3 2  80 0.000000000
1 3 2  80 0.000000000
1 3 2  80 0.000000000
1 3 2  80 0.000000000
1 3 2  80 0.000000000
1 3 2  80 0.000000000
1 3 2  80 0.000000000
1 3 2  80 0.000000000
1 3 2  80 0.000000000
1 3 2  80 0.000000000
1 3 2  80 0.000000000
1 3 2  80 0.000000000
1 3 2  80 0.000000000
1 3 2  80 0.000000000
1 3 2  80 0.000000000
1 3 2  80 0.000000000
1 3 2  80 0.000000000
1 3 2  80 0.000000000
1 3 2  80 0.000000000
1 3 2  80 0.000000000
1 3 2  80 0.000000000
1 3 2  80 0.000000000
1 3 2  80 0.000000000
1 3 2  80 0.000000000
1 3 2  80 0.000000000
1 3 2  80 0.000000000
1 3 2  80 0.000000000
1 3 2  80 0.000000000
1 3 2  80 0.000000000
1 3 2  80 0.000000000
1 3 2  80 0.000000000
1 3 2  80 0.000000000
1 3 2 120 0.000000000
1 3 2 120 0.000000000
1 3 2 120 0.000000000
1 3 2 120 0.000000000
1 3 2 120 0.000000000
1 3 2 120 0.000000000
1 3 2 120 0.000000000
1 3 2 120 0.000000000
1 3 2 120 0.000000000
1 3 2 120 0.000000000
1 3 2 120 0.000000000
1 3 2 120 0.000000000
1 3 2 120 0.000000000
1 3 2 120 0.000000000
1 3 2 120 0.000000000
1 3 2 120 0.000000000
1 3 2 120 0.000000000
1 3 2 120 0.000000000
1 3 2 120 0.000000000
1 3 2 120 0.000000000
1 3 2 120 0.000000000
1 3 2 120 0.000000000
1 3 2 120 0.000000000
1 3 2 120 0.000000000
1 3 2 120 0.000000000
1 3 2 120 0.000000000
1 3 2 120 0.000000000
1 3 2 120 0.000000000
1 3 2 120 0.000000000
1 3 2 120 0.000000000
1 3 2 120 0.000000000
1 3 2 120 0.000000000
1 3 2 120 0.000000000
1 3 2 120 0.000000000
1 3 2 120 0.000000000
1 3 2 120 0.000000000
1 3 2 120 0.000000000
1 3 2 120 0.000000000
1 3 2 120 0.000000000
1 3 2 120 0.000000000
1 3 2 120 0.000000000
1 3 2 120 0.000000000
1 3 2 120 0.000000000
1 3 2 120 0.000000000
1 3 2 120 0.000000000
1 3 2 120 0.000000000
1 3 2 120 0.000000000
1 3 2 120 0.000000000
1 3 2 120 0.000000000
1 3 2 120 0.000000000
1 3 2 120 0.000000000
1 3 2 120 0.000000000
1 3 2 120 0.000000000
1 3 2 120 0.000000000
1 3 2 120 0.000000000
1 3 2 120 0.000000000
1 3 2 120 0.000000000
1 3 2 120 0.000000000
1 3 2 120 0.000000000
1 3 2 120 0.000000000
1 3 2 120 0.000000000
1 3 2 120 0.000000000
1 3 2 120 0.000000000
1 3 2 120 0.000000000
1 3 2 120 0.000000000
1 3 2 120 0.000000000
1 3 2 120 0.000000000
1 3 2 120 0.000000000
1 3 2 120 0.000000000
1 3 2 120 0.000000000
1 3 2 120 0.000000000
1 3 2 120 0.000000000
1 3 2 120 0.000000000
1 3 2 120 0.000000000
1 3 2 120 0.000000000
1 3 2 120 0.000000000
1 3 2 120 0.000000000
1 3 2 120 0.000000000
1 3 2 120 0.000000000
1 3 2 120 0.000000000
1 3 2 120 0.000000000
1 3 2 120 0.000000000
1 3 2 120 0.000000000
1 3 2 120 0.000000000
1 3 2 120 0.000000000
1 3 2 120 0.000000000
1 3 2 120 0.000000000
1 3 2 120 0.000000000
1 3 2 120 0.000000000
1 3 2 120 0.000000000
1 3 2 120 0.000000000
1 3 2 120 0.000000000
1 3 2 120 0.000000000
1 3 2 120 0.000000000
1 3 2 120 0.000000000
1 3 2 120 0.000000000
1 3 2 120 0.000000000
1 3 2 120 0.000000000
1 3 2 120 0.000000000
1 3 2 120 0.000000000
1 3 2 160 0.000000000
1 3 2 160 0.000000000
1 3 2 160 0.000000000
1 3 2 160 0.000000000
1 3 2 160 0.000000000
1 3 2 160 0.000000000
1 3 2 160 0.000000000
1 3 2 160 0.000000000
1 3 2 160 0.000000000
1 3 2 160 0.000000000
1 3 2 160 0.000000000
1 3 2 160 0.000000000
1 3 2 160 0.000000000
1 3 2 160 0.000000000
1 3 2 160 0.000000000
1 3 2 160 0.000000000
1 3 2 160 0.000000000
1 3 2 160 0.000000000
1 3 2 160 0.000000000
1 3 2 160 0.000000000
1 3 2 160 0.000000000
1 3 2 160 0.000000000
1 3 2 160 0.000000000
1 3 2 160 0.000000000
1 3 2 160 0.000000000
1 3 2 160 0.000000000
1 3 2 160 0.000000000
1 3 2 160 0.000000000
1 3 2 160 0.000000000
1 3 2 160 0.000000000
1 3 2 160 0.000000000
1 3 2 160 0.000000000
1 3 2 160 0.000000000
1 3 2 160 0.000000000
1 3 2 160 0.000000000
1 3 2 160 0.000000000
1 3 2 160 0.000000000
1 3 2 160 0.000000000
1 3 2 160 0.000000000
1 3 2 160 0.000000000
1 3 2 160 0.000000000
1 3 2 160 0.000000000
1 3 2 160 0.000000000
1 3 2 160 0.000000000
1 3 2 160 0.000000000
1 3 2 160 0.000000000
1 3 2 160 0.000000000
1 3 2 160 0.000000000
1 3 2 160 0.000000000
1 3 2 160 0.000000000
1 3 2 160 0.000000000
1 3 2 160 0.000000000
1 3 2 160 0.000000000
1 3 2 160 0.000000000
1 3 2 160 0.000000000
1 3 2 160 0.000000000
1 3 2 160 0.000000000
1 3 2 160 0.000000000
1 3 2 160 0.000000000
1 3 2 160 0.000000000
1 3 2 160 0.000000000
1 3 2 160 0.000000000
1 3 2 160 0.000000000
1 3 2 160 0.000000000
1 3 2 160 0.000000000
1 3 2 160 0.000000000
1 3 2 160 0.000000000
1 3 2 160 0.000000000
1 3 2 160 0.000000000
1 3 2 160 0.000000000
1 3 2 160 0.000000000
1 3 2 160 0.000000000
1 3 2 160 0.000000000
1 3 2 160 0.000000000
1 3 2 160 0.000000000
1 3 2 160 0.000000000
1 3 2 160 0.000000000
1 3 2 160 0.000000000
1 3 2 160 0.000000000
1 3 2 160 0.000000000
1 3 2 160 0.000000000
1 3 2 160 0.000000000
1 3 2 160 0.000000000
1 3 2 160 0.000000000
1 3 2 160 0.000000000
1 3 2 160 0.000000000
1 3 2 160 0.000000000
1 3 2 160 0.000000000
1 3 2 160 0.000000000
1 3 2 160 0.000000000
1 3 2 160 0.000000000
1 3 2 160 0.000000000
1 3 2 160 0.000000000
1 3 2 160 0.000000000
1 3 2 160 0.000000000
1 3 2 160 0.000000000
1 3 2 160 0.000000000
1 3 2 160 0.000000000
1 3 2 160 0.000000000
1 3 2 160 0.000000000
1 3 3  40 0.000000000
1 3 3  40 0.017777778
1 3 3  40 0.021111110
1 3 3  40 0.035555556
1 3 3  40 0.000000000
1 3 3  40 0.000000000
1 3 3  40 0.000000000
1 3 3  40 0.000000000
1 3 3  40 0.000000000
1 3 3  40 0.002222222
1 3 3  40 0.000000000
1 3 3  40 0.000000000
1 3 3  40 0.000000000
1 3 3  40 0.026666667
1 3 3  40 0.013333334
1 3 3  40 0.006666667
1 3 3  40 0.000000000
1 3 3  40 0.020000000
1 3 3  40 0.000000000
1 3 3  40 0.000000000
1 3 3  40 0.000000000
1 3 3  40 0.001111111
1 3 3  40 0.000000000
1 3 3  40 0.000000000
1 3 3  40 0.017777778
1 3 3  40 0.033333335
1 3 3  40 0.051111110
1 3 3  40 0.000000000
1 3 3  40 0.000000000
1 3 3  40 0.000000000
1 3 3  40 0.000000000
1 3 3  40 0.000000000
1 3 3  40 0.023333333
1 3 3  40 0.000000000
1 3 3  40 0.000000000
1 3 3  40 0.000000000
1 3 3  40 0.000000000
1 3 3  40 0.023333333
1 3 3  40 0.004444445
1 3 3  40 0.016666668
1 3 3  40 0.000000000
1 3 3  40 0.000000000
1 3 3  40 0.000000000
1 3 3  40 0.020000000
1 3 3  40 0.007777778
1 3 3  40 0.000000000
1 3 3  40 0.000000000
1 3 3  40 0.000000000
1 3 3  40 0.000000000
1 3 3  40 0.000000000
1 3 3  40 0.000000000
1 3 3  40 0.000000000
1 3 3  40 0.005555556
1 3 3  40 0.000000000
1 3 3  40 0.000000000
1 3 3  40 0.000000000
1 3 3  40 0.000000000
1 3 3  40 0.000000000
1 3 3  40 0.000000000
1 3 3  40 0.013333334
1 3 3  40 0.000000000
1 3 3  40 0.000000000
1 3 3  40 0.000000000
1 3 3  40 0.000000000
1 3 3  40 0.000000000
1 3 3  40 0.000000000
1 3 3  40 0.000000000
1 3 3  40 0.017777778
1 3 3  40 0.013333334
1 3 3  40 0.000000000
1 3 3  40 0.000000000
1 3 3  40 0.000000000
1 3 3  40 0.000000000
1 3 3  40 0.000000000
1 3 3  40 0.000000000
1 3 3  40 0.000000000
1 3 3  40 0.010000000
1 3 3  40 0.000000000
1 3 3  40 0.000000000
1 3 3  40 0.000000000
1 3 3  40 0.012222222
1 3 3  40 0.000000000
1 3 3  40 0.000000000
1 3 3  40 0.025555555
1 3 3  40 0.000000000
1 3 3  40 0.000000000
1 3 3  40 0.000000000
1 3 3  40 0.018888889
1 3 3  40 0.016666668
1 3 3  40 0.000000000
1 3 3  40 0.002222222
1 3 3  40 0.017777778
1 3 3  40 0.000000000
1 3 3  40 0.000000000
1 3 3  40 0.000000000
1 3 3  40 0.000000000
1 3 3  40 0.000000000
1 3 3  40 0.000000000
1 3 3  40 0.000000000
1 3 3  40 0.011111111
1 3 3  80 0.000000000
1 3 3  80 0.000000000
1 3 3  80 0.000000000
1 3 3  80 0.004444445
1 3 3  80 0.000000000
1 3 3  80 0.000000000
1 3 3  80 0.000000000
1 3 3  80 0.000000000
1 3 3  80 0.000000000
1 3 3  80 0.000000000
1 3 3  80 0.000000000
1 3 3  80 0.000000000
1 3 3  80 0.000000000
1 3 3  80 0.000000000
1 3 3  80 0.000000000
1 3 3  80 0.000000000
1 3 3  80 0.000000000
1 3 3  80 0.010000000
1 3 3  80 0.000000000
1 3 3  80 0.000000000
1 3 3  80 0.000000000
1 3 3  80 0.000000000
1 3 3  80 0.000000000
1 3 3  80 0.000000000
1 3 3  80 0.000000000
1 3 3  80 0.000000000
1 3 3  80 0.000000000
1 3 3  80 0.000000000
1 3 3  80 0.000000000
1 3 3  80 0.000000000
1 3 3  80 0.000000000
1 3 3  80 0.000000000
1 3 3  80 0.000000000
1 3 3  80 0.000000000
1 3 3  80 0.000000000
1 3 3  80 0.000000000
1 3 3  80 0.000000000
1 3 3  80 0.000000000
1 3 3  80 0.000000000
1 3 3  80 0.000000000
1 3 3  80 0.000000000
1 3 3  80 0.000000000
1 3 3  80 0.000000000
1 3 3  80 0.000000000
1 3 3  80 0.000000000
1 3 3  80 0.000000000
1 3 3  80 0.000000000
1 3 3  80 0.000000000
1 3 3  80 0.000000000
1 3 3  80 0.000000000
1 3 3  80 0.000000000
1 3 3  80 0.000000000
1 3 3  80 0.000000000
1 3 3  80 0.000000000
1 3 3  80 0.000000000
1 3 3  80 0.000000000
1 3 3  80 0.000000000
1 3 3  80 0.000000000
1 3 3  80 0.000000000
1 3 3  80 0.000000000
1 3 3  80 0.000000000
1 3 3  80 0.000000000
1 3 3  80 0.000000000
1 3 3  80 0.000000000
1 3 3  80 0.000000000
1 3 3  80 0.000000000
1 3 3  80 0.000000000
1 3 3  80 0.000000000
1 3 3  80 0.000000000
1 3 3  80 0.000000000
1 3 3  80 0.000000000
1 3 3  80 0.000000000
1 3 3  80 0.000000000
1 3 3  80 0.000000000
1 3 3  80 0.000000000
1 3 3  80 0.000000000
1 3 3  80 0.000000000
1 3 3  80 0.000000000
1 3 3  80 0.000000000
1 3 3  80 0.000000000
1 3 3  80 0.000000000
1 3 3  80 0.000000000
1 3 3  80 0.000000000
1 3 3  80 0.000000000
1 3 3  80 0.000000000
1 3 3  80 0.000000000
1 3 3  80 0.000000000
1 3 3  80 0.000000000
1 3 3  80 0.000000000
1 3 3  80 0.000000000
1 3 3  80 0.000000000
1 3 3  80 0.000000000
1 3 3  80 0.000000000
1 3 3  80 0.000000000
1 3 3  80 0.000000000
1 3 3  80 0.000000000
1 3 3  80 0.000000000
1 3 3  80 0.000000000
1 3 3  80 0.000000000
1 3 3  80 0.000000000
1 3 3 120 0.000000000
1 3 3 120 0.000000000
1 3 3 120 0.000000000
1 3 3 120 0.000000000
1 3 3 120 0.000000000
1 3 3 120 0.000000000
1 3 3 120 0.000000000
1 3 3 120 0.000000000
1 3 3 120 0.000000000
1 3 3 120 0.000000000
1 3 3 120 0.000000000
1 3 3 120 0.000000000
1 3 3 120 0.000000000
1 3 3 120 0.000000000
1 3 3 120 0.000000000
1 3 3 120 0.000000000
1 3 3 120 0.000000000
1 3 3 120 0.000000000
1 3 3 120 0.000000000
1 3 3 120 0.000000000
1 3 3 120 0.000000000
1 3 3 120 0.000000000
1 3 3 120 0.000000000
1 3 3 120 0.000000000
1 3 3 120 0.000000000
1 3 3 120 0.000000000
1 3 3 120 0.000000000
1 3 3 120 0.000000000
1 3 3 120 0.000000000
1 3 3 120 0.000000000
1 3 3 120 0.000000000
1 3 3 120 0.000000000
1 3 3 120 0.000000000
1 3 3 120 0.000000000
1 3 3 120 0.000000000
1 3 3 120 0.000000000
1 3 3 120 0.000000000
1 3 3 120 0.000000000
1 3 3 120 0.000000000
1 3 3 120 0.000000000
1 3 3 120 0.000000000
1 3 3 120 0.000000000
1 3 3 120 0.000000000
1 3 3 120 0.000000000
1 3 3 120 0.000000000
1 3 3 120 0.000000000
1 3 3 120 0.000000000
1 3 3 120 0.000000000
1 3 3 120 0.000000000
1 3 3 120 0.000000000
1 3 3 120 0.000000000
1 3 3 120 0.000000000
1 3 3 120 0.000000000
1 3 3 120 0.000000000
1 3 3 120 0.000000000
1 3 3 120 0.000000000
1 3 3 120 0.000000000
1 3 3 120 0.000000000
1 3 3 120 0.000000000
1 3 3 120 0.000000000
1 3 3 120 0.000000000
1 3 3 120 0.000000000
1 3 3 120 0.000000000
1 3 3 120 0.000000000
1 3 3 120 0.000000000
1 3 3 120 0.000000000
1 3 3 120 0.000000000
1 3 3 120 0.000000000
1 3 3 120 0.000000000
1 3 3 120 0.000000000
1 3 3 120 0.000000000
1 3 3 120 0.000000000
1 3 3 120 0.000000000
1 3 3 120 0.000000000
1 3 3 120 0.000000000
1 3 3 120 0.000000000
1 3 3 120 0.000000000
1 3 3 120 0.000000000
1 3 3 120 0.000000000
1 3 3 120 0.000000000
1 3 3 120 0.000000000
1 3 3 120 0.000000000
1 3 3 120 0.000000000
1 3 3 120 0.000000000
1 3 3 120 0.000000000
1 3 3 120 0.000000000
1 3 3 120 0.000000000
1 3 3 120 0.000000000
1 3 3 120 0.000000000
1 3 3 120 0.000000000
1 3 3 120 0.000000000
1 3 3 120 0.000000000
1 3 3 120 0.000000000
1 3 3 120 0.000000000
1 3 3 120 0.000000000
1 3 3 120 0.000000000
1 3 3 120 0.000000000
1 3 3 120 0.000000000
1 3 3 120 0.000000000
1 3 3 120 0.000000000
1 3 3 160 0.000000000
1 3 3 160 0.000000000
1 3 3 160 0.000000000
1 3 3 160 0.000000000
1 3 3 160 0.000000000
1 3 3 160 0.000000000
1 3 3 160 0.000000000
1 3 3 160 0.000000000
1 3 3 160 0.000000000
1 3 3 160 0.000000000
1 3 3 160 0.000000000
1 3 3 160 0.000000000
1 3 3 160 0.000000000
1 3 3 160 0.000000000
1 3 3 160 0.000000000
1 3 3 160 0.000000000
1 3 3 160 0.000000000
1 3 3 160 0.000000000
1 3 3 160 0.000000000
1 3 3 160 0.000000000
1 3 3 160 0.000000000
1 3 3 160 0.000000000
1 3 3 160 0.000000000
1 3 3 160 0.000000000
1 3 3 160 0.000000000
1 3 3 160 0.000000000
1 3 3 160 0.000000000
1 3 3 160 0.000000000
1 3 3 160 0.000000000
1 3 3 160 0.000000000
1 3 3 160 0.000000000
1 3 3 160 0.000000000
1 3 3 160 0.000000000
1 3 3 160 0.000000000
1 3 3 160 0.000000000
1 3 3 160 0.000000000
1 3 3 160 0.000000000
1 3 3 160 0.000000000
1 3 3 160 0.000000000
1 3 3 160 0.000000000
1 3 3 160 0.000000000
1 3 3 160 0.000000000
1 3 3 160 0.000000000
1 3 3 160 0.000000000
1 3 3 160 0.000000000
1 3 3 160 0.000000000
1 3 3 160 0.000000000
1 3 3 160 0.000000000
1 3 3 160 0.000000000
1 3 3 160 0.000000000
1 3 3 160 0.000000000
1 3 3 160 0.000000000
1 3 3 160 0.000000000
1 3 3 160 0.000000000
1 3 3 160 0.000000000
1 3 3 160 0.000000000
1 3 3 160 0.000000000
1 3 3 160 0.000000000
1 3 3 160 0.000000000
1 3 3 160 0.000000000
1 3 3 160 0.000000000
1 3 3 160 0.000000000
1 3 3 160 0.000000000
1 3 3 160 0.000000000
1 3 3 160 0.000000000
1 3 3 160 0.000000000
1 3 3 160 0.000000000
1 3 3 160 0.000000000
1 3 3 160 0.000000000
1 3 3 160 0.000000000
1 3 3 160 0.000000000
1 3 3 160 0.000000000
1 3 3 160 0.000000000
1 3 3 160 0.000000000
1 3 3 160 0.000000000
1 3 3 160 0.000000000
1 3 3 160 0.000000000
1 3 3 160 0.000000000
1 3 3 160 0.000000000
1 3 3 160 0.000000000
1 3 3 160 0.000000000
1 3 3 160 0.000000000
1 3 3 160 0.000000000
1 3 3 160 0.000000000
1 3 3 160 0.000000000
1 3 3 160 0.000000000
1 3 3 160 0.000000000
1 3 3 160 0.000000000
1 3 3 160 0.000000000
1 3 3 160 0.000000000
1 3 3 160 0.000000000
1 3 3 160 0.000000000
1 3 3 160 0.000000000
1 3 3 160 0.000000000
1 3 3 160 0.000000000
1 3 3 160 0.000000000
1 3 3 160 0.000000000
1 3 3 160 0.000000000
1 3 3 160 0.000000000
1 3 3 160 0.000000000
1 3 4  40 0.000000000
1 3 4  40 0.000000000
1 3 4  40 0.047777779
1 3 4  40 0.007777778
1 3 4  40 0.000000000
1 3 4  40 0.000000000
1 3 4  40 0.000000000
1 3 4  40 0.000000000
1 3 4  40 0.000000000
1 3 4  40 0.000000000
1 3 4  40 0.000000000
1 3 4  40 0.000000000
1 3 4  40 0.000000000
1 3 4  40 0.014444444
1 3 4  40 0.008888889
1 3 4  40 0.000000000
1 3 4  40 0.000000000
1 3 4  40 0.000000000
1 3 4  40 0.000000000
1 3 4  40 0.000000000
1 3 4  40 0.011111111
1 3 4  40 0.011111111
1 3 4  40 0.011111111
1 3 4  40 0.000000000
1 3 4  40 0.000000000
1 3 4  40 0.000000000
1 3 4  40 0.003333333
1 3 4  40 0.021111110
1 3 4  40 0.020000000
1 3 4  40 0.000000000
1 3 4  40 0.012222222
1 3 4  40 0.000000000
1 3 4  40 0.022222223
1 3 4  40 0.000000000
1 3 4  40 0.005555556
1 3 4  40 0.000000000
1 3 4  40 0.000000000
1 3 4  40 0.012222222
1 3 4  40 0.000000000
1 3 4  40 0.010000000
1 3 4  40 0.017777778
1 3 4  40 0.000000000
1 3 4  40 0.011111111
1 3 4  40 0.000000000
1 3 4  40 0.000000000
1 3 4  40 0.000000000
1 3 4  40 0.000000000
1 3 4  40 0.000000000
1 3 4  40 0.013333334
1 3 4  40 0.000000000
1 3 4  40 0.000000000
1 3 4  40 0.014444444
1 3 4  40 0.000000000
1 3 4  40 0.000000000
1 3 4  40 0.000000000
1 3 4  40 0.000000000
1 3 4  40 0.000000000
1 3 4  40 0.000000000
1 3 4  40 0.000000000
1 3 4  40 0.000000000
1 3 4  40 0.000000000
1 3 4  40 0.000000000
1 3 4  40 0.002222222
1 3 4  40 0.000000000
1 3 4  40 0.000000000
1 3 4  40 0.000000000
1 3 4  40 0.002222222
1 3 4  40 0.000000000
1 3 4  40 0.005555556
1 3 4  40 0.000000000
1 3 4  40 0.000000000
1 3 4  40 0.000000000
1 3 4  40 0.000000000
1 3 4  40 0.000000000
1 3 4  40 0.000000000
1 3 4  40 0.000000000
1 3 4  40 0.015555556
1 3 4  40 0.000000000
1 3 4  40 0.000000000
1 3 4  40 0.000000000
1 3 4  40 0.000000000
1 3 4  40 0.000000000
1 3 4  40 0.014444444
1 3 4  40 0.000000000
1 3 4  40 0.000000000
1 3 4  40 0.002222222
1 3 4  40 0.000000000
1 3 4  40 0.006666667
1 3 4  40 0.000000000
1 3 4  40 0.005555556
1 3 4  40 0.000000000
1 3 4  40 0.034444444
1 3 4  40 0.000000000
1 3 4  40 0.008888889
1 3 4  40 0.000000000
1 3 4  40 0.000000000
1 3 4  40 0.000000000
1 3 4  40 0.000000000
1 3 4  40 0.000000000
1 3 4  40 0.000000000
1 3 4  80 0.000000000
1 3 4  80 0.000000000
1 3 4  80 0.006666667
1 3 4  80 0.000000000
1 3 4  80 0.000000000
1 3 4  80 0.000000000
1 3 4  80 0.000000000
1 3 4  80 0.000000000
1 3 4  80 0.000000000
1 3 4  80 0.000000000
1 3 4  80 0.000000000
1 3 4  80 0.000000000
1 3 4  80 0.000000000
1 3 4  80 0.000000000
1 3 4  80 0.000000000
1 3 4  80 0.000000000
1 3 4  80 0.000000000
1 3 4  80 0.000000000
1 3 4  80 0.000000000
1 3 4  80 0.000000000
1 3 4  80 0.000000000
1 3 4  80 0.000000000
1 3 4  80 0.000000000
1 3 4  80 0.000000000
1 3 4  80 0.000000000
1 3 4  80 0.000000000
1 3 4  80 0.000000000
1 3 4  80 0.000000000
1 3 4  80 0.000000000
1 3 4  80 0.000000000
1 3 4  80 0.000000000
1 3 4  80 0.000000000
1 3 4  80 0.000000000
1 3 4  80 0.000000000
1 3 4  80 0.000000000
1 3 4  80 0.000000000
1 3 4  80 0.000000000
1 3 4  80 0.000000000
1 3 4  80 0.000000000
1 3 4  80 0.000000000
1 3 4  80 0.000000000
1 3 4  80 0.000000000
1 3 4  80 0.000000000
1 3 4  80 0.000000000
1 3 4  80 0.000000000
1 3 4  80 0.000000000
1 3 4  80 0.000000000
1 3 4  80 0.000000000
1 3 4  80 0.000000000
1 3 4  80 0.000000000
1 3 4  80 0.000000000
1 3 4  80 0.021111110
1 3 4  80 0.000000000
1 3 4  80 0.000000000
1 3 4  80 0.000000000
1 3 4  80 0.000000000
1 3 4  80 0.000000000
1 3 4  80 0.000000000
1 3 4  80 0.000000000
1 3 4  80 0.000000000
1 3 4  80 0.000000000
1 3 4  80 0.000000000
1 3 4  80 0.000000000
1 3 4  80 0.000000000
1 3 4  80 0.000000000
1 3 4  80 0.000000000
1 3 4  80 0.000000000
1 3 4  80 0.000000000
1 3 4  80 0.000000000
1 3 4  80 0.000000000
1 3 4  80 0.000000000
1 3 4  80 0.000000000
1 3 4  80 0.000000000
1 3 4  80 0.000000000
1 3 4  80 0.000000000
1 3 4  80 0.000000000
1 3 4  80 0.000000000
1 3 4  80 0.000000000
1 3 4  80 0.000000000
1 3 4  80 0.000000000
1 3 4  80 0.000000000
1 3 4  80 0.000000000
1 3 4  80 0.000000000
1 3 4  80 0.000000000
1 3 4  80 0.000000000
1 3 4  80 0.000000000
1 3 4  80 0.000000000
1 3 4  80 0.000000000
1 3 4  80 0.000000000
1 3 4  80 0.000000000
1 3 4  80 0.000000000
1 3 4  80 0.002222222
1 3 4  80 0.000000000
1 3 4  80 0.000000000
1 3 4  80 0.000000000
1 3 4  80 0.000000000
1 3 4  80 0.000000000
1 3 4  80 0.000000000
1 3 4  80 0.000000000
1 3 4  80 0.000000000
1 3 4 120 0.000000000
1 3 4 120 0.000000000
1 3 4 120 0.000000000
1 3 4 120 0.000000000
1 3 4 120 0.000000000
1 3 4 120 0.000000000
1 3 4 120 0.000000000
1 3 4 120 0.000000000
1 3 4 120 0.000000000
1 3 4 120 0.000000000
1 3 4 120 0.000000000
1 3 4 120 0.000000000
1 3 4 120 0.000000000
1 3 4 120 0.000000000
1 3 4 120 0.000000000
1 3 4 120 0.000000000
1 3 4 120 0.000000000
1 3 4 120 0.000000000
1 3 4 120 0.000000000
1 3 4 120 0.000000000
1 3 4 120 0.000000000
1 3 4 120 0.000000000
1 3 4 120 0.000000000
1 3 4 120 0.000000000
1 3 4 120 0.000000000
1 3 4 120 0.000000000
1 3 4 120 0.000000000
1 3 4 120 0.000000000
1 3 4 120 0.000000000
1 3 4 120 0.000000000
1 3 4 120 0.000000000
1 3 4 120 0.000000000
1 3 4 120 0.000000000
1 3 4 120 0.000000000
1 3 4 120 0.000000000
1 3 4 120 0.000000000
1 3 4 120 0.000000000
1 3 4 120 0.000000000
1 3 4 120 0.000000000
1 3 4 120 0.000000000
1 3 4 120 0.000000000
1 3 4 120 0.000000000
1 3 4 120 0.000000000
1 3 4 120 0.000000000
1 3 4 120 0.000000000
1 3 4 120 0.000000000
1 3 4 120 0.000000000
1 3 4 120 0.000000000
1 3 4 120 0.000000000
1 3 4 120 0.000000000
1 3 4 120 0.000000000
1 3 4 120 0.000000000
1 3 4 120 0.000000000
1 3 4 120 0.000000000
1 3 4 120 0.000000000
1 3 4 120 0.000000000
1 3 4 120 0.000000000
1 3 4 120 0.000000000
1 3 4 120 0.000000000
1 3 4 120 0.000000000
1 3 4 120 0.000000000
1 3 4 120 0.000000000
1 3 4 120 0.000000000
1 3 4 120 0.000000000
1 3 4 120 0.000000000
1 3 4 120 0.000000000
1 3 4 120 0.000000000
1 3 4 120 0.000000000
1 3 4 120 0.000000000
1 3 4 120 0.000000000
1 3 4 120 0.000000000
1 3 4 120 0.000000000
1 3 4 120 0.000000000
1 3 4 120 0.000000000
1 3 4 120 0.000000000
1 3 4 120 0.000000000
1 3 4 120 0.000000000
1 3 4 120 0.000000000
1 3 4 120 0.000000000
1 3 4 120 0.000000000
1 3 4 120 0.000000000
1 3 4 120 0.000000000
1 3 4 120 0.000000000
1 3 4 120 0.000000000
1 3 4 120 0.000000000
1 3 4 120 0.000000000
1 3 4 120 0.000000000
1 3 4 120 0.000000000
1 3 4 120 0.000000000
1 3 4 120 0.000000000
1 3 4 120 0.000000000
1 3 4 120 0.000000000
1 3 4 120 0.000000000
1 3 4 120 0.000000000
1 3 4 120 0.000000000
1 3 4 120 0.000000000
1 3 4 120 0.000000000
1 3 4 120 0.000000000
1 3 4 120 0.000000000
1 3 4 120 0.000000000
1 3 4 160 0.000000000
1 3 4 160 0.000000000
1 3 4 160 0.000000000
1 3 4 160 0.000000000
1 3 4 160 0.000000000
1 3 4 160 0.000000000
1 3 4 160 0.000000000
1 3 4 160 0.000000000
1 3 4 160 0.000000000
1 3 4 160 0.000000000
1 3 4 160 0.000000000
1 3 4 160 0.000000000
1 3 4 160 0.000000000
1 3 4 160 0.000000000
1 3 4 160 0.000000000
1 3 4 160 0.000000000
1 3 4 160 0.000000000
1 3 4 160 0.000000000
1 3 4 160 0.000000000
1 3 4 160 0.000000000
1 3 4 160 0.000000000
1 3 4 160 0.000000000
1 3 4 160 0.000000000
1 3 4 160 0.000000000
1 3 4 160 0.000000000
1 3 4 160 0.000000000
1 3 4 160 0.000000000
1 3 4 160 0.000000000
1 3 4 160 0.000000000
1 3 4 160 0.000000000
1 3 4 160 0.000000000
1 3 4 160 0.000000000
1 3 4 160 0.000000000
1 3 4 160 0.000000000
1 3 4 160 0.000000000
1 3 4 160 0.000000000
1 3 4 160 0.000000000
1 3 4 160 0.000000000
1 3 4 160 0.000000000
1 3 4 160 0.000000000
1 3 4 160 0.000000000
1 3 4 160 0.000000000
1 3 4 160 0.000000000
1 3 4 160 0.000000000
1 3 4 160 0.000000000
1 3 4 160 0.000000000
1 3 4 160 0.000000000
1 3 4 160 0.000000000
1 3 4 160 0.000000000
1 3 4 160 0.000000000
1 3 4 160 0.000000000
1 3 4 160 0.000000000
1 3 4 160 0.000000000
1 3 4 160 0.000000000
1 3 4 160 0.000000000
1 3 4 160 0.000000000
1 3 4 160 0.000000000
1 3 4 160 0.000000000
1 3 4 160 0.000000000
1 3 4 160 0.000000000
1 3 4 160 0.000000000
1 3 4 160 0.000000000
1 3 4 160 0.000000000
1 3 4 160 0.000000000
1 3 4 160 0.000000000
1 3 4 160 0.000000000
1 3 4 160 0.000000000
1 3 4 160 0.000000000
1 3 4 160 0.000000000
1 3 4 160 0.000000000
1 3 4 160 0.000000000
1 3 4 160 0.000000000
1 3 4 160 0.000000000
1 3 4 160 0.000000000
1 3 4 160 0.000000000
1 3 4 160 0.000000000
1 3 4 160 0.000000000
1 3 4 160 0.000000000
1 3 4 160 0.000000000
1 3 4 160 0.000000000
1 3 4 160 0.000000000
1 3 4 160 0.000000000
1 3 4 160 0.000000000
1 3 4 160 0.000000000
1 3 4 160 0.000000000
1 3 4 160 0.000000000
1 3 4 160 0.000000000
1 3 4 160 0.000000000
1 3 4 160 0.000000000
1 3 4 160 0.000000000
1 3 4 160 0.000000000
1 3 4 160 0.000000000
1 3 4 160 0.000000000
1 3 4 160 0.000000000
1 3 4 160 0.000000000
1 3 4 160 0.000000000
1 3 4 160 0.000000000
1 3 4 160 0.000000000
1 3 4 160 0.000000000
1 3 4 160 0.000000000
1 3 5  40 0.406666666
1 3 5  40 0.550000012
1 3 5  40 0.296666652
1 3 5  40 0.431111097
1 3 5  40 0.373333335
1 3 5  40 0.395555556
1 3 5  40 0.373333335
1 3 5  40 0.346666664
1 3 5  40 0.402222216
1 3 5  40 0.231111109
1 3 5  40 0.330000013
1 3 5  40 0.379999995
1 3 5  40 0.368888885
1 3 5  40 0.261111110
1 3 5  40 0.393333346
1 3 5  40 0.432222217
1 3 5  40 0.289999992
1 3 5  40 0.370000005
1 3 5  40 0.434444457
1 3 5  40 0.345555544
1 3 5  40 0.378888875
1 3 5  40 0.352222234
1 3 5  40 0.197777778
1 3 5  40 0.457777768
1 3 5  40 0.253333330
1 3 5  40 0.417777777
1 3 5  40 0.473333329
1 3 5  40 0.336666673
1 3 5  40 0.364444435
1 3 5  40 0.376666665
1 3 5  40 0.311111122
1 3 5  40 0.356666654
1 3 5  40 0.365555555
1 3 5  40 0.360000014
1 3 5  40 0.381111115
1 3 5  40 0.317777783
1 3 5  40 0.462222219
1 3 5  40 0.461111099
1 3 5  40 0.368888885
1 3 5  40 0.481111109
1 3 5  40 0.434444457
1 3 5  40 0.478888899
1 3 5  40 0.303333342
1 3 5  40 0.431111097
1 3 5  40 0.441111118
1 3 5  40 0.287777781
1 3 5  40 0.441111118
1 3 5  40 0.553333342
1 3 5  40 0.424444437
1 3 5  40 0.419999987
1 3 5  40 0.545555532
1 3 5  40 0.272222221
1 3 5  40 0.356666654
1 3 5  40 0.337777764
1 3 5  40 0.375555545
1 3 5  40 0.358888894
1 3 5  40 0.330000013
1 3 5  40 0.454444438
1 3 5  40 0.414444447
1 3 5  40 0.415555567
1 3 5  40 0.319999993
1 3 5  40 0.397777766
1 3 5  40 0.366666675
1 3 5  40 0.214444444
1 3 5  40 0.540000021
1 3 5  40 0.315555543
1 3 5  40 0.311111122
1 3 5  40 0.417777777
1 3 5  40 0.448888898
1 3 5  40 0.482222229
1 3 5  40 0.332222223
1 3 5  40 0.382222235
1 3 5  40 0.454444438
1 3 5  40 0.281111121
1 3 5  40 0.395555556
1 3 5  40 0.449999988
1 3 5  40 0.322222233
1 3 5  40 0.452222228
1 3 5  40 0.431111097
1 3 5  40 0.424444437
1 3 5  40 0.409999996
1 3 5  40 0.326666653
1 3 5  40 0.358888894
1 3 5  40 0.413333327
1 3 5  40 0.486666679
1 3 5  40 0.405555546
1 3 5  40 0.333333343
1 3 5  40 0.337777764
1 3 5  40 0.398888886
1 3 5  40 0.460000008
1 3 5  40 0.425555557
1 3 5  40 0.364444435
1 3 5  40 0.347777784
1 3 5  40 0.481111109
1 3 5  40 0.356666654
1 3 5  40 0.363333344
1 3 5  40 0.317777783
1 3 5  40 0.451111108
1 3 5  40 0.479999989
1 3 5  40 0.372222215
1 3 5  80 0.563333333
1 3 5  80 0.572222233
1 3 5  80 0.465555549
1 3 5  80 0.412222236
1 3 5  80 0.500000000
1 3 5  80 0.591111124
1 3 5  80 0.461111099
1 3 5  80 0.505555570
1 3 5  80 0.596666694
1 3 5  80 0.338888884
1 3 5  80 0.535555542
1 3 5  80 0.478888899
1 3 5  80 0.517777801
1 3 5  80 0.387777776
1 3 5  80 0.543333352
1 3 5  80 0.546666682
1 3 5  80 0.563333333
1 3 5  80 0.469999999
1 3 5  80 0.568888903
1 3 5  80 0.403333336
1 3 5  80 0.498888880
1 3 5  80 0.456666678
1 3 5  80 0.270000011
1 3 5  80 0.495555550
1 3 5  80 0.392222226
1 3 5  80 0.540000021
1 3 5  80 0.576666653
1 3 5  80 0.503333330
1 3 5  80 0.478888899
1 3 5  80 0.464444458
1 3 5  80 0.515555561
1 3 5  80 0.425555557
1 3 5  80 0.494444430
1 3 5  80 0.492222220
1 3 5  80 0.474444449
1 3 5  80 0.415555567
1 3 5  80 0.515555561
1 3 5  80 0.600000024
1 3 5  80 0.569999993
1 3 5  80 0.438888878
1 3 5  80 0.456666678
1 3 5  80 0.553333342
1 3 5  80 0.490000010
1 3 5  80 0.528888881
1 3 5  80 0.455555558
1 3 5  80 0.374444455
1 3 5  80 0.455555558
1 3 5  80 0.515555561
1 3 5  80 0.588888884
1 3 5  80 0.560000002
1 3 5  80 0.507777750
1 3 5  80 0.319999993
1 3 5  80 0.542222202
1 3 5  80 0.498888880
1 3 5  80 0.550000012
1 3 5  80 0.526666641
1 3 5  80 0.514444470
1 3 5  80 0.478888899
1 3 5  80 0.486666679
1 3 5  80 0.525555551
1 3 5  80 0.406666666
1 3 5  80 0.552222252
1 3 5  80 0.512222230
1 3 5  80 0.354444444
1 3 5  80 0.698888898
1 3 5  80 0.444444448
1 3 5  80 0.437777787
1 3 5  80 0.428888887
1 3 5  80 0.568888903
1 3 5  80 0.602222204
1 3 5  80 0.467777789
1 3 5  80 0.466666669
1 3 5  80 0.424444437
1 3 5  80 0.454444438
1 3 5  80 0.502222240
1 3 5  80 0.497777790
1 3 5  80 0.552222252
1 3 5  80 0.476666659
1 3 5  80 0.538888872
1 3 5  80 0.512222230
1 3 5  80 0.458888888
1 3 5  80 0.416666657
1 3 5  80 0.469999999
1 3 5  80 0.396666676
1 3 5  80 0.643333316
1 3 5  80 0.451111108
1 3 5  80 0.466666669
1 3 5  80 0.494444430
1 3 5  80 0.507777750
1 3 5  80 0.474444449
1 3 5  80 0.474444449
1 3 5  80 0.375555545
1 3 5  80 0.442222208
1 3 5  80 0.540000021
1 3 5  80 0.452222228
1 3 5  80 0.500000000
1 3 5  80 0.578888893
1 3 5  80 0.466666669
1 3 5  80 0.547777772
1 3 5  80 0.596666694
1 3 5 120 0.533333361
1 3 5 120 0.677777767
1 3 5 120 0.604444444
1 3 5 120 0.579999983
1 3 5 120 0.478888899
1 3 5 120 0.551111102
1 3 5 120 0.451111108
1 3 5 120 0.469999999
1 3 5 120 0.595555544
1 3 5 120 0.558888912
1 3 5 120 0.576666653
1 3 5 120 0.632222235
1 3 5 120 0.545555532
1 3 5 120 0.451111108
1 3 5 120 0.544444442
1 3 5 120 0.605555534
1 3 5 120 0.585555553
1 3 5 120 0.618888915
1 3 5 120 0.562222242
1 3 5 120 0.601111114
1 3 5 120 0.516666651
1 3 5 120 0.485555559
1 3 5 120 0.446666658
1 3 5 120 0.524444461
1 3 5 120 0.496666670
1 3 5 120 0.531111121
1 3 5 120 0.556666672
1 3 5 120 0.545555532
1 3 5 120 0.564444423
1 3 5 120 0.589999974
1 3 5 120 0.618888915
1 3 5 120 0.533333361
1 3 5 120 0.532222211
1 3 5 120 0.593333304
1 3 5 120 0.600000024
1 3 5 120 0.548888862
1 3 5 120 0.512222230
1 3 5 120 0.554444432
1 3 5 120 0.686666667
1 3 5 120 0.553333342
1 3 5 120 0.426666677
1 3 5 120 0.578888893
1 3 5 120 0.614444435
1 3 5 120 0.617777765
1 3 5 120 0.578888893
1 3 5 120 0.432222217
1 3 5 120 0.643333316
1 3 5 120 0.525555551
1 3 5 120 0.572222233
1 3 5 120 0.550000012
1 3 5 120 0.567777753
1 3 5 120 0.495555550
1 3 5 120 0.584444463
1 3 5 120 0.632222235
1 3 5 120 0.492222220
1 3 5 120 0.614444435
1 3 5 120 0.606666684
1 3 5 120 0.491111100
1 3 5 120 0.478888899
1 3 5 120 0.493333340
1 3 5 120 0.600000024
1 3 5 120 0.494444430
1 3 5 120 0.494444430
1 3 5 120 0.461111099
1 3 5 120 0.552222252
1 3 5 120 0.523333311
1 3 5 120 0.558888912
1 3 5 120 0.516666651
1 3 5 120 0.568888903
1 3 5 120 0.556666672
1 3 5 120 0.592222214
1 3 5 120 0.564444423
1 3 5 120 0.509999990
1 3 5 120 0.408888876
1 3 5 120 0.541111112
1 3 5 120 0.525555551
1 3 5 120 0.541111112
1 3 5 120 0.555555582
1 3 5 120 0.602222204
1 3 5 120 0.562222242
1 3 5 120 0.486666679
1 3 5 120 0.568888903
1 3 5 120 0.487777770
1 3 5 120 0.498888880
1 3 5 120 0.653333306
1 3 5 120 0.567777753
1 3 5 120 0.531111121
1 3 5 120 0.503333330
1 3 5 120 0.546666682
1 3 5 120 0.564444423
1 3 5 120 0.596666694
1 3 5 120 0.451111108
1 3 5 120 0.569999993
1 3 5 120 0.603333354
1 3 5 120 0.592222214
1 3 5 120 0.541111112
1 3 5 120 0.555555582
1 3 5 120 0.408888876
1 3 5 120 0.577777803
1 3 5 120 0.558888912
1 3 5 160 0.479999989
1 3 5 160 0.611111104
1 3 5 160 0.569999993
1 3 5 160 0.577777803
1 3 5 160 0.509999990
1 3 5 160 0.616666675
1 3 5 160 0.602222204
1 3 5 160 0.581111133
1 3 5 160 0.636666656
1 3 5 160 0.577777803
1 3 5 160 0.550000012
1 3 5 160 0.517777801
1 3 5 160 0.575555563
1 3 5 160 0.431111097
1 3 5 160 0.591111124
1 3 5 160 0.521111131
1 3 5 160 0.487777770
1 3 5 160 0.496666670
1 3 5 160 0.608888865
1 3 5 160 0.647777796
1 3 5 160 0.552222252
1 3 5 160 0.557777762
1 3 5 160 0.545555532
1 3 5 160 0.595555544
1 3 5 160 0.550000012
1 3 5 160 0.550000012
1 3 5 160 0.576666653
1 3 5 160 0.519999981
1 3 5 160 0.608888865
1 3 5 160 0.636666656
1 3 5 160 0.543333352
1 3 5 160 0.496666670
1 3 5 160 0.506666660
1 3 5 160 0.531111121
1 3 5 160 0.556666672
1 3 5 160 0.538888872
1 3 5 160 0.564444423
1 3 5 160 0.513333321
1 3 5 160 0.657777786
1 3 5 160 0.553333342
1 3 5 160 0.526666641
1 3 5 160 0.605555534
1 3 5 160 0.548888862
1 3 5 160 0.621111095
1 3 5 160 0.543333352
1 3 5 160 0.507777750
1 3 5 160 0.602222204
1 3 5 160 0.612222195
1 3 5 160 0.583333313
1 3 5 160 0.551111102
1 3 5 160 0.537777781
1 3 5 160 0.553333342
1 3 5 160 0.562222242
1 3 5 160 0.562222242
1 3 5 160 0.443333328
1 3 5 160 0.627777755
1 3 5 160 0.523333311
1 3 5 160 0.576666653
1 3 5 160 0.676666677
1 3 5 160 0.479999989
1 3 5 160 0.551111102
1 3 5 160 0.538888872
1 3 5 160 0.498888880
1 3 5 160 0.566666663
1 3 5 160 0.500000000
1 3 5 160 0.446666658
1 3 5 160 0.588888884
1 3 5 160 0.615555584
1 3 5 160 0.576666653
1 3 5 160 0.587777793
1 3 5 160 0.654444456
1 3 5 160 0.543333352
1 3 5 160 0.481111109
1 3 5 160 0.542222202
1 3 5 160 0.460000008
1 3 5 160 0.545555532
1 3 5 160 0.568888903
1 3 5 160 0.573333323
1 3 5 160 0.596666694
1 3 5 160 0.441111118
1 3 5 160 0.397777766
1 3 5 160 0.578888893
1 3 5 160 0.560000002
1 3 5 160 0.469999999
1 3 5 160 0.554444432
1 3 5 160 0.603333354
1 3 5 160 0.457777768
1 3 5 160 0.652222216
1 3 5 160 0.547777772
1 3 5 160 0.554444432
1 3 5 160 0.546666682
1 3 5 160 0.515555561
1 3 5 160 0.529999971
1 3 5 160 0.603333354
1 3 5 160 0.505555570
1 3 5 160 0.616666675
1 3 5 160 0.565555573
1 3 5 160 0.603333354
1 3 5 160 0.593333304
1 3 5 160 0.534444451
1 3 6  40 1.000000000
1 3 6  40 1.000000000
1 3 6  40 1.000000000
1 3 6  40 1.000000000
1 3 6  40 1.000000000
1 3 6  40 1.000000000
1 3 6  40 0.998888910
1 3 6  40 0.997777760
1 3 6  40 0.992222250
1 3 6  40 0.995555580
1 3 6  40 1.000000000
1 3 6  40 0.997777760
1 3 6  40 0.997777760
1 3 6  40 0.996666670
1 3 6  40 1.000000000
1 3 6  40 0.996666670
1 3 6  40 0.998888910
1 3 6  40 0.998888910
1 3 6  40 0.996666670
1 3 6  40 1.000000000
1 3 6  40 0.996666670
1 3 6  40 0.996666670
1 3 6  40 1.000000000
1 3 6  40 0.997777760
1 3 6  40 1.000000000
1 3 6  40 1.000000000
1 3 6  40 0.998888910
1 3 6  40 0.990000010
1 3 6  40 0.997777760
1 3 6  40 0.997777760
1 3 6  40 1.000000000
1 3 6  40 1.000000000
1 3 6  40 0.994444430
1 3 6  40 0.998888910
1 3 6  40 0.997777760
1 3 6  40 1.000000000
1 3 6  40 1.000000000
1 3 6  40 0.997777760
1 3 6  40 1.000000000
1 3 6  40 1.000000000
1 3 6  40 1.000000000
1 3 6  40 0.998888910
1 3 6  40 1.000000000
1 3 6  40 1.000000000
1 3 6  40 1.000000000
1 3 6  40 1.000000000
1 3 6  40 0.997777760
1 3 6  40 1.000000000
1 3 6  40 1.000000000
1 3 6  40 0.998888910
1 3 6  40 0.998888910
1 3 6  40 1.000000000
1 3 6  40 0.997777760
1 3 6  40 1.000000000
1 3 6  40 0.995555580
1 3 6  40 0.996666670
1 3 6  40 0.997777760
1 3 6  40 1.000000000
1 3 6  40 1.000000000
1 3 6  40 1.000000000
1 3 6  40 0.998888910
1 3 6  40 0.996666670
1 3 6  40 1.000000000
1 3 6  40 1.000000000
1 3 6  40 0.993333340
1 3 6  40 1.000000000
1 3 6  40 1.000000000
1 3 6  40 0.996666670
1 3 6  40 0.998888910
1 3 6  40 0.997777760
1 3 6  40 1.000000000
1 3 6  40 1.000000000
1 3 6  40 1.000000000
1 3 6  40 0.997777760
1 3 6  40 1.000000000
1 3 6  40 1.000000000
1 3 6  40 1.000000000
1 3 6  40 0.993333340
1 3 6  40 0.993333340
1 3 6  40 1.000000000
1 3 6  40 1.000000000
1 3 6  40 1.000000000
1 3 6  40 0.997777760
1 3 6  40 1.000000000
1 3 6  40 0.998888910
1 3 6  40 0.998888910
1 3 6  40 0.997777760
1 3 6  40 1.000000000
1 3 6  40 0.998888910
1 3 6  40 0.997777760
1 3 6  40 0.997777760
1 3 6  40 1.000000000
1 3 6  40 0.990000010
1 3 6  40 1.000000000
1 3 6  40 1.000000000
1 3 6  40 0.995555580
1 3 6  40 0.998888910
1 3 6  40 1.000000000
1 3 6  40 1.000000000
1 3 6  40 1.000000000
1 3 6  80 1.000000000
1 3 6  80 1.000000000
1 3 6  80 1.000000000
1 3 6  80 1.000000000
1 3 6  80 1.000000000
1 3 6  80 1.000000000
1 3 6  80 1.000000000
1 3 6  80 1.000000000
1 3 6  80 1.000000000
1 3 6  80 1.000000000
1 3 6  80 1.000000000
1 3 6  80 1.000000000
1 3 6  80 1.000000000
1 3 6  80 1.000000000
1 3 6  80 1.000000000
1 3 6  80 1.000000000
1 3 6  80 1.000000000
1 3 6  80 1.000000000
1 3 6  80 1.000000000
1 3 6  80 1.000000000
1 3 6  80 1.000000000
1 3 6  80 1.000000000
1 3 6  80 1.000000000
1 3 6  80 1.000000000
1 3 6  80 1.000000000
1 3 6  80 1.000000000
1 3 6  80 1.000000000
1 3 6  80 1.000000000
1 3 6  80 1.000000000
1 3 6  80 1.000000000
1 3 6  80 1.000000000
1 3 6  80 1.000000000
1 3 6  80 1.000000000
1 3 6  80 1.000000000
1 3 6  80 1.000000000
1 3 6  80 1.000000000
1 3 6  80 1.000000000
1 3 6  80 1.000000000
1 3 6  80 1.000000000
1 3 6  80 1.000000000
1 3 6  80 1.000000000
1 3 6  80 1.000000000
1 3 6  80 1.000000000
1 3 6  80 1.000000000
1 3 6  80 1.000000000
1 3 6  80 1.000000000
1 3 6  80 1.000000000
1 3 6  80 1.000000000
1 3 6  80 1.000000000
1 3 6  80 1.000000000
1 3 6  80 1.000000000
1 3 6  80 1.000000000
1 3 6  80 1.000000000
1 3 6  80 1.000000000
1 3 6  80 1.000000000
1 3 6  80 1.000000000
1 3 6  80 1.000000000
1 3 6  80 1.000000000
1 3 6  80 1.000000000
1 3 6  80 1.000000000
1 3 6  80 1.000000000
1 3 6  80 1.000000000
1 3 6  80 1.000000000
1 3 6  80 1.000000000
1 3 6  80 1.000000000
1 3 6  80 1.000000000
1 3 6  80 1.000000000
1 3 6  80 1.000000000
1 3 6  80 1.000000000
1 3 6  80 1.000000000
1 3 6  80 1.000000000
1 3 6  80 1.000000000
1 3 6  80 1.000000000
1 3 6  80 1.000000000
1 3 6  80 1.000000000
1 3 6  80 1.000000000
1 3 6  80 1.000000000
1 3 6  80 1.000000000
1 3 6  80 1.000000000
1 3 6  80 1.000000000
1 3 6  80 1.000000000
1 3 6  80 1.000000000
1 3 6  80 1.000000000
1 3 6  80 1.000000000
1 3 6  80 1.000000000
1 3 6  80 1.000000000
1 3 6  80 1.000000000
1 3 6  80 1.000000000
1 3 6  80 1.000000000
1 3 6  80 1.000000000
1 3 6  80 1.000000000
1 3 6  80 1.000000000
1 3 6  80 1.000000000
1 3 6  80 1.000000000
1 3 6  80 1.000000000
1 3 6  80 1.000000000
1 3 6  80 1.000000000
1 3 6  80 1.000000000
1 3 6  80 1.000000000
1 3 6  80 1.000000000
1 3 6 120 1.000000000
1 3 6 120 1.000000000
1 3 6 120 1.000000000
1 3 6 120 1.000000000
1 3 6 120 1.000000000
1 3 6 120 1.000000000
1 3 6 120 1.000000000
1 3 6 120 1.000000000
1 3 6 120 1.000000000
1 3 6 120 1.000000000
1 3 6 120 1.000000000
1 3 6 120 1.000000000
1 3 6 120 1.000000000
1 3 6 120 1.000000000
1 3 6 120 1.000000000
1 3 6 120 1.000000000
1 3 6 120 1.000000000
1 3 6 120 1.000000000
1 3 6 120 1.000000000
1 3 6 120 1.000000000
1 3 6 120 1.000000000
1 3 6 120 1.000000000
1 3 6 120 1.000000000
1 3 6 120 1.000000000
1 3 6 120 1.000000000
1 3 6 120 1.000000000
1 3 6 120 1.000000000
1 3 6 120 1.000000000
1 3 6 120 1.000000000
1 3 6 120 1.000000000
1 3 6 120 1.000000000
1 3 6 120 1.000000000
1 3 6 120 1.000000000
1 3 6 120 1.000000000
1 3 6 120 1.000000000
1 3 6 120 1.000000000
1 3 6 120 1.000000000
1 3 6 120 1.000000000
1 3 6 120 1.000000000
1 3 6 120 1.000000000
1 3 6 120 1.000000000
1 3 6 120 1.000000000
1 3 6 120 1.000000000
1 3 6 120 1.000000000
1 3 6 120 1.000000000
1 3 6 120 1.000000000
1 3 6 120 1.000000000
1 3 6 120 1.000000000
1 3 6 120 1.000000000
1 3 6 120 1.000000000
1 3 6 120 1.000000000
1 3 6 120 1.000000000
1 3 6 120 1.000000000
1 3 6 120 1.000000000
1 3 6 120 1.000000000
1 3 6 120 1.000000000
1 3 6 120 1.000000000
1 3 6 120 1.000000000
1 3 6 120 1.000000000
1 3 6 120 1.000000000
1 3 6 120 1.000000000
1 3 6 120 1.000000000
1 3 6 120 1.000000000
1 3 6 120 1.000000000
1 3 6 120 1.000000000
1 3 6 120 1.000000000
1 3 6 120 1.000000000
1 3 6 120 1.000000000
1 3 6 120 1.000000000
1 3 6 120 1.000000000
1 3 6 120 1.000000000
1 3 6 120 1.000000000
1 3 6 120 1.000000000
1 3 6 120 1.000000000
1 3 6 120 1.000000000
1 3 6 120 1.000000000
1 3 6 120 1.000000000
1 3 6 120 1.000000000
1 3 6 120 1.000000000
1 3 6 120 1.000000000
1 3 6 120 1.000000000
1 3 6 120 1.000000000
1 3 6 120 1.000000000
1 3 6 120 1.000000000
1 3 6 120 1.000000000
1 3 6 120 1.000000000
1 3 6 120 1.000000000
1 3 6 120 1.000000000
1 3 6 120 1.000000000
1 3 6 120 1.000000000
1 3 6 120 1.000000000
1 3 6 120 1.000000000
1 3 6 120 1.000000000
1 3 6 120 1.000000000
1 3 6 120 1.000000000
1 3 6 120 1.000000000
1 3 6 120 1.000000000
1 3 6 120 1.000000000
1 3 6 120 1.000000000
1 3 6 120 1.000000000
1 3 6 160 1.000000000
1 3 6 160 1.000000000
1 3 6 160 1.000000000
1 3 6 160 1.000000000
1 3 6 160 1.000000000
1 3 6 160 1.000000000
1 3 6 160 1.000000000
1 3 6 160 1.000000000
1 3 6 160 1.000000000
1 3 6 160 1.000000000
1 3 6 160 1.000000000
1 3 6 160 1.000000000
1 3 6 160 1.000000000
1 3 6 160 1.000000000
1 3 6 160 1.000000000
1 3 6 160 1.000000000
1 3 6 160 1.000000000
1 3 6 160 1.000000000
1 3 6 160 1.000000000
1 3 6 160 1.000000000
1 3 6 160 1.000000000
1 3 6 160 1.000000000
1 3 6 160 1.000000000
1 3 6 160 1.000000000
1 3 6 160 1.000000000
1 3 6 160 1.000000000
1 3 6 160 1.000000000
1 3 6 160 1.000000000
1 3 6 160 1.000000000
1 3 6 160 1.000000000
1 3 6 160 1.000000000
1 3 6 160 1.000000000
1 3 6 160 1.000000000
1 3 6 160 1.000000000
1 3 6 160 1.000000000
1 3 6 160 1.000000000
1 3 6 160 1.000000000
1 3 6 160 1.000000000
1 3 6 160 1.000000000
1 3 6 160 1.000000000
1 3 6 160 1.000000000
1 3 6 160 1.000000000
1 3 6 160 1.000000000
1 3 6 160 1.000000000
1 3 6 160 1.000000000
1 3 6 160 1.000000000
1 3 6 160 1.000000000
1 3 6 160 1.000000000
1 3 6 160 1.000000000
1 3 6 160 1.000000000
1 3 6 160 1.000000000
1 3 6 160 1.000000000
1 3 6 160 1.000000000
1 3 6 160 1.000000000
1 3 6 160 1.000000000
1 3 6 160 1.000000000
1 3 6 160 1.000000000
1 3 6 160 1.000000000
1 3 6 160 1.000000000
1 3 6 160 1.000000000
1 3 6 160 1.000000000
1 3 6 160 1.000000000
1 3 6 160 1.000000000
1 3 6 160 1.000000000
1 3 6 160 1.000000000
1 3 6 160 1.000000000
1 3 6 160 1.000000000
1 3 6 160 1.000000000
1 3 6 160 1.000000000
1 3 6 160 1.000000000
1 3 6 160 1.000000000
1 3 6 160 1.000000000
1 3 6 160 1.000000000
1 3 6 160 1.000000000
1 3 6 160 1.000000000
1 3 6 160 1.000000000
1 3 6 160 1.000000000
1 3 6 160 1.000000000
1 3 6 160 1.000000000
1 3 6 160 1.000000000
1 3 6 160 1.000000000
1 3 6 160 1.000000000
1 3 6 160 1.000000000
1 3 6 160 1.000000000
1 3 6 160 1.000000000
1 3 6 160 1.000000000
1 3 6 160 1.000000000
1 3 6 160 1.000000000
1 3 6 160 1.000000000
1 3 6 160 1.000000000
1 3 6 160 1.000000000
1 3 6 160 1.000000000
1 3 6 160 1.000000000
1 3 6 160 1.000000000
1 3 6 160 1.000000000
1 3 6 160 1.000000000
1 3 6 160 1.000000000
1 3 6 160 1.000000000
1 3 6 160 1.000000000
1 3 6 160 1.000000000
1 3 7  40 1.000000000
1 3 7  40 1.000000000
1 3 7  40 0.994444430
1 3 7  40 1.000000000
1 3 7  40 1.000000000
1 3 7  40 0.997777760
1 3 7  40 0.995555580
1 3 7  40 0.997777760
1 3 7  40 0.991111100
1 3 7  40 1.000000000
1 3 7  40 0.997777760
1 3 7  40 0.996666670
1 3 7  40 1.000000000
1 3 7  40 1.000000000
1 3 7  40 0.993333340
1 3 7  40 1.000000000
1 3 7  40 0.997777760
1 3 7  40 0.996666670
1 3 7  40 1.000000000
1 3 7  40 1.000000000
1 3 7  40 0.997777760
1 3 7  40 0.994444430
1 3 7  40 0.994444430
1 3 7  40 1.000000000
1 3 7  40 1.000000000
1 3 7  40 1.000000000
1 3 7  40 1.000000000
1 3 7  40 1.000000000
1 3 7  40 0.992222250
1 3 7  40 1.000000000
1 3 7  40 1.000000000
1 3 7  40 1.000000000
1 3 7  40 0.998888910
1 3 7  40 1.000000000
1 3 7  40 1.000000000
1 3 7  40 1.000000000
1 3 7  40 0.998888910
1 3 7  40 1.000000000
1 3 7  40 1.000000000
1 3 7  40 0.998888910
1 3 7  40 1.000000000
1 3 7  40 1.000000000
1 3 7  40 1.000000000
1 3 7  40 0.998888910
1 3 7  40 1.000000000
1 3 7  40 0.997777760
1 3 7  40 1.000000000
1 3 7  40 1.000000000
1 3 7  40 1.000000000
1 3 7  40 0.997777760
1 3 7  40 0.992222250
1 3 7  40 0.996666670
1 3 7  40 1.000000000
1 3 7  40 1.000000000
1 3 7  40 0.997777760
1 3 7  40 1.000000000
1 3 7  40 0.988888860
1 3 7  40 1.000000000
1 3 7  40 1.000000000
1 3 7  40 1.000000000
1 3 7  40 1.000000000
1 3 7  40 0.997777760
1 3 7  40 1.000000000
1 3 7  40 0.993333340
1 3 7  40 1.000000000
1 3 7  40 0.996666670
1 3 7  40 1.000000000
1 3 7  40 1.000000000
1 3 7  40 1.000000000
1 3 7  40 0.998888910
1 3 7  40 1.000000000
1 3 7  40 0.993333340
1 3 7  40 1.000000000
1 3 7  40 1.000000000
1 3 7  40 1.000000000
1 3 7  40 1.000000000
1 3 7  40 1.000000000
1 3 7  40 0.991111100
1 3 7  40 1.000000000
1 3 7  40 0.995555580
1 3 7  40 0.997777760
1 3 7  40 1.000000000
1 3 7  40 0.997777760
1 3 7  40 1.000000000
1 3 7  40 0.996666670
1 3 7  40 1.000000000
1 3 7  40 0.996666670
1 3 7  40 0.997777760
1 3 7  40 1.000000000
1 3 7  40 0.997777760
1 3 7  40 1.000000000
1 3 7  40 0.995555580
1 3 7  40 1.000000000
1 3 7  40 0.998888910
1 3 7  40 0.995555580
1 3 7  40 1.000000000
1 3 7  40 0.992222250
1 3 7  40 1.000000000
1 3 7  40 1.000000000
1 3 7  40 1.000000000
1 3 7  80 1.000000000
1 3 7  80 1.000000000
1 3 7  80 1.000000000
1 3 7  80 1.000000000
1 3 7  80 1.000000000
1 3 7  80 1.000000000
1 3 7  80 1.000000000
1 3 7  80 1.000000000
1 3 7  80 1.000000000
1 3 7  80 1.000000000
1 3 7  80 1.000000000
1 3 7  80 1.000000000
1 3 7  80 1.000000000
1 3 7  80 1.000000000
1 3 7  80 1.000000000
1 3 7  80 1.000000000
1 3 7  80 1.000000000
1 3 7  80 1.000000000
1 3 7  80 1.000000000
1 3 7  80 1.000000000
1 3 7  80 1.000000000
1 3 7  80 1.000000000
1 3 7  80 1.000000000
1 3 7  80 1.000000000
1 3 7  80 1.000000000
1 3 7  80 1.000000000
1 3 7  80 1.000000000
1 3 7  80 1.000000000
1 3 7  80 1.000000000
1 3 7  80 1.000000000
1 3 7  80 1.000000000
1 3 7  80 1.000000000
1 3 7  80 1.000000000
1 3 7  80 1.000000000
1 3 7  80 1.000000000
1 3 7  80 1.000000000
1 3 7  80 1.000000000
1 3 7  80 1.000000000
1 3 7  80 1.000000000
1 3 7  80 1.000000000
1 3 7  80 1.000000000
1 3 7  80 1.000000000
1 3 7  80 1.000000000
1 3 7  80 1.000000000
1 3 7  80 1.000000000
1 3 7  80 1.000000000
1 3 7  80 1.000000000
1 3 7  80 1.000000000
1 3 7  80 1.000000000
1 3 7  80 1.000000000
1 3 7  80 1.000000000
1 3 7  80 1.000000000
1 3 7  80 1.000000000
1 3 7  80 1.000000000
1 3 7  80 1.000000000
1 3 7  80 1.000000000
1 3 7  80 1.000000000
1 3 7  80 1.000000000
1 3 7  80 1.000000000
1 3 7  80 1.000000000
1 3 7  80 1.000000000
1 3 7  80 1.000000000
1 3 7  80 1.000000000
1 3 7  80 1.000000000
1 3 7  80 1.000000000
1 3 7  80 1.000000000
1 3 7  80 1.000000000
1 3 7  80 1.000000000
1 3 7  80 1.000000000
1 3 7  80 1.000000000
1 3 7  80 1.000000000
1 3 7  80 1.000000000
1 3 7  80 1.000000000
1 3 7  80 1.000000000
1 3 7  80 1.000000000
1 3 7  80 1.000000000
1 3 7  80 1.000000000
1 3 7  80 1.000000000
1 3 7  80 1.000000000
1 3 7  80 1.000000000
1 3 7  80 1.000000000
1 3 7  80 1.000000000
1 3 7  80 1.000000000
1 3 7  80 1.000000000
1 3 7  80 1.000000000
1 3 7  80 1.000000000
1 3 7  80 1.000000000
1 3 7  80 1.000000000
1 3 7  80 1.000000000
1 3 7  80 1.000000000
1 3 7  80 1.000000000
1 3 7  80 1.000000000
1 3 7  80 1.000000000
1 3 7  80 1.000000000
1 3 7  80 1.000000000
1 3 7  80 1.000000000
1 3 7  80 1.000000000
1 3 7  80 1.000000000
1 3 7  80 1.000000000
1 3 7  80 1.000000000
1 3 7 120 1.000000000
1 3 7 120 1.000000000
1 3 7 120 1.000000000
1 3 7 120 1.000000000
1 3 7 120 1.000000000
1 3 7 120 1.000000000
1 3 7 120 1.000000000
1 3 7 120 1.000000000
1 3 7 120 1.000000000
1 3 7 120 1.000000000
1 3 7 120 1.000000000
1 3 7 120 1.000000000
1 3 7 120 1.000000000
1 3 7 120 1.000000000
1 3 7 120 1.000000000
1 3 7 120 1.000000000
1 3 7 120 1.000000000
1 3 7 120 1.000000000
1 3 7 120 1.000000000
1 3 7 120 1.000000000
1 3 7 120 1.000000000
1 3 7 120 1.000000000
1 3 7 120 1.000000000
1 3 7 120 1.000000000
1 3 7 120 1.000000000
1 3 7 120 1.000000000
1 3 7 120 1.000000000
1 3 7 120 1.000000000
1 3 7 120 1.000000000
1 3 7 120 1.000000000
1 3 7 120 1.000000000
1 3 7 120 1.000000000
1 3 7 120 1.000000000
1 3 7 120 1.000000000
1 3 7 120 1.000000000
1 3 7 120 1.000000000
1 3 7 120 1.000000000
1 3 7 120 1.000000000
1 3 7 120 1.000000000
1 3 7 120 1.000000000
1 3 7 120 1.000000000
1 3 7 120 1.000000000
1 3 7 120 1.000000000
1 3 7 120 1.000000000
1 3 7 120 1.000000000
1 3 7 120 1.000000000
1 3 7 120 1.000000000
1 3 7 120 1.000000000
1 3 7 120 1.000000000
1 3 7 120 1.000000000
1 3 7 120 1.000000000
1 3 7 120 1.000000000
1 3 7 120 1.000000000
1 3 7 120 1.000000000
1 3 7 120 1.000000000
1 3 7 120 1.000000000
1 3 7 120 1.000000000
1 3 7 120 1.000000000
1 3 7 120 1.000000000
1 3 7 120 1.000000000
1 3 7 120 1.000000000
1 3 7 120 1.000000000
1 3 7 120 1.000000000
1 3 7 120 1.000000000
1 3 7 120 1.000000000
1 3 7 120 1.000000000
1 3 7 120 1.000000000
1 3 7 120 1.000000000
1 3 7 120 1.000000000
1 3 7 120 1.000000000
1 3 7 120 1.000000000
1 3 7 120 1.000000000
1 3 7 120 1.000000000
1 3 7 120 1.000000000
1 3 7 120 1.000000000
1 3 7 120 1.000000000
1 3 7 120 1.000000000
1 3 7 120 1.000000000
1 3 7 120 1.000000000
1 3 7 120 1.000000000
1 3 7 120 1.000000000
1 3 7 120 1.000000000
1 3 7 120 1.000000000
1 3 7 120 1.000000000
1 3 7 120 1.000000000
1 3 7 120 1.000000000
1 3 7 120 1.000000000
1 3 7 120 1.000000000
1 3 7 120 1.000000000
1 3 7 120 1.000000000
1 3 7 120 1.000000000
1 3 7 120 1.000000000
1 3 7 120 1.000000000
1 3 7 120 1.000000000
1 3 7 120 1.000000000
1 3 7 120 1.000000000
1 3 7 120 1.000000000
1 3 7 120 1.000000000
1 3 7 120 1.000000000
1 3 7 120 1.000000000
1 3 7 160 1.000000000
1 3 7 160 1.000000000
1 3 7 160 1.000000000
1 3 7 160 1.000000000
1 3 7 160 1.000000000
1 3 7 160 1.000000000
1 3 7 160 1.000000000
1 3 7 160 1.000000000
1 3 7 160 1.000000000
1 3 7 160 1.000000000
1 3 7 160 1.000000000
1 3 7 160 1.000000000
1 3 7 160 1.000000000
1 3 7 160 1.000000000
1 3 7 160 1.000000000
1 3 7 160 1.000000000
1 3 7 160 1.000000000
1 3 7 160 1.000000000
1 3 7 160 1.000000000
1 3 7 160 1.000000000
1 3 7 160 1.000000000
1 3 7 160 1.000000000
1 3 7 160 1.000000000
1 3 7 160 1.000000000
1 3 7 160 1.000000000
1 3 7 160 1.000000000
1 3 7 160 1.000000000
1 3 7 160 1.000000000
1 3 7 160 1.000000000
1 3 7 160 1.000000000
1 3 7 160 1.000000000
1 3 7 160 1.000000000
1 3 7 160 1.000000000
1 3 7 160 1.000000000
1 3 7 160 1.000000000
1 3 7 160 1.000000000
1 3 7 160 1.000000000
1 3 7 160 1.000000000
1 3 7 160 1.000000000
1 3 7 160 1.000000000
1 3 7 160 1.000000000
1 3 7 160 1.000000000
1 3 7 160 1.000000000
1 3 7 160 1.000000000
1 3 7 160 1.000000000
1 3 7 160 1.000000000
1 3 7 160 1.000000000
1 3 7 160 1.000000000
1 3 7 160 1.000000000
1 3 7 160 1.000000000
1 3 7 160 1.000000000
1 3 7 160 1.000000000
1 3 7 160 1.000000000
1 3 7 160 1.000000000
1 3 7 160 1.000000000
1 3 7 160 1.000000000
1 3 7 160 1.000000000
1 3 7 160 1.000000000
1 3 7 160 1.000000000
1 3 7 160 1.000000000
1 3 7 160 1.000000000
1 3 7 160 1.000000000
1 3 7 160 1.000000000
1 3 7 160 1.000000000
1 3 7 160 1.000000000
1 3 7 160 1.000000000
1 3 7 160 1.000000000
1 3 7 160 1.000000000
1 3 7 160 1.000000000
1 3 7 160 1.000000000
1 3 7 160 1.000000000
1 3 7 160 1.000000000
1 3 7 160 1.000000000
1 3 7 160 1.000000000
1 3 7 160 1.000000000
1 3 7 160 1.000000000
1 3 7 160 1.000000000
1 3 7 160 1.000000000
1 3 7 160 1.000000000
1 3 7 160 1.000000000
1 3 7 160 1.000000000
1 3 7 160 1.000000000
1 3 7 160 1.000000000
1 3 7 160 1.000000000
1 3 7 160 1.000000000
1 3 7 160 1.000000000
1 3 7 160 1.000000000
1 3 7 160 1.000000000
1 3 7 160 1.000000000
1 3 7 160 1.000000000
1 3 7 160 1.000000000
1 3 7 160 1.000000000
1 3 7 160 1.000000000
1 3 7 160 1.000000000
1 3 7 160 1.000000000
1 3 7 160 1.000000000
1 3 7 160 1.000000000
1 3 7 160 1.000000000
1 3 7 160 1.000000000
1 3 7 160 1.000000000
1 3 8  40 1.000000000
1 3 8  40 1.000000000
1 3 8  40 1.000000000
1 3 8  40 0.997777760
1 3 8  40 1.000000000
1 3 8  40 1.000000000
1 3 8  40 1.000000000
1 3 8  40 0.998888910
1 3 8  40 1.000000000
1 3 8  40 1.000000000
1 3 8  40 0.997777760
1 3 8  40 1.000000000
1 3 8  40 1.000000000
1 3 8  40 1.000000000
1 3 8  40 1.000000000
1 3 8  40 1.000000000
1 3 8  40 0.996666670
1 3 8  40 1.000000000
1 3 8  40 0.997777760
1 3 8  40 1.000000000
1 3 8  40 1.000000000
1 3 8  40 1.000000000
1 3 8  40 1.000000000
1 3 8  40 1.000000000
1 3 8  40 0.997777760
1 3 8  40 0.993333340
1 3 8  40 0.998888910
1 3 8  40 1.000000000
1 3 8  40 0.998888910
1 3 8  40 0.998888910
1 3 8  40 0.998888910
1 3 8  40 0.996666670
1 3 8  40 0.998888910
1 3 8  40 0.998888910
1 3 8  40 0.998888910
1 3 8  40 0.995555580
1 3 8  40 1.000000000
1 3 8  40 1.000000000
1 3 8  40 1.000000000
1 3 8  40 0.997777760
1 3 8  40 0.997777760
1 3 8  40 0.997777760
1 3 8  40 1.000000000
1 3 8  40 1.000000000
1 3 8  40 1.000000000
1 3 8  40 1.000000000
1 3 8  40 1.000000000
1 3 8  40 0.997777760
1 3 8  40 1.000000000
1 3 8  40 0.994444430
1 3 8  40 1.000000000
1 3 8  40 1.000000000
1 3 8  40 0.991111100
1 3 8  40 0.998888910
1 3 8  40 0.996666670
1 3 8  40 0.997777760
1 3 8  40 0.992222250
1 3 8  40 0.996666670
1 3 8  40 0.995555580
1 3 8  40 1.000000000
1 3 8  40 0.992222250
1 3 8  40 0.996666670
1 3 8  40 0.991111100
1 3 8  40 0.995555580
1 3 8  40 1.000000000
1 3 8  40 1.000000000
1 3 8  40 0.998888910
1 3 8  40 1.000000000
1 3 8  40 0.995555580
1 3 8  40 0.997777760
1 3 8  40 1.000000000
1 3 8  40 1.000000000
1 3 8  40 1.000000000
1 3 8  40 0.994444430
1 3 8  40 1.000000000
1 3 8  40 0.998888910
1 3 8  40 1.000000000
1 3 8  40 1.000000000
1 3 8  40 1.000000000
1 3 8  40 0.997777760
1 3 8  40 1.000000000
1 3 8  40 0.995555580
1 3 8  40 1.000000000
1 3 8  40 1.000000000
1 3 8  40 0.995555580
1 3 8  40 1.000000000
1 3 8  40 1.000000000
1 3 8  40 0.991111100
1 3 8  40 0.995555580
1 3 8  40 1.000000000
1 3 8  40 1.000000000
1 3 8  40 0.997777760
1 3 8  40 1.000000000
1 3 8  40 1.000000000
1 3 8  40 0.997777760
1 3 8  40 1.000000000
1 3 8  40 1.000000000
1 3 8  40 0.997777760
1 3 8  40 1.000000000
1 3 8  40 0.995555580
1 3 8  80 1.000000000
1 3 8  80 1.000000000
1 3 8  80 1.000000000
1 3 8  80 1.000000000
1 3 8  80 1.000000000
1 3 8  80 1.000000000
1 3 8  80 1.000000000
1 3 8  80 1.000000000
1 3 8  80 1.000000000
1 3 8  80 1.000000000
1 3 8  80 1.000000000
1 3 8  80 1.000000000
1 3 8  80 1.000000000
1 3 8  80 1.000000000
1 3 8  80 1.000000000
1 3 8  80 1.000000000
1 3 8  80 1.000000000
1 3 8  80 1.000000000
1 3 8  80 1.000000000
1 3 8  80 1.000000000
1 3 8  80 1.000000000
1 3 8  80 1.000000000
1 3 8  80 1.000000000
1 3 8  80 1.000000000
1 3 8  80 1.000000000
1 3 8  80 1.000000000
1 3 8  80 1.000000000
1 3 8  80 1.000000000
1 3 8  80 1.000000000
1 3 8  80 1.000000000
1 3 8  80 1.000000000
1 3 8  80 1.000000000
1 3 8  80 1.000000000
1 3 8  80 1.000000000
1 3 8  80 1.000000000
1 3 8  80 1.000000000
1 3 8  80 1.000000000
1 3 8  80 1.000000000
1 3 8  80 1.000000000
1 3 8  80 1.000000000
1 3 8  80 1.000000000
1 3 8  80 1.000000000
1 3 8  80 1.000000000
1 3 8  80 1.000000000
1 3 8  80 1.000000000
1 3 8  80 1.000000000
1 3 8  80 1.000000000
1 3 8  80 1.000000000
1 3 8  80 1.000000000
1 3 8  80 1.000000000
1 3 8  80 1.000000000
1 3 8  80 1.000000000
1 3 8  80 1.000000000
1 3 8  80 1.000000000
1 3 8  80 1.000000000
1 3 8  80 1.000000000
1 3 8  80 1.000000000
1 3 8  80 1.000000000
1 3 8  80 1.000000000
1 3 8  80 1.000000000
1 3 8  80 1.000000000
1 3 8  80 1.000000000
1 3 8  80 1.000000000
1 3 8  80 1.000000000
1 3 8  80 1.000000000
1 3 8  80 1.000000000
1 3 8  80 1.000000000
1 3 8  80 1.000000000
1 3 8  80 0.997777760
1 3 8  80 1.000000000
1 3 8  80 1.000000000
1 3 8  80 1.000000000
1 3 8  80 1.000000000
1 3 8  80 1.000000000
1 3 8  80 1.000000000
1 3 8  80 1.000000000
1 3 8  80 1.000000000
1 3 8  80 1.000000000
1 3 8  80 1.000000000
1 3 8  80 1.000000000
1 3 8  80 1.000000000
1 3 8  80 1.000000000
1 3 8  80 1.000000000
1 3 8  80 1.000000000
1 3 8  80 1.000000000
1 3 8  80 1.000000000
1 3 8  80 1.000000000
1 3 8  80 1.000000000
1 3 8  80 1.000000000
1 3 8  80 1.000000000
1 3 8  80 1.000000000
1 3 8  80 1.000000000
1 3 8  80 1.000000000
1 3 8  80 1.000000000
1 3 8  80 1.000000000
1 3 8  80 1.000000000
1 3 8  80 1.000000000
1 3 8  80 1.000000000
1 3 8  80 1.000000000
1 3 8  80 1.000000000
1 3 8 120 1.000000000
1 3 8 120 1.000000000
1 3 8 120 1.000000000
1 3 8 120 1.000000000
1 3 8 120 1.000000000
1 3 8 120 1.000000000
1 3 8 120 1.000000000
1 3 8 120 1.000000000
1 3 8 120 1.000000000
1 3 8 120 1.000000000
1 3 8 120 1.000000000
1 3 8 120 1.000000000
1 3 8 120 1.000000000
1 3 8 120 1.000000000
1 3 8 120 1.000000000
1 3 8 120 1.000000000
1 3 8 120 1.000000000
1 3 8 120 1.000000000
1 3 8 120 1.000000000
1 3 8 120 1.000000000
1 3 8 120 1.000000000
1 3 8 120 1.000000000
1 3 8 120 1.000000000
1 3 8 120 1.000000000
1 3 8 120 1.000000000
1 3 8 120 1.000000000
1 3 8 120 1.000000000
1 3 8 120 1.000000000
1 3 8 120 1.000000000
1 3 8 120 1.000000000
1 3 8 120 1.000000000
1 3 8 120 1.000000000
1 3 8 120 1.000000000
1 3 8 120 1.000000000
1 3 8 120 1.000000000
1 3 8 120 1.000000000
1 3 8 120 1.000000000
1 3 8 120 1.000000000
1 3 8 120 1.000000000
1 3 8 120 1.000000000
1 3 8 120 1.000000000
1 3 8 120 1.000000000
1 3 8 120 1.000000000
1 3 8 120 1.000000000
1 3 8 120 1.000000000
1 3 8 120 1.000000000
1 3 8 120 1.000000000
1 3 8 120 1.000000000
1 3 8 120 1.000000000
1 3 8 120 1.000000000
1 3 8 120 1.000000000
1 3 8 120 1.000000000
1 3 8 120 1.000000000
1 3 8 120 1.000000000
1 3 8 120 1.000000000
1 3 8 120 1.000000000
1 3 8 120 1.000000000
1 3 8 120 1.000000000
1 3 8 120 1.000000000
1 3 8 120 1.000000000
1 3 8 120 1.000000000
1 3 8 120 1.000000000
1 3 8 120 1.000000000
1 3 8 120 1.000000000
1 3 8 120 1.000000000
1 3 8 120 1.000000000
1 3 8 120 1.000000000
1 3 8 120 1.000000000
1 3 8 120 1.000000000
1 3 8 120 1.000000000
1 3 8 120 1.000000000
1 3 8 120 1.000000000
1 3 8 120 1.000000000
1 3 8 120 1.000000000
1 3 8 120 1.000000000
1 3 8 120 1.000000000
1 3 8 120 1.000000000
1 3 8 120 1.000000000
1 3 8 120 1.000000000
1 3 8 120 1.000000000
1 3 8 120 1.000000000
1 3 8 120 1.000000000
1 3 8 120 1.000000000
1 3 8 120 1.000000000
1 3 8 120 1.000000000
1 3 8 120 1.000000000
1 3 8 120 1.000000000
1 3 8 120 1.000000000
1 3 8 120 1.000000000
1 3 8 120 1.000000000
1 3 8 120 1.000000000
1 3 8 120 1.000000000
1 3 8 120 1.000000000
1 3 8 120 1.000000000
1 3 8 120 1.000000000
1 3 8 120 1.000000000
1 3 8 120 1.000000000
1 3 8 120 1.000000000
1 3 8 120 1.000000000
1 3 8 120 1.000000000
1 3 8 160 1.000000000
1 3 8 160 1.000000000
1 3 8 160 1.000000000
1 3 8 160 1.000000000
1 3 8 160 1.000000000
1 3 8 160 1.000000000
1 3 8 160 1.000000000
1 3 8 160 1.000000000
1 3 8 160 1.000000000
1 3 8 160 1.000000000
1 3 8 160 1.000000000
1 3 8 160 1.000000000
1 3 8 160 1.000000000
1 3 8 160 1.000000000
1 3 8 160 1.000000000
1 3 8 160 1.000000000
1 3 8 160 1.000000000
1 3 8 160 1.000000000
1 3 8 160 1.000000000
1 3 8 160 1.000000000
1 3 8 160 1.000000000
1 3 8 160 1.000000000
1 3 8 160 1.000000000
1 3 8 160 1.000000000
1 3 8 160 1.000000000
1 3 8 160 1.000000000
1 3 8 160 1.000000000
1 3 8 160 1.000000000
1 3 8 160 1.000000000
1 3 8 160 1.000000000
1 3 8 160 1.000000000
1 3 8 160 1.000000000
1 3 8 160 1.000000000
1 3 8 160 1.000000000
1 3 8 160 1.000000000
1 3 8 160 1.000000000
1 3 8 160 1.000000000
1 3 8 160 1.000000000
1 3 8 160 1.000000000
1 3 8 160 1.000000000
1 3 8 160 1.000000000
1 3 8 160 1.000000000
1 3 8 160 1.000000000
1 3 8 160 1.000000000
1 3 8 160 1.000000000
1 3 8 160 1.000000000
1 3 8 160 1.000000000
1 3 8 160 1.000000000
1 3 8 160 1.000000000
1 3 8 160 1.000000000
1 3 8 160 1.000000000
1 3 8 160 1.000000000
1 3 8 160 1.000000000
1 3 8 160 1.000000000
1 3 8 160 1.000000000
1 3 8 160 1.000000000
1 3 8 160 1.000000000
1 3 8 160 1.000000000
1 3 8 160 1.000000000
1 3 8 160 1.000000000
1 3 8 160 1.000000000
1 3 8 160 1.000000000
1 3 8 160 1.000000000
1 3 8 160 1.000000000
1 3 8 160 1.000000000
1 3 8 160 1.000000000
1 3 8 160 1.000000000
1 3 8 160 1.000000000
1 3 8 160 1.000000000
1 3 8 160 1.000000000
1 3 8 160 1.000000000
1 3 8 160 1.000000000
1 3 8 160 1.000000000
1 3 8 160 1.000000000
1 3 8 160 1.000000000
1 3 8 160 1.000000000
1 3 8 160 1.000000000
1 3 8 160 1.000000000
1 3 8 160 1.000000000
1 3 8 160 1.000000000
1 3 8 160 1.000000000
1 3 8 160 1.000000000
1 3 8 160 1.000000000
1 3 8 160 1.000000000
1 3 8 160 1.000000000
1 3 8 160 1.000000000
1 3 8 160 1.000000000
1 3 8 160 1.000000000
1 3 8 160 1.000000000
1 3 8 160 1.000000000
1 3 8 160 1.000000000
1 3 8 160 1.000000000
1 3 8 160 1.000000000
1 3 8 160 1.000000000
1 3 8 160 1.000000000
1 3 8 160 1.000000000
1 3 8 160 1.000000000
1 3 8 160 1.000000000
1 3 8 160 1.000000000
1 3 8 160 1.000000000
1 4 1  40 0.000000000
1 4 1  40 0.000000000
1 4 1  40 0.000000000
1 4 1  40 0.000000000
1 4 1  40 0.000000000
1 4 1  40 0.000000000
1 4 1  40 0.000000000
1 4 1  40 0.000000000
1 4 1  40 0.000000000
1 4 1  40 0.000000000
1 4 1  40 0.000000000
1 4 1  40 0.000000000
1 4 1  40 0.000000000
1 4 1  40 0.000000000
1 4 1  40 0.000000000
1 4 1  40 0.000000000
1 4 1  40 0.000000000
1 4 1  40 0.000000000
1 4 1  40 0.000000000
1 4 1  40 0.000000000
1 4 1  40 0.000000000
1 4 1  40 0.000000000
1 4 1  40 0.000000000
1 4 1  40 0.000000000
1 4 1  40 0.000000000
1 4 1  40 0.000000000
1 4 1  40 0.000000000
1 4 1  40 0.000000000
1 4 1  40 0.000000000
1 4 1  40 0.000000000
1 4 1  40 0.000000000
1 4 1  40 0.000000000
1 4 1  40 0.000000000
1 4 1  40 0.000000000
1 4 1  40 0.000000000
1 4 1  40 0.000000000
1 4 1  40 0.000000000
1 4 1  40 0.000000000
1 4 1  40 0.000000000
1 4 1  40 0.000000000
1 4 1  40 0.000000000
1 4 1  40 0.000000000
1 4 1  40 0.000000000
1 4 1  40 0.000000000
1 4 1  40 0.000000000
1 4 1  40 0.000000000
1 4 1  40 0.000000000
1 4 1  40 0.000000000
1 4 1  40 0.000000000
1 4 1  40 0.000000000
1 4 1  40 0.000000000
1 4 1  40 0.000000000
1 4 1  40 0.000000000
1 4 1  40 0.000000000
1 4 1  40 0.000000000
1 4 1  40 0.000000000
1 4 1  40 0.000000000
1 4 1  40 0.000000000
1 4 1  40 0.000000000
1 4 1  40 0.000000000
1 4 1  40 0.000000000
1 4 1  40 0.000000000
1 4 1  40 0.000000000
1 4 1  40 0.000000000
1 4 1  40 0.000000000
1 4 1  40 0.000000000
1 4 1  40 0.000000000
1 4 1  40 0.000000000
1 4 1  40 0.000000000
1 4 1  40 0.000000000
1 4 1  40 0.000000000
1 4 1  40 0.000000000
1 4 1  40 0.000000000
1 4 1  40 0.000000000
1 4 1  40 0.000000000
1 4 1  40 0.000000000
1 4 1  40 0.000000000
1 4 1  40 0.000000000
1 4 1  40 0.000000000
1 4 1  40 0.000000000
1 4 1  40 0.000000000
1 4 1  40 0.000000000
1 4 1  40 0.000000000
1 4 1  40 0.000000000
1 4 1  40 0.000000000
1 4 1  40 0.000000000
1 4 1  40 0.000000000
1 4 1  40 0.000000000
1 4 1  40 0.000000000
1 4 1  40 0.000000000
1 4 1  40 0.000000000
1 4 1  40 0.000000000
1 4 1  40 0.000000000
1 4 1  40 0.000000000
1 4 1  40 0.000000000
1 4 1  40 0.000000000
1 4 1  40 0.000000000
1 4 1  40 0.000000000
1 4 1  40 0.000000000
1 4 1  40 0.000000000
1 4 1  80 0.000000000
1 4 1  80 0.000000000
1 4 1  80 0.000000000
1 4 1  80 0.000000000
1 4 1  80 0.000000000
1 4 1  80 0.000000000
1 4 1  80 0.000000000
1 4 1  80 0.000000000
1 4 1  80 0.000000000
1 4 1  80 0.000000000
1 4 1  80 0.000000000
1 4 1  80 0.000000000
1 4 1  80 0.000000000
1 4 1  80 0.000000000
1 4 1  80 0.000000000
1 4 1  80 0.000000000
1 4 1  80 0.000000000
1 4 1  80 0.000000000
1 4 1  80 0.000000000
1 4 1  80 0.000000000
1 4 1  80 0.000000000
1 4 1  80 0.000000000
1 4 1  80 0.000000000
1 4 1  80 0.000000000
1 4 1  80 0.000000000
1 4 1  80 0.000000000
1 4 1  80 0.000000000
1 4 1  80 0.000000000
1 4 1  80 0.000000000
1 4 1  80 0.000000000
1 4 1  80 0.000000000
1 4 1  80 0.000000000
1 4 1  80 0.000000000
1 4 1  80 0.000000000
1 4 1  80 0.000000000
1 4 1  80 0.000000000
1 4 1  80 0.000000000
1 4 1  80 0.000000000
1 4 1  80 0.000000000
1 4 1  80 0.000000000
1 4 1  80 0.000000000
1 4 1  80 0.000000000
1 4 1  80 0.000000000
1 4 1  80 0.000000000
1 4 1  80 0.000000000
1 4 1  80 0.000000000
1 4 1  80 0.000000000
1 4 1  80 0.000000000
1 4 1  80 0.000000000
1 4 1  80 0.000000000
1 4 1  80 0.000000000
1 4 1  80 0.000000000
1 4 1  80 0.000000000
1 4 1  80 0.000000000
1 4 1  80 0.000000000
1 4 1  80 0.000000000
1 4 1  80 0.000000000
1 4 1  80 0.000000000
1 4 1  80 0.000000000
1 4 1  80 0.000000000
1 4 1  80 0.000000000
1 4 1  80 0.000000000
1 4 1  80 0.000000000
1 4 1  80 0.000000000
1 4 1  80 0.000000000
1 4 1  80 0.000000000
1 4 1  80 0.000000000
1 4 1  80 0.000000000
1 4 1  80 0.000000000
1 4 1  80 0.000000000
1 4 1  80 0.000000000
1 4 1  80 0.000000000
1 4 1  80 0.000000000
1 4 1  80 0.000000000
1 4 1  80 0.000000000
1 4 1  80 0.000000000
1 4 1  80 0.000000000
1 4 1  80 0.000000000
1 4 1  80 0.000000000
1 4 1  80 0.000000000
1 4 1  80 0.000000000
1 4 1  80 0.000000000
1 4 1  80 0.000000000
1 4 1  80 0.000000000
1 4 1  80 0.000000000
1 4 1  80 0.000000000
1 4 1  80 0.000000000
1 4 1  80 0.000000000
1 4 1  80 0.000000000
1 4 1  80 0.000000000
1 4 1  80 0.000000000
1 4 1  80 0.000000000
1 4 1  80 0.000000000
1 4 1  80 0.000000000
1 4 1  80 0.000000000
1 4 1  80 0.000000000
1 4 1  80 0.000000000
1 4 1  80 0.000000000
1 4 1  80 0.000000000
1 4 1  80 0.000000000
1 4 1 120 0.000000000
1 4 1 120 0.000000000
1 4 1 120 0.000000000
1 4 1 120 0.000000000
1 4 1 120 0.000000000
1 4 1 120 0.000000000
1 4 1 120 0.000000000
1 4 1 120 0.000000000
1 4 1 120 0.000000000
1 4 1 120 0.000000000
1 4 1 120 0.000000000
1 4 1 120 0.000000000
1 4 1 120 0.000000000
1 4 1 120 0.000000000
1 4 1 120 0.000000000
1 4 1 120 0.000000000
1 4 1 120 0.000000000
1 4 1 120 0.000000000
1 4 1 120 0.000000000
1 4 1 120 0.000000000
1 4 1 120 0.000000000
1 4 1 120 0.000000000
1 4 1 120 0.000000000
1 4 1 120 0.000000000
1 4 1 120 0.000000000
1 4 1 120 0.000000000
1 4 1 120 0.000000000
1 4 1 120 0.000000000
1 4 1 120 0.000000000
1 4 1 120 0.000000000
1 4 1 120 0.000000000
1 4 1 120 0.000000000
1 4 1 120 0.000000000
1 4 1 120 0.000000000
1 4 1 120 0.000000000
1 4 1 120 0.000000000
1 4 1 120 0.000000000
1 4 1 120 0.000000000
1 4 1 120 0.000000000
1 4 1 120 0.000000000
1 4 1 120 0.000000000
1 4 1 120 0.000000000
1 4 1 120 0.000000000
1 4 1 120 0.000000000
1 4 1 120 0.000000000
1 4 1 120 0.000000000
1 4 1 120 0.000000000
1 4 1 120 0.000000000
1 4 1 120 0.000000000
1 4 1 120 0.000000000
1 4 1 120 0.000000000
1 4 1 120 0.000000000
1 4 1 120 0.000000000
1 4 1 120 0.000000000
1 4 1 120 0.000000000
1 4 1 120 0.000000000
1 4 1 120 0.000000000
1 4 1 120 0.000000000
1 4 1 120 0.000000000
1 4 1 120 0.000000000
1 4 1 120 0.000000000
1 4 1 120 0.000000000
1 4 1 120 0.000000000
1 4 1 120 0.000000000
1 4 1 120 0.000000000
1 4 1 120 0.000000000
1 4 1 120 0.000000000
1 4 1 120 0.000000000
1 4 1 120 0.000000000
1 4 1 120 0.000000000
1 4 1 120 0.000000000
1 4 1 120 0.000000000
1 4 1 120 0.000000000
1 4 1 120 0.000000000
1 4 1 120 0.000000000
1 4 1 120 0.000000000
1 4 1 120 0.000000000
1 4 1 120 0.000000000
1 4 1 120 0.000000000
1 4 1 120 0.000000000
1 4 1 120 0.000000000
1 4 1 120 0.000000000
1 4 1 120 0.000000000
1 4 1 120 0.000000000
1 4 1 120 0.000000000
1 4 1 120 0.000000000
1 4 1 120 0.000000000
1 4 1 120 0.000000000
1 4 1 120 0.000000000
1 4 1 120 0.000000000
1 4 1 120 0.000000000
1 4 1 120 0.000000000
1 4 1 120 0.000000000
1 4 1 120 0.000000000
1 4 1 120 0.000000000
1 4 1 120 0.000000000
1 4 1 120 0.000000000
1 4 1 120 0.000000000
1 4 1 120 0.000000000
1 4 1 120 0.000000000
1 4 1 160 0.000000000
1 4 1 160 0.000000000
1 4 1 160 0.000000000
1 4 1 160 0.000000000
1 4 1 160 0.000000000
1 4 1 160 0.000000000
1 4 1 160 0.000000000
1 4 1 160 0.000000000
1 4 1 160 0.000000000
1 4 1 160 0.000000000
1 4 1 160 0.000000000
1 4 1 160 0.000000000
1 4 1 160 0.000000000
1 4 1 160 0.000000000
1 4 1 160 0.000000000
1 4 1 160 0.000000000
1 4 1 160 0.000000000
1 4 1 160 0.000000000
1 4 1 160 0.000000000
1 4 1 160 0.000000000
1 4 1 160 0.000000000
1 4 1 160 0.000000000
1 4 1 160 0.000000000
1 4 1 160 0.000000000
1 4 1 160 0.000000000
1 4 1 160 0.000000000
1 4 1 160 0.000000000
1 4 1 160 0.000000000
1 4 1 160 0.000000000
1 4 1 160 0.000000000
1 4 1 160 0.000000000
1 4 1 160 0.000000000
1 4 1 160 0.000000000
1 4 1 160 0.000000000
1 4 1 160 0.000000000
1 4 1 160 0.000000000
1 4 1 160 0.000000000
1 4 1 160 0.000000000
1 4 1 160 0.000000000
1 4 1 160 0.000000000
1 4 1 160 0.000000000
1 4 1 160 0.000000000
1 4 1 160 0.000000000
1 4 1 160 0.000000000
1 4 1 160 0.000000000
1 4 1 160 0.000000000
1 4 1 160 0.000000000
1 4 1 160 0.000000000
1 4 1 160 0.000000000
1 4 1 160 0.000000000
1 4 1 160 0.000000000
1 4 1 160 0.000000000
1 4 1 160 0.000000000
1 4 1 160 0.000000000
1 4 1 160 0.000000000
1 4 1 160 0.000000000
1 4 1 160 0.000000000
1 4 1 160 0.000000000
1 4 1 160 0.000000000
1 4 1 160 0.000000000
1 4 1 160 0.000000000
1 4 1 160 0.000000000
1 4 1 160 0.000000000
1 4 1 160 0.000000000
1 4 1 160 0.000000000
1 4 1 160 0.000000000
1 4 1 160 0.000000000
1 4 1 160 0.000000000
1 4 1 160 0.000000000
1 4 1 160 0.000000000
1 4 1 160 0.000000000
1 4 1 160 0.000000000
1 4 1 160 0.000000000
1 4 1 160 0.000000000
1 4 1 160 0.000000000
1 4 1 160 0.000000000
1 4 1 160 0.000000000
1 4 1 160 0.000000000
1 4 1 160 0.000000000
1 4 1 160 0.000000000
1 4 1 160 0.000000000
1 4 1 160 0.000000000
1 4 1 160 0.000000000
1 4 1 160 0.000000000
1 4 1 160 0.000000000
1 4 1 160 0.000000000
1 4 1 160 0.000000000
1 4 1 160 0.000000000
1 4 1 160 0.000000000
1 4 1 160 0.000000000
1 4 1 160 0.000000000
1 4 1 160 0.000000000
1 4 1 160 0.000000000
1 4 1 160 0.000000000
1 4 1 160 0.000000000
1 4 1 160 0.000000000
1 4 1 160 0.000000000
1 4 1 160 0.000000000
1 4 1 160 0.000000000
1 4 1 160 0.000000000
1 4 2  40 0.000000000
1 4 2  40 0.000000000
1 4 2  40 0.000000000
1 4 2  40 0.000000000
1 4 2  40 0.000000000
1 4 2  40 0.000000000
1 4 2  40 0.000000000
1 4 2  40 0.000000000
1 4 2  40 0.000000000
1 4 2  40 0.000000000
1 4 2  40 0.000000000
1 4 2  40 0.000000000
1 4 2  40 0.000000000
1 4 2  40 0.000000000
1 4 2  40 0.000000000
1 4 2  40 0.000000000
1 4 2  40 0.000000000
1 4 2  40 0.000000000
1 4 2  40 0.000000000
1 4 2  40 0.000000000
1 4 2  40 0.000000000
1 4 2  40 0.000000000
1 4 2  40 0.000000000
1 4 2  40 0.000000000
1 4 2  40 0.000000000
1 4 2  40 0.000000000
1 4 2  40 0.000000000
1 4 2  40 0.000000000
1 4 2  40 0.000000000
1 4 2  40 0.000000000
1 4 2  40 0.000000000
1 4 2  40 0.000000000
1 4 2  40 0.000000000
1 4 2  40 0.000000000
1 4 2  40 0.000000000
1 4 2  40 0.000000000
1 4 2  40 0.000000000
1 4 2  40 0.000000000
1 4 2  40 0.000000000
1 4 2  40 0.000000000
1 4 2  40 0.000000000
1 4 2  40 0.000000000
1 4 2  40 0.000000000
1 4 2  40 0.000000000
1 4 2  40 0.000000000
1 4 2  40 0.000000000
1 4 2  40 0.000000000
1 4 2  40 0.000000000
1 4 2  40 0.000000000
1 4 2  40 0.000000000
1 4 2  40 0.000000000
1 4 2  40 0.000000000
1 4 2  40 0.000000000
1 4 2  40 0.000000000
1 4 2  40 0.000000000
1 4 2  40 0.000000000
1 4 2  40 0.000000000
1 4 2  40 0.000000000
1 4 2  40 0.000000000
1 4 2  40 0.000000000
1 4 2  40 0.000000000
1 4 2  40 0.000000000
1 4 2  40 0.000000000
1 4 2  40 0.000000000
1 4 2  40 0.000000000
1 4 2  40 0.000000000
1 4 2  40 0.000000000
1 4 2  40 0.000000000
1 4 2  40 0.000000000
1 4 2  40 0.000000000
1 4 2  40 0.000000000
1 4 2  40 0.000000000
1 4 2  40 0.000000000
1 4 2  40 0.000000000
1 4 2  40 0.000000000
1 4 2  40 0.000000000
1 4 2  40 0.000000000
1 4 2  40 0.000000000
1 4 2  40 0.000000000
1 4 2  40 0.000000000
1 4 2  40 0.000000000
1 4 2  40 0.000000000
1 4 2  40 0.000000000
1 4 2  40 0.000000000
1 4 2  40 0.000000000
1 4 2  40 0.000000000
1 4 2  40 0.000000000
1 4 2  40 0.000000000
1 4 2  40 0.000000000
1 4 2  40 0.000000000
1 4 2  40 0.000000000
1 4 2  40 0.000000000
1 4 2  40 0.000000000
1 4 2  40 0.000000000
1 4 2  40 0.000000000
1 4 2  40 0.000000000
1 4 2  40 0.000000000
1 4 2  40 0.000000000
1 4 2  40 0.000000000
1 4 2  40 0.000000000
1 4 2  80 0.000000000
1 4 2  80 0.000000000
1 4 2  80 0.000000000
1 4 2  80 0.000000000
1 4 2  80 0.000000000
1 4 2  80 0.000000000
1 4 2  80 0.000000000
1 4 2  80 0.000000000
1 4 2  80 0.000000000
1 4 2  80 0.000000000
1 4 2  80 0.000000000
1 4 2  80 0.000000000
1 4 2  80 0.000000000
1 4 2  80 0.000000000
1 4 2  80 0.000000000
1 4 2  80 0.000000000
1 4 2  80 0.000000000
1 4 2  80 0.000000000
1 4 2  80 0.000000000
1 4 2  80 0.000000000
1 4 2  80 0.000000000
1 4 2  80 0.000000000
1 4 2  80 0.000000000
1 4 2  80 0.000000000
1 4 2  80 0.000000000
1 4 2  80 0.000000000
1 4 2  80 0.000000000
1 4 2  80 0.000000000
1 4 2  80 0.000000000
1 4 2  80 0.000000000
1 4 2  80 0.000000000
1 4 2  80 0.000000000
1 4 2  80 0.000000000
1 4 2  80 0.000000000
1 4 2  80 0.000000000
1 4 2  80 0.000000000
1 4 2  80 0.000000000
1 4 2  80 0.000000000
1 4 2  80 0.000000000
1 4 2  80 0.000000000
1 4 2  80 0.000000000
1 4 2  80 0.000000000
1 4 2  80 0.000000000
1 4 2  80 0.000000000
1 4 2  80 0.000000000
1 4 2  80 0.000000000
1 4 2  80 0.000000000
1 4 2  80 0.000000000
1 4 2  80 0.000000000
1 4 2  80 0.000000000
1 4 2  80 0.000000000
1 4 2  80 0.000000000
1 4 2  80 0.000000000
1 4 2  80 0.000000000
1 4 2  80 0.000000000
1 4 2  80 0.000000000
1 4 2  80 0.000000000
1 4 2  80 0.000000000
1 4 2  80 0.000000000
1 4 2  80 0.000000000
1 4 2  80 0.000000000
1 4 2  80 0.000000000
1 4 2  80 0.000000000
1 4 2  80 0.000000000
1 4 2  80 0.000000000
1 4 2  80 0.000000000
1 4 2  80 0.000000000
1 4 2  80 0.000000000
1 4 2  80 0.000000000
1 4 2  80 0.000000000
1 4 2  80 0.000000000
1 4 2  80 0.000000000
1 4 2  80 0.000000000
1 4 2  80 0.000000000
1 4 2  80 0.000000000
1 4 2  80 0.000000000
1 4 2  80 0.000000000
1 4 2  80 0.000000000
1 4 2  80 0.000000000
1 4 2  80 0.000000000
1 4 2  80 0.000000000
1 4 2  80 0.000000000
1 4 2  80 0.000000000
1 4 2  80 0.000000000
1 4 2  80 0.000000000
1 4 2  80 0.000000000
1 4 2  80 0.000000000
1 4 2  80 0.000000000
1 4 2  80 0.000000000
1 4 2  80 0.000000000
1 4 2  80 0.000000000
1 4 2  80 0.000000000
1 4 2  80 0.000000000
1 4 2  80 0.000000000
1 4 2  80 0.000000000
1 4 2  80 0.000000000
1 4 2  80 0.000000000
1 4 2  80 0.000000000
1 4 2  80 0.000000000
1 4 2  80 0.000000000
1 4 2 120 0.000000000
1 4 2 120 0.000000000
1 4 2 120 0.000000000
1 4 2 120 0.000000000
1 4 2 120 0.000000000
1 4 2 120 0.000000000
1 4 2 120 0.000000000
1 4 2 120 0.000000000
1 4 2 120 0.000000000
1 4 2 120 0.000000000
1 4 2 120 0.000000000
1 4 2 120 0.000000000
1 4 2 120 0.000000000
1 4 2 120 0.000000000
1 4 2 120 0.000000000
1 4 2 120 0.000000000
1 4 2 120 0.000000000
1 4 2 120 0.000000000
1 4 2 120 0.000000000
1 4 2 120 0.000000000
1 4 2 120 0.000000000
1 4 2 120 0.000000000
1 4 2 120 0.000000000
1 4 2 120 0.000000000
1 4 2 120 0.000000000
1 4 2 120 0.000000000
1 4 2 120 0.000000000
1 4 2 120 0.000000000
1 4 2 120 0.000000000
1 4 2 120 0.000000000
1 4 2 120 0.000000000
1 4 2 120 0.000000000
1 4 2 120 0.000000000
1 4 2 120 0.000000000
1 4 2 120 0.000000000
1 4 2 120 0.000000000
1 4 2 120 0.000000000
1 4 2 120 0.000000000
1 4 2 120 0.000000000
1 4 2 120 0.000000000
1 4 2 120 0.000000000
1 4 2 120 0.000000000
1 4 2 120 0.000000000
1 4 2 120 0.000000000
1 4 2 120 0.000000000
1 4 2 120 0.000000000
1 4 2 120 0.000000000
1 4 2 120 0.000000000
1 4 2 120 0.000000000
1 4 2 120 0.000000000
1 4 2 120 0.000000000
1 4 2 120 0.000000000
1 4 2 120 0.000000000
1 4 2 120 0.000000000
1 4 2 120 0.000000000
1 4 2 120 0.000000000
1 4 2 120 0.000000000
1 4 2 120 0.000000000
1 4 2 120 0.000000000
1 4 2 120 0.000000000
1 4 2 120 0.000000000
1 4 2 120 0.000000000
1 4 2 120 0.000000000
1 4 2 120 0.000000000
1 4 2 120 0.000000000
1 4 2 120 0.000000000
1 4 2 120 0.000000000
1 4 2 120 0.000000000
1 4 2 120 0.000000000
1 4 2 120 0.000000000
1 4 2 120 0.000000000
1 4 2 120 0.000000000
1 4 2 120 0.000000000
1 4 2 120 0.000000000
1 4 2 120 0.000000000
1 4 2 120 0.000000000
1 4 2 120 0.000000000
1 4 2 120 0.000000000
1 4 2 120 0.000000000
1 4 2 120 0.000000000
1 4 2 120 0.000000000
1 4 2 120 0.000000000
1 4 2 120 0.000000000
1 4 2 120 0.000000000
1 4 2 120 0.000000000
1 4 2 120 0.000000000
1 4 2 120 0.000000000
1 4 2 120 0.000000000
1 4 2 120 0.000000000
1 4 2 120 0.000000000
1 4 2 120 0.000000000
1 4 2 120 0.000000000
1 4 2 120 0.000000000
1 4 2 120 0.000000000
1 4 2 120 0.000000000
1 4 2 120 0.000000000
1 4 2 120 0.000000000
1 4 2 120 0.000000000
1 4 2 120 0.000000000
1 4 2 120 0.000000000
1 4 2 160 0.000000000
1 4 2 160 0.000000000
1 4 2 160 0.000000000
1 4 2 160 0.000000000
1 4 2 160 0.000000000
1 4 2 160 0.000000000
1 4 2 160 0.000000000
1 4 2 160 0.000000000
1 4 2 160 0.000000000
1 4 2 160 0.000000000
1 4 2 160 0.000000000
1 4 2 160 0.000000000
1 4 2 160 0.000000000
1 4 2 160 0.000000000
1 4 2 160 0.000000000
1 4 2 160 0.000000000
1 4 2 160 0.000000000
1 4 2 160 0.000000000
1 4 2 160 0.000000000
1 4 2 160 0.000000000
1 4 2 160 0.000000000
1 4 2 160 0.000000000
1 4 2 160 0.000000000
1 4 2 160 0.000000000
1 4 2 160 0.000000000
1 4 2 160 0.000000000
1 4 2 160 0.000000000
1 4 2 160 0.000000000
1 4 2 160 0.000000000
1 4 2 160 0.000000000
1 4 2 160 0.000000000
1 4 2 160 0.000000000
1 4 2 160 0.000000000
1 4 2 160 0.000000000
1 4 2 160 0.000000000
1 4 2 160 0.000000000
1 4 2 160 0.000000000
1 4 2 160 0.000000000
1 4 2 160 0.000000000
1 4 2 160 0.000000000
1 4 2 160 0.000000000
1 4 2 160 0.000000000
1 4 2 160 0.000000000
1 4 2 160 0.000000000
1 4 2 160 0.000000000
1 4 2 160 0.000000000
1 4 2 160 0.000000000
1 4 2 160 0.000000000
1 4 2 160 0.000000000
1 4 2 160 0.000000000
1 4 2 160 0.000000000
1 4 2 160 0.000000000
1 4 2 160 0.000000000
1 4 2 160 0.000000000
1 4 2 160 0.000000000
1 4 2 160 0.000000000
1 4 2 160 0.000000000
1 4 2 160 0.000000000
1 4 2 160 0.000000000
1 4 2 160 0.000000000
1 4 2 160 0.000000000
1 4 2 160 0.000000000
1 4 2 160 0.000000000
1 4 2 160 0.000000000
1 4 2 160 0.000000000
1 4 2 160 0.000000000
1 4 2 160 0.000000000
1 4 2 160 0.000000000
1 4 2 160 0.000000000
1 4 2 160 0.000000000
1 4 2 160 0.000000000
1 4 2 160 0.000000000
1 4 2 160 0.000000000
1 4 2 160 0.000000000
1 4 2 160 0.000000000
1 4 2 160 0.000000000
1 4 2 160 0.000000000
1 4 2 160 0.000000000
1 4 2 160 0.000000000
1 4 2 160 0.000000000
1 4 2 160 0.000000000
1 4 2 160 0.000000000
1 4 2 160 0.000000000
1 4 2 160 0.000000000
1 4 2 160 0.000000000
1 4 2 160 0.000000000
1 4 2 160 0.000000000
1 4 2 160 0.000000000
1 4 2 160 0.000000000
1 4 2 160 0.000000000
1 4 2 160 0.000000000
1 4 2 160 0.000000000
1 4 2 160 0.000000000
1 4 2 160 0.000000000
1 4 2 160 0.000000000
1 4 2 160 0.000000000
1 4 2 160 0.000000000
1 4 2 160 0.000000000
1 4 2 160 0.000000000
1 4 2 160 0.000000000
1 4 3  40 0.000000000
1 4 3  40 0.000000000
1 4 3  40 0.000000000
1 4 3  40 0.000000000
1 4 3  40 0.000000000
1 4 3  40 0.000000000
1 4 3  40 0.000000000
1 4 3  40 0.000000000
1 4 3  40 0.000000000
1 4 3  40 0.000000000
1 4 3  40 0.000000000
1 4 3  40 0.000000000
1 4 3  40 0.000000000
1 4 3  40 0.000000000
1 4 3  40 0.000000000
1 4 3  40 0.000000000
1 4 3  40 0.000000000
1 4 3  40 0.000000000
1 4 3  40 0.000000000
1 4 3  40 0.000000000
1 4 3  40 0.000000000
1 4 3  40 0.000000000
1 4 3  40 0.000000000
1 4 3  40 0.000000000
1 4 3  40 0.000000000
1 4 3  40 0.000000000
1 4 3  40 0.000000000
1 4 3  40 0.000000000
1 4 3  40 0.000000000
1 4 3  40 0.000000000
1 4 3  40 0.000000000
1 4 3  40 0.000000000
1 4 3  40 0.000000000
1 4 3  40 0.000000000
1 4 3  40 0.000000000
1 4 3  40 0.000000000
1 4 3  40 0.000000000
1 4 3  40 0.000000000
1 4 3  40 0.000000000
1 4 3  40 0.000000000
1 4 3  40 0.000000000
1 4 3  40 0.000000000
1 4 3  40 0.000000000
1 4 3  40 0.000000000
1 4 3  40 0.000000000
1 4 3  40 0.000000000
1 4 3  40 0.000000000
1 4 3  40 0.000000000
1 4 3  40 0.000000000
1 4 3  40 0.000000000
1 4 3  40 0.000000000
1 4 3  40 0.000000000
1 4 3  40 0.000000000
1 4 3  40 0.000000000
1 4 3  40 0.000000000
1 4 3  40 0.000000000
1 4 3  40 0.000000000
1 4 3  40 0.000000000
1 4 3  40 0.000000000
1 4 3  40 0.000000000
1 4 3  40 0.000000000
1 4 3  40 0.000000000
1 4 3  40 0.000000000
1 4 3  40 0.000000000
1 4 3  40 0.000000000
1 4 3  40 0.000000000
1 4 3  40 0.000000000
1 4 3  40 0.000000000
1 4 3  40 0.000000000
1 4 3  40 0.000000000
1 4 3  40 0.000000000
1 4 3  40 0.000000000
1 4 3  40 0.000000000
1 4 3  40 0.000000000
1 4 3  40 0.000000000
1 4 3  40 0.000000000
1 4 3  40 0.000000000
1 4 3  40 0.000000000
1 4 3  40 0.000000000
1 4 3  40 0.000000000
1 4 3  40 0.000000000
1 4 3  40 0.000000000
1 4 3  40 0.000000000
1 4 3  40 0.000000000
1 4 3  40 0.000000000
1 4 3  40 0.000000000
1 4 3  40 0.000000000
1 4 3  40 0.000000000
1 4 3  40 0.000000000
1 4 3  40 0.000000000
1 4 3  40 0.000000000
1 4 3  40 0.000000000
1 4 3  40 0.000000000
1 4 3  40 0.000000000
1 4 3  40 0.000000000
1 4 3  40 0.000000000
1 4 3  40 0.000000000
1 4 3  40 0.000000000
1 4 3  40 0.000000000
1 4 3  40 0.000000000
1 4 3  80 0.000000000
1 4 3  80 0.000000000
1 4 3  80 0.000000000
1 4 3  80 0.000000000
1 4 3  80 0.000000000
1 4 3  80 0.000000000
1 4 3  80 0.000000000
1 4 3  80 0.000000000
1 4 3  80 0.000000000
1 4 3  80 0.000000000
1 4 3  80 0.000000000
1 4 3  80 0.000000000
1 4 3  80 0.000000000
1 4 3  80 0.000000000
1 4 3  80 0.000000000
1 4 3  80 0.000000000
1 4 3  80 0.000000000
1 4 3  80 0.000000000
1 4 3  80 0.000000000
1 4 3  80 0.000000000
1 4 3  80 0.000000000
1 4 3  80 0.000000000
1 4 3  80 0.000000000
1 4 3  80 0.000000000
1 4 3  80 0.000000000
1 4 3  80 0.000000000
1 4 3  80 0.000000000
1 4 3  80 0.000000000
1 4 3  80 0.000000000
1 4 3  80 0.000000000
1 4 3  80 0.000000000
1 4 3  80 0.000000000
1 4 3  80 0.000000000
1 4 3  80 0.000000000
1 4 3  80 0.000000000
1 4 3  80 0.000000000
1 4 3  80 0.000000000
1 4 3  80 0.000000000
1 4 3  80 0.000000000
1 4 3  80 0.000000000
1 4 3  80 0.000000000
1 4 3  80 0.000000000
1 4 3  80 0.000000000
1 4 3  80 0.000000000
1 4 3  80 0.000000000
1 4 3  80 0.000000000
1 4 3  80 0.000000000
1 4 3  80 0.000000000
1 4 3  80 0.000000000
1 4 3  80 0.000000000
1 4 3  80 0.000000000
1 4 3  80 0.000000000
1 4 3  80 0.000000000
1 4 3  80 0.000000000
1 4 3  80 0.000000000
1 4 3  80 0.000000000
1 4 3  80 0.000000000
1 4 3  80 0.000000000
1 4 3  80 0.000000000
1 4 3  80 0.000000000
1 4 3  80 0.000000000
1 4 3  80 0.000000000
1 4 3  80 0.000000000
1 4 3  80 0.000000000
1 4 3  80 0.000000000
1 4 3  80 0.000000000
1 4 3  80 0.000000000
1 4 3  80 0.000000000
1 4 3  80 0.000000000
1 4 3  80 0.000000000
1 4 3  80 0.000000000
1 4 3  80 0.000000000
1 4 3  80 0.000000000
1 4 3  80 0.000000000
1 4 3  80 0.000000000
1 4 3  80 0.000000000
1 4 3  80 0.000000000
1 4 3  80 0.000000000
1 4 3  80 0.000000000
1 4 3  80 0.000000000
1 4 3  80 0.000000000
1 4 3  80 0.000000000
1 4 3  80 0.000000000
1 4 3  80 0.000000000
1 4 3  80 0.000000000
1 4 3  80 0.000000000
1 4 3  80 0.000000000
1 4 3  80 0.000000000
1 4 3  80 0.000000000
1 4 3  80 0.000000000
1 4 3  80 0.000000000
1 4 3  80 0.000000000
1 4 3  80 0.000000000
1 4 3  80 0.000000000
1 4 3  80 0.000000000
1 4 3  80 0.000000000
1 4 3  80 0.000000000
1 4 3  80 0.000000000
1 4 3  80 0.000000000
1 4 3  80 0.000000000
1 4 3 120 0.000000000
1 4 3 120 0.000000000
1 4 3 120 0.000000000
1 4 3 120 0.000000000
1 4 3 120 0.000000000
1 4 3 120 0.000000000
1 4 3 120 0.000000000
1 4 3 120 0.000000000
1 4 3 120 0.000000000
1 4 3 120 0.000000000
1 4 3 120 0.000000000
1 4 3 120 0.000000000
1 4 3 120 0.000000000
1 4 3 120 0.000000000
1 4 3 120 0.000000000
1 4 3 120 0.000000000
1 4 3 120 0.000000000
1 4 3 120 0.000000000
1 4 3 120 0.000000000
1 4 3 120 0.000000000
1 4 3 120 0.000000000
1 4 3 120 0.000000000
1 4 3 120 0.000000000
1 4 3 120 0.000000000
1 4 3 120 0.000000000
1 4 3 120 0.000000000
1 4 3 120 0.000000000
1 4 3 120 0.000000000
1 4 3 120 0.000000000
1 4 3 120 0.000000000
1 4 3 120 0.000000000
1 4 3 120 0.000000000
1 4 3 120 0.000000000
1 4 3 120 0.000000000
1 4 3 120 0.000000000
1 4 3 120 0.000000000
1 4 3 120 0.000000000
1 4 3 120 0.000000000
1 4 3 120 0.000000000
1 4 3 120 0.000000000
1 4 3 120 0.000000000
1 4 3 120 0.000000000
1 4 3 120 0.000000000
1 4 3 120 0.000000000
1 4 3 120 0.000000000
1 4 3 120 0.000000000
1 4 3 120 0.000000000
1 4 3 120 0.000000000
1 4 3 120 0.000000000
1 4 3 120 0.000000000
1 4 3 120 0.000000000
1 4 3 120 0.000000000
1 4 3 120 0.000000000
1 4 3 120 0.000000000
1 4 3 120 0.000000000
1 4 3 120 0.000000000
1 4 3 120 0.000000000
1 4 3 120 0.000000000
1 4 3 120 0.000000000
1 4 3 120 0.000000000
1 4 3 120 0.000000000
1 4 3 120 0.000000000
1 4 3 120 0.000000000
1 4 3 120 0.000000000
1 4 3 120 0.000000000
1 4 3 120 0.000000000
1 4 3 120 0.000000000
1 4 3 120 0.000000000
1 4 3 120 0.000000000
1 4 3 120 0.000000000
1 4 3 120 0.000000000
1 4 3 120 0.000000000
1 4 3 120 0.000000000
1 4 3 120 0.000000000
1 4 3 120 0.000000000
1 4 3 120 0.000000000
1 4 3 120 0.000000000
1 4 3 120 0.000000000
1 4 3 120 0.000000000
1 4 3 120 0.000000000
1 4 3 120 0.000000000
1 4 3 120 0.000000000
1 4 3 120 0.000000000
1 4 3 120 0.000000000
1 4 3 120 0.000000000
1 4 3 120 0.000000000
1 4 3 120 0.000000000
1 4 3 120 0.000000000
1 4 3 120 0.000000000
1 4 3 120 0.000000000
1 4 3 120 0.000000000
1 4 3 120 0.000000000
1 4 3 120 0.000000000
1 4 3 120 0.000000000
1 4 3 120 0.000000000
1 4 3 120 0.000000000
1 4 3 120 0.000000000
1 4 3 120 0.000000000
1 4 3 120 0.000000000
1 4 3 120 0.000000000
1 4 3 160 0.000000000
1 4 3 160 0.000000000
1 4 3 160 0.000000000
1 4 3 160 0.000000000
1 4 3 160 0.000000000
1 4 3 160 0.000000000
1 4 3 160 0.000000000
1 4 3 160 0.000000000
1 4 3 160 0.000000000
1 4 3 160 0.000000000
1 4 3 160 0.000000000
1 4 3 160 0.000000000
1 4 3 160 0.000000000
1 4 3 160 0.000000000
1 4 3 160 0.000000000
1 4 3 160 0.000000000
1 4 3 160 0.000000000
1 4 3 160 0.000000000
1 4 3 160 0.000000000
1 4 3 160 0.000000000
1 4 3 160 0.000000000
1 4 3 160 0.000000000
1 4 3 160 0.000000000
1 4 3 160 0.000000000
1 4 3 160 0.000000000
1 4 3 160 0.000000000
1 4 3 160 0.000000000
1 4 3 160 0.000000000
1 4 3 160 0.000000000
1 4 3 160 0.000000000
1 4 3 160 0.000000000
1 4 3 160 0.000000000
1 4 3 160 0.000000000
1 4 3 160 0.000000000
1 4 3 160 0.000000000
1 4 3 160 0.000000000
1 4 3 160 0.000000000
1 4 3 160 0.000000000
1 4 3 160 0.000000000
1 4 3 160 0.000000000
1 4 3 160 0.000000000
1 4 3 160 0.000000000
1 4 3 160 0.000000000
1 4 3 160 0.000000000
1 4 3 160 0.000000000
1 4 3 160 0.000000000
1 4 3 160 0.000000000
1 4 3 160 0.000000000
1 4 3 160 0.000000000
1 4 3 160 0.000000000
1 4 3 160 0.000000000
1 4 3 160 0.000000000
1 4 3 160 0.000000000
1 4 3 160 0.000000000
1 4 3 160 0.000000000
1 4 3 160 0.000000000
1 4 3 160 0.000000000
1 4 3 160 0.000000000
1 4 3 160 0.000000000
1 4 3 160 0.000000000
1 4 3 160 0.000000000
1 4 3 160 0.000000000
1 4 3 160 0.000000000
1 4 3 160 0.000000000
1 4 3 160 0.000000000
1 4 3 160 0.000000000
1 4 3 160 0.000000000
1 4 3 160 0.000000000
1 4 3 160 0.000000000
1 4 3 160 0.000000000
1 4 3 160 0.000000000
1 4 3 160 0.000000000
1 4 3 160 0.000000000
1 4 3 160 0.000000000
1 4 3 160 0.000000000
1 4 3 160 0.000000000
1 4 3 160 0.000000000
1 4 3 160 0.000000000
1 4 3 160 0.000000000
1 4 3 160 0.000000000
1 4 3 160 0.000000000
1 4 3 160 0.000000000
1 4 3 160 0.000000000
1 4 3 160 0.000000000
1 4 3 160 0.000000000
1 4 3 160 0.000000000
1 4 3 160 0.000000000
1 4 3 160 0.000000000
1 4 3 160 0.000000000
1 4 3 160 0.000000000
1 4 3 160 0.000000000
1 4 3 160 0.000000000
1 4 3 160 0.000000000
1 4 3 160 0.000000000
1 4 3 160 0.000000000
1 4 3 160 0.000000000
1 4 3 160 0.000000000
1 4 3 160 0.000000000
1 4 3 160 0.000000000
1 4 3 160 0.000000000
1 4 4  40 0.136666670
1 4 4  40 0.127777785
1 4 4  40 0.176666662
1 4 4  40 0.027777778
1 4 4  40 0.218888894
1 4 4  40 0.048888888
1 4 4  40 0.001111111
1 4 4  40 0.148888886
1 4 4  40 0.152222216
1 4 4  40 0.205555558
1 4 4  40 0.000000000
1 4 4  40 0.082222223
1 4 4  40 0.119999997
1 4 4  40 0.064444445
1 4 4  40 0.075555556
1 4 4  40 0.067777775
1 4 4  40 0.208888888
1 4 4  40 0.047777779
1 4 4  40 0.235555559
1 4 4  40 0.116666667
1 4 4  40 0.076666668
1 4 4  40 0.111111112
1 4 4  40 0.000000000
1 4 4  40 0.051111110
1 4 4  40 0.070000000
1 4 4  40 0.274444431
1 4 4  40 0.056666669
1 4 4  40 0.078888886
1 4 4  40 0.093333334
1 4 4  40 0.278888881
1 4 4  40 0.090000004
1 4 4  40 0.341111124
1 4 4  40 0.085555553
1 4 4  40 0.138888896
1 4 4  40 0.216666669
1 4 4  40 0.075555556
1 4 4  40 0.057777777
1 4 4  40 0.054444443
1 4 4  40 0.226666674
1 4 4  40 0.046666667
1 4 4  40 0.106666669
1 4 4  40 0.091111109
1 4 4  40 0.258888900
1 4 4  40 0.183333337
1 4 4  40 0.072222225
1 4 4  40 0.000000000
1 4 4  40 0.150000006
1 4 4  40 0.119999997
1 4 4  40 0.072222225
1 4 4  40 0.173333332
1 4 4  40 0.085555553
1 4 4  40 0.082222223
1 4 4  40 0.000000000
1 4 4  40 0.000000000
1 4 4  40 0.133333340
1 4 4  40 0.264444441
1 4 4  40 0.098888889
1 4 4  40 0.000000000
1 4 4  40 0.254444450
1 4 4  40 0.209999993
1 4 4  40 0.082222223
1 4 4  40 0.000000000
1 4 4  40 0.281111121
1 4 4  40 0.072222225
1 4 4  40 0.044444446
1 4 4  40 0.143333331
1 4 4  40 0.122222222
1 4 4  40 0.037777778
1 4 4  40 0.173333332
1 4 4  40 0.091111109
1 4 4  40 0.097777776
1 4 4  40 0.035555556
1 4 4  40 0.091111109
1 4 4  40 0.167777777
1 4 4  40 0.031111112
1 4 4  40 0.091111109
1 4 4  40 0.095555559
1 4 4  40 0.206666663
1 4 4  40 0.066666670
1 4 4  40 0.083333336
1 4 4  40 0.000000000
1 4 4  40 0.064444445
1 4 4  40 0.193333328
1 4 4  40 0.143333331
1 4 4  40 0.206666663
1 4 4  40 0.170000002
1 4 4  40 0.046666667
1 4 4  40 0.073333330
1 4 4  40 0.122222222
1 4 4  40 0.250000000
1 4 4  40 0.239999995
1 4 4  40 0.214444444
1 4 4  40 0.144444451
1 4 4  40 0.216666669
1 4 4  40 0.000000000
1 4 4  40 0.129999995
1 4 4  40 0.092222221
1 4 4  40 0.072222225
1 4 4  40 0.217777774
1 4 4  40 0.000000000
1 4 4  80 0.247777775
1 4 4  80 0.227777779
1 4 4  80 0.319999993
1 4 4  80 0.148888886
1 4 4  80 0.313333333
1 4 4  80 0.183333337
1 4 4  80 0.000000000
1 4 4  80 0.213333338
1 4 4  80 0.241111115
1 4 4  80 0.414444447
1 4 4  80 0.000000000
1 4 4  80 0.116666667
1 4 4  80 0.204444438
1 4 4  80 0.153333336
1 4 4  80 0.155555561
1 4 4  80 0.224444449
1 4 4  80 0.341111124
1 4 4  80 0.077777781
1 4 4  80 0.358888894
1 4 4  80 0.284444451
1 4 4  80 0.163333327
1 4 4  80 0.297777772
1 4 4  80 0.000000000
1 4 4  80 0.170000002
1 4 4  80 0.176666662
1 4 4  80 0.394444436
1 4 4  80 0.104444444
1 4 4  80 0.258888900
1 4 4  80 0.105555557
1 4 4  80 0.460000008
1 4 4  80 0.245555550
1 4 4  80 0.474444449
1 4 4  80 0.185555562
1 4 4  80 0.308888882
1 4 4  80 0.333333343
1 4 4  80 0.150000006
1 4 4  80 0.133333340
1 4 4  80 0.161111116
1 4 4  80 0.370000005
1 4 4  80 0.085555553
1 4 4  80 0.256666660
1 4 4  80 0.193333328
1 4 4  80 0.421111107
1 4 4  80 0.341111124
1 4 4  80 0.165555552
1 4 4  80 0.000000000
1 4 4  80 0.209999993
1 4 4  80 0.345555544
1 4 4  80 0.147777781
1 4 4  80 0.340000004
1 4 4  80 0.105555557
1 4 4  80 0.085555553
1 4 4  80 0.000000000
1 4 4  80 0.000000000
1 4 4  80 0.215555549
1 4 4  80 0.431111097
1 4 4  80 0.197777778
1 4 4  80 0.000000000
1 4 4  80 0.389999986
1 4 4  80 0.336666673
1 4 4  80 0.227777779
1 4 4  80 0.000000000
1 4 4  80 0.401111126
1 4 4  80 0.132222220
1 4 4  80 0.095555559
1 4 4  80 0.270000011
1 4 4  80 0.310000002
1 4 4  80 0.133333340
1 4 4  80 0.273333341
1 4 4  80 0.113333337
1 4 4  80 0.180000007
1 4 4  80 0.109999999
1 4 4  80 0.206666663
1 4 4  80 0.311111122
1 4 4  80 0.116666667
1 4 4  80 0.114444442
1 4 4  80 0.148888886
1 4 4  80 0.225555554
1 4 4  80 0.172222227
1 4 4  80 0.176666662
1 4 4  80 0.000000000
1 4 4  80 0.101111114
1 4 4  80 0.357777774
1 4 4  80 0.332222223
1 4 4  80 0.407777786
1 4 4  80 0.302222222
1 4 4  80 0.125555560
1 4 4  80 0.134444445
1 4 4  80 0.236666664
1 4 4  80 0.295555562
1 4 4  80 0.375555545
1 4 4  80 0.417777777
1 4 4  80 0.295555562
1 4 4  80 0.411111116
1 4 4  80 0.000000000
1 4 4  80 0.301111102
1 4 4  80 0.161111116
1 4 4  80 0.185555562
1 4 4  80 0.328888893
1 4 4  80 0.000000000
1 4 4 120 0.445555568
1 4 4 120 0.383333325
1 4 4 120 0.355555564
1 4 4 120 0.293333322
1 4 4 120 0.442222208
1 4 4 120 0.330000013
1 4 4 120 0.000000000
1 4 4 120 0.288888901
1 4 4 120 0.406666666
1 4 4 120 0.431111097
1 4 4 120 0.000000000
1 4 4 120 0.144444451
1 4 4 120 0.304444432
1 4 4 120 0.209999993
1 4 4 120 0.286666662
1 4 4 120 0.218888894
1 4 4 120 0.484444439
1 4 4 120 0.161111116
1 4 4 120 0.415555567
1 4 4 120 0.433333337
1 4 4 120 0.347777784
1 4 4 120 0.403333336
1 4 4 120 0.000000000
1 4 4 120 0.258888900
1 4 4 120 0.368888885
1 4 4 120 0.445555568
1 4 4 120 0.181111112
1 4 4 120 0.332222223
1 4 4 120 0.219999999
1 4 4 120 0.478888899
1 4 4 120 0.394444436
1 4 4 120 0.423333347
1 4 4 120 0.331111103
1 4 4 120 0.442222208
1 4 4 120 0.408888876
1 4 4 120 0.180000007
1 4 4 120 0.330000013
1 4 4 120 0.265555561
1 4 4 120 0.532222211
1 4 4 120 0.211111113
1 4 4 120 0.296666652
1 4 4 120 0.135555550
1 4 4 120 0.596666694
1 4 4 120 0.396666676
1 4 4 120 0.164444447
1 4 4 120 0.000000000
1 4 4 120 0.327777773
1 4 4 120 0.386666656
1 4 4 120 0.227777779
1 4 4 120 0.435555547
1 4 4 120 0.217777774
1 4 4 120 0.141111106
1 4 4 120 0.000000000
1 4 4 120 0.000000000
1 4 4 120 0.283333331
1 4 4 120 0.557777762
1 4 4 120 0.360000014
1 4 4 120 0.000000000
1 4 4 120 0.553333342
1 4 4 120 0.437777787
1 4 4 120 0.425555557
1 4 4 120 0.000000000
1 4 4 120 0.417777777
1 4 4 120 0.244444445
1 4 4 120 0.142222226
1 4 4 120 0.464444458
1 4 4 120 0.452222228
1 4 4 120 0.235555559
1 4 4 120 0.409999996
1 4 4 120 0.277777791
1 4 4 120 0.322222233
1 4 4 120 0.147777781
1 4 4 120 0.225555554
1 4 4 120 0.362222224
1 4 4 120 0.141111106
1 4 4 120 0.201111108
1 4 4 120 0.286666662
1 4 4 120 0.456666678
1 4 4 120 0.326666653
1 4 4 120 0.253333330
1 4 4 120 0.000000000
1 4 4 120 0.258888900
1 4 4 120 0.463333338
1 4 4 120 0.345555544
1 4 4 120 0.493333340
1 4 4 120 0.321111113
1 4 4 120 0.170000002
1 4 4 120 0.247777775
1 4 4 120 0.375555545
1 4 4 120 0.317777783
1 4 4 120 0.456666678
1 4 4 120 0.501111090
1 4 4 120 0.439999998
1 4 4 120 0.485555559
1 4 4 120 0.000000000
1 4 4 120 0.436666667
1 4 4 120 0.334444433
1 4 4 120 0.222222224
1 4 4 120 0.356666654
1 4 4 120 0.000000000
1 4 4 160 0.548888862
1 4 4 160 0.456666678
1 4 4 160 0.416666657
1 4 4 160 0.452222228
1 4 4 160 0.342222214
1 4 4 160 0.302222222
1 4 4 160 0.000000000
1 4 4 160 0.365555555
1 4 4 160 0.418888897
1 4 4 160 0.508888900
1 4 4 160 0.000000000
1 4 4 160 0.286666662
1 4 4 160 0.496666670
1 4 4 160 0.272222221
1 4 4 160 0.387777776
1 4 4 160 0.404444456
1 4 4 160 0.588888884
1 4 4 160 0.267777771
1 4 4 160 0.496666670
1 4 4 160 0.534444451
1 4 4 160 0.425555557
1 4 4 160 0.468888879
1 4 4 160 0.000000000
1 4 4 160 0.428888887
1 4 4 160 0.487777770
1 4 4 160 0.585555553
1 4 4 160 0.384444445
1 4 4 160 0.468888879
1 4 4 160 0.398888886
1 4 4 160 0.500000000
1 4 4 160 0.508888900
1 4 4 160 0.428888887
1 4 4 160 0.456666678
1 4 4 160 0.426666677
1 4 4 160 0.435555547
1 4 4 160 0.294444442
1 4 4 160 0.383333325
1 4 4 160 0.385555565
1 4 4 160 0.528888881
1 4 4 160 0.330000013
1 4 4 160 0.394444436
1 4 4 160 0.143333331
1 4 4 160 0.474444449
1 4 4 160 0.508888900
1 4 4 160 0.121111110
1 4 4 160 0.000000000
1 4 4 160 0.415555567
1 4 4 160 0.505555570
1 4 4 160 0.403333336
1 4 4 160 0.517777801
1 4 4 160 0.382222235
1 4 4 160 0.209999993
1 4 4 160 0.000000000
1 4 4 160 0.000000000
1 4 4 160 0.387777776
1 4 4 160 0.477777779
1 4 4 160 0.506666660
1 4 4 160 0.000000000
1 4 4 160 0.564444423
1 4 4 160 0.548888862
1 4 4 160 0.529999971
1 4 4 160 0.000000000
1 4 4 160 0.495555550
1 4 4 160 0.356666654
1 4 4 160 0.250000000
1 4 4 160 0.471111119
1 4 4 160 0.501111090
1 4 4 160 0.393333346
1 4 4 160 0.525555551
1 4 4 160 0.424444437
1 4 4 160 0.447777778
1 4 4 160 0.218888894
1 4 4 160 0.407777786
1 4 4 160 0.454444438
1 4 4 160 0.208888888
1 4 4 160 0.305555552
1 4 4 160 0.393333346
1 4 4 160 0.535555542
1 4 4 160 0.425555557
1 4 4 160 0.289999992
1 4 4 160 0.000000000
1 4 4 160 0.392222226
1 4 4 160 0.495555550
1 4 4 160 0.468888879
1 4 4 160 0.481111109
1 4 4 160 0.277777791
1 4 4 160 0.363333344
1 4 4 160 0.296666652
1 4 4 160 0.419999987
1 4 4 160 0.518888891
1 4 4 160 0.536666691
1 4 4 160 0.526666641
1 4 4 160 0.492222220
1 4 4 160 0.445555568
1 4 4 160 0.000000000
1 4 4 160 0.425555557
1 4 4 160 0.437777787
1 4 4 160 0.393333346
1 4 4 160 0.507777750
1 4 4 160 0.000000000
1 4 5  40 0.751111090
1 4 5  40 0.773333311
1 4 5  40 0.692222238
1 4 5  40 0.805555582
1 4 5  40 0.682222247
1 4 5  40 0.757777750
1 4 5  40 0.788888872
1 4 5  40 0.693333328
1 4 5  40 0.804444432
1 4 5  40 0.754444420
1 4 5  40 0.779999971
1 4 5  40 0.759999990
1 4 5  40 0.787777781
1 4 5  40 0.674444437
1 4 5  40 0.766666651
1 4 5  40 0.665555537
1 4 5  40 0.540000021
1 4 5  40 0.632222235
1 4 5  40 0.714444458
1 4 5  40 0.706666648
1 4 5  40 0.793333352
1 4 5  40 0.732222199
1 4 5  40 0.741111100
1 4 5  40 0.736666679
1 4 5  40 0.728888869
1 4 5  40 0.688888907
1 4 5  40 0.531111121
1 4 5  40 0.765555561
1 4 5  40 0.727777779
1 4 5  40 0.759999990
1 4 5  40 0.776666641
1 4 5  40 0.697777748
1 4 5  40 0.677777767
1 4 5  40 0.766666651
1 4 5  40 0.823333323
1 4 5  40 0.713333309
1 4 5  40 0.743333340
1 4 5  40 0.763333321
1 4 5  40 0.705555558
1 4 5  40 0.744444430
1 4 5  40 0.756666660
1 4 5  40 0.747777760
1 4 5  40 0.695555568
1 4 5  40 0.703333318
1 4 5  40 0.671111107
1 4 5  40 0.726666689
1 4 5  40 0.696666658
1 4 5  40 0.660000026
1 4 5  40 0.758888900
1 4 5  40 0.621111095
1 4 5  40 0.802222252
1 4 5  40 0.745555580
1 4 5  40 0.746666670
1 4 5  40 0.717777789
1 4 5  40 0.752222240
1 4 5  40 0.791111112
1 4 5  40 0.767777801
1 4 5  40 0.718888879
1 4 5  40 0.744444430
1 4 5  40 0.706666648
1 4 5  40 0.735555530
1 4 5  40 0.735555530
1 4 5  40 0.642222226
1 4 5  40 0.699999988
1 4 5  40 0.734444439
1 4 5  40 0.776666641
1 4 5  40 0.768888891
1 4 5  40 0.794444442
1 4 5  40 0.763333321
1 4 5  40 0.759999990
1 4 5  40 0.740000010
1 4 5  40 0.691111088
1 4 5  40 0.724444449
1 4 5  40 0.751111090
1 4 5  40 0.707777798
1 4 5  40 0.712222219
1 4 5  40 0.716666639
1 4 5  40 0.716666639
1 4 5  40 0.741111100
1 4 5  40 0.747777760
1 4 5  40 0.717777789
1 4 5  40 0.758888900
1 4 5  40 0.762222230
1 4 5  40 0.772222221
1 4 5  40 0.704444468
1 4 5  40 0.612222195
1 4 5  40 0.751111090
1 4 5  40 0.735555530
1 4 5  40 0.561111093
1 4 5  40 0.712222219
1 4 5  40 0.777777791
1 4 5  40 0.751111090
1 4 5  40 0.685555577
1 4 5  40 0.727777779
1 4 5  40 0.738888860
1 4 5  40 0.815555573
1 4 5  40 0.692222238
1 4 5  40 0.727777779
1 4 5  40 0.745555580
1 4 5  40 0.695555568
1 4 5  80 0.857777774
1 4 5  80 0.892222226
1 4 5  80 0.836666644
1 4 5  80 0.875555575
1 4 5  80 0.832222223
1 4 5  80 0.856666684
1 4 5  80 0.885555565
1 4 5  80 0.863333344
1 4 5  80 0.896666646
1 4 5  80 0.838888884
1 4 5  80 0.870000005
1 4 5  80 0.850000024
1 4 5  80 0.881111085
1 4 5  80 0.882222235
1 4 5  80 0.876666665
1 4 5  80 0.848888874
1 4 5  80 0.838888884
1 4 5  80 0.844444454
1 4 5  80 0.846666694
1 4 5  80 0.812222242
1 4 5  80 0.872222245
1 4 5  80 0.823333323
1 4 5  80 0.857777774
1 4 5  80 0.817777753
1 4 5  80 0.867777765
1 4 5  80 0.816666663
1 4 5  80 0.854444444
1 4 5  80 0.865555584
1 4 5  80 0.860000014
1 4 5  80 0.864444435
1 4 5  80 0.856666684
1 4 5  80 0.801111102
1 4 5  80 0.846666694
1 4 5  80 0.893333316
1 4 5  80 0.874444425
1 4 5  80 0.873333335
1 4 5  80 0.842222214
1 4 5  80 0.826666653
1 4 5  80 0.796666682
1 4 5  80 0.881111085
1 4 5  80 0.852222204
1 4 5  80 0.822222233
1 4 5  80 0.848888874
1 4 5  80 0.857777774
1 4 5  80 0.831111133
1 4 5  80 0.837777793
1 4 5  80 0.870000005
1 4 5  80 0.838888884
1 4 5  80 0.885555565
1 4 5  80 0.892222226
1 4 5  80 0.873333335
1 4 5  80 0.851111114
1 4 5  80 0.841111124
1 4 5  80 0.865555584
1 4 5  80 0.856666684
1 4 5  80 0.848888874
1 4 5  80 0.854444444
1 4 5  80 0.819999993
1 4 5  80 0.816666663
1 4 5  80 0.782222211
1 4 5  80 0.852222204
1 4 5  80 0.899999976
1 4 5  80 0.844444454
1 4 5  80 0.847777784
1 4 5  80 0.857777774
1 4 5  80 0.870000005
1 4 5  80 0.833333313
1 4 5  80 0.839999974
1 4 5  80 0.826666653
1 4 5  80 0.858888865
1 4 5  80 0.867777765
1 4 5  80 0.812222242
1 4 5  80 0.894444466
1 4 5  80 0.876666665
1 4 5  80 0.833333313
1 4 5  80 0.846666694
1 4 5  80 0.867777765
1 4 5  80 0.883333325
1 4 5  80 0.855555534
1 4 5  80 0.875555575
1 4 5  80 0.804444432
1 4 5  80 0.866666675
1 4 5  80 0.882222235
1 4 5  80 0.852222204
1 4 5  80 0.912222207
1 4 5  80 0.867777765
1 4 5  80 0.881111085
1 4 5  80 0.906666696
1 4 5  80 0.843333304
1 4 5  80 0.841111124
1 4 5  80 0.825555563
1 4 5  80 0.873333335
1 4 5  80 0.870000005
1 4 5  80 0.853333354
1 4 5  80 0.870000005
1 4 5  80 0.886666656
1 4 5  80 0.851111114
1 4 5  80 0.864444435
1 4 5  80 0.867777765
1 4 5  80 0.863333344
1 4 5 120 0.889999986
1 4 5 120 0.928888917
1 4 5 120 0.870000005
1 4 5 120 0.908888876
1 4 5 120 0.913333356
1 4 5 120 0.948888898
1 4 5 120 0.937777758
1 4 5 120 0.899999976
1 4 5 120 0.930000007
1 4 5 120 0.907777786
1 4 5 120 0.907777786
1 4 5 120 0.885555565
1 4 5 120 0.891111135
1 4 5 120 0.931111097
1 4 5 120 0.885555565
1 4 5 120 0.913333356
1 4 5 120 0.918888867
1 4 5 120 0.904444456
1 4 5 120 0.915555537
1 4 5 120 0.894444466
1 4 5 120 0.920000017
1 4 5 120 0.908888876
1 4 5 120 0.924444437
1 4 5 120 0.884444416
1 4 5 120 0.897777796
1 4 5 120 0.905555546
1 4 5 120 0.875555575
1 4 5 120 0.933333337
1 4 5 120 0.884444416
1 4 5 120 0.920000017
1 4 5 120 0.934444427
1 4 5 120 0.882222235
1 4 5 120 0.899999976
1 4 5 120 0.876666665
1 4 5 120 0.896666646
1 4 5 120 0.922222197
1 4 5 120 0.901111126
1 4 5 120 0.904444456
1 4 5 120 0.898888886
1 4 5 120 0.910000026
1 4 5 120 0.898888886
1 4 5 120 0.866666675
1 4 5 120 0.894444466
1 4 5 120 0.913333356
1 4 5 120 0.887777805
1 4 5 120 0.914444447
1 4 5 120 0.902222216
1 4 5 120 0.915555537
1 4 5 120 0.894444466
1 4 5 120 0.924444437
1 4 5 120 0.934444427
1 4 5 120 0.897777796
1 4 5 120 0.904444456
1 4 5 120 0.937777758
1 4 5 120 0.913333356
1 4 5 120 0.910000026
1 4 5 120 0.905555546
1 4 5 120 0.878888905
1 4 5 120 0.885555565
1 4 5 120 0.899999976
1 4 5 120 0.893333316
1 4 5 120 0.898888886
1 4 5 120 0.871111095
1 4 5 120 0.906666696
1 4 5 120 0.912222207
1 4 5 120 0.895555556
1 4 5 120 0.878888905
1 4 5 120 0.912222207
1 4 5 120 0.895555556
1 4 5 120 0.922222197
1 4 5 120 0.894444466
1 4 5 120 0.865555584
1 4 5 120 0.887777805
1 4 5 120 0.885555565
1 4 5 120 0.903333306
1 4 5 120 0.897777796
1 4 5 120 0.904444456
1 4 5 120 0.920000017
1 4 5 120 0.871111095
1 4 5 120 0.895555556
1 4 5 120 0.858888865
1 4 5 120 0.899999976
1 4 5 120 0.876666665
1 4 5 120 0.902222216
1 4 5 120 0.925555527
1 4 5 120 0.899999976
1 4 5 120 0.937777758
1 4 5 120 0.922222197
1 4 5 120 0.899999976
1 4 5 120 0.923333347
1 4 5 120 0.847777784
1 4 5 120 0.917777777
1 4 5 120 0.893333316
1 4 5 120 0.875555575
1 4 5 120 0.885555565
1 4 5 120 0.892222226
1 4 5 120 0.908888876
1 4 5 120 0.907777786
1 4 5 120 0.953333318
1 4 5 120 0.894444466
1 4 5 160 0.911111116
1 4 5 160 0.934444427
1 4 5 160 0.920000017
1 4 5 160 0.914444447
1 4 5 160 0.932222247
1 4 5 160 0.959999979
1 4 5 160 0.944444418
1 4 5 160 0.918888867
1 4 5 160 0.935555577
1 4 5 160 0.891111135
1 4 5 160 0.923333347
1 4 5 160 0.898888886
1 4 5 160 0.899999976
1 4 5 160 0.949999988
1 4 5 160 0.902222216
1 4 5 160 0.898888886
1 4 5 160 0.927777767
1 4 5 160 0.939999998
1 4 5 160 0.936666667
1 4 5 160 0.908888876
1 4 5 160 0.897777796
1 4 5 160 0.923333347
1 4 5 160 0.915555537
1 4 5 160 0.922222197
1 4 5 160 0.903333306
1 4 5 160 0.930000007
1 4 5 160 0.926666677
1 4 5 160 0.946666658
1 4 5 160 0.943333328
1 4 5 160 0.931111097
1 4 5 160 0.952222228
1 4 5 160 0.923333347
1 4 5 160 0.952222228
1 4 5 160 0.913333356
1 4 5 160 0.934444427
1 4 5 160 0.955555558
1 4 5 160 0.905555546
1 4 5 160 0.933333337
1 4 5 160 0.917777777
1 4 5 160 0.912222207
1 4 5 160 0.925555527
1 4 5 160 0.897777796
1 4 5 160 0.916666687
1 4 5 160 0.878888905
1 4 5 160 0.870000005
1 4 5 160 0.936666667
1 4 5 160 0.910000026
1 4 5 160 0.932222247
1 4 5 160 0.931111097
1 4 5 160 0.926666677
1 4 5 160 0.912222207
1 4 5 160 0.910000026
1 4 5 160 0.885555565
1 4 5 160 0.918888867
1 4 5 160 0.923333347
1 4 5 160 0.927777767
1 4 5 160 0.917777777
1 4 5 160 0.898888886
1 4 5 160 0.930000007
1 4 5 160 0.931111097
1 4 5 160 0.904444456
1 4 5 160 0.930000007
1 4 5 160 0.931111097
1 4 5 160 0.933333337
1 4 5 160 0.936666667
1 4 5 160 0.904444456
1 4 5 160 0.910000026
1 4 5 160 0.917777777
1 4 5 160 0.902222216
1 4 5 160 0.925555527
1 4 5 160 0.939999998
1 4 5 160 0.920000017
1 4 5 160 0.926666677
1 4 5 160 0.915555537
1 4 5 160 0.945555568
1 4 5 160 0.942222238
1 4 5 160 0.904444456
1 4 5 160 0.952222228
1 4 5 160 0.930000007
1 4 5 160 0.888888896
1 4 5 160 0.911111116
1 4 5 160 0.953333318
1 4 5 160 0.934444427
1 4 5 160 0.908888876
1 4 5 160 0.931111097
1 4 5 160 0.917777777
1 4 5 160 0.952222228
1 4 5 160 0.961111128
1 4 5 160 0.903333306
1 4 5 160 0.926666677
1 4 5 160 0.902222216
1 4 5 160 0.914444447
1 4 5 160 0.881111085
1 4 5 160 0.879999995
1 4 5 160 0.921111107
1 4 5 160 0.905555546
1 4 5 160 0.907777786
1 4 5 160 0.959999979
1 4 5 160 0.952222228
1 4 5 160 0.895555556
1 4 6  40 0.913333356
1 4 6  40 0.873333335
1 4 6  40 0.848888874
1 4 6  40 0.883333325
1 4 6  40 0.892222226
1 4 6  40 0.881111085
1 4 6  40 0.879999995
1 4 6  40 0.906666696
1 4 6  40 0.863333344
1 4 6  40 0.892222226
1 4 6  40 0.873333335
1 4 6  40 0.857777774
1 4 6  40 0.871111095
1 4 6  40 0.881111085
1 4 6  40 0.848888874
1 4 6  40 0.846666694
1 4 6  40 0.816666663
1 4 6  40 0.887777805
1 4 6  40 0.896666646
1 4 6  40 0.852222204
1 4 6  40 0.899999976
1 4 6  40 0.896666646
1 4 6  40 0.872222245
1 4 6  40 0.905555546
1 4 6  40 0.863333344
1 4 6  40 0.915555537
1 4 6  40 0.871111095
1 4 6  40 0.867777765
1 4 6  40 0.861111104
1 4 6  40 0.846666694
1 4 6  40 0.918888867
1 4 6  40 0.850000024
1 4 6  40 0.845555544
1 4 6  40 0.887777805
1 4 6  40 0.874444425
1 4 6  40 0.865555584
1 4 6  40 0.905555546
1 4 6  40 0.917777777
1 4 6  40 0.916666687
1 4 6  40 0.912222207
1 4 6  40 0.886666656
1 4 6  40 0.884444416
1 4 6  40 0.884444416
1 4 6  40 0.847777784
1 4 6  40 0.887777805
1 4 6  40 0.858888865
1 4 6  40 0.889999986
1 4 6  40 0.864444435
1 4 6  40 0.894444466
1 4 6  40 0.883333325
1 4 6  40 0.873333335
1 4 6  40 0.860000014
1 4 6  40 0.886666656
1 4 6  40 0.915555537
1 4 6  40 0.918888867
1 4 6  40 0.873333335
1 4 6  40 0.837777793
1 4 6  40 0.884444416
1 4 6  40 0.865555584
1 4 6  40 0.891111135
1 4 6  40 0.908888876
1 4 6  40 0.885555565
1 4 6  40 0.863333344
1 4 6  40 0.902222216
1 4 6  40 0.905555546
1 4 6  40 0.879999995
1 4 6  40 0.923333347
1 4 6  40 0.920000017
1 4 6  40 0.897777796
1 4 6  40 0.878888905
1 4 6  40 0.899999976
1 4 6  40 0.870000005
1 4 6  40 0.886666656
1 4 6  40 0.865555584
1 4 6  40 0.901111126
1 4 6  40 0.905555546
1 4 6  40 0.876666665
1 4 6  40 0.860000014
1 4 6  40 0.899999976
1 4 6  40 0.904444456
1 4 6  40 0.884444416
1 4 6  40 0.838888884
1 4 6  40 0.819999993
1 4 6  40 0.853333354
1 4 6  40 0.904444456
1 4 6  40 0.899999976
1 4 6  40 0.903333306
1 4 6  40 0.847777784
1 4 6  40 0.860000014
1 4 6  40 0.872222245
1 4 6  40 0.912222207
1 4 6  40 0.924444437
1 4 6  40 0.831111133
1 4 6  40 0.885555565
1 4 6  40 0.879999995
1 4 6  40 0.891111135
1 4 6  40 0.912222207
1 4 6  40 0.920000017
1 4 6  40 0.882222235
1 4 6  40 0.914444447
1 4 6  80 0.955555558
1 4 6  80 0.957777798
1 4 6  80 0.917777777
1 4 6  80 0.972222209
1 4 6  80 0.956666648
1 4 6  80 0.951111138
1 4 6  80 0.918888867
1 4 6  80 0.956666648
1 4 6  80 0.949999988
1 4 6  80 0.937777758
1 4 6  80 0.961111128
1 4 6  80 0.961111128
1 4 6  80 0.962222219
1 4 6  80 0.961111128
1 4 6  80 0.952222228
1 4 6  80 0.949999988
1 4 6  80 0.966666639
1 4 6  80 0.938888907
1 4 6  80 0.947777748
1 4 6  80 0.959999979
1 4 6  80 0.970000029
1 4 6  80 0.961111128
1 4 6  80 0.961111128
1 4 6  80 0.947777748
1 4 6  80 0.955555558
1 4 6  80 0.971111119
1 4 6  80 0.971111119
1 4 6  80 0.949999988
1 4 6  80 0.936666667
1 4 6  80 0.944444418
1 4 6  80 0.966666639
1 4 6  80 0.942222238
1 4 6  80 0.976666689
1 4 6  80 0.956666648
1 4 6  80 0.954444468
1 4 6  80 0.931111097
1 4 6  80 0.964444458
1 4 6  80 0.968888879
1 4 6  80 0.958888888
1 4 6  80 0.949999988
1 4 6  80 0.939999998
1 4 6  80 0.947777748
1 4 6  80 0.961111128
1 4 6  80 0.970000029
1 4 6  80 0.941111088
1 4 6  80 0.937777758
1 4 6  80 0.955555558
1 4 6  80 0.947777748
1 4 6  80 0.958888888
1 4 6  80 0.936666667
1 4 6  80 0.947777748
1 4 6  80 0.961111128
1 4 6  80 0.945555568
1 4 6  80 0.945555568
1 4 6  80 0.959999979
1 4 6  80 0.958888888
1 4 6  80 0.951111138
1 4 6  80 0.921111107
1 4 6  80 0.968888879
1 4 6  80 0.965555549
1 4 6  80 0.954444468
1 4 6  80 0.949999988
1 4 6  80 0.933333337
1 4 6  80 0.938888907
1 4 6  80 0.955555558
1 4 6  80 0.958888888
1 4 6  80 0.963333309
1 4 6  80 0.959999979
1 4 6  80 0.957777798
1 4 6  80 0.954444468
1 4 6  80 0.961111128
1 4 6  80 0.945555568
1 4 6  80 0.958888888
1 4 6  80 0.938888907
1 4 6  80 0.962222219
1 4 6  80 0.970000029
1 4 6  80 0.933333337
1 4 6  80 0.928888917
1 4 6  80 0.943333328
1 4 6  80 0.964444458
1 4 6  80 0.944444418
1 4 6  80 0.936666667
1 4 6  80 0.953333318
1 4 6  80 0.954444468
1 4 6  80 0.956666648
1 4 6  80 0.959999979
1 4 6  80 0.954444468
1 4 6  80 0.959999979
1 4 6  80 0.959999979
1 4 6  80 0.962222219
1 4 6  80 0.947777748
1 4 6  80 0.958888888
1 4 6  80 0.936666667
1 4 6  80 0.953333318
1 4 6  80 0.959999979
1 4 6  80 0.968888879
1 4 6  80 0.947777748
1 4 6  80 0.958888888
1 4 6  80 0.952222228
1 4 6  80 0.954444468
1 4 6 120 0.959999979
1 4 6 120 0.976666689
1 4 6 120 0.948888898
1 4 6 120 0.981111109
1 4 6 120 0.972222209
1 4 6 120 0.965555549
1 4 6 120 0.952222228
1 4 6 120 0.977777779
1 4 6 120 0.982222199
1 4 6 120 0.967777789
1 4 6 120 0.974444449
1 4 6 120 0.965555549
1 4 6 120 0.977777779
1 4 6 120 0.973333359
1 4 6 120 0.959999979
1 4 6 120 0.962222219
1 4 6 120 0.985555530
1 4 6 120 0.965555549
1 4 6 120 0.964444458
1 4 6 120 0.970000029
1 4 6 120 0.971111119
1 4 6 120 0.980000019
1 4 6 120 0.948888898
1 4 6 120 0.977777779
1 4 6 120 0.974444449
1 4 6 120 0.972222209
1 4 6 120 0.973333359
1 4 6 120 0.963333309
1 4 6 120 0.967777789
1 4 6 120 0.951111138
1 4 6 120 0.976666689
1 4 6 120 0.971111119
1 4 6 120 0.959999979
1 4 6 120 0.976666689
1 4 6 120 0.955555558
1 4 6 120 0.971111119
1 4 6 120 0.970000029
1 4 6 120 0.972222209
1 4 6 120 0.973333359
1 4 6 120 0.982222199
1 4 6 120 0.965555549
1 4 6 120 0.963333309
1 4 6 120 0.963333309
1 4 6 120 0.973333359
1 4 6 120 0.978888869
1 4 6 120 0.952222228
1 4 6 120 0.972222209
1 4 6 120 0.965555549
1 4 6 120 0.976666689
1 4 6 120 0.976666689
1 4 6 120 0.949999988
1 4 6 120 0.961111128
1 4 6 120 0.958888888
1 4 6 120 0.980000019
1 4 6 120 0.974444449
1 4 6 120 0.983333349
1 4 6 120 0.976666689
1 4 6 120 0.983333349
1 4 6 120 0.966666639
1 4 6 120 0.972222209
1 4 6 120 0.981111109
1 4 6 120 0.938888907
1 4 6 120 0.971111119
1 4 6 120 0.967777789
1 4 6 120 0.984444439
1 4 6 120 0.961111128
1 4 6 120 0.983333349
1 4 6 120 0.980000019
1 4 6 120 0.983333349
1 4 6 120 0.980000019
1 4 6 120 0.974444449
1 4 6 120 0.984444439
1 4 6 120 0.977777779
1 4 6 120 0.973333359
1 4 6 120 0.977777779
1 4 6 120 0.962222219
1 4 6 120 0.976666689
1 4 6 120 0.952222228
1 4 6 120 0.953333318
1 4 6 120 0.953333318
1 4 6 120 0.975555539
1 4 6 120 0.953333318
1 4 6 120 0.974444449
1 4 6 120 0.975555539
1 4 6 120 0.976666689
1 4 6 120 0.972222209
1 4 6 120 0.970000029
1 4 6 120 0.977777779
1 4 6 120 0.975555539
1 4 6 120 0.968888879
1 4 6 120 0.971111119
1 4 6 120 0.984444439
1 4 6 120 0.964444458
1 4 6 120 0.957777798
1 4 6 120 0.966666639
1 4 6 120 0.974444449
1 4 6 120 0.983333349
1 4 6 120 0.967777789
1 4 6 120 0.975555539
1 4 6 120 0.976666689
1 4 6 160 0.980000019
1 4 6 160 0.963333309
1 4 6 160 0.985555530
1 4 6 160 0.982222199
1 4 6 160 0.986666679
1 4 6 160 0.981111109
1 4 6 160 0.971111119
1 4 6 160 0.974444449
1 4 6 160 0.970000029
1 4 6 160 0.978888869
1 4 6 160 0.977777779
1 4 6 160 0.983333349
1 4 6 160 0.986666679
1 4 6 160 0.973333359
1 4 6 160 0.968888879
1 4 6 160 0.970000029
1 4 6 160 0.982222199
1 4 6 160 0.961111128
1 4 6 160 0.980000019
1 4 6 160 0.968888879
1 4 6 160 0.976666689
1 4 6 160 0.986666679
1 4 6 160 0.959999979
1 4 6 160 0.977777779
1 4 6 160 0.976666689
1 4 6 160 0.977777779
1 4 6 160 0.978888869
1 4 6 160 0.977777779
1 4 6 160 0.982222199
1 4 6 160 0.971111119
1 4 6 160 0.980000019
1 4 6 160 0.974444449
1 4 6 160 0.971111119
1 4 6 160 0.980000019
1 4 6 160 0.956666648
1 4 6 160 0.971111119
1 4 6 160 0.976666689
1 4 6 160 0.976666689
1 4 6 160 0.981111109
1 4 6 160 0.986666679
1 4 6 160 0.972222209
1 4 6 160 0.965555549
1 4 6 160 0.970000029
1 4 6 160 0.986666679
1 4 6 160 0.978888869
1 4 6 160 0.990000010
1 4 6 160 0.985555530
1 4 6 160 0.963333309
1 4 6 160 0.982222199
1 4 6 160 0.990000010
1 4 6 160 0.978888869
1 4 6 160 0.971111119
1 4 6 160 0.971111119
1 4 6 160 0.987777770
1 4 6 160 0.984444439
1 4 6 160 0.973333359
1 4 6 160 0.973333359
1 4 6 160 0.973333359
1 4 6 160 0.967777789
1 4 6 160 0.972222209
1 4 6 160 0.987777770
1 4 6 160 0.964444458
1 4 6 160 0.982222199
1 4 6 160 0.984444439
1 4 6 160 0.978888869
1 4 6 160 0.981111109
1 4 6 160 0.983333349
1 4 6 160 0.955555558
1 4 6 160 0.978888869
1 4 6 160 0.981111109
1 4 6 160 0.986666679
1 4 6 160 0.988888860
1 4 6 160 0.975555539
1 4 6 160 0.974444449
1 4 6 160 0.985555530
1 4 6 160 0.980000019
1 4 6 160 0.973333359
1 4 6 160 0.983333349
1 4 6 160 0.984444439
1 4 6 160 0.976666689
1 4 6 160 0.981111109
1 4 6 160 0.986666679
1 4 6 160 0.985555530
1 4 6 160 0.974444449
1 4 6 160 0.986666679
1 4 6 160 0.966666639
1 4 6 160 0.981111109
1 4 6 160 0.991111100
1 4 6 160 0.980000019
1 4 6 160 0.977777779
1 4 6 160 0.977777779
1 4 6 160 0.984444439
1 4 6 160 0.973333359
1 4 6 160 0.968888879
1 4 6 160 0.981111109
1 4 6 160 0.972222209
1 4 6 160 0.986666679
1 4 6 160 0.985555530
1 4 6 160 0.978888869
1 4 6 160 0.978888869
1 4 7  40 0.975555539
1 4 7  40 0.971111119
1 4 7  40 0.977777779
1 4 7  40 0.973333359
1 4 7  40 0.986666679
1 4 7  40 0.984444439
1 4 7  40 0.971111119
1 4 7  40 0.982222199
1 4 7  40 0.978888869
1 4 7  40 0.972222209
1 4 7  40 0.974444449
1 4 7  40 0.990000010
1 4 7  40 0.985555530
1 4 7  40 0.982222199
1 4 7  40 0.964444458
1 4 7  40 0.975555539
1 4 7  40 0.976666689
1 4 7  40 0.978888869
1 4 7  40 0.975555539
1 4 7  40 0.985555530
1 4 7  40 0.982222199
1 4 7  40 0.975555539
1 4 7  40 0.981111109
1 4 7  40 0.968888879
1 4 7  40 0.977777779
1 4 7  40 0.978888869
1 4 7  40 0.981111109
1 4 7  40 0.984444439
1 4 7  40 0.976666689
1 4 7  40 0.965555549
1 4 7  40 0.970000029
1 4 7  40 0.985555530
1 4 7  40 0.971111119
1 4 7  40 0.974444449
1 4 7  40 0.974444449
1 4 7  40 0.980000019
1 4 7  40 0.975555539
1 4 7  40 0.978888869
1 4 7  40 0.970000029
1 4 7  40 0.977777779
1 4 7  40 0.957777798
1 4 7  40 0.966666639
1 4 7  40 0.983333349
1 4 7  40 0.976666689
1 4 7  40 0.978888869
1 4 7  40 0.978888869
1 4 7  40 0.974444449
1 4 7  40 0.972222209
1 4 7  40 0.982222199
1 4 7  40 0.986666679
1 4 7  40 0.983333349
1 4 7  40 0.963333309
1 4 7  40 0.975555539
1 4 7  40 0.972222209
1 4 7  40 0.977777779
1 4 7  40 0.976666689
1 4 7  40 0.977777779
1 4 7  40 0.981111109
1 4 7  40 0.988888860
1 4 7  40 0.973333359
1 4 7  40 0.981111109
1 4 7  40 0.981111109
1 4 7  40 0.984444439
1 4 7  40 0.983333349
1 4 7  40 0.980000019
1 4 7  40 0.968888879
1 4 7  40 0.984444439
1 4 7  40 0.988888860
1 4 7  40 0.983333349
1 4 7  40 0.973333359
1 4 7  40 0.981111109
1 4 7  40 0.959999979
1 4 7  40 0.978888869
1 4 7  40 0.981111109
1 4 7  40 0.983333349
1 4 7  40 0.983333349
1 4 7  40 0.965555549
1 4 7  40 0.974444449
1 4 7  40 0.983333349
1 4 7  40 0.990000010
1 4 7  40 0.974444449
1 4 7  40 0.976666689
1 4 7  40 0.975555539
1 4 7  40 0.975555539
1 4 7  40 0.981111109
1 4 7  40 0.976666689
1 4 7  40 0.982222199
1 4 7  40 0.973333359
1 4 7  40 0.981111109
1 4 7  40 0.977777779
1 4 7  40 0.976666689
1 4 7  40 0.976666689
1 4 7  40 0.967777789
1 4 7  40 0.986666679
1 4 7  40 0.980000019
1 4 7  40 0.977777779
1 4 7  40 0.987777770
1 4 7  40 0.982222199
1 4 7  40 0.975555539
1 4 7  40 0.963333309
1 4 7  80 0.996666670
1 4 7  80 0.995555580
1 4 7  80 0.995555580
1 4 7  80 0.991111100
1 4 7  80 0.996666670
1 4 7  80 0.995555580
1 4 7  80 0.996666670
1 4 7  80 0.997777760
1 4 7  80 0.995555580
1 4 7  80 0.994444430
1 4 7  80 0.997777760
1 4 7  80 0.994444430
1 4 7  80 0.996666670
1 4 7  80 0.997777760
1 4 7  80 0.978888869
1 4 7  80 0.991111100
1 4 7  80 0.994444430
1 4 7  80 0.997777760
1 4 7  80 0.978888869
1 4 7  80 0.992222250
1 4 7  80 0.992222250
1 4 7  80 0.996666670
1 4 7  80 0.985555530
1 4 7  80 0.991111100
1 4 7  80 0.990000010
1 4 7  80 1.000000000
1 4 7  80 0.994444430
1 4 7  80 0.997777760
1 4 7  80 1.000000000
1 4 7  80 0.994444430
1 4 7  80 0.993333340
1 4 7  80 0.995555580
1 4 7  80 0.997777760
1 4 7  80 0.997777760
1 4 7  80 0.994444430
1 4 7  80 0.996666670
1 4 7  80 0.993333340
1 4 7  80 0.995555580
1 4 7  80 0.996666670
1 4 7  80 0.988888860
1 4 7  80 0.988888860
1 4 7  80 0.993333340
1 4 7  80 0.994444430
1 4 7  80 0.986666679
1 4 7  80 0.991111100
1 4 7  80 0.997777760
1 4 7  80 0.997777760
1 4 7  80 0.990000010
1 4 7  80 0.986666679
1 4 7  80 0.996666670
1 4 7  80 1.000000000
1 4 7  80 0.991111100
1 4 7  80 0.995555580
1 4 7  80 0.995555580
1 4 7  80 0.988888860
1 4 7  80 0.992222250
1 4 7  80 0.996666670
1 4 7  80 1.000000000
1 4 7  80 1.000000000
1 4 7  80 0.984444439
1 4 7  80 0.993333340
1 4 7  80 0.996666670
1 4 7  80 0.995555580
1 4 7  80 0.997777760
1 4 7  80 0.992222250
1 4 7  80 0.993333340
1 4 7  80 0.998888910
1 4 7  80 0.996666670
1 4 7  80 0.993333340
1 4 7  80 0.995555580
1 4 7  80 0.996666670
1 4 7  80 0.986666679
1 4 7  80 0.998888910
1 4 7  80 0.996666670
1 4 7  80 0.990000010
1 4 7  80 0.997777760
1 4 7  80 0.987777770
1 4 7  80 0.994444430
1 4 7  80 0.995555580
1 4 7  80 1.000000000
1 4 7  80 0.997777760
1 4 7  80 0.997777760
1 4 7  80 0.996666670
1 4 7  80 0.997777760
1 4 7  80 1.000000000
1 4 7  80 0.993333340
1 4 7  80 0.992222250
1 4 7  80 0.990000010
1 4 7  80 1.000000000
1 4 7  80 0.994444430
1 4 7  80 0.997777760
1 4 7  80 0.994444430
1 4 7  80 0.995555580
1 4 7  80 0.996666670
1 4 7  80 0.996666670
1 4 7  80 0.994444430
1 4 7  80 0.993333340
1 4 7  80 0.994444430
1 4 7  80 1.000000000
1 4 7  80 0.990000010
1 4 7 120 1.000000000
1 4 7 120 0.996666670
1 4 7 120 0.996666670
1 4 7 120 0.994444430
1 4 7 120 0.998888910
1 4 7 120 0.996666670
1 4 7 120 1.000000000
1 4 7 120 0.996666670
1 4 7 120 1.000000000
1 4 7 120 1.000000000
1 4 7 120 0.997777760
1 4 7 120 1.000000000
1 4 7 120 0.998888910
1 4 7 120 1.000000000
1 4 7 120 0.993333340
1 4 7 120 1.000000000
1 4 7 120 0.997777760
1 4 7 120 0.996666670
1 4 7 120 0.996666670
1 4 7 120 1.000000000
1 4 7 120 0.996666670
1 4 7 120 1.000000000
1 4 7 120 1.000000000
1 4 7 120 0.997777760
1 4 7 120 0.995555580
1 4 7 120 1.000000000
1 4 7 120 0.997777760
1 4 7 120 1.000000000
1 4 7 120 1.000000000
1 4 7 120 1.000000000
1 4 7 120 1.000000000
1 4 7 120 0.997777760
1 4 7 120 1.000000000
1 4 7 120 1.000000000
1 4 7 120 1.000000000
1 4 7 120 1.000000000
1 4 7 120 0.996666670
1 4 7 120 0.996666670
1 4 7 120 0.996666670
1 4 7 120 1.000000000
1 4 7 120 0.994444430
1 4 7 120 0.996666670
1 4 7 120 0.996666670
1 4 7 120 0.996666670
1 4 7 120 1.000000000
1 4 7 120 0.996666670
1 4 7 120 1.000000000
1 4 7 120 0.995555580
1 4 7 120 0.998888910
1 4 7 120 0.997777760
1 4 7 120 1.000000000
1 4 7 120 0.996666670
1 4 7 120 1.000000000
1 4 7 120 0.996666670
1 4 7 120 0.996666670
1 4 7 120 1.000000000
1 4 7 120 1.000000000
1 4 7 120 1.000000000
1 4 7 120 1.000000000
1 4 7 120 0.996666670
1 4 7 120 1.000000000
1 4 7 120 1.000000000
1 4 7 120 0.997777760
1 4 7 120 1.000000000
1 4 7 120 1.000000000
1 4 7 120 1.000000000
1 4 7 120 1.000000000
1 4 7 120 0.998888910
1 4 7 120 1.000000000
1 4 7 120 1.000000000
1 4 7 120 0.996666670
1 4 7 120 0.992222250
1 4 7 120 1.000000000
1 4 7 120 1.000000000
1 4 7 120 1.000000000
1 4 7 120 1.000000000
1 4 7 120 1.000000000
1 4 7 120 1.000000000
1 4 7 120 1.000000000
1 4 7 120 1.000000000
1 4 7 120 1.000000000
1 4 7 120 1.000000000
1 4 7 120 1.000000000
1 4 7 120 1.000000000
1 4 7 120 1.000000000
1 4 7 120 0.997777760
1 4 7 120 0.998888910
1 4 7 120 1.000000000
1 4 7 120 1.000000000
1 4 7 120 1.000000000
1 4 7 120 1.000000000
1 4 7 120 0.998888910
1 4 7 120 0.998888910
1 4 7 120 0.997777760
1 4 7 120 1.000000000
1 4 7 120 0.995555580
1 4 7 120 0.996666670
1 4 7 120 0.997777760
1 4 7 120 1.000000000
1 4 7 120 0.996666670
1 4 7 160 1.000000000
1 4 7 160 0.997777760
1 4 7 160 1.000000000
1 4 7 160 1.000000000
1 4 7 160 1.000000000
1 4 7 160 1.000000000
1 4 7 160 1.000000000
1 4 7 160 0.996666670
1 4 7 160 1.000000000
1 4 7 160 1.000000000
1 4 7 160 1.000000000
1 4 7 160 1.000000000
1 4 7 160 1.000000000
1 4 7 160 1.000000000
1 4 7 160 1.000000000
1 4 7 160 1.000000000
1 4 7 160 1.000000000
1 4 7 160 1.000000000
1 4 7 160 1.000000000
1 4 7 160 1.000000000
1 4 7 160 0.997777760
1 4 7 160 1.000000000
1 4 7 160 1.000000000
1 4 7 160 0.996666670
1 4 7 160 1.000000000
1 4 7 160 1.000000000
1 4 7 160 1.000000000
1 4 7 160 1.000000000
1 4 7 160 1.000000000
1 4 7 160 1.000000000
1 4 7 160 1.000000000
1 4 7 160 0.995555580
1 4 7 160 1.000000000
1 4 7 160 1.000000000
1 4 7 160 1.000000000
1 4 7 160 1.000000000
1 4 7 160 1.000000000
1 4 7 160 1.000000000
1 4 7 160 1.000000000
1 4 7 160 1.000000000
1 4 7 160 0.998888910
1 4 7 160 1.000000000
1 4 7 160 1.000000000
1 4 7 160 1.000000000
1 4 7 160 1.000000000
1 4 7 160 1.000000000
1 4 7 160 1.000000000
1 4 7 160 1.000000000
1 4 7 160 1.000000000
1 4 7 160 0.997777760
1 4 7 160 1.000000000
1 4 7 160 0.996666670
1 4 7 160 1.000000000
1 4 7 160 1.000000000
1 4 7 160 0.996666670
1 4 7 160 1.000000000
1 4 7 160 1.000000000
1 4 7 160 1.000000000
1 4 7 160 1.000000000
1 4 7 160 1.000000000
1 4 7 160 1.000000000
1 4 7 160 1.000000000
1 4 7 160 1.000000000
1 4 7 160 1.000000000
1 4 7 160 1.000000000
1 4 7 160 1.000000000
1 4 7 160 1.000000000
1 4 7 160 1.000000000
1 4 7 160 1.000000000
1 4 7 160 1.000000000
1 4 7 160 1.000000000
1 4 7 160 0.994444430
1 4 7 160 1.000000000
1 4 7 160 1.000000000
1 4 7 160 1.000000000
1 4 7 160 1.000000000
1 4 7 160 1.000000000
1 4 7 160 1.000000000
1 4 7 160 1.000000000
1 4 7 160 1.000000000
1 4 7 160 1.000000000
1 4 7 160 1.000000000
1 4 7 160 1.000000000
1 4 7 160 1.000000000
1 4 7 160 1.000000000
1 4 7 160 1.000000000
1 4 7 160 1.000000000
1 4 7 160 1.000000000
1 4 7 160 1.000000000
1 4 7 160 1.000000000
1 4 7 160 1.000000000
1 4 7 160 1.000000000
1 4 7 160 0.995555580
1 4 7 160 0.998888910
1 4 7 160 1.000000000
1 4 7 160 1.000000000
1 4 7 160 0.997777760
1 4 7 160 0.997777760
1 4 7 160 1.000000000
1 4 7 160 1.000000000
1 4 8  40 0.976666689
1 4 8  40 0.973333359
1 4 8  40 0.978888869
1 4 8  40 0.978888869
1 4 8  40 0.976666689
1 4 8  40 0.985555530
1 4 8  40 0.981111109
1 4 8  40 0.983333349
1 4 8  40 0.968888879
1 4 8  40 0.971111119
1 4 8  40 0.988888860
1 4 8  40 0.976666689
1 4 8  40 0.963333309
1 4 8  40 0.971111119
1 4 8  40 0.980000019
1 4 8  40 0.975555539
1 4 8  40 0.984444439
1 4 8  40 0.974444449
1 4 8  40 0.976666689
1 4 8  40 0.983333349
1 4 8  40 0.975555539
1 4 8  40 0.961111128
1 4 8  40 0.971111119
1 4 8  40 0.984444439
1 4 8  40 0.971111119
1 4 8  40 0.975555539
1 4 8  40 0.975555539
1 4 8  40 0.974444449
1 4 8  40 0.978888869
1 4 8  40 0.981111109
1 4 8  40 0.974444449
1 4 8  40 0.958888888
1 4 8  40 0.980000019
1 4 8  40 0.972222209
1 4 8  40 0.994444430
1 4 8  40 0.985555530
1 4 8  40 0.967777789
1 4 8  40 0.980000019
1 4 8  40 0.985555530
1 4 8  40 0.982222199
1 4 8  40 0.981111109
1 4 8  40 0.977777779
1 4 8  40 0.972222209
1 4 8  40 0.977777779
1 4 8  40 0.971111119
1 4 8  40 0.993333340
1 4 8  40 0.976666689
1 4 8  40 0.977777779
1 4 8  40 0.980000019
1 4 8  40 0.977777779
1 4 8  40 0.983333349
1 4 8  40 0.980000019
1 4 8  40 0.966666639
1 4 8  40 0.986666679
1 4 8  40 0.980000019
1 4 8  40 0.976666689
1 4 8  40 0.984444439
1 4 8  40 0.980000019
1 4 8  40 0.983333349
1 4 8  40 0.986666679
1 4 8  40 0.984444439
1 4 8  40 0.983333349
1 4 8  40 0.975555539
1 4 8  40 0.984444439
1 4 8  40 0.985555530
1 4 8  40 0.980000019
1 4 8  40 0.984444439
1 4 8  40 0.976666689
1 4 8  40 0.973333359
1 4 8  40 0.988888860
1 4 8  40 0.978888869
1 4 8  40 0.982222199
1 4 8  40 0.980000019
1 4 8  40 0.983333349
1 4 8  40 0.984444439
1 4 8  40 0.967777789
1 4 8  40 0.981111109
1 4 8  40 0.976666689
1 4 8  40 0.973333359
1 4 8  40 0.976666689
1 4 8  40 0.972222209
1 4 8  40 0.983333349
1 4 8  40 0.980000019
1 4 8  40 0.965555549
1 4 8  40 0.982222199
1 4 8  40 0.982222199
1 4 8  40 0.983333349
1 4 8  40 0.984444439
1 4 8  40 0.975555539
1 4 8  40 0.965555549
1 4 8  40 0.984444439
1 4 8  40 0.985555530
1 4 8  40 0.972222209
1 4 8  40 0.996666670
1 4 8  40 0.983333349
1 4 8  40 0.977777779
1 4 8  40 0.974444449
1 4 8  40 0.987777770
1 4 8  40 0.976666689
1 4 8  40 0.974444449
1 4 8  80 0.995555580
1 4 8  80 0.991111100
1 4 8  80 0.992222250
1 4 8  80 0.993333340
1 4 8  80 0.990000010
1 4 8  80 1.000000000
1 4 8  80 0.997777760
1 4 8  80 0.995555580
1 4 8  80 0.994444430
1 4 8  80 0.996666670
1 4 8  80 0.994444430
1 4 8  80 0.985555530
1 4 8  80 0.990000010
1 4 8  80 0.991111100
1 4 8  80 0.992222250
1 4 8  80 0.997777760
1 4 8  80 0.996666670
1 4 8  80 0.995555580
1 4 8  80 1.000000000
1 4 8  80 0.994444430
1 4 8  80 0.994444430
1 4 8  80 0.986666679
1 4 8  80 0.994444430
1 4 8  80 0.991111100
1 4 8  80 0.986666679
1 4 8  80 0.997777760
1 4 8  80 1.000000000
1 4 8  80 0.995555580
1 4 8  80 0.995555580
1 4 8  80 0.993333340
1 4 8  80 0.987777770
1 4 8  80 0.991111100
1 4 8  80 0.991111100
1 4 8  80 0.992222250
1 4 8  80 1.000000000
1 4 8  80 0.996666670
1 4 8  80 0.996666670
1 4 8  80 0.996666670
1 4 8  80 0.995555580
1 4 8  80 0.996666670
1 4 8  80 0.994444430
1 4 8  80 0.997777760
1 4 8  80 0.998888910
1 4 8  80 0.996666670
1 4 8  80 0.992222250
1 4 8  80 0.998888910
1 4 8  80 0.994444430
1 4 8  80 0.994444430
1 4 8  80 0.994444430
1 4 8  80 1.000000000
1 4 8  80 0.993333340
1 4 8  80 0.987777770
1 4 8  80 0.984444439
1 4 8  80 0.994444430
1 4 8  80 0.995555580
1 4 8  80 0.994444430
1 4 8  80 0.992222250
1 4 8  80 0.998888910
1 4 8  80 0.998888910
1 4 8  80 0.995555580
1 4 8  80 1.000000000
1 4 8  80 1.000000000
1 4 8  80 0.995555580
1 4 8  80 0.995555580
1 4 8  80 0.995555580
1 4 8  80 0.996666670
1 4 8  80 0.998888910
1 4 8  80 0.995555580
1 4 8  80 0.992222250
1 4 8  80 1.000000000
1 4 8  80 0.992222250
1 4 8  80 0.994444430
1 4 8  80 1.000000000
1 4 8  80 0.994444430
1 4 8  80 0.991111100
1 4 8  80 0.998888910
1 4 8  80 0.992222250
1 4 8  80 0.994444430
1 4 8  80 0.991111100
1 4 8  80 0.996666670
1 4 8  80 0.992222250
1 4 8  80 0.995555580
1 4 8  80 0.994444430
1 4 8  80 0.995555580
1 4 8  80 0.993333340
1 4 8  80 0.993333340
1 4 8  80 0.998888910
1 4 8  80 0.987777770
1 4 8  80 0.993333340
1 4 8  80 0.988888860
1 4 8  80 0.996666670
1 4 8  80 0.996666670
1 4 8  80 0.997777760
1 4 8  80 1.000000000
1 4 8  80 1.000000000
1 4 8  80 1.000000000
1 4 8  80 0.996666670
1 4 8  80 0.994444430
1 4 8  80 0.994444430
1 4 8  80 0.994444430
1 4 8 120 0.998888910
1 4 8 120 0.994444430
1 4 8 120 0.994444430
1 4 8 120 1.000000000
1 4 8 120 0.995555580
1 4 8 120 1.000000000
1 4 8 120 0.997777760
1 4 8 120 0.997777760
1 4 8 120 1.000000000
1 4 8 120 0.997777760
1 4 8 120 1.000000000
1 4 8 120 0.996666670
1 4 8 120 0.996666670
1 4 8 120 0.995555580
1 4 8 120 0.998888910
1 4 8 120 0.998888910
1 4 8 120 0.998888910
1 4 8 120 0.997777760
1 4 8 120 1.000000000
1 4 8 120 1.000000000
1 4 8 120 0.998888910
1 4 8 120 0.997777760
1 4 8 120 1.000000000
1 4 8 120 0.998888910
1 4 8 120 0.994444430
1 4 8 120 1.000000000
1 4 8 120 1.000000000
1 4 8 120 0.996666670
1 4 8 120 0.996666670
1 4 8 120 1.000000000
1 4 8 120 0.997777760
1 4 8 120 1.000000000
1 4 8 120 0.995555580
1 4 8 120 1.000000000
1 4 8 120 1.000000000
1 4 8 120 0.996666670
1 4 8 120 1.000000000
1 4 8 120 1.000000000
1 4 8 120 1.000000000
1 4 8 120 1.000000000
1 4 8 120 0.997777760
1 4 8 120 1.000000000
1 4 8 120 0.998888910
1 4 8 120 1.000000000
1 4 8 120 1.000000000
1 4 8 120 1.000000000
1 4 8 120 1.000000000
1 4 8 120 1.000000000
1 4 8 120 1.000000000
1 4 8 120 1.000000000
1 4 8 120 1.000000000
1 4 8 120 0.996666670
1 4 8 120 0.997777760
1 4 8 120 1.000000000
1 4 8 120 0.997777760
1 4 8 120 0.996666670
1 4 8 120 0.998888910
1 4 8 120 1.000000000
1 4 8 120 0.997777760
1 4 8 120 1.000000000
1 4 8 120 1.000000000
1 4 8 120 1.000000000
1 4 8 120 1.000000000
1 4 8 120 1.000000000
1 4 8 120 1.000000000
1 4 8 120 0.997777760
1 4 8 120 1.000000000
1 4 8 120 1.000000000
1 4 8 120 0.998888910
1 4 8 120 1.000000000
1 4 8 120 0.998888910
1 4 8 120 0.993333340
1 4 8 120 1.000000000
1 4 8 120 0.996666670
1 4 8 120 1.000000000
1 4 8 120 1.000000000
1 4 8 120 1.000000000
1 4 8 120 1.000000000
1 4 8 120 0.997777760
1 4 8 120 0.994444430
1 4 8 120 0.997777760
1 4 8 120 0.996666670
1 4 8 120 1.000000000
1 4 8 120 1.000000000
1 4 8 120 1.000000000
1 4 8 120 1.000000000
1 4 8 120 1.000000000
1 4 8 120 0.997777760
1 4 8 120 0.998888910
1 4 8 120 0.998888910
1 4 8 120 0.998888910
1 4 8 120 1.000000000
1 4 8 120 1.000000000
1 4 8 120 1.000000000
1 4 8 120 1.000000000
1 4 8 120 1.000000000
1 4 8 120 0.996666670
1 4 8 120 0.995555580
1 4 8 120 0.997777760
1 4 8 120 1.000000000
1 4 8 160 1.000000000
1 4 8 160 0.998888910
1 4 8 160 1.000000000
1 4 8 160 1.000000000
1 4 8 160 1.000000000
1 4 8 160 1.000000000
1 4 8 160 1.000000000
1 4 8 160 1.000000000
1 4 8 160 1.000000000
1 4 8 160 1.000000000
1 4 8 160 1.000000000
1 4 8 160 0.997777760
1 4 8 160 1.000000000
1 4 8 160 0.995555580
1 4 8 160 0.997777760
1 4 8 160 0.995555580
1 4 8 160 0.998888910
1 4 8 160 0.997777760
1 4 8 160 1.000000000
1 4 8 160 1.000000000
1 4 8 160 1.000000000
1 4 8 160 0.997777760
1 4 8 160 1.000000000
1 4 8 160 1.000000000
1 4 8 160 0.996666670
1 4 8 160 1.000000000
1 4 8 160 1.000000000
1 4 8 160 1.000000000
1 4 8 160 1.000000000
1 4 8 160 1.000000000
1 4 8 160 1.000000000
1 4 8 160 1.000000000
1 4 8 160 1.000000000
1 4 8 160 1.000000000
1 4 8 160 1.000000000
1 4 8 160 1.000000000
1 4 8 160 1.000000000
1 4 8 160 1.000000000
1 4 8 160 1.000000000
1 4 8 160 1.000000000
1 4 8 160 0.998888910
1 4 8 160 1.000000000
1 4 8 160 1.000000000
1 4 8 160 1.000000000
1 4 8 160 1.000000000
1 4 8 160 1.000000000
1 4 8 160 1.000000000
1 4 8 160 1.000000000
1 4 8 160 1.000000000
1 4 8 160 1.000000000
1 4 8 160 1.000000000
1 4 8 160 0.997777760
1 4 8 160 1.000000000
1 4 8 160 1.000000000
1 4 8 160 1.000000000
1 4 8 160 1.000000000
1 4 8 160 0.997777760
1 4 8 160 1.000000000
1 4 8 160 1.000000000
1 4 8 160 1.000000000
1 4 8 160 1.000000000
1 4 8 160 1.000000000
1 4 8 160 1.000000000
1 4 8 160 1.000000000
1 4 8 160 1.000000000
1 4 8 160 0.996666670
1 4 8 160 1.000000000
1 4 8 160 1.000000000
1 4 8 160 1.000000000
1 4 8 160 1.000000000
1 4 8 160 1.000000000
1 4 8 160 1.000000000
1 4 8 160 1.000000000
1 4 8 160 0.997777760
1 4 8 160 1.000000000
1 4 8 160 1.000000000
1 4 8 160 1.000000000
1 4 8 160 1.000000000
1 4 8 160 1.000000000
1 4 8 160 1.000000000
1 4 8 160 0.997777760
1 4 8 160 1.000000000
1 4 8 160 1.000000000
1 4 8 160 1.000000000
1 4 8 160 1.000000000
1 4 8 160 1.000000000
1 4 8 160 1.000000000
1 4 8 160 1.000000000
1 4 8 160 1.000000000
1 4 8 160 1.000000000
1 4 8 160 1.000000000
1 4 8 160 1.000000000
1 4 8 160 1.000000000
1 4 8 160 1.000000000
1 4 8 160 1.000000000
1 4 8 160 1.000000000
1 4 8 160 1.000000000
1 4 8 160 1.000000000
1 4 8 160 0.998888910
1 4 8 160 1.000000000
2 1 1  40 0.000000000
2 1 1  40 0.000000000
2 1 1  40 0.000000000
2 1 1  40 0.000000000
2 1 1  40 0.000000000
2 1 1  40 0.000000000
2 1 1  40 0.000000000
2 1 1  40 0.000000000
2 1 1  40 0.000000000
2 1 1  40 0.000000000
2 1 1  40 0.000000000
2 1 1  40 0.000000000
2 1 1  40 0.000000000
2 1 1  40 0.000000000
2 1 1  40 0.000000000
2 1 1  40 0.000000000
2 1 1  40 0.000000000
2 1 1  40 0.000000000
2 1 1  40 0.000000000
2 1 1  40 0.000000000
2 1 1  40 0.000000000
2 1 1  40 0.000000000
2 1 1  40 0.000000000
2 1 1  40 0.000000000
2 1 1  40 0.000000000
2 1 1  40 0.000000000
2 1 1  40 0.000000000
2 1 1  40 0.000000000
2 1 1  40 0.000000000
2 1 1  40 0.000000000
2 1 1  40 0.000000000
2 1 1  40 0.000000000
2 1 1  40 0.000000000
2 1 1  40 0.000000000
2 1 1  40 0.000000000
2 1 1  40 0.000000000
2 1 1  40 0.000000000
2 1 1  40 0.000000000
2 1 1  40 0.000000000
2 1 1  40 0.000000000
2 1 1  40 0.000000000
2 1 1  40 0.000000000
2 1 1  40 0.000000000
2 1 1  40 0.000000000
2 1 1  40 0.000000000
2 1 1  40 0.000000000
2 1 1  40 0.000000000
2 1 1  40 0.000000000
2 1 1  40 0.000000000
2 1 1  40 0.000000000
2 1 1  40 0.000000000
2 1 1  40 0.000000000
2 1 1  40 0.000000000
2 1 1  40 0.000000000
2 1 1  40 0.000000000
2 1 1  40 0.000000000
2 1 1  40 0.000000000
2 1 1  40 0.000000000
2 1 1  40 0.000000000
2 1 1  40 0.000000000
2 1 1  40 0.000000000
2 1 1  40 0.000000000
2 1 1  40 0.000000000
2 1 1  40 0.000000000
2 1 1  40 0.000000000
2 1 1  40 0.000000000
2 1 1  40 0.000000000
2 1 1  40 0.000000000
2 1 1  40 0.000000000
2 1 1  40 0.000000000
2 1 1  40 0.000000000
2 1 1  40 0.000000000
2 1 1  40 0.000000000
2 1 1  40 0.000000000
2 1 1  40 0.000000000
2 1 1  40 0.000000000
2 1 1  40 0.000000000
2 1 1  40 0.000000000
2 1 1  40 0.000000000
2 1 1  40 0.000000000
2 1 1  40 0.000000000
2 1 1  40 0.000000000
2 1 1  40 0.000000000
2 1 1  40 0.000000000
2 1 1  40 0.000000000
2 1 1  40 0.000000000
2 1 1  40 0.000000000
2 1 1  40 0.000000000
2 1 1  40 0.000000000
2 1 1  40 0.000000000
2 1 1  40 0.000000000
2 1 1  40 0.000000000
2 1 1  40 0.000000000
2 1 1  40 0.000000000
2 1 1  40 0.000000000
2 1 1  40 0.000000000
2 1 1  40 0.000000000
2 1 1  40 0.000000000
2 1 1  40 0.000000000
2 1 1  40 0.000000000
2 1 1  80 0.000000000
2 1 1  80 0.000000000
2 1 1  80 0.000000000
2 1 1  80 0.000000000
2 1 1  80 0.000000000
2 1 1  80 0.000000000
2 1 1  80 0.000000000
2 1 1  80 0.000000000
2 1 1  80 0.000000000
2 1 1  80 0.000000000
2 1 1  80 0.000000000
2 1 1  80 0.000000000
2 1 1  80 0.000000000
2 1 1  80 0.000000000
2 1 1  80 0.000000000
2 1 1  80 0.000000000
2 1 1  80 0.000000000
2 1 1  80 0.000000000
2 1 1  80 0.000000000
2 1 1  80 0.000000000
2 1 1  80 0.000000000
2 1 1  80 0.000000000
2 1 1  80 0.000000000
2 1 1  80 0.000000000
2 1 1  80 0.000000000
2 1 1  80 0.000000000
2 1 1  80 0.000000000
2 1 1  80 0.000000000
2 1 1  80 0.000000000
2 1 1  80 0.000000000
2 1 1  80 0.000000000
2 1 1  80 0.000000000
2 1 1  80 0.000000000
2 1 1  80 0.000000000
2 1 1  80 0.000000000
2 1 1  80 0.000000000
2 1 1  80 0.000000000
2 1 1  80 0.000000000
2 1 1  80 0.000000000
2 1 1  80 0.000000000
2 1 1  80 0.000000000
2 1 1  80 0.000000000
2 1 1  80 0.000000000
2 1 1  80 0.000000000
2 1 1  80 0.000000000
2 1 1  80 0.000000000
2 1 1  80 0.000000000
2 1 1  80 0.000000000
2 1 1  80 0.000000000
2 1 1  80 0.000000000
2 1 1  80 0.000000000
2 1 1  80 0.000000000
2 1 1  80 0.000000000
2 1 1  80 0.000000000
2 1 1  80 0.000000000
2 1 1  80 0.000000000
2 1 1  80 0.000000000
2 1 1  80 0.000000000
2 1 1  80 0.000000000
2 1 1  80 0.000000000
2 1 1  80 0.000000000
2 1 1  80 0.000000000
2 1 1  80 0.000000000
2 1 1  80 0.000000000
2 1 1  80 0.000000000
2 1 1  80 0.000000000
2 1 1  80 0.000000000
2 1 1  80 0.000000000
2 1 1  80 0.000000000
2 1 1  80 0.000000000
2 1 1  80 0.000000000
2 1 1  80 0.000000000
2 1 1  80 0.000000000
2 1 1  80 0.000000000
2 1 1  80 0.000000000
2 1 1  80 0.000000000
2 1 1  80 0.000000000
2 1 1  80 0.000000000
2 1 1  80 0.000000000
2 1 1  80 0.000000000
2 1 1  80 0.000000000
2 1 1  80 0.000000000
2 1 1  80 0.000000000
2 1 1  80 0.000000000
2 1 1  80 0.000000000
2 1 1  80 0.000000000
2 1 1  80 0.000000000
2 1 1  80 0.000000000
2 1 1  80 0.000000000
2 1 1  80 0.000000000
2 1 1  80 0.000000000
2 1 1  80 0.000000000
2 1 1  80 0.000000000
2 1 1  80 0.000000000
2 1 1  80 0.000000000
2 1 1  80 0.000000000
2 1 1  80 0.000000000
2 1 1  80 0.000000000
2 1 1  80 0.000000000
2 1 1  80 0.000000000
2 1 1 120 0.000000000
2 1 1 120 0.000000000
2 1 1 120 0.000000000
2 1 1 120 0.000000000
2 1 1 120 0.000000000
2 1 1 120 0.000000000
2 1 1 120 0.000000000
2 1 1 120 0.000000000
2 1 1 120 0.000000000
2 1 1 120 0.000000000
2 1 1 120 0.000000000
2 1 1 120 0.000000000
2 1 1 120 0.000000000
2 1 1 120 0.000000000
2 1 1 120 0.000000000
2 1 1 120 0.000000000
2 1 1 120 0.000000000
2 1 1 120 0.000000000
2 1 1 120 0.000000000
2 1 1 120 0.000000000
2 1 1 120 0.000000000
2 1 1 120 0.000000000
2 1 1 120 0.000000000
2 1 1 120 0.000000000
2 1 1 120 0.000000000
2 1 1 120 0.000000000
2 1 1 120 0.000000000
2 1 1 120 0.000000000
2 1 1 120 0.000000000
2 1 1 120 0.000000000
2 1 1 120 0.000000000
2 1 1 120 0.000000000
2 1 1 120 0.000000000
2 1 1 120 0.000000000
2 1 1 120 0.000000000
2 1 1 120 0.000000000
2 1 1 120 0.000000000
2 1 1 120 0.000000000
2 1 1 120 0.000000000
2 1 1 120 0.000000000
2 1 1 120 0.000000000
2 1 1 120 0.000000000
2 1 1 120 0.000000000
2 1 1 120 0.000000000
2 1 1 120 0.000000000
2 1 1 120 0.000000000
2 1 1 120 0.000000000
2 1 1 120 0.000000000
2 1 1 120 0.000000000
2 1 1 120 0.000000000
2 1 1 120 0.000000000
2 1 1 120 0.000000000
2 1 1 120 0.000000000
2 1 1 120 0.000000000
2 1 1 120 0.000000000
2 1 1 120 0.000000000
2 1 1 120 0.000000000
2 1 1 120 0.000000000
2 1 1 120 0.000000000
2 1 1 120 0.000000000
2 1 1 120 0.000000000
2 1 1 120 0.000000000
2 1 1 120 0.000000000
2 1 1 120 0.000000000
2 1 1 120 0.000000000
2 1 1 120 0.000000000
2 1 1 120 0.000000000
2 1 1 120 0.000000000
2 1 1 120 0.000000000
2 1 1 120 0.000000000
2 1 1 120 0.000000000
2 1 1 120 0.000000000
2 1 1 120 0.000000000
2 1 1 120 0.000000000
2 1 1 120 0.000000000
2 1 1 120 0.000000000
2 1 1 120 0.000000000
2 1 1 120 0.000000000
2 1 1 120 0.000000000
2 1 1 120 0.000000000
2 1 1 120 0.000000000
2 1 1 120 0.000000000
2 1 1 120 0.000000000
2 1 1 120 0.000000000
2 1 1 120 0.000000000
2 1 1 120 0.000000000
2 1 1 120 0.000000000
2 1 1 120 0.000000000
2 1 1 120 0.000000000
2 1 1 120 0.000000000
2 1 1 120 0.000000000
2 1 1 120 0.000000000
2 1 1 120 0.000000000
2 1 1 120 0.000000000
2 1 1 120 0.000000000
2 1 1 120 0.000000000
2 1 1 120 0.000000000
2 1 1 120 0.000000000
2 1 1 120 0.000000000
2 1 1 120 0.000000000
2 1 1 160 0.000000000
2 1 1 160 0.000000000
2 1 1 160 0.000000000
2 1 1 160 0.000000000
2 1 1 160 0.000000000
2 1 1 160 0.000000000
2 1 1 160 0.000000000
2 1 1 160 0.000000000
2 1 1 160 0.000000000
2 1 1 160 0.000000000
2 1 1 160 0.000000000
2 1 1 160 0.000000000
2 1 1 160 0.000000000
2 1 1 160 0.000000000
2 1 1 160 0.000000000
2 1 1 160 0.000000000
2 1 1 160 0.000000000
2 1 1 160 0.000000000
2 1 1 160 0.000000000
2 1 1 160 0.000000000
2 1 1 160 0.000000000
2 1 1 160 0.000000000
2 1 1 160 0.000000000
2 1 1 160 0.000000000
2 1 1 160 0.000000000
2 1 1 160 0.000000000
2 1 1 160 0.000000000
2 1 1 160 0.000000000
2 1 1 160 0.000000000
2 1 1 160 0.000000000
2 1 1 160 0.000000000
2 1 1 160 0.000000000
2 1 1 160 0.000000000
2 1 1 160 0.000000000
2 1 1 160 0.000000000
2 1 1 160 0.000000000
2 1 1 160 0.000000000
2 1 1 160 0.000000000
2 1 1 160 0.000000000
2 1 1 160 0.000000000
2 1 1 160 0.000000000
2 1 1 160 0.000000000
2 1 1 160 0.000000000
2 1 1 160 0.000000000
2 1 1 160 0.000000000
2 1 1 160 0.000000000
2 1 1 160 0.000000000
2 1 1 160 0.000000000
2 1 1 160 0.000000000
2 1 1 160 0.000000000
2 1 1 160 0.000000000
2 1 1 160 0.000000000
2 1 1 160 0.000000000
2 1 1 160 0.000000000
2 1 1 160 0.000000000
2 1 1 160 0.000000000
2 1 1 160 0.000000000
2 1 1 160 0.000000000
2 1 1 160 0.000000000
2 1 1 160 0.000000000
2 1 1 160 0.000000000
2 1 1 160 0.000000000
2 1 1 160 0.000000000
2 1 1 160 0.000000000
2 1 1 160 0.000000000
2 1 1 160 0.000000000
2 1 1 160 0.000000000
2 1 1 160 0.000000000
2 1 1 160 0.000000000
2 1 1 160 0.000000000
2 1 1 160 0.000000000
2 1 1 160 0.000000000
2 1 1 160 0.000000000
2 1 1 160 0.000000000
2 1 1 160 0.000000000
2 1 1 160 0.000000000
2 1 1 160 0.000000000
2 1 1 160 0.000000000
2 1 1 160 0.000000000
2 1 1 160 0.000000000
2 1 1 160 0.000000000
2 1 1 160 0.000000000
2 1 1 160 0.000000000
2 1 1 160 0.000000000
2 1 1 160 0.000000000
2 1 1 160 0.000000000
2 1 1 160 0.000000000
2 1 1 160 0.000000000
2 1 1 160 0.000000000
2 1 1 160 0.000000000
2 1 1 160 0.000000000
2 1 1 160 0.000000000
2 1 1 160 0.000000000
2 1 1 160 0.000000000
2 1 1 160 0.000000000
2 1 1 160 0.000000000
2 1 1 160 0.000000000
2 1 1 160 0.000000000
2 1 1 160 0.000000000
2 1 1 160 0.000000000
2 1 2  40 0.000000000
2 1 2  40 0.008888889
2 1 2  40 0.017777778
2 1 2  40 0.010000000
2 1 2  40 0.026666667
2 1 2  40 0.000000000
2 1 2  40 0.000000000
2 1 2  40 0.000000000
2 1 2  40 0.008888889
2 1 2  40 0.037777778
2 1 2  40 0.000000000
2 1 2  40 0.011111111
2 1 2  40 0.008888889
2 1 2  40 0.010000000
2 1 2  40 0.000000000
2 1 2  40 0.007777778
2 1 2  40 0.000000000
2 1 2  40 0.018888889
2 1 2  40 0.012222222
2 1 2  40 0.011111111
2 1 2  40 0.018888889
2 1 2  40 0.010000000
2 1 2  40 0.000000000
2 1 2  40 0.000000000
2 1 2  40 0.000000000
2 1 2  40 0.000000000
2 1 2  40 0.000000000
2 1 2  40 0.016666668
2 1 2  40 0.000000000
2 1 2  40 0.000000000
2 1 2  40 0.000000000
2 1 2  40 0.000000000
2 1 2  40 0.000000000
2 1 2  40 0.029999999
2 1 2  40 0.020000000
2 1 2  40 0.000000000
2 1 2  40 0.008888889
2 1 2  40 0.000000000
2 1 2  40 0.000000000
2 1 2  40 0.007777778
2 1 2  40 0.000000000
2 1 2  40 0.011111111
2 1 2  40 0.000000000
2 1 2  40 0.012222222
2 1 2  40 0.000000000
2 1 2  40 0.008888889
2 1 2  40 0.014444444
2 1 2  40 0.000000000
2 1 2  40 0.000000000
2 1 2  40 0.010000000
2 1 2  40 0.022222223
2 1 2  40 0.018888889
2 1 2  40 0.000000000
2 1 2  40 0.000000000
2 1 2  40 0.020000000
2 1 2  40 0.008888889
2 1 2  40 0.007777778
2 1 2  40 0.018888889
2 1 2  40 0.023333333
2 1 2  40 0.035555556
2 1 2  40 0.008888889
2 1 2  40 0.007777778
2 1 2  40 0.008888889
2 1 2  40 0.031111112
2 1 2  40 0.020000000
2 1 2  40 0.010000000
2 1 2  40 0.010000000
2 1 2  40 0.018888889
2 1 2  40 0.000000000
2 1 2  40 0.000000000
2 1 2  40 0.015555556
2 1 2  40 0.000000000
2 1 2  40 0.000000000
2 1 2  40 0.010000000
2 1 2  40 0.000000000
2 1 2  40 0.000000000
2 1 2  40 0.010000000
2 1 2  40 0.000000000
2 1 2  40 0.012222222
2 1 2  40 0.000000000
2 1 2  40 0.006666667
2 1 2  40 0.008888889
2 1 2  40 0.011111111
2 1 2  40 0.000000000
2 1 2  40 0.000000000
2 1 2  40 0.006666667
2 1 2  40 0.000000000
2 1 2  40 0.000000000
2 1 2  40 0.000000000
2 1 2  40 0.000000000
2 1 2  40 0.010000000
2 1 2  40 0.011111111
2 1 2  40 0.000000000
2 1 2  40 0.033333335
2 1 2  40 0.008888889
2 1 2  40 0.000000000
2 1 2  40 0.008888889
2 1 2  40 0.010000000
2 1 2  40 0.010000000
2 1 2  40 0.006666667
2 1 2  80 0.000000000
2 1 2  80 0.008888889
2 1 2  80 0.018888889
2 1 2  80 0.010000000
2 1 2  80 0.026666667
2 1 2  80 0.000000000
2 1 2  80 0.000000000
2 1 2  80 0.000000000
2 1 2  80 0.007777778
2 1 2  80 0.038888890
2 1 2  80 0.000000000
2 1 2  80 0.010000000
2 1 2  80 0.008888889
2 1 2  80 0.010000000
2 1 2  80 0.000000000
2 1 2  80 0.007777778
2 1 2  80 0.000000000
2 1 2  80 0.017777778
2 1 2  80 0.008888889
2 1 2  80 0.008888889
2 1 2  80 0.016666668
2 1 2  80 0.007777778
2 1 2  80 0.000000000
2 1 2  80 0.000000000
2 1 2  80 0.000000000
2 1 2  80 0.000000000
2 1 2  80 0.000000000
2 1 2  80 0.020000000
2 1 2  80 0.000000000
2 1 2  80 0.000000000
2 1 2  80 0.000000000
2 1 2  80 0.000000000
2 1 2  80 0.000000000
2 1 2  80 0.033333335
2 1 2  80 0.018888889
2 1 2  80 0.000000000
2 1 2  80 0.010000000
2 1 2  80 0.000000000
2 1 2  80 0.000000000
2 1 2  80 0.008888889
2 1 2  80 0.000000000
2 1 2  80 0.010000000
2 1 2  80 0.000000000
2 1 2  80 0.010000000
2 1 2  80 0.000000000
2 1 2  80 0.007777778
2 1 2  80 0.015555556
2 1 2  80 0.000000000
2 1 2  80 0.000000000
2 1 2  80 0.007777778
2 1 2  80 0.016666668
2 1 2  80 0.015555556
2 1 2  80 0.000000000
2 1 2  80 0.000000000
2 1 2  80 0.018888889
2 1 2  80 0.012222222
2 1 2  80 0.007777778
2 1 2  80 0.021111110
2 1 2  80 0.028888889
2 1 2  80 0.037777778
2 1 2  80 0.007777778
2 1 2  80 0.010000000
2 1 2  80 0.008888889
2 1 2  80 0.037777778
2 1 2  80 0.017777778
2 1 2  80 0.006666667
2 1 2  80 0.007777778
2 1 2  80 0.014444444
2 1 2  80 0.000000000
2 1 2  80 0.000000000
2 1 2  80 0.021111110
2 1 2  80 0.000000000
2 1 2  80 0.000000000
2 1 2  80 0.008888889
2 1 2  80 0.000000000
2 1 2  80 0.000000000
2 1 2  80 0.010000000
2 1 2  80 0.000000000
2 1 2  80 0.007777778
2 1 2  80 0.000000000
2 1 2  80 0.008888889
2 1 2  80 0.006666667
2 1 2  80 0.008888889
2 1 2  80 0.000000000
2 1 2  80 0.000000000
2 1 2  80 0.008888889
2 1 2  80 0.000000000
2 1 2  80 0.000000000
2 1 2  80 0.000000000
2 1 2  80 0.000000000
2 1 2  80 0.010000000
2 1 2  80 0.007777778
2 1 2  80 0.000000000
2 1 2  80 0.036666665
2 1 2  80 0.008888889
2 1 2  80 0.000000000
2 1 2  80 0.008888889
2 1 2  80 0.006666667
2 1 2  80 0.006666667
2 1 2  80 0.008888889
2 1 2 120 0.000000000
2 1 2 120 0.007777778
2 1 2 120 0.017777778
2 1 2 120 0.005555556
2 1 2 120 0.024444444
2 1 2 120 0.000000000
2 1 2 120 0.000000000
2 1 2 120 0.000000000
2 1 2 120 0.012222222
2 1 2 120 0.037777778
2 1 2 120 0.000000000
2 1 2 120 0.008888889
2 1 2 120 0.008888889
2 1 2 120 0.012222222
2 1 2 120 0.000000000
2 1 2 120 0.007777778
2 1 2 120 0.000000000
2 1 2 120 0.021111110
2 1 2 120 0.010000000
2 1 2 120 0.010000000
2 1 2 120 0.016666668
2 1 2 120 0.010000000
2 1 2 120 0.000000000
2 1 2 120 0.000000000
2 1 2 120 0.000000000
2 1 2 120 0.000000000
2 1 2 120 0.000000000
2 1 2 120 0.020000000
2 1 2 120 0.000000000
2 1 2 120 0.000000000
2 1 2 120 0.000000000
2 1 2 120 0.000000000
2 1 2 120 0.000000000
2 1 2 120 0.033333335
2 1 2 120 0.015555556
2 1 2 120 0.000000000
2 1 2 120 0.007777778
2 1 2 120 0.000000000
2 1 2 120 0.000000000
2 1 2 120 0.007777778
2 1 2 120 0.000000000
2 1 2 120 0.008888889
2 1 2 120 0.000000000
2 1 2 120 0.006666667
2 1 2 120 0.000000000
2 1 2 120 0.008888889
2 1 2 120 0.017777778
2 1 2 120 0.000000000
2 1 2 120 0.000000000
2 1 2 120 0.008888889
2 1 2 120 0.022222223
2 1 2 120 0.014444444
2 1 2 120 0.000000000
2 1 2 120 0.000000000
2 1 2 120 0.017777778
2 1 2 120 0.011111111
2 1 2 120 0.006666667
2 1 2 120 0.018888889
2 1 2 120 0.026666667
2 1 2 120 0.038888890
2 1 2 120 0.007777778
2 1 2 120 0.007777778
2 1 2 120 0.008888889
2 1 2 120 0.036666665
2 1 2 120 0.018888889
2 1 2 120 0.007777778
2 1 2 120 0.010000000
2 1 2 120 0.020000000
2 1 2 120 0.000000000
2 1 2 120 0.000000000
2 1 2 120 0.020000000
2 1 2 120 0.000000000
2 1 2 120 0.000000000
2 1 2 120 0.006666667
2 1 2 120 0.000000000
2 1 2 120 0.000000000
2 1 2 120 0.008888889
2 1 2 120 0.000000000
2 1 2 120 0.005555556
2 1 2 120 0.000000000
2 1 2 120 0.008888889
2 1 2 120 0.007777778
2 1 2 120 0.007777778
2 1 2 120 0.000000000
2 1 2 120 0.000000000
2 1 2 120 0.006666667
2 1 2 120 0.000000000
2 1 2 120 0.000000000
2 1 2 120 0.000000000
2 1 2 120 0.000000000
2 1 2 120 0.008888889
2 1 2 120 0.007777778
2 1 2 120 0.000000000
2 1 2 120 0.038888890
2 1 2 120 0.007777778
2 1 2 120 0.000000000
2 1 2 120 0.007777778
2 1 2 120 0.008888889
2 1 2 120 0.005555556
2 1 2 120 0.008888889
2 1 2 160 0.000000000
2 1 2 160 0.007777778
2 1 2 160 0.018888889
2 1 2 160 0.008888889
2 1 2 160 0.029999999
2 1 2 160 0.000000000
2 1 2 160 0.000000000
2 1 2 160 0.000000000
2 1 2 160 0.008888889
2 1 2 160 0.035555556
2 1 2 160 0.000000000
2 1 2 160 0.010000000
2 1 2 160 0.008888889
2 1 2 160 0.011111111
2 1 2 160 0.000000000
2 1 2 160 0.008888889
2 1 2 160 0.000000000
2 1 2 160 0.017777778
2 1 2 160 0.008888889
2 1 2 160 0.010000000
2 1 2 160 0.016666668
2 1 2 160 0.007777778
2 1 2 160 0.000000000
2 1 2 160 0.000000000
2 1 2 160 0.000000000
2 1 2 160 0.000000000
2 1 2 160 0.000000000
2 1 2 160 0.015555556
2 1 2 160 0.000000000
2 1 2 160 0.000000000
2 1 2 160 0.000000000
2 1 2 160 0.000000000
2 1 2 160 0.000000000
2 1 2 160 0.033333335
2 1 2 160 0.015555556
2 1 2 160 0.000000000
2 1 2 160 0.008888889
2 1 2 160 0.000000000
2 1 2 160 0.000000000
2 1 2 160 0.007777778
2 1 2 160 0.000000000
2 1 2 160 0.010000000
2 1 2 160 0.000000000
2 1 2 160 0.007777778
2 1 2 160 0.000000000
2 1 2 160 0.008888889
2 1 2 160 0.018888889
2 1 2 160 0.000000000
2 1 2 160 0.000000000
2 1 2 160 0.008888889
2 1 2 160 0.015555556
2 1 2 160 0.018888889
2 1 2 160 0.000000000
2 1 2 160 0.000000000
2 1 2 160 0.016666668
2 1 2 160 0.007777778
2 1 2 160 0.007777778
2 1 2 160 0.016666668
2 1 2 160 0.025555555
2 1 2 160 0.031111112
2 1 2 160 0.012222222
2 1 2 160 0.007777778
2 1 2 160 0.011111111
2 1 2 160 0.036666665
2 1 2 160 0.014444444
2 1 2 160 0.008888889
2 1 2 160 0.006666667
2 1 2 160 0.018888889
2 1 2 160 0.000000000
2 1 2 160 0.000000000
2 1 2 160 0.012222222
2 1 2 160 0.000000000
2 1 2 160 0.000000000
2 1 2 160 0.010000000
2 1 2 160 0.000000000
2 1 2 160 0.000000000
2 1 2 160 0.008888889
2 1 2 160 0.000000000
2 1 2 160 0.008888889
2 1 2 160 0.000000000
2 1 2 160 0.008888889
2 1 2 160 0.006666667
2 1 2 160 0.006666667
2 1 2 160 0.000000000
2 1 2 160 0.000000000
2 1 2 160 0.011111111
2 1 2 160 0.000000000
2 1 2 160 0.000000000
2 1 2 160 0.000000000
2 1 2 160 0.000000000
2 1 2 160 0.008888889
2 1 2 160 0.005555556
2 1 2 160 0.000000000
2 1 2 160 0.038888890
2 1 2 160 0.011111111
2 1 2 160 0.000000000
2 1 2 160 0.011111111
2 1 2 160 0.008888889
2 1 2 160 0.006666667
2 1 2 160 0.008888889
2 1 3  40 0.022222223
2 1 3  40 0.012222222
2 1 3  40 0.000000000
2 1 3  40 0.053333335
2 1 3  40 0.054444443
2 1 3  40 0.016666668
2 1 3  40 0.015555556
2 1 3  40 0.021111110
2 1 3  40 0.033333335
2 1 3  40 0.000000000
2 1 3  40 0.032222223
2 1 3  40 0.033333335
2 1 3  40 0.015555556
2 1 3  40 0.024444444
2 1 3  40 0.000000000
2 1 3  40 0.036666665
2 1 3  40 0.000000000
2 1 3  40 0.018888889
2 1 3  40 0.033333335
2 1 3  40 0.010000000
2 1 3  40 0.026666667
2 1 3  40 0.023333333
2 1 3  40 0.034444444
2 1 3  40 0.021111110
2 1 3  40 0.032222223
2 1 3  40 0.055555556
2 1 3  40 0.024444444
2 1 3  40 0.018888889
2 1 3  40 0.034444444
2 1 3  40 0.029999999
2 1 3  40 0.022222223
2 1 3  40 0.027777778
2 1 3  40 0.013333334
2 1 3  40 0.010000000
2 1 3  40 0.061111111
2 1 3  40 0.017777778
2 1 3  40 0.037777778
2 1 3  40 0.007777778
2 1 3  40 0.044444446
2 1 3  40 0.023333333
2 1 3  40 0.021111110
2 1 3  40 0.025555555
2 1 3  40 0.028888889
2 1 3  40 0.010000000
2 1 3  40 0.056666669
2 1 3  40 0.031111112
2 1 3  40 0.015555556
2 1 3  40 0.036666665
2 1 3  40 0.045555554
2 1 3  40 0.035555556
2 1 3  40 0.012222222
2 1 3  40 0.056666669
2 1 3  40 0.032222223
2 1 3  40 0.033333335
2 1 3  40 0.054444443
2 1 3  40 0.027777778
2 1 3  40 0.035555556
2 1 3  40 0.008888889
2 1 3  40 0.010000000
2 1 3  40 0.022222223
2 1 3  40 0.000000000
2 1 3  40 0.022222223
2 1 3  40 0.052222222
2 1 3  40 0.038888890
2 1 3  40 0.000000000
2 1 3  40 0.018888889
2 1 3  40 0.008888889
2 1 3  40 0.033333335
2 1 3  40 0.018888889
2 1 3  40 0.052222222
2 1 3  40 0.020000000
2 1 3  40 0.035555556
2 1 3  40 0.052222222
2 1 3  40 0.028888889
2 1 3  40 0.007777778
2 1 3  40 0.047777779
2 1 3  40 0.006666667
2 1 3  40 0.010000000
2 1 3  40 0.020000000
2 1 3  40 0.031111112
2 1 3  40 0.024444444
2 1 3  40 0.010000000
2 1 3  40 0.022222223
2 1 3  40 0.005555556
2 1 3  40 0.010000000
2 1 3  40 0.020000000
2 1 3  40 0.011111111
2 1 3  40 0.021111110
2 1 3  40 0.008888889
2 1 3  40 0.010000000
2 1 3  40 0.012222222
2 1 3  40 0.052222222
2 1 3  40 0.010000000
2 1 3  40 0.023333333
2 1 3  40 0.036666665
2 1 3  40 0.000000000
2 1 3  40 0.021111110
2 1 3  40 0.007777778
2 1 3  40 0.044444446
2 1 3  40 0.025555555
2 1 3  80 0.021111110
2 1 3  80 0.012222222
2 1 3  80 0.000000000
2 1 3  80 0.039999999
2 1 3  80 0.054444443
2 1 3  80 0.021111110
2 1 3  80 0.018888889
2 1 3  80 0.017777778
2 1 3  80 0.037777778
2 1 3  80 0.000000000
2 1 3  80 0.029999999
2 1 3  80 0.037777778
2 1 3  80 0.016666668
2 1 3  80 0.022222223
2 1 3  80 0.000000000
2 1 3  80 0.042222220
2 1 3  80 0.000000000
2 1 3  80 0.010000000
2 1 3  80 0.035555556
2 1 3  80 0.010000000
2 1 3  80 0.026666667
2 1 3  80 0.020000000
2 1 3  80 0.039999999
2 1 3  80 0.020000000
2 1 3  80 0.026666667
2 1 3  80 0.055555556
2 1 3  80 0.020000000
2 1 3  80 0.018888889
2 1 3  80 0.024444444
2 1 3  80 0.034444444
2 1 3  80 0.025555555
2 1 3  80 0.034444444
2 1 3  80 0.006666667
2 1 3  80 0.010000000
2 1 3  80 0.052222222
2 1 3  80 0.018888889
2 1 3  80 0.039999999
2 1 3  80 0.011111111
2 1 3  80 0.057777777
2 1 3  80 0.020000000
2 1 3  80 0.021111110
2 1 3  80 0.029999999
2 1 3  80 0.027777778
2 1 3  80 0.006666667
2 1 3  80 0.056666669
2 1 3  80 0.028888889
2 1 3  80 0.021111110
2 1 3  80 0.035555556
2 1 3  80 0.037777778
2 1 3  80 0.026666667
2 1 3  80 0.008888889
2 1 3  80 0.055555556
2 1 3  80 0.029999999
2 1 3  80 0.029999999
2 1 3  80 0.054444443
2 1 3  80 0.034444444
2 1 3  80 0.027777778
2 1 3  80 0.011111111
2 1 3  80 0.011111111
2 1 3  80 0.016666668
2 1 3  80 0.000000000
2 1 3  80 0.018888889
2 1 3  80 0.052222222
2 1 3  80 0.026666667
2 1 3  80 0.000000000
2 1 3  80 0.021111110
2 1 3  80 0.007777778
2 1 3  80 0.036666665
2 1 3  80 0.029999999
2 1 3  80 0.054444443
2 1 3  80 0.018888889
2 1 3  80 0.028888889
2 1 3  80 0.052222222
2 1 3  80 0.034444444
2 1 3  80 0.010000000
2 1 3  80 0.045555554
2 1 3  80 0.008888889
2 1 3  80 0.011111111
2 1 3  80 0.022222223
2 1 3  80 0.023333333
2 1 3  80 0.022222223
2 1 3  80 0.005555556
2 1 3  80 0.017777778
2 1 3  80 0.007777778
2 1 3  80 0.013333334
2 1 3  80 0.018888889
2 1 3  80 0.007777778
2 1 3  80 0.022222223
2 1 3  80 0.010000000
2 1 3  80 0.015555556
2 1 3  80 0.007777778
2 1 3  80 0.061111111
2 1 3  80 0.013333334
2 1 3  80 0.017777778
2 1 3  80 0.037777778
2 1 3  80 0.000000000
2 1 3  80 0.017777778
2 1 3  80 0.010000000
2 1 3  80 0.042222220
2 1 3  80 0.031111112
2 1 3 120 0.022222223
2 1 3 120 0.013333334
2 1 3 120 0.000000000
2 1 3 120 0.050000001
2 1 3 120 0.053333335
2 1 3 120 0.025555555
2 1 3 120 0.021111110
2 1 3 120 0.017777778
2 1 3 120 0.036666665
2 1 3 120 0.000000000
2 1 3 120 0.031111112
2 1 3 120 0.037777778
2 1 3 120 0.021111110
2 1 3 120 0.023333333
2 1 3 120 0.000000000
2 1 3 120 0.045555554
2 1 3 120 0.000000000
2 1 3 120 0.013333334
2 1 3 120 0.041111112
2 1 3 120 0.011111111
2 1 3 120 0.020000000
2 1 3 120 0.021111110
2 1 3 120 0.042222220
2 1 3 120 0.022222223
2 1 3 120 0.031111112
2 1 3 120 0.050000001
2 1 3 120 0.018888889
2 1 3 120 0.016666668
2 1 3 120 0.032222223
2 1 3 120 0.032222223
2 1 3 120 0.023333333
2 1 3 120 0.025555555
2 1 3 120 0.013333334
2 1 3 120 0.011111111
2 1 3 120 0.039999999
2 1 3 120 0.022222223
2 1 3 120 0.036666665
2 1 3 120 0.010000000
2 1 3 120 0.048888888
2 1 3 120 0.018888889
2 1 3 120 0.018888889
2 1 3 120 0.033333335
2 1 3 120 0.032222223
2 1 3 120 0.011111111
2 1 3 120 0.061111111
2 1 3 120 0.035555556
2 1 3 120 0.018888889
2 1 3 120 0.044444446
2 1 3 120 0.046666667
2 1 3 120 0.031111112
2 1 3 120 0.011111111
2 1 3 120 0.056666669
2 1 3 120 0.029999999
2 1 3 120 0.032222223
2 1 3 120 0.063333333
2 1 3 120 0.026666667
2 1 3 120 0.026666667
2 1 3 120 0.007777778
2 1 3 120 0.010000000
2 1 3 120 0.020000000
2 1 3 120 0.000000000
2 1 3 120 0.013333334
2 1 3 120 0.059999999
2 1 3 120 0.034444444
2 1 3 120 0.000000000
2 1 3 120 0.022222223
2 1 3 120 0.008888889
2 1 3 120 0.025555555
2 1 3 120 0.032222223
2 1 3 120 0.054444443
2 1 3 120 0.017777778
2 1 3 120 0.027777778
2 1 3 120 0.046666667
2 1 3 120 0.035555556
2 1 3 120 0.011111111
2 1 3 120 0.051111110
2 1 3 120 0.008888889
2 1 3 120 0.013333334
2 1 3 120 0.017777778
2 1 3 120 0.028888889
2 1 3 120 0.021111110
2 1 3 120 0.010000000
2 1 3 120 0.024444444
2 1 3 120 0.006666667
2 1 3 120 0.008888889
2 1 3 120 0.021111110
2 1 3 120 0.010000000
2 1 3 120 0.021111110
2 1 3 120 0.008888889
2 1 3 120 0.008888889
2 1 3 120 0.011111111
2 1 3 120 0.047777779
2 1 3 120 0.011111111
2 1 3 120 0.024444444
2 1 3 120 0.035555556
2 1 3 120 0.000000000
2 1 3 120 0.021111110
2 1 3 120 0.013333334
2 1 3 120 0.038888890
2 1 3 120 0.022222223
2 1 3 160 0.020000000
2 1 3 160 0.013333334
2 1 3 160 0.000000000
2 1 3 160 0.047777779
2 1 3 160 0.050000001
2 1 3 160 0.023333333
2 1 3 160 0.022222223
2 1 3 160 0.014444444
2 1 3 160 0.026666667
2 1 3 160 0.000000000
2 1 3 160 0.029999999
2 1 3 160 0.031111112
2 1 3 160 0.018888889
2 1 3 160 0.018888889
2 1 3 160 0.000000000
2 1 3 160 0.036666665
2 1 3 160 0.000000000
2 1 3 160 0.010000000
2 1 3 160 0.046666667
2 1 3 160 0.011111111
2 1 3 160 0.020000000
2 1 3 160 0.016666668
2 1 3 160 0.046666667
2 1 3 160 0.022222223
2 1 3 160 0.026666667
2 1 3 160 0.048888888
2 1 3 160 0.028888889
2 1 3 160 0.020000000
2 1 3 160 0.031111112
2 1 3 160 0.028888889
2 1 3 160 0.025555555
2 1 3 160 0.041111112
2 1 3 160 0.010000000
2 1 3 160 0.008888889
2 1 3 160 0.041111112
2 1 3 160 0.023333333
2 1 3 160 0.046666667
2 1 3 160 0.010000000
2 1 3 160 0.041111112
2 1 3 160 0.023333333
2 1 3 160 0.024444444
2 1 3 160 0.033333335
2 1 3 160 0.023333333
2 1 3 160 0.006666667
2 1 3 160 0.063333333
2 1 3 160 0.038888890
2 1 3 160 0.022222223
2 1 3 160 0.041111112
2 1 3 160 0.047777779
2 1 3 160 0.031111112
2 1 3 160 0.010000000
2 1 3 160 0.053333335
2 1 3 160 0.038888890
2 1 3 160 0.035555556
2 1 3 160 0.056666669
2 1 3 160 0.035555556
2 1 3 160 0.027777778
2 1 3 160 0.008888889
2 1 3 160 0.008888889
2 1 3 160 0.022222223
2 1 3 160 0.000000000
2 1 3 160 0.020000000
2 1 3 160 0.051111110
2 1 3 160 0.032222223
2 1 3 160 0.000000000
2 1 3 160 0.022222223
2 1 3 160 0.010000000
2 1 3 160 0.036666665
2 1 3 160 0.021111110
2 1 3 160 0.055555556
2 1 3 160 0.023333333
2 1 3 160 0.035555556
2 1 3 160 0.056666669
2 1 3 160 0.035555556
2 1 3 160 0.012222222
2 1 3 160 0.055555556
2 1 3 160 0.011111111
2 1 3 160 0.010000000
2 1 3 160 0.014444444
2 1 3 160 0.033333335
2 1 3 160 0.017777778
2 1 3 160 0.008888889
2 1 3 160 0.022222223
2 1 3 160 0.014444444
2 1 3 160 0.008888889
2 1 3 160 0.026666667
2 1 3 160 0.007777778
2 1 3 160 0.018888889
2 1 3 160 0.008888889
2 1 3 160 0.014444444
2 1 3 160 0.008888889
2 1 3 160 0.054444443
2 1 3 160 0.006666667
2 1 3 160 0.024444444
2 1 3 160 0.039999999
2 1 3 160 0.000000000
2 1 3 160 0.023333333
2 1 3 160 0.008888889
2 1 3 160 0.047777779
2 1 3 160 0.025555555
2 1 4  40 0.000000000
2 1 4  40 0.017777778
2 1 4  40 0.011111111
2 1 4  40 0.031111112
2 1 4  40 0.044444446
2 1 4  40 0.062222224
2 1 4  40 0.034444444
2 1 4  40 0.020000000
2 1 4  40 0.022222223
2 1 4  40 0.045555554
2 1 4  40 0.023333333
2 1 4  40 0.029999999
2 1 4  40 0.021111110
2 1 4  40 0.008888889
2 1 4  40 0.044444446
2 1 4  40 0.038888890
2 1 4  40 0.013333334
2 1 4  40 0.051111110
2 1 4  40 0.024444444
2 1 4  40 0.006666667
2 1 4  40 0.037777778
2 1 4  40 0.022222223
2 1 4  40 0.027777778
2 1 4  40 0.010000000
2 1 4  40 0.011111111
2 1 4  40 0.017777778
2 1 4  40 0.007777778
2 1 4  40 0.026666667
2 1 4  40 0.016666668
2 1 4  40 0.028888889
2 1 4  40 0.000000000
2 1 4  40 0.046666667
2 1 4  40 0.000000000
2 1 4  40 0.013333334
2 1 4  40 0.000000000
2 1 4  40 0.036666665
2 1 4  40 0.035555556
2 1 4  40 0.011111111
2 1 4  40 0.031111112
2 1 4  40 0.023333333
2 1 4  40 0.042222220
2 1 4  40 0.028888889
2 1 4  40 0.025555555
2 1 4  40 0.046666667
2 1 4  40 0.048888888
2 1 4  40 0.026666667
2 1 4  40 0.041111112
2 1 4  40 0.032222223
2 1 4  40 0.006666667
2 1 4  40 0.058888890
2 1 4  40 0.028888889
2 1 4  40 0.065555558
2 1 4  40 0.052222222
2 1 4  40 0.007777778
2 1 4  40 0.028888889
2 1 4  40 0.056666669
2 1 4  40 0.007777778
2 1 4  40 0.061111111
2 1 4  40 0.011111111
2 1 4  40 0.014444444
2 1 4  40 0.008888889
2 1 4  40 0.066666670
2 1 4  40 0.010000000
2 1 4  40 0.032222223
2 1 4  40 0.022222223
2 1 4  40 0.000000000
2 1 4  40 0.031111112
2 1 4  40 0.021111110
2 1 4  40 0.021111110
2 1 4  40 0.021111110
2 1 4  40 0.023333333
2 1 4  40 0.018888889
2 1 4  40 0.012222222
2 1 4  40 0.021111110
2 1 4  40 0.034444444
2 1 4  40 0.072222225
2 1 4  40 0.020000000
2 1 4  40 0.011111111
2 1 4  40 0.000000000
2 1 4  40 0.044444446
2 1 4  40 0.011111111
2 1 4  40 0.032222223
2 1 4  40 0.020000000
2 1 4  40 0.025555555
2 1 4  40 0.065555558
2 1 4  40 0.016666668
2 1 4  40 0.020000000
2 1 4  40 0.000000000
2 1 4  40 0.024444444
2 1 4  40 0.008888889
2 1 4  40 0.000000000
2 1 4  40 0.043333333
2 1 4  40 0.037777778
2 1 4  40 0.011111111
2 1 4  40 0.021111110
2 1 4  40 0.046666667
2 1 4  40 0.032222223
2 1 4  40 0.022222223
2 1 4  40 0.000000000
2 1 4  40 0.034444444
2 1 4  80 0.000000000
2 1 4  80 0.016666668
2 1 4  80 0.008888889
2 1 4  80 0.035555556
2 1 4  80 0.042222220
2 1 4  80 0.062222224
2 1 4  80 0.037777778
2 1 4  80 0.022222223
2 1 4  80 0.020000000
2 1 4  80 0.048888888
2 1 4  80 0.024444444
2 1 4  80 0.033333335
2 1 4  80 0.016666668
2 1 4  80 0.010000000
2 1 4  80 0.048888888
2 1 4  80 0.050000001
2 1 4  80 0.011111111
2 1 4  80 0.043333333
2 1 4  80 0.017777778
2 1 4  80 0.012222222
2 1 4  80 0.031111112
2 1 4  80 0.016666668
2 1 4  80 0.031111112
2 1 4  80 0.010000000
2 1 4  80 0.008888889
2 1 4  80 0.021111110
2 1 4  80 0.010000000
2 1 4  80 0.032222223
2 1 4  80 0.021111110
2 1 4  80 0.023333333
2 1 4  80 0.000000000
2 1 4  80 0.041111112
2 1 4  80 0.000000000
2 1 4  80 0.007777778
2 1 4  80 0.000000000
2 1 4  80 0.028888889
2 1 4  80 0.031111112
2 1 4  80 0.005555556
2 1 4  80 0.027777778
2 1 4  80 0.015555556
2 1 4  80 0.044444446
2 1 4  80 0.028888889
2 1 4  80 0.028888889
2 1 4  80 0.036666665
2 1 4  80 0.043333333
2 1 4  80 0.016666668
2 1 4  80 0.038888890
2 1 4  80 0.035555556
2 1 4  80 0.011111111
2 1 4  80 0.048888888
2 1 4  80 0.037777778
2 1 4  80 0.066666670
2 1 4  80 0.053333335
2 1 4  80 0.008888889
2 1 4  80 0.028888889
2 1 4  80 0.059999999
2 1 4  80 0.006666667
2 1 4  80 0.055555556
2 1 4  80 0.007777778
2 1 4  80 0.006666667
2 1 4  80 0.008888889
2 1 4  80 0.068888888
2 1 4  80 0.012222222
2 1 4  80 0.032222223
2 1 4  80 0.026666667
2 1 4  80 0.000000000
2 1 4  80 0.027777778
2 1 4  80 0.018888889
2 1 4  80 0.020000000
2 1 4  80 0.018888889
2 1 4  80 0.017777778
2 1 4  80 0.018888889
2 1 4  80 0.006666667
2 1 4  80 0.022222223
2 1 4  80 0.029999999
2 1 4  80 0.070000000
2 1 4  80 0.022222223
2 1 4  80 0.014444444
2 1 4  80 0.000000000
2 1 4  80 0.039999999
2 1 4  80 0.012222222
2 1 4  80 0.028888889
2 1 4  80 0.022222223
2 1 4  80 0.014444444
2 1 4  80 0.058888890
2 1 4  80 0.018888889
2 1 4  80 0.022222223
2 1 4  80 0.000000000
2 1 4  80 0.020000000
2 1 4  80 0.008888889
2 1 4  80 0.000000000
2 1 4  80 0.052222222
2 1 4  80 0.041111112
2 1 4  80 0.008888889
2 1 4  80 0.024444444
2 1 4  80 0.036666665
2 1 4  80 0.032222223
2 1 4  80 0.015555556
2 1 4  80 0.000000000
2 1 4  80 0.028888889
2 1 4 120 0.000000000
2 1 4 120 0.024444444
2 1 4 120 0.010000000
2 1 4 120 0.035555556
2 1 4 120 0.039999999
2 1 4 120 0.061111111
2 1 4 120 0.036666665
2 1 4 120 0.020000000
2 1 4 120 0.023333333
2 1 4 120 0.041111112
2 1 4 120 0.020000000
2 1 4 120 0.031111112
2 1 4 120 0.018888889
2 1 4 120 0.007777778
2 1 4 120 0.051111110
2 1 4 120 0.029999999
2 1 4 120 0.010000000
2 1 4 120 0.044444446
2 1 4 120 0.020000000
2 1 4 120 0.011111111
2 1 4 120 0.028888889
2 1 4 120 0.020000000
2 1 4 120 0.026666667
2 1 4 120 0.014444444
2 1 4 120 0.013333334
2 1 4 120 0.020000000
2 1 4 120 0.010000000
2 1 4 120 0.029999999
2 1 4 120 0.022222223
2 1 4 120 0.033333335
2 1 4 120 0.000000000
2 1 4 120 0.038888890
2 1 4 120 0.000000000
2 1 4 120 0.007777778
2 1 4 120 0.000000000
2 1 4 120 0.032222223
2 1 4 120 0.032222223
2 1 4 120 0.011111111
2 1 4 120 0.033333335
2 1 4 120 0.023333333
2 1 4 120 0.036666665
2 1 4 120 0.031111112
2 1 4 120 0.031111112
2 1 4 120 0.035555556
2 1 4 120 0.034444444
2 1 4 120 0.023333333
2 1 4 120 0.045555554
2 1 4 120 0.037777778
2 1 4 120 0.008888889
2 1 4 120 0.047777779
2 1 4 120 0.035555556
2 1 4 120 0.059999999
2 1 4 120 0.043333333
2 1 4 120 0.010000000
2 1 4 120 0.032222223
2 1 4 120 0.053333335
2 1 4 120 0.008888889
2 1 4 120 0.050000001
2 1 4 120 0.007777778
2 1 4 120 0.007777778
2 1 4 120 0.007777778
2 1 4 120 0.072222225
2 1 4 120 0.008888889
2 1 4 120 0.032222223
2 1 4 120 0.021111110
2 1 4 120 0.000000000
2 1 4 120 0.029999999
2 1 4 120 0.023333333
2 1 4 120 0.022222223
2 1 4 120 0.024444444
2 1 4 120 0.023333333
2 1 4 120 0.023333333
2 1 4 120 0.007777778
2 1 4 120 0.015555556
2 1 4 120 0.032222223
2 1 4 120 0.071111113
2 1 4 120 0.018888889
2 1 4 120 0.015555556
2 1 4 120 0.000000000
2 1 4 120 0.044444446
2 1 4 120 0.010000000
2 1 4 120 0.033333335
2 1 4 120 0.018888889
2 1 4 120 0.022222223
2 1 4 120 0.047777779
2 1 4 120 0.018888889
2 1 4 120 0.017777778
2 1 4 120 0.000000000
2 1 4 120 0.017777778
2 1 4 120 0.010000000
2 1 4 120 0.000000000
2 1 4 120 0.035555556
2 1 4 120 0.046666667
2 1 4 120 0.008888889
2 1 4 120 0.021111110
2 1 4 120 0.048888888
2 1 4 120 0.026666667
2 1 4 120 0.023333333
2 1 4 120 0.000000000
2 1 4 120 0.028888889
2 1 4 160 0.000000000
2 1 4 160 0.023333333
2 1 4 160 0.012222222
2 1 4 160 0.028888889
2 1 4 160 0.037777778
2 1 4 160 0.057777777
2 1 4 160 0.037777778
2 1 4 160 0.025555555
2 1 4 160 0.018888889
2 1 4 160 0.038888890
2 1 4 160 0.023333333
2 1 4 160 0.028888889
2 1 4 160 0.023333333
2 1 4 160 0.011111111
2 1 4 160 0.045555554
2 1 4 160 0.043333333
2 1 4 160 0.013333334
2 1 4 160 0.047777779
2 1 4 160 0.026666667
2 1 4 160 0.011111111
2 1 4 160 0.027777778
2 1 4 160 0.025555555
2 1 4 160 0.031111112
2 1 4 160 0.010000000
2 1 4 160 0.012222222
2 1 4 160 0.018888889
2 1 4 160 0.015555556
2 1 4 160 0.028888889
2 1 4 160 0.023333333
2 1 4 160 0.025555555
2 1 4 160 0.000000000
2 1 4 160 0.042222220
2 1 4 160 0.000000000
2 1 4 160 0.011111111
2 1 4 160 0.000000000
2 1 4 160 0.031111112
2 1 4 160 0.029999999
2 1 4 160 0.010000000
2 1 4 160 0.033333335
2 1 4 160 0.018888889
2 1 4 160 0.044444446
2 1 4 160 0.028888889
2 1 4 160 0.028888889
2 1 4 160 0.045555554
2 1 4 160 0.039999999
2 1 4 160 0.020000000
2 1 4 160 0.034444444
2 1 4 160 0.031111112
2 1 4 160 0.008888889
2 1 4 160 0.050000001
2 1 4 160 0.025555555
2 1 4 160 0.078888886
2 1 4 160 0.050000001
2 1 4 160 0.011111111
2 1 4 160 0.038888890
2 1 4 160 0.059999999
2 1 4 160 0.012222222
2 1 4 160 0.052222222
2 1 4 160 0.011111111
2 1 4 160 0.007777778
2 1 4 160 0.008888889
2 1 4 160 0.066666670
2 1 4 160 0.008888889
2 1 4 160 0.035555556
2 1 4 160 0.021111110
2 1 4 160 0.000000000
2 1 4 160 0.037777778
2 1 4 160 0.016666668
2 1 4 160 0.023333333
2 1 4 160 0.017777778
2 1 4 160 0.020000000
2 1 4 160 0.020000000
2 1 4 160 0.011111111
2 1 4 160 0.016666668
2 1 4 160 0.025555555
2 1 4 160 0.075555556
2 1 4 160 0.016666668
2 1 4 160 0.008888889
2 1 4 160 0.000000000
2 1 4 160 0.033333335
2 1 4 160 0.014444444
2 1 4 160 0.025555555
2 1 4 160 0.023333333
2 1 4 160 0.021111110
2 1 4 160 0.053333335
2 1 4 160 0.023333333
2 1 4 160 0.023333333
2 1 4 160 0.000000000
2 1 4 160 0.025555555
2 1 4 160 0.010000000
2 1 4 160 0.000000000
2 1 4 160 0.039999999
2 1 4 160 0.034444444
2 1 4 160 0.010000000
2 1 4 160 0.020000000
2 1 4 160 0.038888890
2 1 4 160 0.023333333
2 1 4 160 0.016666668
2 1 4 160 0.000000000
2 1 4 160 0.033333335
2 1 5  40 0.054444443
2 1 5  40 0.067777775
2 1 5  40 0.050000001
2 1 5  40 0.036666665
2 1 5  40 0.000000000
2 1 5  40 0.041111112
2 1 5  40 0.039999999
2 1 5  40 0.047777779
2 1 5  40 0.084444441
2 1 5  40 0.077777781
2 1 5  40 0.042222220
2 1 5  40 0.022222223
2 1 5  40 0.045555554
2 1 5  40 0.044444446
2 1 5  40 0.086666666
2 1 5  40 0.043333333
2 1 5  40 0.059999999
2 1 5  40 0.012222222
2 1 5  40 0.059999999
2 1 5  40 0.014444444
2 1 5  40 0.086666666
2 1 5  40 0.034444444
2 1 5  40 0.020000000
2 1 5  40 0.048888888
2 1 5  40 0.023333333
2 1 5  40 0.028888889
2 1 5  40 0.050000001
2 1 5  40 0.055555556
2 1 5  40 0.058888890
2 1 5  40 0.054444443
2 1 5  40 0.050000001
2 1 5  40 0.026666667
2 1 5  40 0.023333333
2 1 5  40 0.011111111
2 1 5  40 0.031111112
2 1 5  40 0.036666665
2 1 5  40 0.037777778
2 1 5  40 0.044444446
2 1 5  40 0.057777777
2 1 5  40 0.028888889
2 1 5  40 0.028888889
2 1 5  40 0.028888889
2 1 5  40 0.028888889
2 1 5  40 0.025555555
2 1 5  40 0.021111110
2 1 5  40 0.035555556
2 1 5  40 0.067777775
2 1 5  40 0.028888889
2 1 5  40 0.029999999
2 1 5  40 0.067777775
2 1 5  40 0.047777779
2 1 5  40 0.031111112
2 1 5  40 0.010000000
2 1 5  40 0.012222222
2 1 5  40 0.029999999
2 1 5  40 0.000000000
2 1 5  40 0.021111110
2 1 5  40 0.043333333
2 1 5  40 0.064444445
2 1 5  40 0.013333334
2 1 5  40 0.050000001
2 1 5  40 0.014444444
2 1 5  40 0.023333333
2 1 5  40 0.068888888
2 1 5  40 0.047777779
2 1 5  40 0.075555556
2 1 5  40 0.051111110
2 1 5  40 0.018888889
2 1 5  40 0.051111110
2 1 5  40 0.057777777
2 1 5  40 0.011111111
2 1 5  40 0.042222220
2 1 5  40 0.055555556
2 1 5  40 0.020000000
2 1 5  40 0.090000004
2 1 5  40 0.007777778
2 1 5  40 0.023333333
2 1 5  40 0.013333334
2 1 5  40 0.033333335
2 1 5  40 0.015555556
2 1 5  40 0.027777778
2 1 5  40 0.079999998
2 1 5  40 0.061111111
2 1 5  40 0.031111112
2 1 5  40 0.012222222
2 1 5  40 0.014444444
2 1 5  40 0.000000000
2 1 5  40 0.046666667
2 1 5  40 0.037777778
2 1 5  40 0.047777779
2 1 5  40 0.028888889
2 1 5  40 0.037777778
2 1 5  40 0.027777778
2 1 5  40 0.036666665
2 1 5  40 0.000000000
2 1 5  40 0.068888888
2 1 5  40 0.079999998
2 1 5  40 0.024444444
2 1 5  40 0.084444441
2 1 5  40 0.027777778
2 1 5  80 0.074444443
2 1 5  80 0.063333333
2 1 5  80 0.036666665
2 1 5  80 0.036666665
2 1 5  80 0.000000000
2 1 5  80 0.031111112
2 1 5  80 0.028888889
2 1 5  80 0.036666665
2 1 5  80 0.108888887
2 1 5  80 0.085555553
2 1 5  80 0.052222222
2 1 5  80 0.033333335
2 1 5  80 0.046666667
2 1 5  80 0.038888890
2 1 5  80 0.091111109
2 1 5  80 0.037777778
2 1 5  80 0.048888888
2 1 5  80 0.010000000
2 1 5  80 0.057777777
2 1 5  80 0.012222222
2 1 5  80 0.076666668
2 1 5  80 0.036666665
2 1 5  80 0.022222223
2 1 5  80 0.048888888
2 1 5  80 0.023333333
2 1 5  80 0.032222223
2 1 5  80 0.051111110
2 1 5  80 0.058888890
2 1 5  80 0.045555554
2 1 5  80 0.054444443
2 1 5  80 0.051111110
2 1 5  80 0.024444444
2 1 5  80 0.026666667
2 1 5  80 0.012222222
2 1 5  80 0.029999999
2 1 5  80 0.031111112
2 1 5  80 0.035555556
2 1 5  80 0.050000001
2 1 5  80 0.055555556
2 1 5  80 0.016666668
2 1 5  80 0.026666667
2 1 5  80 0.023333333
2 1 5  80 0.031111112
2 1 5  80 0.023333333
2 1 5  80 0.026666667
2 1 5  80 0.031111112
2 1 5  80 0.062222224
2 1 5  80 0.012222222
2 1 5  80 0.023333333
2 1 5  80 0.077777781
2 1 5  80 0.041111112
2 1 5  80 0.025555555
2 1 5  80 0.013333334
2 1 5  80 0.008888889
2 1 5  80 0.037777778
2 1 5  80 0.000000000
2 1 5  80 0.021111110
2 1 5  80 0.036666665
2 1 5  80 0.054444443
2 1 5  80 0.013333334
2 1 5  80 0.039999999
2 1 5  80 0.012222222
2 1 5  80 0.023333333
2 1 5  80 0.054444443
2 1 5  80 0.051111110
2 1 5  80 0.053333335
2 1 5  80 0.053333335
2 1 5  80 0.029999999
2 1 5  80 0.046666667
2 1 5  80 0.072222225
2 1 5  80 0.014444444
2 1 5  80 0.035555556
2 1 5  80 0.065555558
2 1 5  80 0.029999999
2 1 5  80 0.082222223
2 1 5  80 0.013333334
2 1 5  80 0.020000000
2 1 5  80 0.012222222
2 1 5  80 0.041111112
2 1 5  80 0.013333334
2 1 5  80 0.032222223
2 1 5  80 0.065555558
2 1 5  80 0.057777777
2 1 5  80 0.036666665
2 1 5  80 0.011111111
2 1 5  80 0.011111111
2 1 5  80 0.000000000
2 1 5  80 0.055555556
2 1 5  80 0.035555556
2 1 5  80 0.043333333
2 1 5  80 0.035555556
2 1 5  80 0.033333335
2 1 5  80 0.027777778
2 1 5  80 0.050000001
2 1 5  80 0.000000000
2 1 5  80 0.066666670
2 1 5  80 0.076666668
2 1 5  80 0.036666665
2 1 5  80 0.082222223
2 1 5  80 0.023333333
2 1 5 120 0.061111111
2 1 5 120 0.063333333
2 1 5 120 0.035555556
2 1 5 120 0.043333333
2 1 5 120 0.000000000
2 1 5 120 0.034444444
2 1 5 120 0.034444444
2 1 5 120 0.050000001
2 1 5 120 0.091111109
2 1 5 120 0.076666668
2 1 5 120 0.048888888
2 1 5 120 0.032222223
2 1 5 120 0.046666667
2 1 5 120 0.031111112
2 1 5 120 0.082222223
2 1 5 120 0.026666667
2 1 5 120 0.055555556
2 1 5 120 0.016666668
2 1 5 120 0.051111110
2 1 5 120 0.006666667
2 1 5 120 0.067777775
2 1 5 120 0.036666665
2 1 5 120 0.024444444
2 1 5 120 0.046666667
2 1 5 120 0.024444444
2 1 5 120 0.026666667
2 1 5 120 0.051111110
2 1 5 120 0.052222222
2 1 5 120 0.052222222
2 1 5 120 0.048888888
2 1 5 120 0.042222220
2 1 5 120 0.024444444
2 1 5 120 0.016666668
2 1 5 120 0.010000000
2 1 5 120 0.022222223
2 1 5 120 0.033333335
2 1 5 120 0.036666665
2 1 5 120 0.048888888
2 1 5 120 0.047777779
2 1 5 120 0.017777778
2 1 5 120 0.017777778
2 1 5 120 0.024444444
2 1 5 120 0.011111111
2 1 5 120 0.026666667
2 1 5 120 0.023333333
2 1 5 120 0.026666667
2 1 5 120 0.063333333
2 1 5 120 0.010000000
2 1 5 120 0.026666667
2 1 5 120 0.067777775
2 1 5 120 0.048888888
2 1 5 120 0.024444444
2 1 5 120 0.011111111
2 1 5 120 0.012222222
2 1 5 120 0.041111112
2 1 5 120 0.000000000
2 1 5 120 0.024444444
2 1 5 120 0.038888890
2 1 5 120 0.063333333
2 1 5 120 0.007777778
2 1 5 120 0.042222220
2 1 5 120 0.010000000
2 1 5 120 0.017777778
2 1 5 120 0.056666669
2 1 5 120 0.029999999
2 1 5 120 0.063333333
2 1 5 120 0.053333335
2 1 5 120 0.021111110
2 1 5 120 0.051111110
2 1 5 120 0.062222224
2 1 5 120 0.017777778
2 1 5 120 0.045555554
2 1 5 120 0.051111110
2 1 5 120 0.032222223
2 1 5 120 0.067777775
2 1 5 120 0.014444444
2 1 5 120 0.028888889
2 1 5 120 0.015555556
2 1 5 120 0.042222220
2 1 5 120 0.014444444
2 1 5 120 0.034444444
2 1 5 120 0.061111111
2 1 5 120 0.067777775
2 1 5 120 0.021111110
2 1 5 120 0.012222222
2 1 5 120 0.012222222
2 1 5 120 0.000000000
2 1 5 120 0.061111111
2 1 5 120 0.034444444
2 1 5 120 0.039999999
2 1 5 120 0.037777778
2 1 5 120 0.042222220
2 1 5 120 0.024444444
2 1 5 120 0.035555556
2 1 5 120 0.000000000
2 1 5 120 0.054444443
2 1 5 120 0.082222223
2 1 5 120 0.024444444
2 1 5 120 0.050000001
2 1 5 120 0.029999999
2 1 5 160 0.067777775
2 1 5 160 0.062222224
2 1 5 160 0.037777778
2 1 5 160 0.035555556
2 1 5 160 0.000000000
2 1 5 160 0.043333333
2 1 5 160 0.036666665
2 1 5 160 0.048888888
2 1 5 160 0.105555557
2 1 5 160 0.078888886
2 1 5 160 0.052222222
2 1 5 160 0.031111112
2 1 5 160 0.041111112
2 1 5 160 0.029999999
2 1 5 160 0.077777781
2 1 5 160 0.036666665
2 1 5 160 0.052222222
2 1 5 160 0.010000000
2 1 5 160 0.063333333
2 1 5 160 0.008888889
2 1 5 160 0.084444441
2 1 5 160 0.043333333
2 1 5 160 0.025555555
2 1 5 160 0.051111110
2 1 5 160 0.023333333
2 1 5 160 0.032222223
2 1 5 160 0.053333335
2 1 5 160 0.064444445
2 1 5 160 0.045555554
2 1 5 160 0.059999999
2 1 5 160 0.051111110
2 1 5 160 0.026666667
2 1 5 160 0.021111110
2 1 5 160 0.013333334
2 1 5 160 0.025555555
2 1 5 160 0.033333335
2 1 5 160 0.035555556
2 1 5 160 0.047777779
2 1 5 160 0.058888890
2 1 5 160 0.024444444
2 1 5 160 0.020000000
2 1 5 160 0.026666667
2 1 5 160 0.010000000
2 1 5 160 0.029999999
2 1 5 160 0.025555555
2 1 5 160 0.037777778
2 1 5 160 0.075555556
2 1 5 160 0.008888889
2 1 5 160 0.025555555
2 1 5 160 0.071111113
2 1 5 160 0.047777779
2 1 5 160 0.021111110
2 1 5 160 0.011111111
2 1 5 160 0.013333334
2 1 5 160 0.034444444
2 1 5 160 0.000000000
2 1 5 160 0.021111110
2 1 5 160 0.039999999
2 1 5 160 0.062222224
2 1 5 160 0.012222222
2 1 5 160 0.044444446
2 1 5 160 0.013333334
2 1 5 160 0.028888889
2 1 5 160 0.058888890
2 1 5 160 0.045555554
2 1 5 160 0.062222224
2 1 5 160 0.059999999
2 1 5 160 0.026666667
2 1 5 160 0.042222220
2 1 5 160 0.050000001
2 1 5 160 0.017777778
2 1 5 160 0.053333335
2 1 5 160 0.046666667
2 1 5 160 0.029999999
2 1 5 160 0.083333336
2 1 5 160 0.012222222
2 1 5 160 0.024444444
2 1 5 160 0.013333334
2 1 5 160 0.042222220
2 1 5 160 0.008888889
2 1 5 160 0.037777778
2 1 5 160 0.047777779
2 1 5 160 0.055555556
2 1 5 160 0.021111110
2 1 5 160 0.010000000
2 1 5 160 0.012222222
2 1 5 160 0.000000000
2 1 5 160 0.048888888
2 1 5 160 0.036666665
2 1 5 160 0.050000001
2 1 5 160 0.041111112
2 1 5 160 0.039999999
2 1 5 160 0.028888889
2 1 5 160 0.035555556
2 1 5 160 0.000000000
2 1 5 160 0.052222222
2 1 5 160 0.070000000
2 1 5 160 0.024444444
2 1 5 160 0.065555558
2 1 5 160 0.025555555
2 1 6  40 0.115555555
2 1 6  40 0.115555555
2 1 6  40 0.070000000
2 1 6  40 0.103333332
2 1 6  40 0.095555559
2 1 6  40 0.079999998
2 1 6  40 0.083333336
2 1 6  40 0.057777777
2 1 6  40 0.050000001
2 1 6  40 0.125555560
2 1 6  40 0.039999999
2 1 6  40 0.093333334
2 1 6  40 0.104444444
2 1 6  40 0.102222219
2 1 6  40 0.072222225
2 1 6  40 0.106666669
2 1 6  40 0.066666670
2 1 6  40 0.046666667
2 1 6  40 0.133333340
2 1 6  40 0.101111114
2 1 6  40 0.098888889
2 1 6  40 0.096666664
2 1 6  40 0.083333336
2 1 6  40 0.165555552
2 1 6  40 0.086666666
2 1 6  40 0.046666667
2 1 6  40 0.056666669
2 1 6  40 0.153333336
2 1 6  40 0.084444441
2 1 6  40 0.127777785
2 1 6  40 0.123333335
2 1 6  40 0.146666661
2 1 6  40 0.158888891
2 1 6  40 0.114444442
2 1 6  40 0.088888891
2 1 6  40 0.085555553
2 1 6  40 0.125555560
2 1 6  40 0.114444442
2 1 6  40 0.088888891
2 1 6  40 0.129999995
2 1 6  40 0.105555557
2 1 6  40 0.092222221
2 1 6  40 0.071111113
2 1 6  40 0.074444443
2 1 6  40 0.132222220
2 1 6  40 0.065555558
2 1 6  40 0.074444443
2 1 6  40 0.082222223
2 1 6  40 0.111111112
2 1 6  40 0.093333334
2 1 6  40 0.083333336
2 1 6  40 0.126666665
2 1 6  40 0.148888886
2 1 6  40 0.079999998
2 1 6  40 0.104444444
2 1 6  40 0.098888889
2 1 6  40 0.122222222
2 1 6  40 0.107777774
2 1 6  40 0.164444447
2 1 6  40 0.111111112
2 1 6  40 0.068888888
2 1 6  40 0.066666670
2 1 6  40 0.058888890
2 1 6  40 0.150000006
2 1 6  40 0.095555559
2 1 6  40 0.105555557
2 1 6  40 0.044444446
2 1 6  40 0.124444447
2 1 6  40 0.050000001
2 1 6  40 0.041111112
2 1 6  40 0.084444441
2 1 6  40 0.070000000
2 1 6  40 0.108888887
2 1 6  40 0.061111111
2 1 6  40 0.098888889
2 1 6  40 0.114444442
2 1 6  40 0.184444442
2 1 6  40 0.129999995
2 1 6  40 0.157777771
2 1 6  40 0.102222219
2 1 6  40 0.104444444
2 1 6  40 0.092222221
2 1 6  40 0.117777780
2 1 6  40 0.112222224
2 1 6  40 0.063333333
2 1 6  40 0.141111106
2 1 6  40 0.075555556
2 1 6  40 0.135555550
2 1 6  40 0.104444444
2 1 6  40 0.104444444
2 1 6  40 0.068888888
2 1 6  40 0.098888889
2 1 6  40 0.104444444
2 1 6  40 0.088888891
2 1 6  40 0.087777779
2 1 6  40 0.054444443
2 1 6  40 0.084444441
2 1 6  40 0.066666670
2 1 6  40 0.097777776
2 1 6  40 0.047777779
2 1 6  80 0.135555550
2 1 6  80 0.124444447
2 1 6  80 0.075555556
2 1 6  80 0.064444445
2 1 6  80 0.111111112
2 1 6  80 0.090000004
2 1 6  80 0.082222223
2 1 6  80 0.035555556
2 1 6  80 0.066666670
2 1 6  80 0.111111112
2 1 6  80 0.039999999
2 1 6  80 0.083333336
2 1 6  80 0.097777776
2 1 6  80 0.097777776
2 1 6  80 0.084444441
2 1 6  80 0.087777779
2 1 6  80 0.078888886
2 1 6  80 0.024444444
2 1 6  80 0.126666665
2 1 6  80 0.087777779
2 1 6  80 0.087777779
2 1 6  80 0.084444441
2 1 6  80 0.042222220
2 1 6  80 0.141111106
2 1 6  80 0.064444445
2 1 6  80 0.042222220
2 1 6  80 0.041111112
2 1 6  80 0.117777780
2 1 6  80 0.046666667
2 1 6  80 0.122222222
2 1 6  80 0.095555559
2 1 6  80 0.146666661
2 1 6  80 0.144444451
2 1 6  80 0.148888886
2 1 6  80 0.071111113
2 1 6  80 0.052222222
2 1 6  80 0.102222219
2 1 6  80 0.094444446
2 1 6  80 0.052222222
2 1 6  80 0.112222224
2 1 6  80 0.073333330
2 1 6  80 0.070000000
2 1 6  80 0.061111111
2 1 6  80 0.041111112
2 1 6  80 0.118888892
2 1 6  80 0.047777779
2 1 6  80 0.042222220
2 1 6  80 0.077777781
2 1 6  80 0.088888891
2 1 6  80 0.084444441
2 1 6  80 0.088888891
2 1 6  80 0.107777774
2 1 6  80 0.121111110
2 1 6  80 0.063333333
2 1 6  80 0.088888891
2 1 6  80 0.102222219
2 1 6  80 0.119999997
2 1 6  80 0.092222221
2 1 6  80 0.097777776
2 1 6  80 0.061111111
2 1 6  80 0.062222224
2 1 6  80 0.041111112
2 1 6  80 0.066666670
2 1 6  80 0.123333335
2 1 6  80 0.077777781
2 1 6  80 0.065555558
2 1 6  80 0.028888889
2 1 6  80 0.102222219
2 1 6  80 0.046666667
2 1 6  80 0.031111112
2 1 6  80 0.074444443
2 1 6  80 0.071111113
2 1 6  80 0.079999998
2 1 6  80 0.068888888
2 1 6  80 0.075555556
2 1 6  80 0.115555555
2 1 6  80 0.173333332
2 1 6  80 0.128888890
2 1 6  80 0.140000001
2 1 6  80 0.083333336
2 1 6  80 0.084444441
2 1 6  80 0.102222219
2 1 6  80 0.112222224
2 1 6  80 0.072222225
2 1 6  80 0.062222224
2 1 6  80 0.127777785
2 1 6  80 0.056666669
2 1 6  80 0.126666665
2 1 6  80 0.102222219
2 1 6  80 0.074444443
2 1 6  80 0.058888890
2 1 6  80 0.132222220
2 1 6  80 0.097777776
2 1 6  80 0.050000001
2 1 6  80 0.062222224
2 1 6  80 0.043333333
2 1 6  80 0.057777777
2 1 6  80 0.062222224
2 1 6  80 0.109999999
2 1 6  80 0.039999999
2 1 6 120 0.113333337
2 1 6 120 0.106666669
2 1 6 120 0.073333330
2 1 6 120 0.058888890
2 1 6 120 0.104444444
2 1 6 120 0.056666669
2 1 6 120 0.086666666
2 1 6 120 0.050000001
2 1 6 120 0.032222223
2 1 6 120 0.096666664
2 1 6 120 0.045555554
2 1 6 120 0.077777781
2 1 6 120 0.071111113
2 1 6 120 0.074444443
2 1 6 120 0.075555556
2 1 6 120 0.066666670
2 1 6 120 0.059999999
2 1 6 120 0.028888889
2 1 6 120 0.132222220
2 1 6 120 0.078888886
2 1 6 120 0.092222221
2 1 6 120 0.102222219
2 1 6 120 0.053333335
2 1 6 120 0.132222220
2 1 6 120 0.066666670
2 1 6 120 0.033333335
2 1 6 120 0.034444444
2 1 6 120 0.132222220
2 1 6 120 0.055555556
2 1 6 120 0.128888890
2 1 6 120 0.084444441
2 1 6 120 0.140000001
2 1 6 120 0.155555561
2 1 6 120 0.126666665
2 1 6 120 0.053333335
2 1 6 120 0.062222224
2 1 6 120 0.090000004
2 1 6 120 0.087777779
2 1 6 120 0.072222225
2 1 6 120 0.135555550
2 1 6 120 0.104444444
2 1 6 120 0.074444443
2 1 6 120 0.058888890
2 1 6 120 0.033333335
2 1 6 120 0.122222222
2 1 6 120 0.028888889
2 1 6 120 0.037777778
2 1 6 120 0.068888888
2 1 6 120 0.087777779
2 1 6 120 0.064444445
2 1 6 120 0.067777775
2 1 6 120 0.098888889
2 1 6 120 0.123333335
2 1 6 120 0.051111110
2 1 6 120 0.092222221
2 1 6 120 0.094444446
2 1 6 120 0.098888889
2 1 6 120 0.097777776
2 1 6 120 0.123333335
2 1 6 120 0.065555558
2 1 6 120 0.045555554
2 1 6 120 0.058888890
2 1 6 120 0.047777779
2 1 6 120 0.136666670
2 1 6 120 0.064444445
2 1 6 120 0.059999999
2 1 6 120 0.042222220
2 1 6 120 0.078888886
2 1 6 120 0.034444444
2 1 6 120 0.033333335
2 1 6 120 0.070000000
2 1 6 120 0.057777777
2 1 6 120 0.075555556
2 1 6 120 0.055555556
2 1 6 120 0.045555554
2 1 6 120 0.121111110
2 1 6 120 0.159999996
2 1 6 120 0.102222219
2 1 6 120 0.145555556
2 1 6 120 0.082222223
2 1 6 120 0.077777781
2 1 6 120 0.078888886
2 1 6 120 0.117777780
2 1 6 120 0.083333336
2 1 6 120 0.050000001
2 1 6 120 0.132222220
2 1 6 120 0.059999999
2 1 6 120 0.152222216
2 1 6 120 0.107777774
2 1 6 120 0.065555558
2 1 6 120 0.029999999
2 1 6 120 0.109999999
2 1 6 120 0.092222221
2 1 6 120 0.076666668
2 1 6 120 0.055555556
2 1 6 120 0.027777778
2 1 6 120 0.057777777
2 1 6 120 0.046666667
2 1 6 120 0.097777776
2 1 6 120 0.054444443
2 1 6 160 0.107777774
2 1 6 160 0.100000001
2 1 6 160 0.070000000
2 1 6 160 0.072222225
2 1 6 160 0.124444447
2 1 6 160 0.067777775
2 1 6 160 0.094444446
2 1 6 160 0.031111112
2 1 6 160 0.041111112
2 1 6 160 0.105555557
2 1 6 160 0.043333333
2 1 6 160 0.091111109
2 1 6 160 0.090000004
2 1 6 160 0.074444443
2 1 6 160 0.071111113
2 1 6 160 0.092222221
2 1 6 160 0.076666668
2 1 6 160 0.043333333
2 1 6 160 0.117777780
2 1 6 160 0.064444445
2 1 6 160 0.082222223
2 1 6 160 0.084444441
2 1 6 160 0.055555556
2 1 6 160 0.146666661
2 1 6 160 0.062222224
2 1 6 160 0.038888890
2 1 6 160 0.033333335
2 1 6 160 0.111111112
2 1 6 160 0.055555556
2 1 6 160 0.129999995
2 1 6 160 0.090000004
2 1 6 160 0.150000006
2 1 6 160 0.165555552
2 1 6 160 0.127777785
2 1 6 160 0.062222224
2 1 6 160 0.061111111
2 1 6 160 0.098888889
2 1 6 160 0.083333336
2 1 6 160 0.050000001
2 1 6 160 0.136666670
2 1 6 160 0.067777775
2 1 6 160 0.078888886
2 1 6 160 0.048888888
2 1 6 160 0.039999999
2 1 6 160 0.125555560
2 1 6 160 0.032222223
2 1 6 160 0.041111112
2 1 6 160 0.074444443
2 1 6 160 0.097777776
2 1 6 160 0.066666670
2 1 6 160 0.070000000
2 1 6 160 0.090000004
2 1 6 160 0.137777776
2 1 6 160 0.043333333
2 1 6 160 0.097777776
2 1 6 160 0.091111109
2 1 6 160 0.117777780
2 1 6 160 0.092222221
2 1 6 160 0.109999999
2 1 6 160 0.072222225
2 1 6 160 0.068888888
2 1 6 160 0.047777779
2 1 6 160 0.042222220
2 1 6 160 0.158888891
2 1 6 160 0.082222223
2 1 6 160 0.067777775
2 1 6 160 0.027777778
2 1 6 160 0.096666664
2 1 6 160 0.038888890
2 1 6 160 0.034444444
2 1 6 160 0.048888888
2 1 6 160 0.052222222
2 1 6 160 0.074444443
2 1 6 160 0.053333335
2 1 6 160 0.044444446
2 1 6 160 0.103333332
2 1 6 160 0.159999996
2 1 6 160 0.101111114
2 1 6 160 0.138888896
2 1 6 160 0.081111111
2 1 6 160 0.088888891
2 1 6 160 0.078888886
2 1 6 160 0.131111115
2 1 6 160 0.098888889
2 1 6 160 0.058888890
2 1 6 160 0.122222222
2 1 6 160 0.055555556
2 1 6 160 0.127777785
2 1 6 160 0.088888891
2 1 6 160 0.070000000
2 1 6 160 0.038888890
2 1 6 160 0.076666668
2 1 6 160 0.078888886
2 1 6 160 0.047777779
2 1 6 160 0.058888890
2 1 6 160 0.038888890
2 1 6 160 0.050000001
2 1 6 160 0.051111110
2 1 6 160 0.082222223
2 1 6 160 0.047777779
2 1 7  40 0.096666664
2 1 7  40 0.064444445
2 1 7  40 0.170000002
2 1 7  40 0.097777776
2 1 7  40 0.105555557
2 1 7  40 0.046666667
2 1 7  40 0.115555555
2 1 7  40 0.086666666
2 1 7  40 0.079999998
2 1 7  40 0.083333336
2 1 7  40 0.107777774
2 1 7  40 0.117777780
2 1 7  40 0.104444444
2 1 7  40 0.101111114
2 1 7  40 0.084444441
2 1 7  40 0.053333335
2 1 7  40 0.096666664
2 1 7  40 0.041111112
2 1 7  40 0.129999995
2 1 7  40 0.082222223
2 1 7  40 0.093333334
2 1 7  40 0.114444442
2 1 7  40 0.071111113
2 1 7  40 0.063333333
2 1 7  40 0.111111112
2 1 7  40 0.142222226
2 1 7  40 0.108888887
2 1 7  40 0.147777781
2 1 7  40 0.144444451
2 1 7  40 0.065555558
2 1 7  40 0.127777785
2 1 7  40 0.095555559
2 1 7  40 0.112222224
2 1 7  40 0.096666664
2 1 7  40 0.082222223
2 1 7  40 0.104444444
2 1 7  40 0.102222219
2 1 7  40 0.112222224
2 1 7  40 0.128888890
2 1 7  40 0.111111112
2 1 7  40 0.098888889
2 1 7  40 0.074444443
2 1 7  40 0.044444446
2 1 7  40 0.106666669
2 1 7  40 0.159999996
2 1 7  40 0.109999999
2 1 7  40 0.109999999
2 1 7  40 0.094444446
2 1 7  40 0.129999995
2 1 7  40 0.137777776
2 1 7  40 0.075555556
2 1 7  40 0.072222225
2 1 7  40 0.072222225
2 1 7  40 0.073333330
2 1 7  40 0.036666665
2 1 7  40 0.071111113
2 1 7  40 0.105555557
2 1 7  40 0.111111112
2 1 7  40 0.093333334
2 1 7  40 0.045555554
2 1 7  40 0.055555556
2 1 7  40 0.123333335
2 1 7  40 0.073333330
2 1 7  40 0.128888890
2 1 7  40 0.072222225
2 1 7  40 0.109999999
2 1 7  40 0.084444441
2 1 7  40 0.086666666
2 1 7  40 0.075555556
2 1 7  40 0.129999995
2 1 7  40 0.115555555
2 1 7  40 0.087777779
2 1 7  40 0.116666667
2 1 7  40 0.091111109
2 1 7  40 0.079999998
2 1 7  40 0.108888887
2 1 7  40 0.138888896
2 1 7  40 0.144444451
2 1 7  40 0.072222225
2 1 7  40 0.100000001
2 1 7  40 0.091111109
2 1 7  40 0.134444445
2 1 7  40 0.083333336
2 1 7  40 0.081111111
2 1 7  40 0.123333335
2 1 7  40 0.091111109
2 1 7  40 0.132222220
2 1 7  40 0.113333337
2 1 7  40 0.101111114
2 1 7  40 0.102222219
2 1 7  40 0.102222219
2 1 7  40 0.127777785
2 1 7  40 0.074444443
2 1 7  40 0.048888888
2 1 7  40 0.114444442
2 1 7  40 0.164444447
2 1 7  40 0.093333334
2 1 7  40 0.093333334
2 1 7  40 0.121111110
2 1 7  40 0.087777779
2 1 7  80 0.085555553
2 1 7  80 0.042222220
2 1 7  80 0.166666672
2 1 7  80 0.079999998
2 1 7  80 0.074444443
2 1 7  80 0.017777778
2 1 7  80 0.133333340
2 1 7  80 0.075555556
2 1 7  80 0.066666670
2 1 7  80 0.131111115
2 1 7  80 0.112222224
2 1 7  80 0.127777785
2 1 7  80 0.059999999
2 1 7  80 0.074444443
2 1 7  80 0.072222225
2 1 7  80 0.051111110
2 1 7  80 0.086666666
2 1 7  80 0.024444444
2 1 7  80 0.118888892
2 1 7  80 0.042222220
2 1 7  80 0.065555558
2 1 7  80 0.108888887
2 1 7  80 0.045555554
2 1 7  80 0.068888888
2 1 7  80 0.087777779
2 1 7  80 0.148888886
2 1 7  80 0.083333336
2 1 7  80 0.137777776
2 1 7  80 0.122222222
2 1 7  80 0.042222220
2 1 7  80 0.124444447
2 1 7  80 0.094444446
2 1 7  80 0.085555553
2 1 7  80 0.104444444
2 1 7  80 0.086666666
2 1 7  80 0.094444446
2 1 7  80 0.064444445
2 1 7  80 0.083333336
2 1 7  80 0.117777780
2 1 7  80 0.085555553
2 1 7  80 0.097777776
2 1 7  80 0.064444445
2 1 7  80 0.024444444
2 1 7  80 0.104444444
2 1 7  80 0.135555550
2 1 7  80 0.108888887
2 1 7  80 0.116666667
2 1 7  80 0.066666670
2 1 7  80 0.076666668
2 1 7  80 0.146666661
2 1 7  80 0.038888890
2 1 7  80 0.058888890
2 1 7  80 0.094444446
2 1 7  80 0.055555556
2 1 7  80 0.058888890
2 1 7  80 0.075555556
2 1 7  80 0.082222223
2 1 7  80 0.084444441
2 1 7  80 0.092222221
2 1 7  80 0.020000000
2 1 7  80 0.041111112
2 1 7  80 0.090000004
2 1 7  80 0.044444446
2 1 7  80 0.108888887
2 1 7  80 0.046666667
2 1 7  80 0.046666667
2 1 7  80 0.067777775
2 1 7  80 0.055555556
2 1 7  80 0.075555556
2 1 7  80 0.118888892
2 1 7  80 0.093333334
2 1 7  80 0.074444443
2 1 7  80 0.067777775
2 1 7  80 0.048888888
2 1 7  80 0.076666668
2 1 7  80 0.108888887
2 1 7  80 0.094444446
2 1 7  80 0.124444447
2 1 7  80 0.048888888
2 1 7  80 0.102222219
2 1 7  80 0.055555556
2 1 7  80 0.128888890
2 1 7  80 0.067777775
2 1 7  80 0.056666669
2 1 7  80 0.119999997
2 1 7  80 0.079999998
2 1 7  80 0.096666664
2 1 7  80 0.081111111
2 1 7  80 0.073333330
2 1 7  80 0.091111109
2 1 7  80 0.083333336
2 1 7  80 0.100000001
2 1 7  80 0.042222220
2 1 7  80 0.028888889
2 1 7  80 0.077777781
2 1 7  80 0.146666661
2 1 7  80 0.070000000
2 1 7  80 0.093333334
2 1 7  80 0.108888887
2 1 7  80 0.106666669
2 1 7 120 0.093333334
2 1 7 120 0.032222223
2 1 7 120 0.144444451
2 1 7 120 0.081111111
2 1 7 120 0.075555556
2 1 7 120 0.005555556
2 1 7 120 0.111111112
2 1 7 120 0.050000001
2 1 7 120 0.058888890
2 1 7 120 0.102222219
2 1 7 120 0.086666666
2 1 7 120 0.109999999
2 1 7 120 0.063333333
2 1 7 120 0.093333334
2 1 7 120 0.071111113
2 1 7 120 0.032222223
2 1 7 120 0.066666670
2 1 7 120 0.021111110
2 1 7 120 0.103333332
2 1 7 120 0.034444444
2 1 7 120 0.063333333
2 1 7 120 0.121111110
2 1 7 120 0.056666669
2 1 7 120 0.057777777
2 1 7 120 0.088888891
2 1 7 120 0.127777785
2 1 7 120 0.079999998
2 1 7 120 0.138888896
2 1 7 120 0.113333337
2 1 7 120 0.032222223
2 1 7 120 0.102222219
2 1 7 120 0.079999998
2 1 7 120 0.103333332
2 1 7 120 0.084444441
2 1 7 120 0.077777781
2 1 7 120 0.098888889
2 1 7 120 0.078888886
2 1 7 120 0.098888889
2 1 7 120 0.121111110
2 1 7 120 0.082222223
2 1 7 120 0.081111111
2 1 7 120 0.057777777
2 1 7 120 0.018888889
2 1 7 120 0.103333332
2 1 7 120 0.142222226
2 1 7 120 0.079999998
2 1 7 120 0.083333336
2 1 7 120 0.057777777
2 1 7 120 0.095555559
2 1 7 120 0.140000001
2 1 7 120 0.054444443
2 1 7 120 0.062222224
2 1 7 120 0.061111111
2 1 7 120 0.033333335
2 1 7 120 0.032222223
2 1 7 120 0.073333330
2 1 7 120 0.097777776
2 1 7 120 0.074444443
2 1 7 120 0.109999999
2 1 7 120 0.023333333
2 1 7 120 0.041111112
2 1 7 120 0.100000001
2 1 7 120 0.026666667
2 1 7 120 0.117777780
2 1 7 120 0.038888890
2 1 7 120 0.053333335
2 1 7 120 0.066666670
2 1 7 120 0.059999999
2 1 7 120 0.074444443
2 1 7 120 0.148888886
2 1 7 120 0.094444446
2 1 7 120 0.061111111
2 1 7 120 0.091111109
2 1 7 120 0.048888888
2 1 7 120 0.065555558
2 1 7 120 0.106666669
2 1 7 120 0.083333336
2 1 7 120 0.118888892
2 1 7 120 0.058888890
2 1 7 120 0.107777774
2 1 7 120 0.051111110
2 1 7 120 0.137777776
2 1 7 120 0.072222225
2 1 7 120 0.046666667
2 1 7 120 0.102222219
2 1 7 120 0.093333334
2 1 7 120 0.105555557
2 1 7 120 0.066666670
2 1 7 120 0.075555556
2 1 7 120 0.072222225
2 1 7 120 0.072222225
2 1 7 120 0.106666669
2 1 7 120 0.041111112
2 1 7 120 0.036666665
2 1 7 120 0.104444444
2 1 7 120 0.132222220
2 1 7 120 0.091111109
2 1 7 120 0.075555556
2 1 7 120 0.129999995
2 1 7 120 0.092222221
2 1 7 160 0.082222223
2 1 7 160 0.041111112
2 1 7 160 0.165555552
2 1 7 160 0.091111109
2 1 7 160 0.067777775
2 1 7 160 0.000000000
2 1 7 160 0.123333335
2 1 7 160 0.055555556
2 1 7 160 0.079999998
2 1 7 160 0.097777776
2 1 7 160 0.092222221
2 1 7 160 0.113333337
2 1 7 160 0.067777775
2 1 7 160 0.096666664
2 1 7 160 0.066666670
2 1 7 160 0.031111112
2 1 7 160 0.105555557
2 1 7 160 0.014444444
2 1 7 160 0.113333337
2 1 7 160 0.036666665
2 1 7 160 0.072222225
2 1 7 160 0.107777774
2 1 7 160 0.063333333
2 1 7 160 0.057777777
2 1 7 160 0.068888888
2 1 7 160 0.129999995
2 1 7 160 0.085555553
2 1 7 160 0.147777781
2 1 7 160 0.117777780
2 1 7 160 0.037777778
2 1 7 160 0.125555560
2 1 7 160 0.088888891
2 1 7 160 0.109999999
2 1 7 160 0.100000001
2 1 7 160 0.079999998
2 1 7 160 0.107777774
2 1 7 160 0.070000000
2 1 7 160 0.081111111
2 1 7 160 0.117777780
2 1 7 160 0.087777779
2 1 7 160 0.068888888
2 1 7 160 0.054444443
2 1 7 160 0.014444444
2 1 7 160 0.122222222
2 1 7 160 0.142222226
2 1 7 160 0.071111113
2 1 7 160 0.104444444
2 1 7 160 0.065555558
2 1 7 160 0.103333332
2 1 7 160 0.126666665
2 1 7 160 0.072222225
2 1 7 160 0.053333335
2 1 7 160 0.070000000
2 1 7 160 0.039999999
2 1 7 160 0.037777778
2 1 7 160 0.065555558
2 1 7 160 0.081111111
2 1 7 160 0.068888888
2 1 7 160 0.067777775
2 1 7 160 0.037777778
2 1 7 160 0.034444444
2 1 7 160 0.101111114
2 1 7 160 0.023333333
2 1 7 160 0.108888887
2 1 7 160 0.037777778
2 1 7 160 0.059999999
2 1 7 160 0.070000000
2 1 7 160 0.046666667
2 1 7 160 0.071111113
2 1 7 160 0.135555550
2 1 7 160 0.097777776
2 1 7 160 0.068888888
2 1 7 160 0.062222224
2 1 7 160 0.044444446
2 1 7 160 0.065555558
2 1 7 160 0.095555559
2 1 7 160 0.094444446
2 1 7 160 0.107777774
2 1 7 160 0.044444446
2 1 7 160 0.102222219
2 1 7 160 0.055555556
2 1 7 160 0.105555557
2 1 7 160 0.078888886
2 1 7 160 0.066666670
2 1 7 160 0.102222219
2 1 7 160 0.078888886
2 1 7 160 0.109999999
2 1 7 160 0.091111109
2 1 7 160 0.090000004
2 1 7 160 0.064444445
2 1 7 160 0.075555556
2 1 7 160 0.094444446
2 1 7 160 0.053333335
2 1 7 160 0.034444444
2 1 7 160 0.082222223
2 1 7 160 0.115555555
2 1 7 160 0.093333334
2 1 7 160 0.076666668
2 1 7 160 0.101111114
2 1 7 160 0.065555558
2 1 8  40 0.078888886
2 1 8  40 0.074444443
2 1 8  40 0.070000000
2 1 8  40 0.115555555
2 1 8  40 0.125555560
2 1 8  40 0.100000001
2 1 8  40 0.123333335
2 1 8  40 0.124444447
2 1 8  40 0.124444447
2 1 8  40 0.166666672
2 1 8  40 0.122222222
2 1 8  40 0.122222222
2 1 8  40 0.118888892
2 1 8  40 0.052222222
2 1 8  40 0.107777774
2 1 8  40 0.123333335
2 1 8  40 0.093333334
2 1 8  40 0.085555553
2 1 8  40 0.111111112
2 1 8  40 0.085555553
2 1 8  40 0.075555556
2 1 8  40 0.078888886
2 1 8  40 0.057777777
2 1 8  40 0.078888886
2 1 8  40 0.087777779
2 1 8  40 0.084444441
2 1 8  40 0.075555556
2 1 8  40 0.107777774
2 1 8  40 0.100000001
2 1 8  40 0.123333335
2 1 8  40 0.077777781
2 1 8  40 0.096666664
2 1 8  40 0.134444445
2 1 8  40 0.065555558
2 1 8  40 0.127777785
2 1 8  40 0.068888888
2 1 8  40 0.162222221
2 1 8  40 0.119999997
2 1 8  40 0.087777779
2 1 8  40 0.073333330
2 1 8  40 0.091111109
2 1 8  40 0.116666667
2 1 8  40 0.071111113
2 1 8  40 0.122222222
2 1 8  40 0.103333332
2 1 8  40 0.023333333
2 1 8  40 0.128888890
2 1 8  40 0.151111111
2 1 8  40 0.086666666
2 1 8  40 0.092222221
2 1 8  40 0.148888886
2 1 8  40 0.135555550
2 1 8  40 0.068888888
2 1 8  40 0.090000004
2 1 8  40 0.133333340
2 1 8  40 0.144444451
2 1 8  40 0.094444446
2 1 8  40 0.067777775
2 1 8  40 0.198888883
2 1 8  40 0.117777780
2 1 8  40 0.071111113
2 1 8  40 0.107777774
2 1 8  40 0.138888896
2 1 8  40 0.146666661
2 1 8  40 0.121111110
2 1 8  40 0.051111110
2 1 8  40 0.147777781
2 1 8  40 0.114444442
2 1 8  40 0.074444443
2 1 8  40 0.054444443
2 1 8  40 0.118888892
2 1 8  40 0.107777774
2 1 8  40 0.065555558
2 1 8  40 0.106666669
2 1 8  40 0.094444446
2 1 8  40 0.092222221
2 1 8  40 0.077777781
2 1 8  40 0.112222224
2 1 8  40 0.113333337
2 1 8  40 0.096666664
2 1 8  40 0.116666667
2 1 8  40 0.107777774
2 1 8  40 0.079999998
2 1 8  40 0.117777780
2 1 8  40 0.107777774
2 1 8  40 0.054444443
2 1 8  40 0.082222223
2 1 8  40 0.083333336
2 1 8  40 0.081111111
2 1 8  40 0.062222224
2 1 8  40 0.075555556
2 1 8  40 0.063333333
2 1 8  40 0.085555553
2 1 8  40 0.084444441
2 1 8  40 0.083333336
2 1 8  40 0.077777781
2 1 8  40 0.095555559
2 1 8  40 0.072222225
2 1 8  40 0.051111110
2 1 8  40 0.121111110
2 1 8  80 0.062222224
2 1 8  80 0.063333333
2 1 8  80 0.044444446
2 1 8  80 0.092222221
2 1 8  80 0.107777774
2 1 8  80 0.075555556
2 1 8  80 0.062222224
2 1 8  80 0.137777776
2 1 8  80 0.077777781
2 1 8  80 0.140000001
2 1 8  80 0.133333340
2 1 8  80 0.078888886
2 1 8  80 0.100000001
2 1 8  80 0.035555556
2 1 8  80 0.081111111
2 1 8  80 0.114444442
2 1 8  80 0.084444441
2 1 8  80 0.055555556
2 1 8  80 0.103333332
2 1 8  80 0.091111109
2 1 8  80 0.057777777
2 1 8  80 0.057777777
2 1 8  80 0.042222220
2 1 8  80 0.067777775
2 1 8  80 0.062222224
2 1 8  80 0.055555556
2 1 8  80 0.062222224
2 1 8  80 0.091111109
2 1 8  80 0.094444446
2 1 8  80 0.111111112
2 1 8  80 0.083333336
2 1 8  80 0.094444446
2 1 8  80 0.123333335
2 1 8  80 0.059999999
2 1 8  80 0.118888892
2 1 8  80 0.079999998
2 1 8  80 0.128888890
2 1 8  80 0.086666666
2 1 8  80 0.087777779
2 1 8  80 0.050000001
2 1 8  80 0.090000004
2 1 8  80 0.100000001
2 1 8  80 0.027777778
2 1 8  80 0.113333337
2 1 8  80 0.102222219
2 1 8  80 0.026666667
2 1 8  80 0.084444441
2 1 8  80 0.151111111
2 1 8  80 0.059999999
2 1 8  80 0.088888891
2 1 8  80 0.146666661
2 1 8  80 0.137777776
2 1 8  80 0.057777777
2 1 8  80 0.070000000
2 1 8  80 0.124444447
2 1 8  80 0.136666670
2 1 8  80 0.055555556
2 1 8  80 0.050000001
2 1 8  80 0.175555557
2 1 8  80 0.114444442
2 1 8  80 0.066666670
2 1 8  80 0.104444444
2 1 8  80 0.105555557
2 1 8  80 0.154444441
2 1 8  80 0.123333335
2 1 8  80 0.028888889
2 1 8  80 0.105555557
2 1 8  80 0.103333332
2 1 8  80 0.056666669
2 1 8  80 0.044444446
2 1 8  80 0.066666670
2 1 8  80 0.086666666
2 1 8  80 0.044444446
2 1 8  80 0.079999998
2 1 8  80 0.086666666
2 1 8  80 0.074444443
2 1 8  80 0.057777777
2 1 8  80 0.098888889
2 1 8  80 0.091111109
2 1 8  80 0.086666666
2 1 8  80 0.135555550
2 1 8  80 0.078888886
2 1 8  80 0.058888890
2 1 8  80 0.098888889
2 1 8  80 0.074444443
2 1 8  80 0.031111112
2 1 8  80 0.042222220
2 1 8  80 0.074444443
2 1 8  80 0.062222224
2 1 8  80 0.047777779
2 1 8  80 0.061111111
2 1 8  80 0.053333335
2 1 8  80 0.054444443
2 1 8  80 0.056666669
2 1 8  80 0.046666667
2 1 8  80 0.065555558
2 1 8  80 0.077777781
2 1 8  80 0.068888888
2 1 8  80 0.033333335
2 1 8  80 0.109999999
2 1 8 120 0.067777775
2 1 8 120 0.052222222
2 1 8 120 0.047777779
2 1 8 120 0.082222223
2 1 8 120 0.100000001
2 1 8 120 0.085555553
2 1 8 120 0.070000000
2 1 8 120 0.124444447
2 1 8 120 0.075555556
2 1 8 120 0.157777771
2 1 8 120 0.137777776
2 1 8 120 0.075555556
2 1 8 120 0.081111111
2 1 8 120 0.033333335
2 1 8 120 0.084444441
2 1 8 120 0.092222221
2 1 8 120 0.086666666
2 1 8 120 0.055555556
2 1 8 120 0.095555559
2 1 8 120 0.076666668
2 1 8 120 0.062222224
2 1 8 120 0.039999999
2 1 8 120 0.054444443
2 1 8 120 0.068888888
2 1 8 120 0.068888888
2 1 8 120 0.056666669
2 1 8 120 0.054444443
2 1 8 120 0.082222223
2 1 8 120 0.104444444
2 1 8 120 0.123333335
2 1 8 120 0.121111110
2 1 8 120 0.088888891
2 1 8 120 0.148888886
2 1 8 120 0.056666669
2 1 8 120 0.125555560
2 1 8 120 0.062222224
2 1 8 120 0.132222220
2 1 8 120 0.118888892
2 1 8 120 0.073333330
2 1 8 120 0.052222222
2 1 8 120 0.061111111
2 1 8 120 0.105555557
2 1 8 120 0.026666667
2 1 8 120 0.108888887
2 1 8 120 0.087777779
2 1 8 120 0.047777779
2 1 8 120 0.091111109
2 1 8 120 0.137777776
2 1 8 120 0.067777775
2 1 8 120 0.079999998
2 1 8 120 0.144444451
2 1 8 120 0.133333340
2 1 8 120 0.052222222
2 1 8 120 0.054444443
2 1 8 120 0.134444445
2 1 8 120 0.121111110
2 1 8 120 0.075555556
2 1 8 120 0.034444444
2 1 8 120 0.174444437
2 1 8 120 0.111111112
2 1 8 120 0.052222222
2 1 8 120 0.096666664
2 1 8 120 0.102222219
2 1 8 120 0.147777781
2 1 8 120 0.133333340
2 1 8 120 0.039999999
2 1 8 120 0.128888890
2 1 8 120 0.106666669
2 1 8 120 0.053333335
2 1 8 120 0.034444444
2 1 8 120 0.095555559
2 1 8 120 0.113333337
2 1 8 120 0.055555556
2 1 8 120 0.101111114
2 1 8 120 0.105555557
2 1 8 120 0.066666670
2 1 8 120 0.075555556
2 1 8 120 0.082222223
2 1 8 120 0.087777779
2 1 8 120 0.091111109
2 1 8 120 0.119999997
2 1 8 120 0.090000004
2 1 8 120 0.057777777
2 1 8 120 0.096666664
2 1 8 120 0.100000001
2 1 8 120 0.027777778
2 1 8 120 0.036666665
2 1 8 120 0.090000004
2 1 8 120 0.054444443
2 1 8 120 0.029999999
2 1 8 120 0.061111111
2 1 8 120 0.053333335
2 1 8 120 0.070000000
2 1 8 120 0.061111111
2 1 8 120 0.042222220
2 1 8 120 0.096666664
2 1 8 120 0.071111113
2 1 8 120 0.050000001
2 1 8 120 0.032222223
2 1 8 120 0.081111111
2 1 8 160 0.063333333
2 1 8 160 0.064444445
2 1 8 160 0.054444443
2 1 8 160 0.081111111
2 1 8 160 0.097777776
2 1 8 160 0.075555556
2 1 8 160 0.072222225
2 1 8 160 0.142222226
2 1 8 160 0.073333330
2 1 8 160 0.162222221
2 1 8 160 0.125555560
2 1 8 160 0.078888886
2 1 8 160 0.102222219
2 1 8 160 0.044444446
2 1 8 160 0.104444444
2 1 8 160 0.104444444
2 1 8 160 0.090000004
2 1 8 160 0.063333333
2 1 8 160 0.077777781
2 1 8 160 0.066666670
2 1 8 160 0.088888891
2 1 8 160 0.048888888
2 1 8 160 0.054444443
2 1 8 160 0.075555556
2 1 8 160 0.071111113
2 1 8 160 0.044444446
2 1 8 160 0.056666669
2 1 8 160 0.096666664
2 1 8 160 0.095555559
2 1 8 160 0.126666665
2 1 8 160 0.061111111
2 1 8 160 0.084444441
2 1 8 160 0.126666665
2 1 8 160 0.063333333
2 1 8 160 0.117777780
2 1 8 160 0.072222225
2 1 8 160 0.132222220
2 1 8 160 0.115555555
2 1 8 160 0.079999998
2 1 8 160 0.053333335
2 1 8 160 0.058888890
2 1 8 160 0.119999997
2 1 8 160 0.014444444
2 1 8 160 0.106666669
2 1 8 160 0.103333332
2 1 8 160 0.042222220
2 1 8 160 0.097777776
2 1 8 160 0.129999995
2 1 8 160 0.075555556
2 1 8 160 0.085555553
2 1 8 160 0.150000006
2 1 8 160 0.144444451
2 1 8 160 0.074444443
2 1 8 160 0.039999999
2 1 8 160 0.136666670
2 1 8 160 0.140000001
2 1 8 160 0.065555558
2 1 8 160 0.031111112
2 1 8 160 0.170000002
2 1 8 160 0.104444444
2 1 8 160 0.046666667
2 1 8 160 0.102222219
2 1 8 160 0.101111114
2 1 8 160 0.133333340
2 1 8 160 0.119999997
2 1 8 160 0.035555556
2 1 8 160 0.134444445
2 1 8 160 0.111111112
2 1 8 160 0.042222220
2 1 8 160 0.032222223
2 1 8 160 0.068888888
2 1 8 160 0.108888887
2 1 8 160 0.054444443
2 1 8 160 0.074444443
2 1 8 160 0.094444446
2 1 8 160 0.075555556
2 1 8 160 0.055555556
2 1 8 160 0.100000001
2 1 8 160 0.093333334
2 1 8 160 0.093333334
2 1 8 160 0.121111110
2 1 8 160 0.072222225
2 1 8 160 0.057777777
2 1 8 160 0.118888892
2 1 8 160 0.081111111
2 1 8 160 0.028888889
2 1 8 160 0.035555556
2 1 8 160 0.074444443
2 1 8 160 0.062222224
2 1 8 160 0.029999999
2 1 8 160 0.067777775
2 1 8 160 0.033333335
2 1 8 160 0.071111113
2 1 8 160 0.087777779
2 1 8 160 0.042222220
2 1 8 160 0.066666670
2 1 8 160 0.072222225
2 1 8 160 0.058888890
2 1 8 160 0.036666665
2 1 8 160 0.087777779
2 2 1  40 0.000000000
2 2 1  40 0.000000000
2 2 1  40 0.000000000
2 2 1  40 0.000000000
2 2 1  40 0.000000000
2 2 1  40 0.000000000
2 2 1  40 0.000000000
2 2 1  40 0.000000000
2 2 1  40 0.000000000
2 2 1  40 0.000000000
2 2 1  40 0.000000000
2 2 1  40 0.000000000
2 2 1  40 0.000000000
2 2 1  40 0.000000000
2 2 1  40 0.000000000
2 2 1  40 0.000000000
2 2 1  40 0.000000000
2 2 1  40 0.000000000
2 2 1  40 0.000000000
2 2 1  40 0.000000000
2 2 1  40 0.000000000
2 2 1  40 0.000000000
2 2 1  40 0.000000000
2 2 1  40 0.000000000
2 2 1  40 0.000000000
2 2 1  40 0.000000000
2 2 1  40 0.000000000
2 2 1  40 0.000000000
2 2 1  40 0.000000000
2 2 1  40 0.000000000
2 2 1  40 0.000000000
2 2 1  40 0.000000000
2 2 1  40 0.000000000
2 2 1  40 0.000000000
2 2 1  40 0.000000000
2 2 1  40 0.000000000
2 2 1  40 0.000000000
2 2 1  40 0.000000000
2 2 1  40 0.000000000
2 2 1  40 0.000000000
2 2 1  40 0.000000000
2 2 1  40 0.000000000
2 2 1  40 0.000000000
2 2 1  40 0.000000000
2 2 1  40 0.000000000
2 2 1  40 0.000000000
2 2 1  40 0.000000000
2 2 1  40 0.000000000
2 2 1  40 0.000000000
2 2 1  40 0.000000000
2 2 1  40 0.000000000
2 2 1  40 0.000000000
2 2 1  40 0.000000000
2 2 1  40 0.000000000
2 2 1  40 0.000000000
2 2 1  40 0.000000000
2 2 1  40 0.000000000
2 2 1  40 0.000000000
2 2 1  40 0.000000000
2 2 1  40 0.000000000
2 2 1  40 0.000000000
2 2 1  40 0.000000000
2 2 1  40 0.000000000
2 2 1  40 0.000000000
2 2 1  40 0.000000000
2 2 1  40 0.000000000
2 2 1  40 0.000000000
2 2 1  40 0.000000000
2 2 1  40 0.000000000
2 2 1  40 0.000000000
2 2 1  40 0.000000000
2 2 1  40 0.000000000
2 2 1  40 0.000000000
2 2 1  40 0.000000000
2 2 1  40 0.000000000
2 2 1  40 0.000000000
2 2 1  40 0.000000000
2 2 1  40 0.000000000
2 2 1  40 0.000000000
2 2 1  40 0.000000000
2 2 1  40 0.000000000
2 2 1  40 0.000000000
2 2 1  40 0.000000000
2 2 1  40 0.000000000
2 2 1  40 0.000000000
2 2 1  40 0.000000000
2 2 1  40 0.000000000
2 2 1  40 0.000000000
2 2 1  40 0.000000000
2 2 1  40 0.000000000
2 2 1  40 0.000000000
2 2 1  40 0.000000000
2 2 1  40 0.000000000
2 2 1  40 0.000000000
2 2 1  40 0.000000000
2 2 1  40 0.000000000
2 2 1  40 0.000000000
2 2 1  40 0.000000000
2 2 1  40 0.000000000
2 2 1  40 0.000000000
2 2 1  80 0.000000000
2 2 1  80 0.000000000
2 2 1  80 0.000000000
2 2 1  80 0.000000000
2 2 1  80 0.000000000
2 2 1  80 0.000000000
2 2 1  80 0.000000000
2 2 1  80 0.000000000
2 2 1  80 0.000000000
2 2 1  80 0.000000000
2 2 1  80 0.000000000
2 2 1  80 0.000000000
2 2 1  80 0.000000000
2 2 1  80 0.000000000
2 2 1  80 0.000000000
2 2 1  80 0.000000000
2 2 1  80 0.000000000
2 2 1  80 0.000000000
2 2 1  80 0.000000000
2 2 1  80 0.000000000
2 2 1  80 0.000000000
2 2 1  80 0.000000000
2 2 1  80 0.000000000
2 2 1  80 0.000000000
2 2 1  80 0.000000000
2 2 1  80 0.000000000
2 2 1  80 0.000000000
2 2 1  80 0.000000000
2 2 1  80 0.000000000
2 2 1  80 0.000000000
2 2 1  80 0.000000000
2 2 1  80 0.000000000
2 2 1  80 0.000000000
2 2 1  80 0.000000000
2 2 1  80 0.000000000
2 2 1  80 0.000000000
2 2 1  80 0.000000000
2 2 1  80 0.000000000
2 2 1  80 0.000000000
2 2 1  80 0.000000000
2 2 1  80 0.000000000
2 2 1  80 0.000000000
2 2 1  80 0.000000000
2 2 1  80 0.000000000
2 2 1  80 0.000000000
2 2 1  80 0.000000000
2 2 1  80 0.000000000
2 2 1  80 0.000000000
2 2 1  80 0.000000000
2 2 1  80 0.000000000
2 2 1  80 0.000000000
2 2 1  80 0.000000000
2 2 1  80 0.000000000
2 2 1  80 0.000000000
2 2 1  80 0.000000000
2 2 1  80 0.000000000
2 2 1  80 0.000000000
2 2 1  80 0.000000000
2 2 1  80 0.000000000
2 2 1  80 0.000000000
2 2 1  80 0.000000000
2 2 1  80 0.000000000
2 2 1  80 0.000000000
2 2 1  80 0.000000000
2 2 1  80 0.000000000
2 2 1  80 0.000000000
2 2 1  80 0.000000000
2 2 1  80 0.000000000
2 2 1  80 0.000000000
2 2 1  80 0.000000000
2 2 1  80 0.000000000
2 2 1  80 0.000000000
2 2 1  80 0.000000000
2 2 1  80 0.000000000
2 2 1  80 0.000000000
2 2 1  80 0.000000000
2 2 1  80 0.000000000
2 2 1  80 0.000000000
2 2 1  80 0.000000000
2 2 1  80 0.000000000
2 2 1  80 0.000000000
2 2 1  80 0.000000000
2 2 1  80 0.000000000
2 2 1  80 0.000000000
2 2 1  80 0.000000000
2 2 1  80 0.000000000
2 2 1  80 0.000000000
2 2 1  80 0.000000000
2 2 1  80 0.000000000
2 2 1  80 0.000000000
2 2 1  80 0.000000000
2 2 1  80 0.000000000
2 2 1  80 0.000000000
2 2 1  80 0.000000000
2 2 1  80 0.000000000
2 2 1  80 0.000000000
2 2 1  80 0.000000000
2 2 1  80 0.000000000
2 2 1  80 0.000000000
2 2 1  80 0.000000000
2 2 1 120 0.000000000
2 2 1 120 0.000000000
2 2 1 120 0.000000000
2 2 1 120 0.000000000
2 2 1 120 0.000000000
2 2 1 120 0.000000000
2 2 1 120 0.000000000
2 2 1 120 0.000000000
2 2 1 120 0.000000000
2 2 1 120 0.000000000
2 2 1 120 0.000000000
2 2 1 120 0.000000000
2 2 1 120 0.000000000
2 2 1 120 0.000000000
2 2 1 120 0.000000000
2 2 1 120 0.000000000
2 2 1 120 0.000000000
2 2 1 120 0.000000000
2 2 1 120 0.000000000
2 2 1 120 0.000000000
2 2 1 120 0.000000000
2 2 1 120 0.000000000
2 2 1 120 0.000000000
2 2 1 120 0.000000000
2 2 1 120 0.000000000
2 2 1 120 0.000000000
2 2 1 120 0.000000000
2 2 1 120 0.000000000
2 2 1 120 0.000000000
2 2 1 120 0.000000000
2 2 1 120 0.000000000
2 2 1 120 0.000000000
2 2 1 120 0.000000000
2 2 1 120 0.000000000
2 2 1 120 0.000000000
2 2 1 120 0.000000000
2 2 1 120 0.000000000
2 2 1 120 0.000000000
2 2 1 120 0.000000000
2 2 1 120 0.000000000
2 2 1 120 0.000000000
2 2 1 120 0.000000000
2 2 1 120 0.000000000
2 2 1 120 0.000000000
2 2 1 120 0.000000000
2 2 1 120 0.000000000
2 2 1 120 0.000000000
2 2 1 120 0.000000000
2 2 1 120 0.000000000
2 2 1 120 0.000000000
2 2 1 120 0.000000000
2 2 1 120 0.000000000
2 2 1 120 0.000000000
2 2 1 120 0.000000000
2 2 1 120 0.000000000
2 2 1 120 0.000000000
2 2 1 120 0.000000000
2 2 1 120 0.000000000
2 2 1 120 0.000000000
2 2 1 120 0.000000000
2 2 1 120 0.000000000
2 2 1 120 0.000000000
2 2 1 120 0.000000000
2 2 1 120 0.000000000
2 2 1 120 0.000000000
2 2 1 120 0.000000000
2 2 1 120 0.000000000
2 2 1 120 0.000000000
2 2 1 120 0.000000000
2 2 1 120 0.000000000
2 2 1 120 0.000000000
2 2 1 120 0.000000000
2 2 1 120 0.000000000
2 2 1 120 0.000000000
2 2 1 120 0.000000000
2 2 1 120 0.000000000
2 2 1 120 0.000000000
2 2 1 120 0.000000000
2 2 1 120 0.000000000
2 2 1 120 0.000000000
2 2 1 120 0.000000000
2 2 1 120 0.000000000
2 2 1 120 0.000000000
2 2 1 120 0.000000000
2 2 1 120 0.000000000
2 2 1 120 0.000000000
2 2 1 120 0.000000000
2 2 1 120 0.000000000
2 2 1 120 0.000000000
2 2 1 120 0.000000000
2 2 1 120 0.000000000
2 2 1 120 0.000000000
2 2 1 120 0.000000000
2 2 1 120 0.000000000
2 2 1 120 0.000000000
2 2 1 120 0.000000000
2 2 1 120 0.000000000
2 2 1 120 0.000000000
2 2 1 120 0.000000000
2 2 1 120 0.000000000
2 2 1 160 0.000000000
2 2 1 160 0.000000000
2 2 1 160 0.000000000
2 2 1 160 0.000000000
2 2 1 160 0.000000000
2 2 1 160 0.000000000
2 2 1 160 0.000000000
2 2 1 160 0.000000000
2 2 1 160 0.000000000
2 2 1 160 0.000000000
2 2 1 160 0.000000000
2 2 1 160 0.000000000
2 2 1 160 0.000000000
2 2 1 160 0.000000000
2 2 1 160 0.000000000
2 2 1 160 0.000000000
2 2 1 160 0.000000000
2 2 1 160 0.000000000
2 2 1 160 0.000000000
2 2 1 160 0.000000000
2 2 1 160 0.000000000
2 2 1 160 0.000000000
2 2 1 160 0.000000000
2 2 1 160 0.000000000
2 2 1 160 0.000000000
2 2 1 160 0.000000000
2 2 1 160 0.000000000
2 2 1 160 0.000000000
2 2 1 160 0.000000000
2 2 1 160 0.000000000
2 2 1 160 0.000000000
2 2 1 160 0.000000000
2 2 1 160 0.000000000
2 2 1 160 0.000000000
2 2 1 160 0.000000000
2 2 1 160 0.000000000
2 2 1 160 0.000000000
2 2 1 160 0.000000000
2 2 1 160 0.000000000
2 2 1 160 0.000000000
2 2 1 160 0.000000000
2 2 1 160 0.000000000
2 2 1 160 0.000000000
2 2 1 160 0.000000000
2 2 1 160 0.000000000
2 2 1 160 0.000000000
2 2 1 160 0.000000000
2 2 1 160 0.000000000
2 2 1 160 0.000000000
2 2 1 160 0.000000000
2 2 1 160 0.000000000
2 2 1 160 0.000000000
2 2 1 160 0.000000000
2 2 1 160 0.000000000
2 2 1 160 0.000000000
2 2 1 160 0.000000000
2 2 1 160 0.000000000
2 2 1 160 0.000000000
2 2 1 160 0.000000000
2 2 1 160 0.000000000
2 2 1 160 0.000000000
2 2 1 160 0.000000000
2 2 1 160 0.000000000
2 2 1 160 0.000000000
2 2 1 160 0.000000000
2 2 1 160 0.000000000
2 2 1 160 0.000000000
2 2 1 160 0.000000000
2 2 1 160 0.000000000
2 2 1 160 0.000000000
2 2 1 160 0.000000000
2 2 1 160 0.000000000
2 2 1 160 0.000000000
2 2 1 160 0.000000000
2 2 1 160 0.000000000
2 2 1 160 0.000000000
2 2 1 160 0.000000000
2 2 1 160 0.000000000
2 2 1 160 0.000000000
2 2 1 160 0.000000000
2 2 1 160 0.000000000
2 2 1 160 0.000000000
2 2 1 160 0.000000000
2 2 1 160 0.000000000
2 2 1 160 0.000000000
2 2 1 160 0.000000000
2 2 1 160 0.000000000
2 2 1 160 0.000000000
2 2 1 160 0.000000000
2 2 1 160 0.000000000
2 2 1 160 0.000000000
2 2 1 160 0.000000000
2 2 1 160 0.000000000
2 2 1 160 0.000000000
2 2 1 160 0.000000000
2 2 1 160 0.000000000
2 2 1 160 0.000000000
2 2 1 160 0.000000000
2 2 1 160 0.000000000
2 2 1 160 0.000000000
2 2 2  40 0.000000000
2 2 2  40 0.000000000
2 2 2  40 0.000000000
2 2 2  40 0.000000000
2 2 2  40 0.000000000
2 2 2  40 0.000000000
2 2 2  40 0.000000000
2 2 2  40 0.000000000
2 2 2  40 0.000000000
2 2 2  40 0.000000000
2 2 2  40 0.000000000
2 2 2  40 0.000000000
2 2 2  40 0.000000000
2 2 2  40 0.000000000
2 2 2  40 0.000000000
2 2 2  40 0.000000000
2 2 2  40 0.000000000
2 2 2  40 0.000000000
2 2 2  40 0.000000000
2 2 2  40 0.000000000
2 2 2  40 0.000000000
2 2 2  40 0.000000000
2 2 2  40 0.000000000
2 2 2  40 0.000000000
2 2 2  40 0.000000000
2 2 2  40 0.000000000
2 2 2  40 0.000000000
2 2 2  40 0.000000000
2 2 2  40 0.000000000
2 2 2  40 0.000000000
2 2 2  40 0.000000000
2 2 2  40 0.000000000
2 2 2  40 0.000000000
2 2 2  40 0.000000000
2 2 2  40 0.000000000
2 2 2  40 0.000000000
2 2 2  40 0.000000000
2 2 2  40 0.000000000
2 2 2  40 0.000000000
2 2 2  40 0.000000000
2 2 2  40 0.000000000
2 2 2  40 0.000000000
2 2 2  40 0.000000000
2 2 2  40 0.000000000
2 2 2  40 0.000000000
2 2 2  40 0.000000000
2 2 2  40 0.000000000
2 2 2  40 0.000000000
2 2 2  40 0.000000000
2 2 2  40 0.000000000
2 2 2  40 0.000000000
2 2 2  40 0.000000000
2 2 2  40 0.000000000
2 2 2  40 0.000000000
2 2 2  40 0.000000000
2 2 2  40 0.000000000
2 2 2  40 0.000000000
2 2 2  40 0.000000000
2 2 2  40 0.000000000
2 2 2  40 0.000000000
2 2 2  40 0.000000000
2 2 2  40 0.000000000
2 2 2  40 0.000000000
2 2 2  40 0.000000000
2 2 2  40 0.000000000
2 2 2  40 0.000000000
2 2 2  40 0.000000000
2 2 2  40 0.000000000
2 2 2  40 0.000000000
2 2 2  40 0.000000000
2 2 2  40 0.000000000
2 2 2  40 0.000000000
2 2 2  40 0.000000000
2 2 2  40 0.000000000
2 2 2  40 0.000000000
2 2 2  40 0.000000000
2 2 2  40 0.000000000
2 2 2  40 0.000000000
2 2 2  40 0.000000000
2 2 2  40 0.000000000
2 2 2  40 0.000000000
2 2 2  40 0.000000000
2 2 2  40 0.000000000
2 2 2  40 0.000000000
2 2 2  40 0.000000000
2 2 2  40 0.000000000
2 2 2  40 0.000000000
2 2 2  40 0.000000000
2 2 2  40 0.000000000
2 2 2  40 0.000000000
2 2 2  40 0.000000000
2 2 2  40 0.000000000
2 2 2  40 0.000000000
2 2 2  40 0.000000000
2 2 2  40 0.000000000
2 2 2  40 0.000000000
2 2 2  40 0.000000000
2 2 2  40 0.000000000
2 2 2  40 0.000000000
2 2 2  40 0.000000000
2 2 2  80 0.000000000
2 2 2  80 0.000000000
2 2 2  80 0.000000000
2 2 2  80 0.000000000
2 2 2  80 0.000000000
2 2 2  80 0.000000000
2 2 2  80 0.000000000
2 2 2  80 0.000000000
2 2 2  80 0.000000000
2 2 2  80 0.000000000
2 2 2  80 0.000000000
2 2 2  80 0.000000000
2 2 2  80 0.000000000
2 2 2  80 0.000000000
2 2 2  80 0.000000000
2 2 2  80 0.000000000
2 2 2  80 0.000000000
2 2 2  80 0.000000000
2 2 2  80 0.000000000
2 2 2  80 0.000000000
2 2 2  80 0.000000000
2 2 2  80 0.000000000
2 2 2  80 0.000000000
2 2 2  80 0.000000000
2 2 2  80 0.000000000
2 2 2  80 0.000000000
2 2 2  80 0.000000000
2 2 2  80 0.000000000
2 2 2  80 0.000000000
2 2 2  80 0.000000000
2 2 2  80 0.000000000
2 2 2  80 0.000000000
2 2 2  80 0.000000000
2 2 2  80 0.000000000
2 2 2  80 0.000000000
2 2 2  80 0.000000000
2 2 2  80 0.000000000
2 2 2  80 0.000000000
2 2 2  80 0.000000000
2 2 2  80 0.000000000
2 2 2  80 0.000000000
2 2 2  80 0.000000000
2 2 2  80 0.000000000
2 2 2  80 0.000000000
2 2 2  80 0.000000000
2 2 2  80 0.000000000
2 2 2  80 0.000000000
2 2 2  80 0.000000000
2 2 2  80 0.000000000
2 2 2  80 0.000000000
2 2 2  80 0.000000000
2 2 2  80 0.000000000
2 2 2  80 0.000000000
2 2 2  80 0.000000000
2 2 2  80 0.000000000
2 2 2  80 0.000000000
2 2 2  80 0.000000000
2 2 2  80 0.000000000
2 2 2  80 0.000000000
2 2 2  80 0.000000000
2 2 2  80 0.000000000
2 2 2  80 0.000000000
2 2 2  80 0.000000000
2 2 2  80 0.000000000
2 2 2  80 0.000000000
2 2 2  80 0.000000000
2 2 2  80 0.000000000
2 2 2  80 0.000000000
2 2 2  80 0.000000000
2 2 2  80 0.000000000
2 2 2  80 0.000000000
2 2 2  80 0.000000000
2 2 2  80 0.000000000
2 2 2  80 0.000000000
2 2 2  80 0.000000000
2 2 2  80 0.000000000
2 2 2  80 0.000000000
2 2 2  80 0.000000000
2 2 2  80 0.000000000
2 2 2  80 0.000000000
2 2 2  80 0.000000000
2 2 2  80 0.000000000
2 2 2  80 0.000000000
2 2 2  80 0.000000000
2 2 2  80 0.000000000
2 2 2  80 0.000000000
2 2 2  80 0.000000000
2 2 2  80 0.000000000
2 2 2  80 0.000000000
2 2 2  80 0.000000000
2 2 2  80 0.000000000
2 2 2  80 0.000000000
2 2 2  80 0.000000000
2 2 2  80 0.000000000
2 2 2  80 0.000000000
2 2 2  80 0.000000000
2 2 2  80 0.000000000
2 2 2  80 0.000000000
2 2 2  80 0.000000000
2 2 2  80 0.000000000
2 2 2 120 0.000000000
2 2 2 120 0.000000000
2 2 2 120 0.000000000
2 2 2 120 0.000000000
2 2 2 120 0.000000000
2 2 2 120 0.000000000
2 2 2 120 0.000000000
2 2 2 120 0.000000000
2 2 2 120 0.000000000
2 2 2 120 0.000000000
2 2 2 120 0.000000000
2 2 2 120 0.000000000
2 2 2 120 0.000000000
2 2 2 120 0.000000000
2 2 2 120 0.000000000
2 2 2 120 0.000000000
2 2 2 120 0.000000000
2 2 2 120 0.000000000
2 2 2 120 0.000000000
2 2 2 120 0.000000000
2 2 2 120 0.000000000
2 2 2 120 0.000000000
2 2 2 120 0.000000000
2 2 2 120 0.000000000
2 2 2 120 0.000000000
2 2 2 120 0.000000000
2 2 2 120 0.000000000
2 2 2 120 0.000000000
2 2 2 120 0.000000000
2 2 2 120 0.000000000
2 2 2 120 0.000000000
2 2 2 120 0.000000000
2 2 2 120 0.000000000
2 2 2 120 0.000000000
2 2 2 120 0.000000000
2 2 2 120 0.000000000
2 2 2 120 0.000000000
2 2 2 120 0.000000000
2 2 2 120 0.000000000
2 2 2 120 0.000000000
2 2 2 120 0.000000000
2 2 2 120 0.000000000
2 2 2 120 0.000000000
2 2 2 120 0.000000000
2 2 2 120 0.000000000
2 2 2 120 0.000000000
2 2 2 120 0.000000000
2 2 2 120 0.000000000
2 2 2 120 0.000000000
2 2 2 120 0.000000000
2 2 2 120 0.000000000
2 2 2 120 0.000000000
2 2 2 120 0.000000000
2 2 2 120 0.000000000
2 2 2 120 0.000000000
2 2 2 120 0.000000000
2 2 2 120 0.000000000
2 2 2 120 0.000000000
2 2 2 120 0.000000000
2 2 2 120 0.000000000
2 2 2 120 0.000000000
2 2 2 120 0.000000000
2 2 2 120 0.000000000
2 2 2 120 0.000000000
2 2 2 120 0.000000000
2 2 2 120 0.000000000
2 2 2 120 0.000000000
2 2 2 120 0.000000000
2 2 2 120 0.000000000
2 2 2 120 0.000000000
2 2 2 120 0.000000000
2 2 2 120 0.000000000
2 2 2 120 0.000000000
2 2 2 120 0.000000000
2 2 2 120 0.000000000
2 2 2 120 0.000000000
2 2 2 120 0.000000000
2 2 2 120 0.000000000
2 2 2 120 0.000000000
2 2 2 120 0.000000000
2 2 2 120 0.000000000
2 2 2 120 0.000000000
2 2 2 120 0.000000000
2 2 2 120 0.000000000
2 2 2 120 0.000000000
2 2 2 120 0.000000000
2 2 2 120 0.000000000
2 2 2 120 0.000000000
2 2 2 120 0.000000000
2 2 2 120 0.000000000
2 2 2 120 0.000000000
2 2 2 120 0.000000000
2 2 2 120 0.000000000
2 2 2 120 0.000000000
2 2 2 120 0.000000000
2 2 2 120 0.000000000
2 2 2 120 0.000000000
2 2 2 120 0.000000000
2 2 2 120 0.000000000
2 2 2 120 0.000000000
2 2 2 160 0.000000000
2 2 2 160 0.000000000
2 2 2 160 0.000000000
2 2 2 160 0.000000000
2 2 2 160 0.000000000
2 2 2 160 0.000000000
2 2 2 160 0.000000000
2 2 2 160 0.000000000
2 2 2 160 0.000000000
2 2 2 160 0.000000000
2 2 2 160 0.000000000
2 2 2 160 0.000000000
2 2 2 160 0.000000000
2 2 2 160 0.000000000
2 2 2 160 0.000000000
2 2 2 160 0.000000000
2 2 2 160 0.000000000
2 2 2 160 0.000000000
2 2 2 160 0.000000000
2 2 2 160 0.000000000
2 2 2 160 0.000000000
2 2 2 160 0.000000000
2 2 2 160 0.000000000
2 2 2 160 0.000000000
2 2 2 160 0.000000000
2 2 2 160 0.000000000
2 2 2 160 0.000000000
2 2 2 160 0.000000000
2 2 2 160 0.000000000
2 2 2 160 0.000000000
2 2 2 160 0.000000000
2 2 2 160 0.000000000
2 2 2 160 0.000000000
2 2 2 160 0.000000000
2 2 2 160 0.000000000
2 2 2 160 0.000000000
2 2 2 160 0.000000000
2 2 2 160 0.000000000
2 2 2 160 0.000000000
2 2 2 160 0.000000000
2 2 2 160 0.000000000
2 2 2 160 0.000000000
2 2 2 160 0.000000000
2 2 2 160 0.000000000
2 2 2 160 0.000000000
2 2 2 160 0.000000000
2 2 2 160 0.000000000
2 2 2 160 0.000000000
2 2 2 160 0.000000000
2 2 2 160 0.000000000
2 2 2 160 0.000000000
2 2 2 160 0.000000000
2 2 2 160 0.000000000
2 2 2 160 0.000000000
2 2 2 160 0.000000000
2 2 2 160 0.000000000
2 2 2 160 0.000000000
2 2 2 160 0.000000000
2 2 2 160 0.000000000
2 2 2 160 0.000000000
2 2 2 160 0.000000000
2 2 2 160 0.000000000
2 2 2 160 0.000000000
2 2 2 160 0.000000000
2 2 2 160 0.000000000
2 2 2 160 0.000000000
2 2 2 160 0.000000000
2 2 2 160 0.000000000
2 2 2 160 0.000000000
2 2 2 160 0.000000000
2 2 2 160 0.000000000
2 2 2 160 0.000000000
2 2 2 160 0.000000000
2 2 2 160 0.000000000
2 2 2 160 0.000000000
2 2 2 160 0.000000000
2 2 2 160 0.000000000
2 2 2 160 0.000000000
2 2 2 160 0.000000000
2 2 2 160 0.000000000
2 2 2 160 0.000000000
2 2 2 160 0.000000000
2 2 2 160 0.000000000
2 2 2 160 0.000000000
2 2 2 160 0.000000000
2 2 2 160 0.000000000
2 2 2 160 0.000000000
2 2 2 160 0.000000000
2 2 2 160 0.000000000
2 2 2 160 0.000000000
2 2 2 160 0.000000000
2 2 2 160 0.000000000
2 2 2 160 0.000000000
2 2 2 160 0.000000000
2 2 2 160 0.000000000
2 2 2 160 0.000000000
2 2 2 160 0.000000000
2 2 2 160 0.000000000
2 2 2 160 0.000000000
2 2 2 160 0.000000000
2 2 3  40 0.000000000
2 2 3  40 0.000000000
2 2 3  40 0.000000000
2 2 3  40 0.000000000
2 2 3  40 0.000000000
2 2 3  40 0.000000000
2 2 3  40 0.000000000
2 2 3  40 0.000000000
2 2 3  40 0.000000000
2 2 3  40 0.000000000
2 2 3  40 0.000000000
2 2 3  40 0.000000000
2 2 3  40 0.000000000
2 2 3  40 0.000000000
2 2 3  40 0.000000000
2 2 3  40 0.000000000
2 2 3  40 0.000000000
2 2 3  40 0.000000000
2 2 3  40 0.000000000
2 2 3  40 0.000000000
2 2 3  40 0.000000000
2 2 3  40 0.000000000
2 2 3  40 0.000000000
2 2 3  40 0.000000000
2 2 3  40 0.000000000
2 2 3  40 0.000000000
2 2 3  40 0.000000000
2 2 3  40 0.000000000
2 2 3  40 0.000000000
2 2 3  40 0.000000000
2 2 3  40 0.000000000
2 2 3  40 0.000000000
2 2 3  40 0.000000000
2 2 3  40 0.000000000
2 2 3  40 0.000000000
2 2 3  40 0.000000000
2 2 3  40 0.000000000
2 2 3  40 0.000000000
2 2 3  40 0.000000000
2 2 3  40 0.000000000
2 2 3  40 0.000000000
2 2 3  40 0.000000000
2 2 3  40 0.000000000
2 2 3  40 0.000000000
2 2 3  40 0.000000000
2 2 3  40 0.000000000
2 2 3  40 0.000000000
2 2 3  40 0.000000000
2 2 3  40 0.000000000
2 2 3  40 0.000000000
2 2 3  40 0.000000000
2 2 3  40 0.000000000
2 2 3  40 0.000000000
2 2 3  40 0.000000000
2 2 3  40 0.000000000
2 2 3  40 0.000000000
2 2 3  40 0.000000000
2 2 3  40 0.000000000
2 2 3  40 0.000000000
2 2 3  40 0.000000000
2 2 3  40 0.000000000
2 2 3  40 0.000000000
2 2 3  40 0.000000000
2 2 3  40 0.000000000
2 2 3  40 0.000000000
2 2 3  40 0.000000000
2 2 3  40 0.000000000
2 2 3  40 0.000000000
2 2 3  40 0.000000000
2 2 3  40 0.000000000
2 2 3  40 0.000000000
2 2 3  40 0.000000000
2 2 3  40 0.000000000
2 2 3  40 0.000000000
2 2 3  40 0.000000000
2 2 3  40 0.000000000
2 2 3  40 0.000000000
2 2 3  40 0.000000000
2 2 3  40 0.000000000
2 2 3  40 0.000000000
2 2 3  40 0.000000000
2 2 3  40 0.000000000
2 2 3  40 0.000000000
2 2 3  40 0.000000000
2 2 3  40 0.000000000
2 2 3  40 0.000000000
2 2 3  40 0.007777778
2 2 3  40 0.000000000
2 2 3  40 0.002222222
2 2 3  40 0.000000000
2 2 3  40 0.000000000
2 2 3  40 0.000000000
2 2 3  40 0.000000000
2 2 3  40 0.000000000
2 2 3  40 0.000000000
2 2 3  40 0.000000000
2 2 3  40 0.000000000
2 2 3  40 0.000000000
2 2 3  40 0.000000000
2 2 3  40 0.000000000
2 2 3  80 0.000000000
2 2 3  80 0.000000000
2 2 3  80 0.000000000
2 2 3  80 0.000000000
2 2 3  80 0.000000000
2 2 3  80 0.000000000
2 2 3  80 0.000000000
2 2 3  80 0.000000000
2 2 3  80 0.000000000
2 2 3  80 0.000000000
2 2 3  80 0.000000000
2 2 3  80 0.000000000
2 2 3  80 0.000000000
2 2 3  80 0.000000000
2 2 3  80 0.000000000
2 2 3  80 0.000000000
2 2 3  80 0.000000000
2 2 3  80 0.000000000
2 2 3  80 0.000000000
2 2 3  80 0.000000000
2 2 3  80 0.000000000
2 2 3  80 0.000000000
2 2 3  80 0.000000000
2 2 3  80 0.000000000
2 2 3  80 0.000000000
2 2 3  80 0.000000000
2 2 3  80 0.000000000
2 2 3  80 0.000000000
2 2 3  80 0.000000000
2 2 3  80 0.000000000
2 2 3  80 0.000000000
2 2 3  80 0.000000000
2 2 3  80 0.000000000
2 2 3  80 0.000000000
2 2 3  80 0.000000000
2 2 3  80 0.000000000
2 2 3  80 0.000000000
2 2 3  80 0.000000000
2 2 3  80 0.000000000
2 2 3  80 0.000000000
2 2 3  80 0.000000000
2 2 3  80 0.000000000
2 2 3  80 0.000000000
2 2 3  80 0.000000000
2 2 3  80 0.000000000
2 2 3  80 0.000000000
2 2 3  80 0.000000000
2 2 3  80 0.000000000
2 2 3  80 0.000000000
2 2 3  80 0.000000000
2 2 3  80 0.000000000
2 2 3  80 0.000000000
2 2 3  80 0.000000000
2 2 3  80 0.000000000
2 2 3  80 0.000000000
2 2 3  80 0.000000000
2 2 3  80 0.000000000
2 2 3  80 0.000000000
2 2 3  80 0.000000000
2 2 3  80 0.000000000
2 2 3  80 0.000000000
2 2 3  80 0.000000000
2 2 3  80 0.000000000
2 2 3  80 0.000000000
2 2 3  80 0.000000000
2 2 3  80 0.000000000
2 2 3  80 0.000000000
2 2 3  80 0.000000000
2 2 3  80 0.000000000
2 2 3  80 0.000000000
2 2 3  80 0.000000000
2 2 3  80 0.000000000
2 2 3  80 0.000000000
2 2 3  80 0.000000000
2 2 3  80 0.000000000
2 2 3  80 0.000000000
2 2 3  80 0.000000000
2 2 3  80 0.000000000
2 2 3  80 0.000000000
2 2 3  80 0.000000000
2 2 3  80 0.000000000
2 2 3  80 0.000000000
2 2 3  80 0.000000000
2 2 3  80 0.000000000
2 2 3  80 0.000000000
2 2 3  80 0.000000000
2 2 3  80 0.000000000
2 2 3  80 0.000000000
2 2 3  80 0.000000000
2 2 3  80 0.000000000
2 2 3  80 0.000000000
2 2 3  80 0.000000000
2 2 3  80 0.000000000
2 2 3  80 0.000000000
2 2 3  80 0.000000000
2 2 3  80 0.000000000
2 2 3  80 0.000000000
2 2 3  80 0.000000000
2 2 3  80 0.000000000
2 2 3  80 0.000000000
2 2 3 120 0.000000000
2 2 3 120 0.000000000
2 2 3 120 0.000000000
2 2 3 120 0.000000000
2 2 3 120 0.000000000
2 2 3 120 0.000000000
2 2 3 120 0.000000000
2 2 3 120 0.000000000
2 2 3 120 0.000000000
2 2 3 120 0.000000000
2 2 3 120 0.000000000
2 2 3 120 0.000000000
2 2 3 120 0.000000000
2 2 3 120 0.000000000
2 2 3 120 0.000000000
2 2 3 120 0.000000000
2 2 3 120 0.000000000
2 2 3 120 0.000000000
2 2 3 120 0.000000000
2 2 3 120 0.000000000
2 2 3 120 0.000000000
2 2 3 120 0.000000000
2 2 3 120 0.000000000
2 2 3 120 0.000000000
2 2 3 120 0.000000000
2 2 3 120 0.000000000
2 2 3 120 0.000000000
2 2 3 120 0.000000000
2 2 3 120 0.000000000
2 2 3 120 0.000000000
2 2 3 120 0.000000000
2 2 3 120 0.000000000
2 2 3 120 0.000000000
2 2 3 120 0.000000000
2 2 3 120 0.000000000
2 2 3 120 0.000000000
2 2 3 120 0.000000000
2 2 3 120 0.000000000
2 2 3 120 0.000000000
2 2 3 120 0.000000000
2 2 3 120 0.000000000
2 2 3 120 0.000000000
2 2 3 120 0.000000000
2 2 3 120 0.000000000
2 2 3 120 0.000000000
2 2 3 120 0.000000000
2 2 3 120 0.000000000
2 2 3 120 0.000000000
2 2 3 120 0.000000000
2 2 3 120 0.000000000
2 2 3 120 0.000000000
2 2 3 120 0.000000000
2 2 3 120 0.000000000
2 2 3 120 0.000000000
2 2 3 120 0.000000000
2 2 3 120 0.000000000
2 2 3 120 0.000000000
2 2 3 120 0.000000000
2 2 3 120 0.000000000
2 2 3 120 0.000000000
2 2 3 120 0.000000000
2 2 3 120 0.000000000
2 2 3 120 0.000000000
2 2 3 120 0.000000000
2 2 3 120 0.000000000
2 2 3 120 0.000000000
2 2 3 120 0.000000000
2 2 3 120 0.000000000
2 2 3 120 0.000000000
2 2 3 120 0.000000000
2 2 3 120 0.000000000
2 2 3 120 0.000000000
2 2 3 120 0.000000000
2 2 3 120 0.000000000
2 2 3 120 0.000000000
2 2 3 120 0.000000000
2 2 3 120 0.000000000
2 2 3 120 0.000000000
2 2 3 120 0.000000000
2 2 3 120 0.000000000
2 2 3 120 0.000000000
2 2 3 120 0.000000000
2 2 3 120 0.000000000
2 2 3 120 0.000000000
2 2 3 120 0.000000000
2 2 3 120 0.000000000
2 2 3 120 0.000000000
2 2 3 120 0.000000000
2 2 3 120 0.000000000
2 2 3 120 0.000000000
2 2 3 120 0.000000000
2 2 3 120 0.000000000
2 2 3 120 0.000000000
2 2 3 120 0.000000000
2 2 3 120 0.000000000
2 2 3 120 0.000000000
2 2 3 120 0.000000000
2 2 3 120 0.000000000
2 2 3 120 0.000000000
2 2 3 120 0.000000000
2 2 3 160 0.000000000
2 2 3 160 0.000000000
2 2 3 160 0.000000000
2 2 3 160 0.000000000
2 2 3 160 0.000000000
2 2 3 160 0.000000000
2 2 3 160 0.000000000
2 2 3 160 0.000000000
2 2 3 160 0.000000000
2 2 3 160 0.000000000
2 2 3 160 0.000000000
2 2 3 160 0.000000000
2 2 3 160 0.000000000
2 2 3 160 0.000000000
2 2 3 160 0.000000000
2 2 3 160 0.000000000
2 2 3 160 0.000000000
2 2 3 160 0.000000000
2 2 3 160 0.000000000
2 2 3 160 0.000000000
2 2 3 160 0.000000000
2 2 3 160 0.000000000
2 2 3 160 0.000000000
2 2 3 160 0.000000000
2 2 3 160 0.000000000
2 2 3 160 0.000000000
2 2 3 160 0.000000000
2 2 3 160 0.000000000
2 2 3 160 0.000000000
2 2 3 160 0.000000000
2 2 3 160 0.000000000
2 2 3 160 0.000000000
2 2 3 160 0.000000000
2 2 3 160 0.000000000
2 2 3 160 0.000000000
2 2 3 160 0.000000000
2 2 3 160 0.000000000
2 2 3 160 0.000000000
2 2 3 160 0.000000000
2 2 3 160 0.000000000
2 2 3 160 0.000000000
2 2 3 160 0.000000000
2 2 3 160 0.000000000
2 2 3 160 0.000000000
2 2 3 160 0.000000000
2 2 3 160 0.000000000
2 2 3 160 0.000000000
2 2 3 160 0.000000000
2 2 3 160 0.000000000
2 2 3 160 0.000000000
2 2 3 160 0.000000000
2 2 3 160 0.000000000
2 2 3 160 0.000000000
2 2 3 160 0.000000000
2 2 3 160 0.000000000
2 2 3 160 0.000000000
2 2 3 160 0.000000000
2 2 3 160 0.000000000
2 2 3 160 0.000000000
2 2 3 160 0.000000000
2 2 3 160 0.000000000
2 2 3 160 0.000000000
2 2 3 160 0.000000000
2 2 3 160 0.000000000
2 2 3 160 0.000000000
2 2 3 160 0.000000000
2 2 3 160 0.000000000
2 2 3 160 0.000000000
2 2 3 160 0.000000000
2 2 3 160 0.000000000
2 2 3 160 0.000000000
2 2 3 160 0.000000000
2 2 3 160 0.000000000
2 2 3 160 0.000000000
2 2 3 160 0.000000000
2 2 3 160 0.000000000
2 2 3 160 0.000000000
2 2 3 160 0.000000000
2 2 3 160 0.000000000
2 2 3 160 0.000000000
2 2 3 160 0.000000000
2 2 3 160 0.000000000
2 2 3 160 0.000000000
2 2 3 160 0.000000000
2 2 3 160 0.000000000
2 2 3 160 0.000000000
2 2 3 160 0.000000000
2 2 3 160 0.000000000
2 2 3 160 0.000000000
2 2 3 160 0.000000000
2 2 3 160 0.000000000
2 2 3 160 0.000000000
2 2 3 160 0.000000000
2 2 3 160 0.000000000
2 2 3 160 0.000000000
2 2 3 160 0.000000000
2 2 3 160 0.000000000
2 2 3 160 0.000000000
2 2 3 160 0.000000000
2 2 3 160 0.000000000
2 2 4  40 0.000000000
2 2 4  40 0.000000000
2 2 4  40 0.000000000
2 2 4  40 0.000000000
2 2 4  40 0.000000000
2 2 4  40 0.000000000
2 2 4  40 0.000000000
2 2 4  40 0.000000000
2 2 4  40 0.000000000
2 2 4  40 0.000000000
2 2 4  40 0.000000000
2 2 4  40 0.000000000
2 2 4  40 0.000000000
2 2 4  40 0.000000000
2 2 4  40 0.000000000
2 2 4  40 0.000000000
2 2 4  40 0.000000000
2 2 4  40 0.000000000
2 2 4  40 0.000000000
2 2 4  40 0.000000000
2 2 4  40 0.000000000
2 2 4  40 0.000000000
2 2 4  40 0.000000000
2 2 4  40 0.000000000
2 2 4  40 0.000000000
2 2 4  40 0.000000000
2 2 4  40 0.000000000
2 2 4  40 0.000000000
2 2 4  40 0.000000000
2 2 4  40 0.000000000
2 2 4  40 0.000000000
2 2 4  40 0.000000000
2 2 4  40 0.000000000
2 2 4  40 0.000000000
2 2 4  40 0.000000000
2 2 4  40 0.000000000
2 2 4  40 0.000000000
2 2 4  40 0.000000000
2 2 4  40 0.000000000
2 2 4  40 0.000000000
2 2 4  40 0.000000000
2 2 4  40 0.000000000
2 2 4  40 0.000000000
2 2 4  40 0.000000000
2 2 4  40 0.000000000
2 2 4  40 0.000000000
2 2 4  40 0.000000000
2 2 4  40 0.000000000
2 2 4  40 0.000000000
2 2 4  40 0.000000000
2 2 4  40 0.000000000
2 2 4  40 0.000000000
2 2 4  40 0.000000000
2 2 4  40 0.000000000
2 2 4  40 0.000000000
2 2 4  40 0.000000000
2 2 4  40 0.000000000
2 2 4  40 0.000000000
2 2 4  40 0.000000000
2 2 4  40 0.006666667
2 2 4  40 0.000000000
2 2 4  40 0.000000000
2 2 4  40 0.000000000
2 2 4  40 0.000000000
2 2 4  40 0.000000000
2 2 4  40 0.000000000
2 2 4  40 0.000000000
2 2 4  40 0.000000000
2 2 4  40 0.000000000
2 2 4  40 0.000000000
2 2 4  40 0.000000000
2 2 4  40 0.000000000
2 2 4  40 0.000000000
2 2 4  40 0.000000000
2 2 4  40 0.000000000
2 2 4  40 0.000000000
2 2 4  40 0.000000000
2 2 4  40 0.000000000
2 2 4  40 0.000000000
2 2 4  40 0.000000000
2 2 4  40 0.000000000
2 2 4  40 0.000000000
2 2 4  40 0.000000000
2 2 4  40 0.000000000
2 2 4  40 0.000000000
2 2 4  40 0.000000000
2 2 4  40 0.000000000
2 2 4  40 0.000000000
2 2 4  40 0.000000000
2 2 4  40 0.000000000
2 2 4  40 0.000000000
2 2 4  40 0.000000000
2 2 4  40 0.000000000
2 2 4  40 0.000000000
2 2 4  40 0.000000000
2 2 4  40 0.000000000
2 2 4  40 0.000000000
2 2 4  40 0.000000000
2 2 4  40 0.000000000
2 2 4  40 0.000000000
2 2 4  80 0.000000000
2 2 4  80 0.000000000
2 2 4  80 0.000000000
2 2 4  80 0.000000000
2 2 4  80 0.000000000
2 2 4  80 0.000000000
2 2 4  80 0.000000000
2 2 4  80 0.000000000
2 2 4  80 0.000000000
2 2 4  80 0.000000000
2 2 4  80 0.000000000
2 2 4  80 0.000000000
2 2 4  80 0.000000000
2 2 4  80 0.000000000
2 2 4  80 0.000000000
2 2 4  80 0.000000000
2 2 4  80 0.000000000
2 2 4  80 0.000000000
2 2 4  80 0.000000000
2 2 4  80 0.000000000
2 2 4  80 0.000000000
2 2 4  80 0.000000000
2 2 4  80 0.000000000
2 2 4  80 0.000000000
2 2 4  80 0.000000000
2 2 4  80 0.000000000
2 2 4  80 0.000000000
2 2 4  80 0.000000000
2 2 4  80 0.000000000
2 2 4  80 0.000000000
2 2 4  80 0.000000000
2 2 4  80 0.000000000
2 2 4  80 0.000000000
2 2 4  80 0.000000000
2 2 4  80 0.000000000
2 2 4  80 0.000000000
2 2 4  80 0.000000000
2 2 4  80 0.000000000
2 2 4  80 0.000000000
2 2 4  80 0.000000000
2 2 4  80 0.000000000
2 2 4  80 0.000000000
2 2 4  80 0.000000000
2 2 4  80 0.000000000
2 2 4  80 0.000000000
2 2 4  80 0.000000000
2 2 4  80 0.000000000
2 2 4  80 0.000000000
2 2 4  80 0.000000000
2 2 4  80 0.000000000
2 2 4  80 0.000000000
2 2 4  80 0.000000000
2 2 4  80 0.000000000
2 2 4  80 0.000000000
2 2 4  80 0.000000000
2 2 4  80 0.000000000
2 2 4  80 0.000000000
2 2 4  80 0.000000000
2 2 4  80 0.000000000
2 2 4  80 0.000000000
2 2 4  80 0.000000000
2 2 4  80 0.000000000
2 2 4  80 0.000000000
2 2 4  80 0.000000000
2 2 4  80 0.000000000
2 2 4  80 0.000000000
2 2 4  80 0.000000000
2 2 4  80 0.000000000
2 2 4  80 0.000000000
2 2 4  80 0.000000000
2 2 4  80 0.000000000
2 2 4  80 0.000000000
2 2 4  80 0.000000000
2 2 4  80 0.000000000
2 2 4  80 0.000000000
2 2 4  80 0.000000000
2 2 4  80 0.000000000
2 2 4  80 0.000000000
2 2 4  80 0.000000000
2 2 4  80 0.000000000
2 2 4  80 0.000000000
2 2 4  80 0.000000000
2 2 4  80 0.000000000
2 2 4  80 0.000000000
2 2 4  80 0.000000000
2 2 4  80 0.000000000
2 2 4  80 0.000000000
2 2 4  80 0.000000000
2 2 4  80 0.000000000
2 2 4  80 0.000000000
2 2 4  80 0.000000000
2 2 4  80 0.000000000
2 2 4  80 0.000000000
2 2 4  80 0.000000000
2 2 4  80 0.000000000
2 2 4  80 0.000000000
2 2 4  80 0.000000000
2 2 4  80 0.000000000
2 2 4  80 0.000000000
2 2 4  80 0.000000000
2 2 4 120 0.000000000
2 2 4 120 0.000000000
2 2 4 120 0.000000000
2 2 4 120 0.000000000
2 2 4 120 0.000000000
2 2 4 120 0.000000000
2 2 4 120 0.000000000
2 2 4 120 0.000000000
2 2 4 120 0.000000000
2 2 4 120 0.000000000
2 2 4 120 0.000000000
2 2 4 120 0.000000000
2 2 4 120 0.000000000
2 2 4 120 0.000000000
2 2 4 120 0.000000000
2 2 4 120 0.000000000
2 2 4 120 0.000000000
2 2 4 120 0.000000000
2 2 4 120 0.000000000
2 2 4 120 0.000000000
2 2 4 120 0.000000000
2 2 4 120 0.000000000
2 2 4 120 0.000000000
2 2 4 120 0.000000000
2 2 4 120 0.000000000
2 2 4 120 0.000000000
2 2 4 120 0.000000000
2 2 4 120 0.000000000
2 2 4 120 0.000000000
2 2 4 120 0.000000000
2 2 4 120 0.000000000
2 2 4 120 0.000000000
2 2 4 120 0.000000000
2 2 4 120 0.000000000
2 2 4 120 0.000000000
2 2 4 120 0.000000000
2 2 4 120 0.000000000
2 2 4 120 0.000000000
2 2 4 120 0.000000000
2 2 4 120 0.000000000
2 2 4 120 0.000000000
2 2 4 120 0.000000000
2 2 4 120 0.000000000
2 2 4 120 0.000000000
2 2 4 120 0.000000000
2 2 4 120 0.000000000
2 2 4 120 0.000000000
2 2 4 120 0.000000000
2 2 4 120 0.000000000
2 2 4 120 0.000000000
2 2 4 120 0.000000000
2 2 4 120 0.000000000
2 2 4 120 0.000000000
2 2 4 120 0.000000000
2 2 4 120 0.000000000
2 2 4 120 0.000000000
2 2 4 120 0.000000000
2 2 4 120 0.000000000
2 2 4 120 0.000000000
2 2 4 120 0.000000000
2 2 4 120 0.000000000
2 2 4 120 0.000000000
2 2 4 120 0.000000000
2 2 4 120 0.000000000
2 2 4 120 0.000000000
2 2 4 120 0.000000000
2 2 4 120 0.000000000
2 2 4 120 0.000000000
2 2 4 120 0.000000000
2 2 4 120 0.000000000
2 2 4 120 0.000000000
2 2 4 120 0.000000000
2 2 4 120 0.000000000
2 2 4 120 0.000000000
2 2 4 120 0.000000000
2 2 4 120 0.000000000
2 2 4 120 0.000000000
2 2 4 120 0.000000000
2 2 4 120 0.000000000
2 2 4 120 0.000000000
2 2 4 120 0.000000000
2 2 4 120 0.000000000
2 2 4 120 0.000000000
2 2 4 120 0.000000000
2 2 4 120 0.000000000
2 2 4 120 0.000000000
2 2 4 120 0.000000000
2 2 4 120 0.000000000
2 2 4 120 0.000000000
2 2 4 120 0.000000000
2 2 4 120 0.000000000
2 2 4 120 0.000000000
2 2 4 120 0.000000000
2 2 4 120 0.000000000
2 2 4 120 0.000000000
2 2 4 120 0.000000000
2 2 4 120 0.000000000
2 2 4 120 0.000000000
2 2 4 120 0.000000000
2 2 4 120 0.000000000
2 2 4 160 0.000000000
2 2 4 160 0.000000000
2 2 4 160 0.000000000
2 2 4 160 0.000000000
2 2 4 160 0.000000000
2 2 4 160 0.000000000
2 2 4 160 0.000000000
2 2 4 160 0.000000000
2 2 4 160 0.000000000
2 2 4 160 0.000000000
2 2 4 160 0.000000000
2 2 4 160 0.000000000
2 2 4 160 0.000000000
2 2 4 160 0.000000000
2 2 4 160 0.000000000
2 2 4 160 0.000000000
2 2 4 160 0.000000000
2 2 4 160 0.000000000
2 2 4 160 0.000000000
2 2 4 160 0.000000000
2 2 4 160 0.000000000
2 2 4 160 0.000000000
2 2 4 160 0.000000000
2 2 4 160 0.000000000
2 2 4 160 0.000000000
2 2 4 160 0.000000000
2 2 4 160 0.000000000
2 2 4 160 0.000000000
2 2 4 160 0.000000000
2 2 4 160 0.000000000
2 2 4 160 0.000000000
2 2 4 160 0.000000000
2 2 4 160 0.000000000
2 2 4 160 0.000000000
2 2 4 160 0.000000000
2 2 4 160 0.000000000
2 2 4 160 0.000000000
2 2 4 160 0.000000000
2 2 4 160 0.000000000
2 2 4 160 0.000000000
2 2 4 160 0.000000000
2 2 4 160 0.000000000
2 2 4 160 0.000000000
2 2 4 160 0.000000000
2 2 4 160 0.000000000
2 2 4 160 0.000000000
2 2 4 160 0.000000000
2 2 4 160 0.000000000
2 2 4 160 0.000000000
2 2 4 160 0.000000000
2 2 4 160 0.000000000
2 2 4 160 0.000000000
2 2 4 160 0.000000000
2 2 4 160 0.000000000
2 2 4 160 0.000000000
2 2 4 160 0.000000000
2 2 4 160 0.000000000
2 2 4 160 0.000000000
2 2 4 160 0.000000000
2 2 4 160 0.000000000
2 2 4 160 0.000000000
2 2 4 160 0.000000000
2 2 4 160 0.000000000
2 2 4 160 0.000000000
2 2 4 160 0.000000000
2 2 4 160 0.000000000
2 2 4 160 0.000000000
2 2 4 160 0.000000000
2 2 4 160 0.000000000
2 2 4 160 0.000000000
2 2 4 160 0.000000000
2 2 4 160 0.000000000
2 2 4 160 0.000000000
2 2 4 160 0.000000000
2 2 4 160 0.000000000
2 2 4 160 0.000000000
2 2 4 160 0.000000000
2 2 4 160 0.000000000
2 2 4 160 0.000000000
2 2 4 160 0.000000000
2 2 4 160 0.000000000
2 2 4 160 0.000000000
2 2 4 160 0.000000000
2 2 4 160 0.000000000
2 2 4 160 0.000000000
2 2 4 160 0.000000000
2 2 4 160 0.000000000
2 2 4 160 0.000000000
2 2 4 160 0.000000000
2 2 4 160 0.000000000
2 2 4 160 0.000000000
2 2 4 160 0.000000000
2 2 4 160 0.000000000
2 2 4 160 0.000000000
2 2 4 160 0.000000000
2 2 4 160 0.000000000
2 2 4 160 0.000000000
2 2 4 160 0.000000000
2 2 4 160 0.000000000
2 2 4 160 0.000000000
2 2 5  40 0.196666673
2 2 5  40 0.177777782
2 2 5  40 0.167777777
2 2 5  40 0.096666664
2 2 5  40 0.214444444
2 2 5  40 0.127777785
2 2 5  40 0.191111118
2 2 5  40 0.151111111
2 2 5  40 0.103333332
2 2 5  40 0.077777781
2 2 5  40 0.143333331
2 2 5  40 0.108888887
2 2 5  40 0.153333336
2 2 5  40 0.175555557
2 2 5  40 0.171111107
2 2 5  40 0.234444439
2 2 5  40 0.106666669
2 2 5  40 0.185555562
2 2 5  40 0.092222221
2 2 5  40 0.175555557
2 2 5  40 0.098888889
2 2 5  40 0.181111112
2 2 5  40 0.126666665
2 2 5  40 0.084444441
2 2 5  40 0.147777781
2 2 5  40 0.195555553
2 2 5  40 0.083333336
2 2 5  40 0.173333332
2 2 5  40 0.287777781
2 2 5  40 0.064444445
2 2 5  40 0.206666663
2 2 5  40 0.143333331
2 2 5  40 0.097777776
2 2 5  40 0.238888890
2 2 5  40 0.124444447
2 2 5  40 0.162222221
2 2 5  40 0.218888894
2 2 5  40 0.067777775
2 2 5  40 0.147777781
2 2 5  40 0.188888893
2 2 5  40 0.175555557
2 2 5  40 0.182222217
2 2 5  40 0.034444444
2 2 5  40 0.085555553
2 2 5  40 0.123333335
2 2 5  40 0.128888890
2 2 5  40 0.153333336
2 2 5  40 0.091111109
2 2 5  40 0.185555562
2 2 5  40 0.123333335
2 2 5  40 0.074444443
2 2 5  40 0.154444441
2 2 5  40 0.094444446
2 2 5  40 0.147777781
2 2 5  40 0.176666662
2 2 5  40 0.186666667
2 2 5  40 0.158888891
2 2 5  40 0.178888887
2 2 5  40 0.172222227
2 2 5  40 0.104444444
2 2 5  40 0.151111111
2 2 5  40 0.238888890
2 2 5  40 0.084444441
2 2 5  40 0.127777785
2 2 5  40 0.119999997
2 2 5  40 0.154444441
2 2 5  40 0.151111111
2 2 5  40 0.102222219
2 2 5  40 0.109999999
2 2 5  40 0.124444447
2 2 5  40 0.219999999
2 2 5  40 0.161111116
2 2 5  40 0.141111106
2 2 5  40 0.066666670
2 2 5  40 0.134444445
2 2 5  40 0.201111108
2 2 5  40 0.150000006
2 2 5  40 0.150000006
2 2 5  40 0.132222220
2 2 5  40 0.091111109
2 2 5  40 0.105555557
2 2 5  40 0.119999997
2 2 5  40 0.142222226
2 2 5  40 0.171111107
2 2 5  40 0.180000007
2 2 5  40 0.131111115
2 2 5  40 0.171111107
2 2 5  40 0.161111116
2 2 5  40 0.047777779
2 2 5  40 0.175555557
2 2 5  40 0.252222210
2 2 5  40 0.138888896
2 2 5  40 0.156666666
2 2 5  40 0.128888890
2 2 5  40 0.147777781
2 2 5  40 0.138888896
2 2 5  40 0.162222221
2 2 5  40 0.178888887
2 2 5  40 0.171111107
2 2 5  40 0.116666667
2 2 5  80 0.181111112
2 2 5  80 0.143333331
2 2 5  80 0.127777785
2 2 5  80 0.033333335
2 2 5  80 0.156666666
2 2 5  80 0.154444441
2 2 5  80 0.206666663
2 2 5  80 0.106666669
2 2 5  80 0.074444443
2 2 5  80 0.094444446
2 2 5  80 0.116666667
2 2 5  80 0.082222223
2 2 5  80 0.198888883
2 2 5  80 0.108888887
2 2 5  80 0.122222222
2 2 5  80 0.067777775
2 2 5  80 0.075555556
2 2 5  80 0.113333337
2 2 5  80 0.022222223
2 2 5  80 0.114444442
2 2 5  80 0.096666664
2 2 5  80 0.161111116
2 2 5  80 0.135555550
2 2 5  80 0.018888889
2 2 5  80 0.115555555
2 2 5  80 0.153333336
2 2 5  80 0.044444446
2 2 5  80 0.137777776
2 2 5  80 0.112222224
2 2 5  80 0.063333333
2 2 5  80 0.116666667
2 2 5  80 0.097777776
2 2 5  80 0.062222224
2 2 5  80 0.201111108
2 2 5  80 0.135555550
2 2 5  80 0.208888888
2 2 5  80 0.144444451
2 2 5  80 0.014444444
2 2 5  80 0.084444441
2 2 5  80 0.147777781
2 2 5  80 0.168888882
2 2 5  80 0.109999999
2 2 5  80 0.043333333
2 2 5  80 0.155555561
2 2 5  80 0.059999999
2 2 5  80 0.066666670
2 2 5  80 0.177777782
2 2 5  80 0.022222223
2 2 5  80 0.116666667
2 2 5  80 0.059999999
2 2 5  80 0.101111114
2 2 5  80 0.142222226
2 2 5  80 0.066666670
2 2 5  80 0.114444442
2 2 5  80 0.076666668
2 2 5  80 0.171111107
2 2 5  80 0.102222219
2 2 5  80 0.091111109
2 2 5  80 0.042222220
2 2 5  80 0.033333335
2 2 5  80 0.214444444
2 2 5  80 0.053333335
2 2 5  80 0.071111113
2 2 5  80 0.104444444
2 2 5  80 0.100000001
2 2 5  80 0.027777778
2 2 5  80 0.252222210
2 2 5  80 0.059999999
2 2 5  80 0.043333333
2 2 5  80 0.068888888
2 2 5  80 0.118888892
2 2 5  80 0.159999996
2 2 5  80 0.070000000
2 2 5  80 0.153333336
2 2 5  80 0.083333336
2 2 5  80 0.142222226
2 2 5  80 0.092222221
2 2 5  80 0.129999995
2 2 5  80 0.036666665
2 2 5  80 0.067777775
2 2 5  80 0.166666672
2 2 5  80 0.177777782
2 2 5  80 0.108888887
2 2 5  80 0.180000007
2 2 5  80 0.168888882
2 2 5  80 0.201111108
2 2 5  80 0.100000001
2 2 5  80 0.068888888
2 2 5  80 0.055555556
2 2 5  80 0.145555556
2 2 5  80 0.319999993
2 2 5  80 0.119999997
2 2 5  80 0.178888887
2 2 5  80 0.159999996
2 2 5  80 0.137777776
2 2 5  80 0.113333337
2 2 5  80 0.097777776
2 2 5  80 0.094444446
2 2 5  80 0.127777785
2 2 5  80 0.127777785
2 2 5 120 0.209999993
2 2 5 120 0.027777778
2 2 5 120 0.123333335
2 2 5 120 0.055555556
2 2 5 120 0.062222224
2 2 5 120 0.122222222
2 2 5 120 0.094444446
2 2 5 120 0.065555558
2 2 5 120 0.059999999
2 2 5 120 0.016666668
2 2 5 120 0.076666668
2 2 5 120 0.042222220
2 2 5 120 0.097777776
2 2 5 120 0.050000001
2 2 5 120 0.029999999
2 2 5 120 0.043333333
2 2 5 120 0.007777778
2 2 5 120 0.136666670
2 2 5 120 0.022222223
2 2 5 120 0.035555556
2 2 5 120 0.057777777
2 2 5 120 0.065555558
2 2 5 120 0.126666665
2 2 5 120 0.010000000
2 2 5 120 0.056666669
2 2 5 120 0.132222220
2 2 5 120 0.021111110
2 2 5 120 0.170000002
2 2 5 120 0.118888892
2 2 5 120 0.028888889
2 2 5 120 0.108888887
2 2 5 120 0.070000000
2 2 5 120 0.072222225
2 2 5 120 0.128888890
2 2 5 120 0.087777779
2 2 5 120 0.182222217
2 2 5 120 0.154444441
2 2 5 120 0.000000000
2 2 5 120 0.036666665
2 2 5 120 0.183333337
2 2 5 120 0.137777776
2 2 5 120 0.124444447
2 2 5 120 0.008888889
2 2 5 120 0.146666661
2 2 5 120 0.025555555
2 2 5 120 0.038888890
2 2 5 120 0.167777777
2 2 5 120 0.067777775
2 2 5 120 0.059999999
2 2 5 120 0.003333333
2 2 5 120 0.077777781
2 2 5 120 0.251111120
2 2 5 120 0.056666669
2 2 5 120 0.074444443
2 2 5 120 0.076666668
2 2 5 120 0.123333335
2 2 5 120 0.119999997
2 2 5 120 0.091111109
2 2 5 120 0.038888890
2 2 5 120 0.003333333
2 2 5 120 0.134444445
2 2 5 120 0.053333335
2 2 5 120 0.026666667
2 2 5 120 0.123333335
2 2 5 120 0.117777780
2 2 5 120 0.042222220
2 2 5 120 0.225555554
2 2 5 120 0.024444444
2 2 5 120 0.017777778
2 2 5 120 0.070000000
2 2 5 120 0.167777777
2 2 5 120 0.105555557
2 2 5 120 0.023333333
2 2 5 120 0.084444441
2 2 5 120 0.055555556
2 2 5 120 0.136666670
2 2 5 120 0.061111111
2 2 5 120 0.103333332
2 2 5 120 0.074444443
2 2 5 120 0.054444443
2 2 5 120 0.106666669
2 2 5 120 0.079999998
2 2 5 120 0.116666667
2 2 5 120 0.101111114
2 2 5 120 0.096666664
2 2 5 120 0.147777781
2 2 5 120 0.118888892
2 2 5 120 0.037777778
2 2 5 120 0.008888889
2 2 5 120 0.104444444
2 2 5 120 0.247777775
2 2 5 120 0.051111110
2 2 5 120 0.140000001
2 2 5 120 0.128888890
2 2 5 120 0.122222222
2 2 5 120 0.105555557
2 2 5 120 0.033333335
2 2 5 120 0.102222219
2 2 5 120 0.066666670
2 2 5 120 0.148888886
2 2 5 160 0.136666670
2 2 5 160 0.085555553
2 2 5 160 0.081111111
2 2 5 160 0.046666667
2 2 5 160 0.052222222
2 2 5 160 0.088888891
2 2 5 160 0.087777779
2 2 5 160 0.002222222
2 2 5 160 0.046666667
2 2 5 160 0.000000000
2 2 5 160 0.077777781
2 2 5 160 0.032222223
2 2 5 160 0.056666669
2 2 5 160 0.018888889
2 2 5 160 0.010000000
2 2 5 160 0.012222222
2 2 5 160 0.018888889
2 2 5 160 0.123333335
2 2 5 160 0.007777778
2 2 5 160 0.028888889
2 2 5 160 0.038888890
2 2 5 160 0.054444443
2 2 5 160 0.095555559
2 2 5 160 0.014444444
2 2 5 160 0.081111111
2 2 5 160 0.092222221
2 2 5 160 0.000000000
2 2 5 160 0.147777781
2 2 5 160 0.051111110
2 2 5 160 0.000000000
2 2 5 160 0.032222223
2 2 5 160 0.066666670
2 2 5 160 0.045555554
2 2 5 160 0.078888886
2 2 5 160 0.014444444
2 2 5 160 0.093333334
2 2 5 160 0.148888886
2 2 5 160 0.000000000
2 2 5 160 0.025555555
2 2 5 160 0.125555560
2 2 5 160 0.083333336
2 2 5 160 0.079999998
2 2 5 160 0.000000000
2 2 5 160 0.151111111
2 2 5 160 0.000000000
2 2 5 160 0.033333335
2 2 5 160 0.111111112
2 2 5 160 0.013333334
2 2 5 160 0.000000000
2 2 5 160 0.000000000
2 2 5 160 0.062222224
2 2 5 160 0.195555553
2 2 5 160 0.044444446
2 2 5 160 0.000000000
2 2 5 160 0.038888890
2 2 5 160 0.082222223
2 2 5 160 0.137777776
2 2 5 160 0.020000000
2 2 5 160 0.067777775
2 2 5 160 0.000000000
2 2 5 160 0.175555557
2 2 5 160 0.094444446
2 2 5 160 0.029999999
2 2 5 160 0.044444446
2 2 5 160 0.045555554
2 2 5 160 0.000000000
2 2 5 160 0.116666667
2 2 5 160 0.027777778
2 2 5 160 0.043333333
2 2 5 160 0.068888888
2 2 5 160 0.168888882
2 2 5 160 0.052222222
2 2 5 160 0.000000000
2 2 5 160 0.058888890
2 2 5 160 0.102222219
2 2 5 160 0.105555557
2 2 5 160 0.067777775
2 2 5 160 0.105555557
2 2 5 160 0.045555554
2 2 5 160 0.050000001
2 2 5 160 0.087777779
2 2 5 160 0.000000000
2 2 5 160 0.117777780
2 2 5 160 0.100000001
2 2 5 160 0.059999999
2 2 5 160 0.108888887
2 2 5 160 0.111111112
2 2 5 160 0.037777778
2 2 5 160 0.000000000
2 2 5 160 0.143333331
2 2 5 160 0.138888896
2 2 5 160 0.029999999
2 2 5 160 0.087777779
2 2 5 160 0.104444444
2 2 5 160 0.107777774
2 2 5 160 0.175555557
2 2 5 160 0.070000000
2 2 5 160 0.033333335
2 2 5 160 0.037777778
2 2 5 160 0.073333330
2 2 6  40 0.986666679
2 2 6  40 0.991111100
2 2 6  40 0.988888860
2 2 6  40 0.992222250
2 2 6  40 0.995555580
2 2 6  40 0.985555530
2 2 6  40 0.990000010
2 2 6  40 0.984444439
2 2 6  40 0.995555580
2 2 6  40 0.984444439
2 2 6  40 0.985555530
2 2 6  40 0.990000010
2 2 6  40 0.993333340
2 2 6  40 0.972222209
2 2 6  40 0.974444449
2 2 6  40 0.973333359
2 2 6  40 1.000000000
2 2 6  40 0.995555580
2 2 6  40 0.994444430
2 2 6  40 1.000000000
2 2 6  40 0.987777770
2 2 6  40 0.977777779
2 2 6  40 0.990000010
2 2 6  40 0.968888879
2 2 6  40 0.998888910
2 2 6  40 0.988888860
2 2 6  40 0.976666689
2 2 6  40 0.981111109
2 2 6  40 0.993333340
2 2 6  40 0.986666679
2 2 6  40 0.983333349
2 2 6  40 0.987777770
2 2 6  40 0.982222199
2 2 6  40 0.987777770
2 2 6  40 0.991111100
2 2 6  40 0.993333340
2 2 6  40 0.988888860
2 2 6  40 0.977777779
2 2 6  40 0.985555530
2 2 6  40 0.974444449
2 2 6  40 0.994444430
2 2 6  40 0.970000029
2 2 6  40 0.991111100
2 2 6  40 0.977777779
2 2 6  40 0.994444430
2 2 6  40 0.998888910
2 2 6  40 0.983333349
2 2 6  40 0.997777760
2 2 6  40 0.996666670
2 2 6  40 0.987777770
2 2 6  40 0.997777760
2 2 6  40 0.994444430
2 2 6  40 0.992222250
2 2 6  40 0.994444430
2 2 6  40 0.988888860
2 2 6  40 0.994444430
2 2 6  40 0.991111100
2 2 6  40 0.983333349
2 2 6  40 0.996666670
2 2 6  40 0.984444439
2 2 6  40 0.993333340
2 2 6  40 0.984444439
2 2 6  40 0.992222250
2 2 6  40 1.000000000
2 2 6  40 0.995555580
2 2 6  40 0.981111109
2 2 6  40 0.981111109
2 2 6  40 0.997777760
2 2 6  40 0.990000010
2 2 6  40 0.983333349
2 2 6  40 0.994444430
2 2 6  40 0.993333340
2 2 6  40 0.995555580
2 2 6  40 0.993333340
2 2 6  40 0.993333340
2 2 6  40 0.991111100
2 2 6  40 1.000000000
2 2 6  40 0.993333340
2 2 6  40 0.997777760
2 2 6  40 0.970000029
2 2 6  40 0.966666639
2 2 6  40 0.985555530
2 2 6  40 0.986666679
2 2 6  40 0.996666670
2 2 6  40 0.990000010
2 2 6  40 0.993333340
2 2 6  40 0.997777760
2 2 6  40 1.000000000
2 2 6  40 0.996666670
2 2 6  40 0.996666670
2 2 6  40 0.966666639
2 2 6  40 0.981111109
2 2 6  40 0.990000010
2 2 6  40 0.984444439
2 2 6  40 0.993333340
2 2 6  40 0.971111119
2 2 6  40 0.971111119
2 2 6  40 0.993333340
2 2 6  40 0.980000019
2 2 6  40 0.986666679
2 2 6  80 1.000000000
2 2 6  80 1.000000000
2 2 6  80 1.000000000
2 2 6  80 1.000000000
2 2 6  80 1.000000000
2 2 6  80 0.995555580
2 2 6  80 1.000000000
2 2 6  80 1.000000000
2 2 6  80 1.000000000
2 2 6  80 1.000000000
2 2 6  80 1.000000000
2 2 6  80 1.000000000
2 2 6  80 1.000000000
2 2 6  80 1.000000000
2 2 6  80 1.000000000
2 2 6  80 1.000000000
2 2 6  80 1.000000000
2 2 6  80 1.000000000
2 2 6  80 1.000000000
2 2 6  80 1.000000000
2 2 6  80 1.000000000
2 2 6  80 1.000000000
2 2 6  80 1.000000000
2 2 6  80 0.997777760
2 2 6  80 1.000000000
2 2 6  80 0.994444430
2 2 6  80 1.000000000
2 2 6  80 1.000000000
2 2 6  80 1.000000000
2 2 6  80 1.000000000
2 2 6  80 1.000000000
2 2 6  80 1.000000000
2 2 6  80 1.000000000
2 2 6  80 1.000000000
2 2 6  80 1.000000000
2 2 6  80 1.000000000
2 2 6  80 1.000000000
2 2 6  80 1.000000000
2 2 6  80 0.993333340
2 2 6  80 1.000000000
2 2 6  80 1.000000000
2 2 6  80 1.000000000
2 2 6  80 1.000000000
2 2 6  80 1.000000000
2 2 6  80 1.000000000
2 2 6  80 1.000000000
2 2 6  80 1.000000000
2 2 6  80 1.000000000
2 2 6  80 1.000000000
2 2 6  80 1.000000000
2 2 6  80 1.000000000
2 2 6  80 1.000000000
2 2 6  80 1.000000000
2 2 6  80 1.000000000
2 2 6  80 1.000000000
2 2 6  80 1.000000000
2 2 6  80 1.000000000
2 2 6  80 1.000000000
2 2 6  80 1.000000000
2 2 6  80 1.000000000
2 2 6  80 1.000000000
2 2 6  80 1.000000000
2 2 6  80 1.000000000
2 2 6  80 1.000000000
2 2 6  80 1.000000000
2 2 6  80 0.995555580
2 2 6  80 1.000000000
2 2 6  80 1.000000000
2 2 6  80 1.000000000
2 2 6  80 1.000000000
2 2 6  80 1.000000000
2 2 6  80 1.000000000
2 2 6  80 1.000000000
2 2 6  80 1.000000000
2 2 6  80 1.000000000
2 2 6  80 1.000000000
2 2 6  80 1.000000000
2 2 6  80 1.000000000
2 2 6  80 1.000000000
2 2 6  80 1.000000000
2 2 6  80 1.000000000
[truncated: 444,819 more chars]
