# Supplementary material for: A social system to disperse the irrigation start date based on the spatial public goods game
Source: PLoS One. 2023 May 24;18(5):e0286127. doi: 10.1371/journal.pone.0286127 (PMC10208473; doi:10.1371/journal.pone.0286127)
Supplement: S1 Data — (ZIP) [file pone.0286127.s002.zip › Data/Fig5.txt]

1 1  1   0.00
1 1  2   0.00
1 1  3   0.00
1 1  4   0.00
1 1  5   0.00
1 1  6   0.00
1 1  7   0.00
1 1  8 900.00
1 1  9   0.00
1 1 10   0.00
1 1 11   0.00
1 1 12   0.00
1 1 13   0.00
1 1 14   0.00
1 1 15   0.00
2 1  1   3.18
2 1  2   3.07
2 1  3   2.83
2 1  4   3.00
2 1  5   2.91
2 1  6   3.19
2 1  7   2.72
2 1  8 857.80
2 1  9   2.85
2 1 10   3.02
2 1 11   3.03
2 1 12   3.12
2 1 13   3.11
2 1 14   2.98
2 1 15   3.19
3 1  1   3.82
3 1  2   3.87
3 1  3   4.27
3 1  4   3.86
3 1  5   4.16
3 1  6   4.19
3 1  7   4.14
3 1  8 843.15
3 1  9   4.02
3 1 10   4.07
3 1 11   4.09
3 1 12   4.14
3 1 13   4.01
3 1 14   4.05
3 1 15   4.16
4 1  1   6.72
4 1  2   6.20
4 1  3   6.64
4 1  4   6.12
4 1  5   6.49
4 1  6   6.57
4 1  7   6.33
4 1  8 809.25
4 1  9   6.76
4 1 10   6.39
4 1 11   6.70
4 1 12   6.35
4 1 13   6.26
4 1 14   6.76
4 1 15   6.46
5 1  1   6.23
5 1  2   6.28
5 1  3   6.35
5 1  4   6.02
5 1  5   6.52
5 1  6   6.28
5 1  7   6.55
5 1  8 811.91
5 1  9   6.26
5 1 10   6.06
5 1 11   6.14
5 1 12   6.43
5 1 13   6.34
5 1 14   6.21
5 1 15   6.42
1 2  1   0.00
1 2  2   0.00
1 2  3   0.00
1 2  4   0.00
1 2  5   0.00
1 2  6   0.00
1 2  7   0.00
1 2  8 900.00
1 2  9   0.00
1 2 10   0.00
1 2 11   0.00
1 2 12   0.00
1 2 13   0.00
1 2 14   0.00
1 2 15   0.00
2 2  1   0.00
2 2  2   0.00
2 2  3   0.00
2 2  4   0.00
2 2  5   0.00
2 2  6   0.00
2 2  7   0.00
2 2  8 900.00
2 2  9   0.00
2 2 10   0.00
2 2 11   0.00
2 2 12   0.00
2 2 13   0.00
2 2 14   0.00
2 2 15   0.00
3 2  1  34.77
3 2  2  34.53
3 2  3  34.40
3 2  4  34.30
3 2  5  34.35
3 2  6  34.12
3 2  7  33.82
3 2  8 418.89
3 2  9  34.12
3 2 10  34.76
3 2 11  33.78
3 2 12  34.84
3 2 13  35.02
3 2 14  33.94
3 2 15  34.36
4 2  1  60.25
4 2  2  59.94
4 2  3  59.84
4 2  4  60.82
4 2  5  60.94
4 2  6  59.93
4 2  7  59.01
4 2  8  59.88
4 2  9  59.62
4 2 10  60.35
4 2 11  59.71
4 2 12  59.87
4 2 13  59.41
4 2 14  60.24
4 2 15  60.19
5 2  1  60.18
5 2  2  60.53
5 2  3  59.58
5 2  4  58.91
5 2  5  59.89
5 2  6  59.38
5 2  7  59.09
5 2  8  59.45
5 2  9  60.07
5 2 10  60.83
5 2 11  60.67
5 2 12  60.61
5 2 13  60.71
5 2 14  59.84
5 2 15  60.26
1 3  1   0.00
1 3  2   0.00
1 3  3   0.00
1 3  4   0.00
1 3  5   0.00
1 3  6   0.00
1 3  7   0.00
1 3  8 900.00
1 3  9   0.00
1 3 10   0.00
1 3 11   0.00
1 3 12   0.00
1 3 13   0.00
1 3 14   0.00
1 3 15   0.00
2 3  1   0.00
2 3  2   0.00
2 3  3   0.00
2 3  4   0.00
2 3  5   0.00
2 3  6   0.00
2 3  7   0.00
2 3  8 900.00
2 3  9   0.00
2 3 10   0.00
2 3 11   0.00
2 3 12   0.00
2 3 13   0.00
2 3 14   0.00
2 3 15   0.00
3 3  1  35.74
3 3  2  35.76
3 3  3  35.97
3 3  4  36.44
3 3  5  35.64
3 3  6  34.89
3 3  7  35.53
3 3  8 400.87
3 3  9  35.53
3 3 10  35.73
3 3 11  35.07
3 3 12  35.33
3 3 13  35.82
3 3 14  35.75
3 3 15  35.93
4 3  1  59.79
4 3  2  59.36
4 3  3  59.32
4 3  4  60.56
4 3  5  61.11
4 3  6  60.05
4 3  7  60.15
4 3  8  60.05
4 3  9  59.29
4 3 10  60.58
4 3 11  60.08
4 3 12  59.26
4 3 13  60.50
4 3 14  60.25
4 3 15  59.65
5 3  1  59.90
5 3  2  60.41
5 3  3  60.27
5 3  4  59.97
5 3  5  59.73
5 3  6  59.22
5 3  7  59.76
5 3  8  60.27
5 3  9  59.89
5 3 10  59.87
5 3 11  59.47
5 3 12  59.64
5 3 13  60.72
5 3 14  60.23
5 3 15  60.65
1 4  1   0.00
1 4  2   0.00
1 4  3   0.00
1 4  4   0.00
1 4  5   0.00
1 4  6   0.00
1 4  7   0.00
1 4  8 900.00
1 4  9   0.00
1 4 10   0.00
1 4 11   0.00
1 4 12   0.00
1 4 13   0.00
1 4 14   0.00
1 4 15   0.00
2 4  1   0.00
2 4  2   0.00
2 4  3   0.00
2 4  4   0.00
2 4  5   0.00
2 4  6   0.00
2 4  7   0.00
2 4  8 900.00
2 4  9   0.00
2 4 10   0.00
2 4 11   0.00
2 4 12   0.00
2 4 13   0.00
2 4 14   0.00
2 4 15   0.00
3 4  1  57.36
3 4  2  56.50
3 4  3  56.25
3 4  4  56.38
3 4  5  56.62
3 4  6  57.32
3 4  7  57.06
3 4  8 102.99
3 4  9  57.04
3 4 10  57.00
3 4 11  57.26
3 4 12  56.94
3 4 13  57.34
3 4 14  56.93
3 4 15  57.01
4 4  1  60.41
4 4  2  59.89
4 4  3  59.99
4 4  4  60.30
4 4  5  60.53
4 4  6  59.81
4 4  7  60.35
4 4  8  59.60
4 4  9  59.77
4 4 10  60.40
4 4 11  59.96
4 4 12  59.80
4 4 13  59.67
4 4 14  60.01
4 4 15  59.51
5 4  1  60.25
5 4  2  59.74
5 4  3  60.22
5 4  4  60.02
5 4  5  59.98
5 4  6  60.63
5 4  7  59.09
5 4  8  60.48
5 4  9  58.72
5 4 10  59.30
5 4 11  59.97
5 4 12  60.52
5 4 13  60.21
5 4 14  60.16
5 4 15  60.71
