# Supplementary material for: A social system to disperse the irrigation start date based on the spatial public goods game
Source: PLoS One. 2023 May 24;18(5):e0286127. doi: 10.1371/journal.pone.0286127 (PMC10208473; doi:10.1371/journal.pone.0286127)
Supplement: S1 Data — (ZIP) [file pone.0286127.s002.zip › Data/Fig10.txt]

1 1 1 1 0.0000000000
1 1 1 2 0.0248407408
1 1 1 3 0.0511111111
1 1 1 4 0.0524259260
1 1 1 5 0.0642296296
1 1 1 6 0.1024111113
1 1 1 7 0.1051296299
1 1 1 8 0.1066703703
1 1 2 1 0.0000000000
1 1 2 2 0.0000000000
1 1 2 3 0.0000000000
1 1 2 4 0.0226037038
1 1 2 5 0.0494370372
1 1 2 6 0.0484222223
1 1 2 7 0.0472481482
1 1 2 8 0.0478370371
1 1 3 1 0.0000000000
1 1 3 2 0.0000000000
1 1 3 3 0.0000000000
1 1 3 4 0.0000000000
1 1 3 5 0.0183925926
1 1 3 6 0.0193074074
1 1 3 7 0.0495962963
1 1 3 8 0.0510518520
1 1 4 1 0.0000000000
1 1 4 2 0.0000000000
1 1 4 3 0.0000000000
1 1 4 4 0.0000000000
1 1 4 5 0.0000000000
1 1 4 6 0.0000000000
1 1 4 7 0.0000000000
1 1 4 8 0.0000000000
1 2 1 1 0.0000000000
1 2 1 2 0.0000000000
1 2 1 3 0.0000000000
1 2 1 4 0.0000000000
1 2 1 5 0.5585592601
1 2 1 6 1.0000000000
1 2 1 7 1.0000000000
1 2 1 8 1.0000000000
1 2 2 1 0.0000000000
1 2 2 2 0.0000000000
1 2 2 3 0.0003296296
1 2 2 4 0.0003925926
1 2 2 5 0.9885037033
1 2 2 6 1.0000000000
1 2 2 7 1.0000000000
1 2 2 8 1.0000000000
1 2 3 1 0.0000000000
1 2 3 2 0.0000000000
1 2 3 3 0.0001370370
1 2 3 4 0.0001370370
1 2 3 5 0.9995555556
1 2 3 6 1.0000000000
1 2 3 7 1.0000000000
1 2 3 8 1.0000000000
1 2 4 1 0.0000000000
1 2 4 2 0.0000000000
1 2 4 3 0.0000000000
1 2 4 4 0.0000000000
1 2 4 5 0.9999666667
1 2 4 6 1.0000000000
1 2 4 7 1.0000000000
1 2 4 8 1.0000000000
1 3 1 1 0.0000000000
1 3 1 2 0.0000000000
1 3 1 3 0.0000000000
1 3 1 4 0.0000000000
1 3 1 5 0.5533407393
1 3 1 6 1.0000000000
1 3 1 7 1.0000000000
1 3 1 8 1.0000000000
1 3 2 1 0.0000000000
1 3 2 2 0.0000000000
1 3 2 3 0.0001444444
1 3 2 4 0.0003629630
1 3 2 5 0.9779518527
1 3 2 6 1.0000000000
1 3 2 7 1.0000000000
1 3 2 8 1.0000000000
1 3 3 1 0.0000000000
1 3 3 2 0.0000000000
1 3 3 3 0.0003888889
1 3 3 4 0.0001000000
1 3 3 5 0.9971518517
1 3 3 6 1.0000000000
1 3 3 7 1.0000000000
1 3 3 8 1.0000000000
1 3 4 1 0.0000000000
1 3 4 2 0.0000000000
1 3 4 3 0.0000000000
1 3 4 4 0.0000000000
1 3 4 5 0.9996555553
1 3 4 6 1.0000000000
1 3 4 7 1.0000000000
1 3 4 8 1.0000000000
1 4 1 1 0.0000000000
1 4 1 2 0.0000000000
1 4 1 3 0.0000000000
1 4 1 4 0.4075444452
1 4 1 5 0.9317333319
1 4 1 6 0.9833777765
1 4 1 7 0.9999444445
1 4 1 8 0.9998740741
1 4 2 1 0.0000000000
1 4 2 2 0.0000000000
1 4 2 3 0.0000000000
1 4 2 4 0.0000000000
1 4 2 5 0.0000000000
1 4 2 6 0.0000000000
1 4 2 7 0.0000000000
1 4 2 8 0.0000000000
1 4 3 1 0.0000000000
1 4 3 2 0.0000000000
1 4 3 3 0.0000000000
1 4 3 4 0.0000000000
1 4 3 5 0.0000000000
1 4 3 6 0.0000000000
1 4 3 7 0.0000000000
1 4 3 8 0.0000000000
1 4 4 1 0.0000000000
1 4 4 2 0.0000000000
1 4 4 3 0.0000000000
1 4 4 4 0.0000000000
1 4 4 5 0.0000000000
1 4 4 6 0.0000000000
1 4 4 7 0.0000000000
1 4 4 8 0.0000000000
2 1 1 1 0.0000000000
2 1 1 2 0.0078148149
2 1 1 3 0.0263222224
2 1 1 4 0.0274777778
2 1 1 5 0.0398925927
2 1 1 6 0.0830259261
2 1 1 7 0.0778814818
2 1 1 8 0.0817888891
2 1 2 1 0.0000000000
2 1 2 2 0.0000000000
2 1 2 3 0.0000000000
2 1 2 4 0.0000000000
2 1 2 5 0.0177185185
2 1 2 6 0.0190481483
2 1 2 7 0.0197407408
2 1 2 8 0.0177333334
2 1 3 1 0.0000000000
2 1 3 2 0.0000000000
2 1 3 3 0.0000000000
2 1 3 4 0.0000000000
2 1 3 5 0.0000000000
2 1 3 6 0.0000000000
2 1 3 7 0.0094814815
2 1 3 8 0.0090629630
2 1 4 1 0.0000000000
2 1 4 2 0.0000000000
2 1 4 3 0.0000000000
2 1 4 4 0.0000000000
2 1 4 5 0.0000000000
2 1 4 6 0.0000000000
2 1 4 7 0.0000000000
2 1 4 8 0.0000000000
2 2 1 1 0.0000000000
2 2 1 2 0.0000000000
2 2 1 3 0.0000000000
2 2 1 4 0.0000000000
2 2 1 5 0.0560962964
2 2 1 6 1.0000000000
2 2 1 7 1.0000000000
2 2 1 8 1.0000000000
2 2 2 1 0.0000000000
2 2 2 2 0.0000000000
2 2 2 3 0.0000000000
2 2 2 4 0.0000000000
2 2 2 5 0.0764000002
2 2 2 6 0.9997000001
2 2 2 7 0.9996851852
2 2 2 8 0.9996185187
2 2 3 1 0.0000000000
2 2 3 2 0.0000000000
2 2 3 3 0.0000000000
2 2 3 4 0.0000000000
2 2 3 5 0.0331444444
2 2 3 6 0.8868037023
2 2 3 7 0.8899148158
2 2 3 8 0.8914740747
2 2 4 1 0.0000000000
2 2 4 2 0.0000000000
2 2 4 3 0.0000000000
2 2 4 4 0.0000000000
2 2 4 5 0.0465814815
2 2 4 6 0.8328962946
2 2 4 7 0.8318814814
2 2 4 8 0.8311148137
2 3 1 1 0.0000000000
2 3 1 2 0.0000000000
2 3 1 3 0.0000000000
2 3 1 4 0.0000000000
2 3 1 5 0.5608185176
2 3 1 6 1.0000000000
2 3 1 7 1.0000000000
2 3 1 8 1.0000000000
2 3 2 1 0.0000000000
2 3 2 2 0.0000000000
2 3 2 3 0.0000000000
2 3 2 4 0.0000000000
2 3 2 5 0.4098296306
2 3 2 6 1.0000000000
2 3 2 7 1.0000000000
2 3 2 8 1.0000000000
2 3 3 1 0.0000000000
2 3 3 2 0.0000000000
2 3 3 3 0.0000000000
2 3 3 4 0.0000000000
2 3 3 5 0.2731333335
2 3 3 6 0.8661370371
2 3 3 7 0.8658703701
2 3 3 8 0.8664555550
2 3 4 1 0.0000000000
2 3 4 2 0.0000000000
2 3 4 3 0.0000000000
2 3 4 4 0.0000000000
2 3 4 5 0.2476037034
2 3 4 6 0.7944740738
2 3 4 7 0.7934851869
2 3 4 8 0.7962185184
2 4 1 1 0.0000000000
2 4 1 2 0.0000000000
2 4 1 3 0.0000000000
2 4 1 4 0.0000000000
2 4 1 5 0.3122518512
2 4 1 6 0.4695925910
2 4 1 7 0.6864925911
2 4 1 8 0.6874074068
2 4 2 1 0.0000000000
2 4 2 2 0.0000000000
2 4 2 3 0.0000000000
2 4 2 4 0.0000000000
2 4 2 5 0.0000000000
2 4 2 6 0.0000000000
2 4 2 7 0.0000000000
2 4 2 8 0.0018851852
2 4 3 1 0.0000000000
2 4 3 2 0.0000000000
2 4 3 3 0.0000000000
2 4 3 4 0.0000000000
2 4 3 5 0.0000000000
2 4 3 6 0.0000000000
2 4 3 7 0.0000000000
2 4 3 8 0.0000000000
2 4 4 1 0.0000000000
2 4 4 2 0.0000000000
2 4 4 3 0.0000000000
2 4 4 4 0.0000000000
2 4 4 5 0.0000000000
2 4 4 6 0.0000000000
2 4 4 7 0.0000000000
2 4 4 8 0.0000000000
3 1 1 1 0.0000000000
3 1 1 2 0.0103111112
3 1 1 3 0.0291222222
3 1 1 4 0.0280666667
3 1 1 5 0.0388185186
3 1 1 6 0.0823222224
3 1 1 7 0.0834481483
3 1 1 8 0.0788555555
3 1 2 1 0.0000000000
3 1 2 2 0.0000000000
3 1 2 3 0.0000000000
3 1 2 4 0.0000000000
3 1 2 5 0.0218407408
3 1 2 6 0.0199629630
3 1 2 7 0.0197740740
3 1 2 8 0.0214703704
3 1 3 1 0.0000000000
3 1 3 2 0.0000000000
3 1 3 3 0.0000000000
3 1 3 4 0.0000000000
3 1 3 5 0.0000000000
3 1 3 6 0.0000000000
3 1 3 7 0.0109851852
3 1 3 8 0.0104592593
3 1 4 1 0.0000000000
3 1 4 2 0.0000000000
3 1 4 3 0.0000000000
3 1 4 4 0.0000000000
3 1 4 5 0.0000000000
3 1 4 6 0.0000000000
3 1 4 7 0.0000000000
3 1 4 8 0.0000000000
3 2 1 1 0.0000000000
3 2 1 2 0.0000000000
3 2 1 3 0.0000000000
3 2 1 4 0.0000000000
3 2 1 5 0.0000000000
3 2 1 6 0.2634962971
3 2 1 7 0.2631296299
3 2 1 8 0.2649925934
3 2 2 1 0.0000000000
3 2 2 2 0.0000000000
3 2 2 3 0.0000000000
3 2 2 4 0.0000000000
3 2 2 5 0.0000000000
3 2 2 6 0.1386185186
3 2 2 7 0.1390888889
3 2 2 8 0.1406481485
3 2 3 1 0.0000000000
3 2 3 2 0.0000000000
3 2 3 3 0.0000000000
3 2 3 4 0.0000000000
3 2 3 5 0.0000000000
3 2 3 6 0.2402407405
3 2 3 7 0.2373148154
3 2 3 8 0.2394629630
3 2 4 1 0.0000000000
3 2 4 2 0.0000000000
3 2 4 3 0.0000000000
3 2 4 4 0.0000000000
3 2 4 5 0.0000000000
3 2 4 6 0.3822740747
3 2 4 7 0.3814925919
3 2 4 8 0.3835703707
3 3 1 1 0.0000000000
3 3 1 2 0.0000000000
3 3 1 3 0.0000000000
3 3 1 4 0.0000000000
3 3 1 5 0.5550777771
3 3 1 6 1.0000000000
3 3 1 7 1.0000000000
3 3 1 8 1.0000000000
3 3 2 1 0.0000000000
3 3 2 2 0.0000000000
3 3 2 3 0.0000000000
3 3 2 4 0.0000000000
3 3 2 5 0.4125148148
3 3 2 6 1.0000000000
3 3 2 7 1.0000000000
3 3 2 8 1.0000000000
3 3 3 1 0.0000000000
3 3 3 2 0.0000000000
3 3 3 3 0.0000000000
3 3 3 4 0.0000000000
3 3 3 5 0.2716703711
3 3 3 6 0.8641259253
3 3 3 7 0.8627814813
3 3 3 8 0.8626037039
3 3 4 1 0.0000000000
3 3 4 2 0.0000000000
3 3 4 3 0.0000000000
3 3 4 4 0.0000000000
3 3 4 5 0.2579296295
3 3 4 6 0.8045444453
3 3 4 7 0.8068777778
3 3 4 8 0.8082592605
3 4 1 1 0.0000000000
3 4 1 2 0.0000000000
3 4 1 3 0.0000000000
3 4 1 4 0.0000000000
3 4 1 5 0.3216518514
3 4 1 6 0.4665814809
3 4 1 7 0.6883814820
3 4 1 8 0.6878222217
3 4 2 1 0.0000000000
3 4 2 2 0.0000000000
3 4 2 3 0.0000000000
3 4 2 4 0.0000000000
3 4 2 5 0.0000000000
3 4 2 6 0.0000000000
3 4 2 7 0.0000000000
3 4 2 8 0.0011814815
3 4 3 1 0.0000000000
3 4 3 2 0.0000000000
3 4 3 3 0.0000000000
3 4 3 4 0.0000000000
3 4 3 5 0.0000000000
3 4 3 6 0.0000000000
3 4 3 7 0.0000000000
3 4 3 8 0.0000000000
3 4 4 1 0.0000000000
3 4 4 2 0.0000000000
3 4 4 3 0.0000000000
3 4 4 4 0.0000000000
3 4 4 5 0.0000000000
3 4 4 6 0.0000000000
3 4 4 7 0.0000000000
3 4 4 8 0.0000000000
