# Supplementary material for: A social system to disperse the irrigation start date based on the spatial public goods game
Source: PLoS One. 2023 May 24;18(5):e0286127. doi: 10.1371/journal.pone.0286127 (PMC10208473; doi:10.1371/journal.pone.0286127)
Supplement: S1 Data — (ZIP) [file pone.0286127.s002.zip › Data/Fig11.txt]

1 1 1 1 0.00000000
1 1 1 2 0.68892144
1 1 1 3 0.99220651
1 1 1 4 1.00867703
1 1 1 5 1.11177233
1 1 1 6 1.41284408
1 1 1 7 1.43462732
1 1 1 8 1.44348330
1 1 2 1 0.00000000
1 1 2 2 0.00000000
1 1 2 3 0.00000000
1 1 2 4 0.66497309
1 1 2 5 0.97998687
1 1 2 6 0.96729181
1 1 2 7 0.94942692
1 1 2 8 0.96019434
1 1 3 1 0.00000000
1 1 3 2 0.00000000
1 1 3 3 0.00000000
1 1 3 4 0.00000000
1 1 3 5 0.59745548
1 1 3 6 0.60647531
1 1 3 7 0.98480472
1 1 3 8 0.99263349
1 1 4 1 0.00000000
1 1 4 2 0.00000000
1 1 4 3 0.00000000
1 1 4 4 0.00000000
1 1 4 5 0.00000000
1 1 4 6 0.00000000
1 1 4 7 0.00000000
1 1 4 8 0.00000000
1 2 1 1 0.00000000
1 2 1 2 0.00000000
1 2 1 3 0.00000000
1 2 1 4 0.00000000
1 2 1 5 3.29352340
1 2 1 6 4.31912156
1 2 1 7 4.31708092
1 2 1 8 4.32381921
1 2 2 1 0.00000000
1 2 2 2 0.00000000
1 2 2 3 0.08059972
1 2 2 4 0.08979387
1 2 2 5 4.30944897
1 2 2 6 4.32452208
1 2 2 7 4.32143591
1 2 2 8 4.31972626
1 2 3 1 0.00000000
1 2 3 2 0.00000000
1 2 3 3 0.05270461
1 2 3 4 0.05263440
1 2 3 5 4.31858704
1 2 3 6 4.31853567
1 2 3 7 4.31749969
1 2 3 8 4.32296344
1 2 4 1 0.00000000
1 2 4 2 0.00000000
1 2 4 3 0.00000000
1 2 4 4 0.00000000
1 2 4 5 4.32186417
1 2 4 6 4.32051176
1 2 4 7 4.31900125
1 2 4 8 4.32203345
1 3 1 1 0.00000000
1 3 1 2 0.00000000
1 3 1 3 0.00000000
1 3 1 4 0.00000000
1 3 1 5 3.30636561
1 3 1 6 4.31770114
1 3 1 7 4.32232840
1 3 1 8 4.31693805
1 3 2 1 0.00000000
1 3 2 2 0.00000000
1 3 2 3 0.05174731
1 3 2 4 0.08760195
1 3 2 5 4.28171970
1 3 2 6 4.31498562
1 3 2 7 4.31992498
1 3 2 8 4.31901847
1 3 3 1 0.00000000
1 3 3 2 0.00000000
1 3 3 3 0.08749619
1 3 3 4 0.04396975
1 3 3 5 4.31486074
1 3 3 6 4.32114509
1 3 3 7 4.32136231
1 3 3 8 4.32005990
1 3 4 1 0.00000000
1 3 4 2 0.00000000
1 3 4 3 0.00000000
1 3 4 4 0.00000000
1 3 4 5 4.31830227
1 3 4 6 4.31939959
1 3 4 7 4.31760088
1 3 4 8 4.32015130
1 4 1 1 0.00000000
1 4 1 2 0.00000000
1 4 1 3 0.00000000
1 4 1 4 2.82782632
1 4 1 5 4.20177278
1 4 1 6 4.29510203
1 4 1 7 4.32053398
1 4 1 8 4.32183011
1 4 2 1 0.00000000
1 4 2 2 0.00000000
1 4 2 3 0.00000000
1 4 2 4 0.00000000
1 4 2 5 0.00000000
1 4 2 6 0.00000000
1 4 2 7 0.00000000
1 4 2 8 0.00000000
1 4 3 1 0.00000000
1 4 3 2 0.00000000
1 4 3 3 0.00000000
1 4 3 4 0.00000000
1 4 3 5 0.00000000
1 4 3 6 0.00000000
1 4 3 7 0.00000000
1 4 3 8 0.00000000
1 4 4 1 0.00000000
1 4 4 2 0.00000000
1 4 4 3 0.00000000
1 4 4 4 0.00000000
1 4 4 5 0.00000000
1 4 4 6 0.00000000
1 4 4 7 0.00000000
1 4 4 8 0.00000000
2 1 1 1 0.00000000
2 1 1 2 0.38686833
2 1 1 3 0.71415106
2 1 1 4 0.73042112
2 1 1 5 0.87918465
2 1 1 6 1.26963918
2 1 1 7 1.23122387
2 1 1 8 1.26318175
2 1 2 1 0.00000000
2 1 2 2 0.00000000
2 1 2 3 0.00000000
2 1 2 4 0.00000000
2 1 2 5 0.58960856
2 1 2 6 0.60830940
2 1 2 7 0.62430853
2 1 2 8 0.58121246
2 1 3 1 0.00000000
2 1 3 2 0.00000000
2 1 3 3 0.00000000
2 1 3 4 0.00000000
2 1 3 5 0.00000000
2 1 3 6 0.00000000
2 1 3 7 0.42349120
2 1 3 8 0.42239691
2 1 4 1 0.00000000
2 1 4 2 0.00000000
2 1 4 3 0.00000000
2 1 4 4 0.00000000
2 1 4 5 0.00000000
2 1 4 6 0.00000000
2 1 4 7 0.00000000
2 1 4 8 0.00000000
2 2 1 1 0.00000000
2 2 1 2 0.00000000
2 2 1 3 0.00000000
2 2 1 4 0.00000000
2 2 1 5 1.05048233
2 2 1 6 4.32089580
2 2 1 7 4.31930726
2 2 1 8 4.32415509
2 2 2 1 0.00000000
2 2 2 2 0.00000000
2 2 2 3 0.00000000
2 2 2 4 0.00000000
2 2 2 5 1.22910231
2 2 2 6 4.31658785
2 2 2 7 4.32174064
2 2 2 8 4.31977976
2 2 3 1 0.00000000
2 2 3 2 0.00000000
2 2 3 3 0.00000000
2 2 3 4 0.00000000
2 2 3 5 0.80813768
2 2 3 6 4.09760053
2 2 3 7 4.11084159
2 2 3 8 4.11647820
2 2 4 1 0.00000000
2 2 4 2 0.00000000
2 2 4 3 0.00000000
2 2 4 4 0.00000000
2 2 4 5 0.95702938
2 2 4 6 4.00135006
2 2 4 7 3.99990617
2 2 4 8 3.99560310
2 3 1 1 0.00000000
2 3 1 2 0.00000000
2 3 1 3 0.00000000
2 3 1 4 0.00000000
2 3 1 5 3.32654593
2 3 1 6 4.31939700
2 3 1 7 4.32213544
2 3 1 8 4.32069577
2 3 2 1 0.00000000
2 3 2 2 0.00000000
2 3 2 3 0.00000000
2 3 2 4 0.00000000
2 3 2 5 2.85936062
2 3 2 6 4.32396598
2 3 2 7 4.32054163
2 3 2 8 4.32057350
2 3 3 1 0.00000000
2 3 3 2 0.00000000
2 3 3 3 0.00000000
2 3 3 4 0.00000000
2 3 3 5 2.34016099
2 3 3 6 4.09032103
2 3 3 7 4.08772566
2 3 3 8 4.08744996
2 3 4 1 0.00000000
2 3 4 2 0.00000000
2 3 4 3 0.00000000
2 3 4 4 0.00000000
2 3 4 5 2.21730473
2 3 4 6 3.95252041
2 3 4 7 3.95010591
2 3 4 8 3.95975768
2 4 1 1 0.00000000
2 4 1 2 0.00000000
2 4 1 3 0.00000000
2 4 1 4 0.00000000
2 4 1 5 2.49830996
2 4 1 6 3.05998388
2 4 1 7 3.68200044
2 4 1 8 3.68885354
2 4 2 1 0.00000000
2 4 2 2 0.00000000
2 4 2 3 0.00000000
2 4 2 4 0.00000000
2 4 2 5 0.00000000
2 4 2 6 0.00000000
2 4 2 7 0.00000000
2 4 2 8 0.19259461
2 4 3 1 0.00000000
2 4 3 2 0.00000000
2 4 3 3 0.00000000
2 4 3 4 0.00000000
2 4 3 5 0.00000000
2 4 3 6 0.00000000
2 4 3 7 0.00000000
2 4 3 8 0.00000000
2 4 4 1 0.00000000
2 4 4 2 0.00000000
2 4 4 3 0.00000000
2 4 4 4 0.00000000
2 4 4 5 0.00000000
2 4 4 6 0.00000000
2 4 4 7 0.00000000
2 4 4 8 0.00000000
3 1 1 1 0.00000000
3 1 1 2 0.12915704
3 1 1 3 0.21235055
3 1 1 4 0.20856688
3 1 1 5 0.24014700
3 1 1 6 0.34206925
3 1 1 7 0.34462050
3 1 1 8 0.33432691
3 1 2 1 0.00000000
3 1 2 2 0.00000000
3 1 2 3 0.00000000
3 1 2 4 0.00000000
3 1 2 5 0.18510292
3 1 2 6 0.17729480
3 1 2 7 0.17584736
3 1 2 8 0.18359603
3 1 3 1 0.00000000
3 1 3 2 0.00000000
3 1 3 3 0.00000000
3 1 3 4 0.00000000
3 1 3 5 0.00000000
3 1 3 6 0.00000000
3 1 3 7 0.12945780
3 1 3 8 0.12625679
3 1 4 1 0.00000000
3 1 4 2 0.00000000
3 1 4 3 0.00000000
3 1 4 4 0.00000000
3 1 4 5 0.00000000
3 1 4 6 0.00000000
3 1 4 7 0.00000000
3 1 4 8 0.00000000
3 2 1 1 0.00000000
3 2 1 2 0.00000000
3 2 1 3 0.00000000
3 2 1 4 0.00000000
3 2 1 5 0.00000000
3 2 1 6 0.57214762
3 2 1 7 0.57053304
3 2 1 8 0.57399937
3 2 2 1 0.00000000
3 2 2 2 0.00000000
3 2 2 3 0.00000000
3 2 2 4 0.00000000
3 2 2 5 0.00000000
3 2 2 6 0.40045390
3 2 2 7 0.40113339
3 2 2 8 0.40210943
3 2 3 1 0.00000000
3 2 3 2 0.00000000
3 2 3 3 0.00000000
3 2 3 4 0.00000000
3 2 3 5 0.00000000
3 2 3 6 0.50862652
3 2 3 7 0.50501258
3 2 3 8 0.50721547
3 2 4 1 0.00000000
3 2 4 2 0.00000000
3 2 4 3 0.00000000
3 2 4 4 0.00000000
3 2 4 5 0.00000000
3 2 4 6 0.67859987
3 2 4 7 0.67985963
3 2 4 8 0.68066808
3 3 1 1 0.00000000
3 3 1 2 0.00000000
3 3 1 3 0.00000000
3 3 1 4 0.00000000
3 3 1 5 1.58063213
3 3 1 6 2.23171742
3 3 1 7 2.23273348
3 3 1 8 2.23294733
3 3 2 1 0.00000000
3 3 2 2 0.00000000
3 3 2 3 0.00000000
3 3 2 4 0.00000000
3 3 2 5 1.28419688
3 3 2 6 2.22933624
3 3 2 7 2.23261327
3 3 2 8 2.23023904
3 3 3 1 0.00000000
3 3 3 2 0.00000000
3 3 3 3 0.00000000
3 3 3 4 0.00000000
3 3 3 5 0.96428616
3 3 3 6 2.07757293
3 3 3 7 2.07207458
3 3 3 8 2.07121228
3 3 4 1 0.00000000
3 3 4 2 0.00000000
3 3 4 3 0.00000000
3 3 4 4 0.00000000
3 3 4 5 0.88571246
3 3 4 6 1.99802755
3 3 4 7 2.00240012
3 3 4 8 2.00491224
3 4 1 1 0.00000000
3 4 1 2 0.00000000
3 4 1 3 0.00000000
3 4 1 4 0.00000000
3 4 1 5 1.11452215
3 4 1 6 1.38106897
3 4 1 7 1.79349460
3 4 1 8 1.79396302
3 4 2 1 0.00000000
3 4 2 2 0.00000000
3 4 2 3 0.00000000
3 4 2 4 0.00000000
3 4 2 5 0.00000000
3 4 2 6 0.00000000
3 4 2 7 0.00000000
3 4 2 8 0.06176429
3 4 3 1 0.00000000
3 4 3 2 0.00000000
3 4 3 3 0.00000000
3 4 3 4 0.00000000
3 4 3 5 0.00000000
3 4 3 6 0.00000000
3 4 3 7 0.00000000
3 4 3 8 0.00000000
3 4 4 1 0.00000000
3 4 4 2 0.00000000
3 4 4 3 0.00000000
3 4 4 4 0.00000000
3 4 4 5 0.00000000
3 4 4 6 0.00000000
3 4 4 7 0.00000000
3 4 4 8 0.00000000
