# Supplementary material for: A social system to disperse the irrigation start date based on the spatial public goods game
Source: PLoS One. 2023 May 24;18(5):e0286127. doi: 10.1371/journal.pone.0286127 (PMC10208473; doi:10.1371/journal.pone.0286127)
Supplement: S1 Data — (ZIP) [file pone.0286127.s002.zip › Data/Fig8.txt]

1 1 0.50000   5000.00000 0.000000000
1 1 0.50000  10000.00000 0.000000000
1 1 0.50000  15000.00000 0.000000000
1 1 0.50000  20000.00000 0.000000000
1 1 0.50000  25000.00000 0.000000000
1 1 0.50000  30000.00000 0.000000000
1 1 0.50000  35000.00000 0.000000000
1 1 0.50000  40000.00000 0.000000000
1 1 0.50000  45000.00000 0.000000000
1 1 0.50000  50000.00000 0.000000000
1 1 0.50000  55000.00000 0.000000000
1 1 0.50000  60000.00000 0.000000000
1 1 0.50000  65000.00000 0.000000000
1 1 0.50000  70000.00000 0.000000000
1 1 0.50000  75000.00000 0.000000000
1 1 0.50000  80000.00000 0.000000000
1 1 0.50000  85000.00000 0.000000000
1 1 0.50000  90000.00000 0.000000000
1 1 0.50000  95000.00000 0.000000000
1 1 0.50000 100000.00000 0.000000000
1 1 1.00000   5000.00000 0.000000000
1 1 1.00000  10000.00000 0.000000000
1 1 1.00000  15000.00000 0.000000000
1 1 1.00000  20000.00000 0.000000000
1 1 1.00000  25000.00000 0.000000000
1 1 1.00000  30000.00000 0.000000000
1 1 1.00000  35000.00000 0.000000000
1 1 1.00000  40000.00000 0.000000000
1 1 1.00000  45000.00000 0.000000000
1 1 1.00000  50000.00000 0.000000000
1 1 1.00000  55000.00000 0.000000000
1 1 1.00000  60000.00000 0.000000000
1 1 1.00000  65000.00000 0.000000000
1 1 1.00000  70000.00000 0.000000000
1 1 1.00000  75000.00000 0.000000000
1 1 1.00000  80000.00000 0.000000000
1 1 1.00000  85000.00000 0.000000000
1 1 1.00000  90000.00000 0.000000000
1 1 1.00000  95000.00000 0.000000000
1 1 1.00000 100000.00000 0.000000000
1 1 1.50000   5000.00000 0.008933333
1 1 1.50000  10000.00000 0.009344445
1 1 1.50000  15000.00000 0.008244444
1 1 1.50000  20000.00000 0.009111111
1 1 1.50000  25000.00000 0.010677778
1 1 1.50000  30000.00000 0.008322222
1 1 1.50000  35000.00000 0.011077778
1 1 1.50000  40000.00000 0.007933333
1 1 1.50000  45000.00000 0.010488889
1 1 1.50000  50000.00000 0.010511111
1 1 1.50000  55000.00000 0.009266667
1 1 1.50000  60000.00000 0.009444445
1 1 1.50000  65000.00000 0.009611111
1 1 1.50000  70000.00000 0.010466667
1 1 1.50000  75000.00000 0.009611111
1 1 1.50000  80000.00000 0.009588889
1 1 1.50000  85000.00000 0.009122222
1 1 1.50000  90000.00000 0.009744445
1 1 1.50000  95000.00000 0.009377778
1 1 1.50000 100000.00000 0.010144445
1 1 2.00000   5000.00000 0.024933334
1 1 2.00000  10000.00000 0.027577778
1 1 2.00000  15000.00000 0.027422222
1 1 2.00000  20000.00000 0.024711111
1 1 2.00000  25000.00000 0.028044445
1 1 2.00000  30000.00000 0.026177778
1 1 2.00000  35000.00000 0.023088889
1 1 2.00000  40000.00000 0.028733333
1 1 2.00000  45000.00000 0.026311111
1 1 2.00000  50000.00000 0.025000000
1 1 2.00000  55000.00000 0.028611111
1 1 2.00000  60000.00000 0.023333333
1 1 2.00000  65000.00000 0.025611111
1 1 2.00000  70000.00000 0.025500000
1 1 2.00000  75000.00000 0.027633333
1 1 2.00000  80000.00000 0.025266667
1 1 2.00000  85000.00000 0.023522222
1 1 2.00000  90000.00000 0.025188889
1 1 2.00000  95000.00000 0.023633333
1 1 2.00000 100000.00000 0.027900000
1 1 2.50000   5000.00000 0.031255556
1 1 2.50000  10000.00000 0.036100000
1 1 2.50000  15000.00000 0.035555556
1 1 2.50000  20000.00000 0.033955556
1 1 2.50000  25000.00000 0.037000000
1 1 2.50000  30000.00000 0.033700000
1 1 2.50000  35000.00000 0.031100000
1 1 2.50000  40000.00000 0.034811111
1 1 2.50000  45000.00000 0.036100000
1 1 2.50000  50000.00000 0.032011111
1 1 2.50000  55000.00000 0.036011111
1 1 2.50000  60000.00000 0.031000000
1 1 2.50000  65000.00000 0.036055556
1 1 2.50000  70000.00000 0.034344445
1 1 2.50000  75000.00000 0.034433333
1 1 2.50000  80000.00000 0.034000000
1 1 2.50000  85000.00000 0.033055556
1 1 2.50000  90000.00000 0.030300000
1 1 2.50000  95000.00000 0.034155555
1 1 2.50000 100000.00000 0.032766667
1 1 3.00000   5000.00000 0.048188889
1 1 3.00000  10000.00000 0.053100000
1 1 3.00000  15000.00000 0.049744445
1 1 3.00000  20000.00000 0.047111111
1 1 3.00000  25000.00000 0.051311111
1 1 3.00000  30000.00000 0.049955556
1 1 3.00000  35000.00000 0.050188889
1 1 3.00000  40000.00000 0.051544444
1 1 3.00000  45000.00000 0.048544445
1 1 3.00000  50000.00000 0.050500000
1 1 3.00000  55000.00000 0.049988889
1 1 3.00000  60000.00000 0.049822222
1 1 3.00000  65000.00000 0.052355556
1 1 3.00000  70000.00000 0.045255556
1 1 3.00000  75000.00000 0.050077778
1 1 3.00000  80000.00000 0.047722222
1 1 3.00000  85000.00000 0.050033333
1 1 3.00000  90000.00000 0.049944445
1 1 3.00000  95000.00000 0.046288889
1 1 3.00000 100000.00000 0.049777778
1 1 3.50000   5000.00000 0.046066667
1 1 3.50000  10000.00000 0.047977778
1 1 3.50000  15000.00000 0.050455556
1 1 3.50000  20000.00000 0.048844445
1 1 3.50000  25000.00000 0.046733334
1 1 3.50000  30000.00000 0.048744445
1 1 3.50000  35000.00000 0.049455556
1 1 3.50000  40000.00000 0.049188889
1 1 3.50000  45000.00000 0.050233333
1 1 3.50000  50000.00000 0.051288889
1 1 3.50000  55000.00000 0.053344445
1 1 3.50000  60000.00000 0.051700000
1 1 3.50000  65000.00000 0.055144445
1 1 3.50000  70000.00000 0.050022222
1 1 3.50000  75000.00000 0.047800000
1 1 3.50000  80000.00000 0.052355556
1 1 3.50000  85000.00000 0.047966667
1 1 3.50000  90000.00000 0.053200000
1 1 3.50000  95000.00000 0.051833334
1 1 3.50000 100000.00000 0.050322222
1 1 4.00000   5000.00000 0.049466667
1 1 4.00000  10000.00000 0.050911111
1 1 4.00000  15000.00000 0.051066667
1 1 4.00000  20000.00000 0.049455556
1 1 4.00000  25000.00000 0.051655556
1 1 4.00000  30000.00000 0.052700000
1 1 4.00000  35000.00000 0.049255556
1 1 4.00000  40000.00000 0.051188889
1 1 4.00000  45000.00000 0.048944444
1 1 4.00000  50000.00000 0.048844445
1 1 4.00000  55000.00000 0.047466667
1 1 4.00000  60000.00000 0.051688889
1 1 4.00000  65000.00000 0.052577778
1 1 4.00000  70000.00000 0.051166667
1 1 4.00000  75000.00000 0.048300000
1 1 4.00000  80000.00000 0.051355556
1 1 4.00000  85000.00000 0.049455556
1 1 4.00000  90000.00000 0.051511111
1 1 4.00000  95000.00000 0.053811111
1 1 4.00000 100000.00000 0.049388889
1 1 4.50000   5000.00000 0.049988889
1 1 4.50000  10000.00000 0.048088889
1 1 4.50000  15000.00000 0.049722222
1 1 4.50000  20000.00000 0.052433334
1 1 4.50000  25000.00000 0.050833334
1 1 4.50000  30000.00000 0.050333333
1 1 4.50000  35000.00000 0.048366667
1 1 4.50000  40000.00000 0.047111111
1 1 4.50000  45000.00000 0.051111111
1 1 4.50000  50000.00000 0.049377778
1 1 4.50000  55000.00000 0.046744445
1 1 4.50000  60000.00000 0.048488889
1 1 4.50000  65000.00000 0.048944444
1 1 4.50000  70000.00000 0.053122222
1 1 4.50000  75000.00000 0.051855556
1 1 4.50000  80000.00000 0.047166667
1 1 4.50000  85000.00000 0.050577778
1 1 4.50000  90000.00000 0.046488889
1 1 4.50000  95000.00000 0.046177778
1 1 4.50000 100000.00000 0.047811111
1 1 5.00000   5000.00000 0.068233333
1 1 5.00000  10000.00000 0.062544444
1 1 5.00000  15000.00000 0.058444445
1 1 5.00000  20000.00000 0.067688889
1 1 5.00000  25000.00000 0.067511111
1 1 5.00000  30000.00000 0.061266667
1 1 5.00000  35000.00000 0.060533333
1 1 5.00000  40000.00000 0.065522222
1 1 5.00000  45000.00000 0.066455555
1 1 5.00000  50000.00000 0.061133334
1 1 5.00000  55000.00000 0.063288889
1 1 5.00000  60000.00000 0.067688889
1 1 5.00000  65000.00000 0.062166667
1 1 5.00000  70000.00000 0.066133333
1 1 5.00000  75000.00000 0.065211111
1 1 5.00000  80000.00000 0.068877778
1 1 5.00000  85000.00000 0.065233333
1 1 5.00000  90000.00000 0.067422222
1 1 5.00000  95000.00000 0.068755556
1 1 5.00000 100000.00000 0.066233333
1 1 5.50000   5000.00000 0.101500000
1 1 5.50000  10000.00000 0.104700000
1 1 5.50000  15000.00000 0.101688889
1 1 5.50000  20000.00000 0.100755556
1 1 5.50000  25000.00000 0.100000000
1 1 5.50000  30000.00000 0.095411111
1 1 5.50000  35000.00000 0.103788889
1 1 5.50000  40000.00000 0.107566667
1 1 5.50000  45000.00000 0.108277778
1 1 5.50000  50000.00000 0.106100001
1 1 5.50000  55000.00000 0.103844445
1 1 5.50000  60000.00000 0.100611111
1 1 5.50000  65000.00000 0.097877778
1 1 5.50000  70000.00000 0.100622223
1 1 5.50000  75000.00000 0.113011112
1 1 5.50000  80000.00000 0.108611112
1 1 5.50000  85000.00000 0.103566667
1 1 5.50000  90000.00000 0.106766667
1 1 5.50000  95000.00000 0.108466667
1 1 5.50000 100000.00000 0.100911111
1 1 6.00000   5000.00000 0.099466667
1 1 6.00000  10000.00000 0.100688889
1 1 6.00000  15000.00000 0.097866667
1 1 6.00000  20000.00000 0.100655556
1 1 6.00000  25000.00000 0.105411112
1 1 6.00000  30000.00000 0.105466667
1 1 6.00000  35000.00000 0.106488889
1 1 6.00000  40000.00000 0.106455555
1 1 6.00000  45000.00000 0.104800000
1 1 6.00000  50000.00000 0.105255556
1 1 6.00000  55000.00000 0.098322222
1 1 6.00000  60000.00000 0.102822223
1 1 6.00000  65000.00000 0.105655556
1 1 6.00000  70000.00000 0.103066667
1 1 6.00000  75000.00000 0.100344445
1 1 6.00000  80000.00000 0.104533333
1 1 6.00000  85000.00000 0.100600000
1 1 6.00000  90000.00000 0.103455556
1 1 6.00000  95000.00000 0.100966667
1 1 6.00000 100000.00000 0.111811111
1 1 6.50000   5000.00000 0.106088889
1 1 6.50000  10000.00000 0.102255556
1 1 6.50000  15000.00000 0.097977778
1 1 6.50000  20000.00000 0.105455556
1 1 6.50000  25000.00000 0.100000000
1 1 6.50000  30000.00000 0.100422222
1 1 6.50000  35000.00000 0.106400000
1 1 6.50000  40000.00000 0.099100000
1 1 6.50000  45000.00000 0.109144444
1 1 6.50000  50000.00000 0.103633334
1 1 6.50000  55000.00000 0.103422223
1 1 6.50000  60000.00000 0.101600001
1 1 6.50000  65000.00000 0.106422223
1 1 6.50000  70000.00000 0.097633333
1 1 6.50000  75000.00000 0.103977777
1 1 6.50000  80000.00000 0.107777778
1 1 6.50000  85000.00000 0.099477778
1 1 6.50000  90000.00000 0.107622223
1 1 6.50000  95000.00000 0.100588889
1 1 6.50000 100000.00000 0.099144445
1 1 7.00000   5000.00000 0.106466667
1 1 7.00000  10000.00000 0.108855555
1 1 7.00000  15000.00000 0.103788889
1 1 7.00000  20000.00000 0.103555556
1 1 7.00000  25000.00000 0.096300000
1 1 7.00000  30000.00000 0.102944445
1 1 7.00000  35000.00000 0.106288889
1 1 7.00000  40000.00000 0.104211111
1 1 7.00000  45000.00000 0.102300000
1 1 7.00000  50000.00000 0.103100001
1 1 7.00000  55000.00000 0.101911111
1 1 7.00000  60000.00000 0.103166666
1 1 7.00000  65000.00000 0.108188889
1 1 7.00000  70000.00000 0.105855556
1 1 7.00000  75000.00000 0.105844445
1 1 7.00000  80000.00000 0.106411111
1 1 7.00000  85000.00000 0.103277778
1 1 7.00000  90000.00000 0.102955555
1 1 7.00000  95000.00000 0.106555556
1 1 7.00000 100000.00000 0.106877778
1 1 7.50000   5000.00000 0.107366666
1 1 7.50000  10000.00000 0.103277778
1 1 7.50000  15000.00000 0.107355556
1 1 7.50000  20000.00000 0.104111111
1 1 7.50000  25000.00000 0.103144445
1 1 7.50000  30000.00000 0.109300000
1 1 7.50000  35000.00000 0.108288889
1 1 7.50000  40000.00000 0.106255556
1 1 7.50000  45000.00000 0.103488889
1 1 7.50000  50000.00000 0.099144445
1 1 7.50000  55000.00000 0.102977778
1 1 7.50000  60000.00000 0.103600000
1 1 7.50000  65000.00000 0.098422223
1 1 7.50000  70000.00000 0.105033334
1 1 7.50000  75000.00000 0.102422223
1 1 7.50000  80000.00000 0.103900000
1 1 7.50000  85000.00000 0.104511111
1 1 7.50000  90000.00000 0.100244445
1 1 7.50000  95000.00000 0.102177778
1 1 7.50000 100000.00000 0.105833334
1 1 8.00000   5000.00000 0.102111111
1 1 8.00000  10000.00000 0.098244445
1 1 8.00000  15000.00000 0.100733334
1 1 8.00000  20000.00000 0.102911112
1 1 8.00000  25000.00000 0.101333333
1 1 8.00000  30000.00000 0.098866667
1 1 8.00000  35000.00000 0.100022223
1 1 8.00000  40000.00000 0.097555556
1 1 8.00000  45000.00000 0.100377778
1 1 8.00000  50000.00000 0.100977778
1 1 8.00000  55000.00000 0.099388889
1 1 8.00000  60000.00000 0.100255556
1 1 8.00000  65000.00000 0.102877778
1 1 8.00000  70000.00000 0.110788889
1 1 8.00000  75000.00000 0.099966667
1 1 8.00000  80000.00000 0.102144445
1 1 8.00000  85000.00000 0.107077778
1 1 8.00000  90000.00000 0.101900000
1 1 8.00000  95000.00000 0.097822223
1 1 8.00000 100000.00000 0.107700000
1 2 0.50000   5000.00000 0.000000000
1 2 0.50000  10000.00000 0.000000000
1 2 0.50000  15000.00000 0.000000000
1 2 0.50000  20000.00000 0.000000000
1 2 0.50000  25000.00000 0.000000000
1 2 0.50000  30000.00000 0.000000000
1 2 0.50000  35000.00000 0.000000000
1 2 0.50000  40000.00000 0.000000000
1 2 0.50000  45000.00000 0.000000000
1 2 0.50000  50000.00000 0.000000000
1 2 0.50000  55000.00000 0.000000000
1 2 0.50000  60000.00000 0.000000000
1 2 0.50000  65000.00000 0.000000000
1 2 0.50000  70000.00000 0.000000000
1 2 0.50000  75000.00000 0.000000000
1 2 0.50000  80000.00000 0.000000000
1 2 0.50000  85000.00000 0.000000000
1 2 0.50000  90000.00000 0.000000000
1 2 0.50000  95000.00000 0.000000000
1 2 0.50000 100000.00000 0.000000000
1 2 1.00000   5000.00000 0.000000000
1 2 1.00000  10000.00000 0.000000000
1 2 1.00000  15000.00000 0.000000000
1 2 1.00000  20000.00000 0.000000000
1 2 1.00000  25000.00000 0.000000000
1 2 1.00000  30000.00000 0.000000000
1 2 1.00000  35000.00000 0.000000000
1 2 1.00000  40000.00000 0.000000000
1 2 1.00000  45000.00000 0.000000000
1 2 1.00000  50000.00000 0.000000000
1 2 1.00000  55000.00000 0.000000000
1 2 1.00000  60000.00000 0.000000000
1 2 1.00000  65000.00000 0.000000000
1 2 1.00000  70000.00000 0.000000000
1 2 1.00000  75000.00000 0.000000000
1 2 1.00000  80000.00000 0.000000000
1 2 1.00000  85000.00000 0.000000000
1 2 1.00000  90000.00000 0.000000000
1 2 1.00000  95000.00000 0.000000000
1 2 1.00000 100000.00000 0.000000000
1 2 1.50000   5000.00000 0.000000000
1 2 1.50000  10000.00000 0.000000000
1 2 1.50000  15000.00000 0.000000000
1 2 1.50000  20000.00000 0.000000000
1 2 1.50000  25000.00000 0.000000000
1 2 1.50000  30000.00000 0.000000000
1 2 1.50000  35000.00000 0.000000000
1 2 1.50000  40000.00000 0.000000000
1 2 1.50000  45000.00000 0.000000000
1 2 1.50000  50000.00000 0.000000000
1 2 1.50000  55000.00000 0.000000000
1 2 1.50000  60000.00000 0.000000000
1 2 1.50000  65000.00000 0.000000000
1 2 1.50000  70000.00000 0.000000000
1 2 1.50000  75000.00000 0.000000000
1 2 1.50000  80000.00000 0.000000000
1 2 1.50000  85000.00000 0.000000000
1 2 1.50000  90000.00000 0.000000000
1 2 1.50000  95000.00000 0.000000000
1 2 1.50000 100000.00000 0.000000000
1 2 2.00000   5000.00000 0.000000000
1 2 2.00000  10000.00000 0.000000000
1 2 2.00000  15000.00000 0.000000000
1 2 2.00000  20000.00000 0.000000000
1 2 2.00000  25000.00000 0.000000000
1 2 2.00000  30000.00000 0.000000000
1 2 2.00000  35000.00000 0.000000000
1 2 2.00000  40000.00000 0.000000000
1 2 2.00000  45000.00000 0.000000000
1 2 2.00000  50000.00000 0.000000000
1 2 2.00000  55000.00000 0.000000000
1 2 2.00000  60000.00000 0.000000000
1 2 2.00000  65000.00000 0.000000000
1 2 2.00000  70000.00000 0.000000000
1 2 2.00000  75000.00000 0.000000000
1 2 2.00000  80000.00000 0.000000000
1 2 2.00000  85000.00000 0.000000000
1 2 2.00000  90000.00000 0.000000000
1 2 2.00000  95000.00000 0.000000000
1 2 2.00000 100000.00000 0.000000000
1 2 2.50000   5000.00000 0.000000000
1 2 2.50000  10000.00000 0.000000000
1 2 2.50000  15000.00000 0.000000000
1 2 2.50000  20000.00000 0.000000000
1 2 2.50000  25000.00000 0.000000000
1 2 2.50000  30000.00000 0.000000000
1 2 2.50000  35000.00000 0.000000000
1 2 2.50000  40000.00000 0.000000000
1 2 2.50000  45000.00000 0.000000000
1 2 2.50000  50000.00000 0.000000000
1 2 2.50000  55000.00000 0.000000000
1 2 2.50000  60000.00000 0.000000000
1 2 2.50000  65000.00000 0.000000000
1 2 2.50000  70000.00000 0.000000000
1 2 2.50000  75000.00000 0.000000000
1 2 2.50000  80000.00000 0.000000000
1 2 2.50000  85000.00000 0.000000000
1 2 2.50000  90000.00000 0.000000000
1 2 2.50000  95000.00000 0.000000000
1 2 2.50000 100000.00000 0.000000000
1 2 3.00000   5000.00000 0.000000000
1 2 3.00000  10000.00000 0.000000000
1 2 3.00000  15000.00000 0.000000000
1 2 3.00000  20000.00000 0.000000000
1 2 3.00000  25000.00000 0.000000000
1 2 3.00000  30000.00000 0.000000000
1 2 3.00000  35000.00000 0.000000000
1 2 3.00000  40000.00000 0.000000000
1 2 3.00000  45000.00000 0.000000000
1 2 3.00000  50000.00000 0.000000000
1 2 3.00000  55000.00000 0.000000000
1 2 3.00000  60000.00000 0.000000000
1 2 3.00000  65000.00000 0.000000000
1 2 3.00000  70000.00000 0.000000000
1 2 3.00000  75000.00000 0.000000000
1 2 3.00000  80000.00000 0.000000000
1 2 3.00000  85000.00000 0.000000000
1 2 3.00000  90000.00000 0.000000000
1 2 3.00000  95000.00000 0.000000000
1 2 3.00000 100000.00000 0.000000000
1 2 3.50000   5000.00000 0.000000000
1 2 3.50000  10000.00000 0.000000000
1 2 3.50000  15000.00000 0.000000000
1 2 3.50000  20000.00000 0.000000000
1 2 3.50000  25000.00000 0.000000000
1 2 3.50000  30000.00000 0.000000000
1 2 3.50000  35000.00000 0.000000000
1 2 3.50000  40000.00000 0.000000000
1 2 3.50000  45000.00000 0.000000000
1 2 3.50000  50000.00000 0.000000000
1 2 3.50000  55000.00000 0.000000000
1 2 3.50000  60000.00000 0.000000000
1 2 3.50000  65000.00000 0.000000000
1 2 3.50000  70000.00000 0.000000000
1 2 3.50000  75000.00000 0.000000000
1 2 3.50000  80000.00000 0.000000000
1 2 3.50000  85000.00000 0.000000000
1 2 3.50000  90000.00000 0.000000000
1 2 3.50000  95000.00000 0.000000000
1 2 3.50000 100000.00000 0.000000000
1 2 4.00000   5000.00000 0.000000000
1 2 4.00000  10000.00000 0.000000000
1 2 4.00000  15000.00000 0.000000000
1 2 4.00000  20000.00000 0.000000000
1 2 4.00000  25000.00000 0.000000000
1 2 4.00000  30000.00000 0.000000000
1 2 4.00000  35000.00000 0.000000000
1 2 4.00000  40000.00000 0.000000000
1 2 4.00000  45000.00000 0.000000000
1 2 4.00000  50000.00000 0.000000000
1 2 4.00000  55000.00000 0.000000000
1 2 4.00000  60000.00000 0.000000000
1 2 4.00000  65000.00000 0.000000000
1 2 4.00000  70000.00000 0.000000000
1 2 4.00000  75000.00000 0.000000000
1 2 4.00000  80000.00000 0.000000000
1 2 4.00000  85000.00000 0.000000000
1 2 4.00000  90000.00000 0.000000000
1 2 4.00000  95000.00000 0.000000000
1 2 4.00000 100000.00000 0.000000000
1 2 4.50000   5000.00000 0.000000000
1 2 4.50000  10000.00000 0.000000000
1 2 4.50000  15000.00000 0.000000000
1 2 4.50000  20000.00000 0.000000000
1 2 4.50000  25000.00000 0.000000000
1 2 4.50000  30000.00000 0.000000000
1 2 4.50000  35000.00000 0.000000000
1 2 4.50000  40000.00000 0.000000000
1 2 4.50000  45000.00000 0.000000000
1 2 4.50000  50000.00000 0.000000000
1 2 4.50000  55000.00000 0.000000000
1 2 4.50000  60000.00000 0.000000000
1 2 4.50000  65000.00000 0.000000000
1 2 4.50000  70000.00000 0.000000000
1 2 4.50000  75000.00000 0.000000000
1 2 4.50000  80000.00000 0.000000000
1 2 4.50000  85000.00000 0.000000000
1 2 4.50000  90000.00000 0.000000000
1 2 4.50000  95000.00000 0.000000000
1 2 4.50000 100000.00000 0.000000000
1 2 5.00000   5000.00000 0.560133332
1 2 5.00000  10000.00000 0.560177778
1 2 5.00000  15000.00000 0.561255557
1 2 5.00000  20000.00000 0.554100002
1 2 5.00000  25000.00000 0.554966668
1 2 5.00000  30000.00000 0.557733333
1 2 5.00000  35000.00000 0.553977780
1 2 5.00000  40000.00000 0.560722220
1 2 5.00000  45000.00000 0.557144446
1 2 5.00000  50000.00000 0.549233333
1 2 5.00000  55000.00000 0.560033334
1 2 5.00000  60000.00000 0.557044445
1 2 5.00000  65000.00000 0.569477776
1 2 5.00000  70000.00000 0.564200000
1 2 5.00000  75000.00000 0.549266668
1 2 5.00000  80000.00000 0.554455555
1 2 5.00000  85000.00000 0.554888890
1 2 5.00000  90000.00000 0.548177776
1 2 5.00000  95000.00000 0.551866668
1 2 5.00000 100000.00000 0.552277780
1 2 5.50000   5000.00000 1.000000000
1 2 5.50000  10000.00000 1.000000000
1 2 5.50000  15000.00000 1.000000000
1 2 5.50000  20000.00000 1.000000000
1 2 5.50000  25000.00000 1.000000000
1 2 5.50000  30000.00000 1.000000000
1 2 5.50000  35000.00000 1.000000000
1 2 5.50000  40000.00000 1.000000000
1 2 5.50000  45000.00000 1.000000000
1 2 5.50000  50000.00000 1.000000000
1 2 5.50000  55000.00000 1.000000000
1 2 5.50000  60000.00000 1.000000000
1 2 5.50000  65000.00000 1.000000000
1 2 5.50000  70000.00000 1.000000000
1 2 5.50000  75000.00000 1.000000000
1 2 5.50000  80000.00000 1.000000000
1 2 5.50000  85000.00000 1.000000000
1 2 5.50000  90000.00000 1.000000000
1 2 5.50000  95000.00000 1.000000000
1 2 5.50000 100000.00000 1.000000000
1 2 6.00000   5000.00000 1.000000000
1 2 6.00000  10000.00000 1.000000000
1 2 6.00000  15000.00000 1.000000000
1 2 6.00000  20000.00000 1.000000000
1 2 6.00000  25000.00000 1.000000000
1 2 6.00000  30000.00000 1.000000000
1 2 6.00000  35000.00000 1.000000000
1 2 6.00000  40000.00000 1.000000000
1 2 6.00000  45000.00000 1.000000000
1 2 6.00000  50000.00000 1.000000000
1 2 6.00000  55000.00000 1.000000000
1 2 6.00000  60000.00000 1.000000000
1 2 6.00000  65000.00000 1.000000000
1 2 6.00000  70000.00000 1.000000000
1 2 6.00000  75000.00000 1.000000000
1 2 6.00000  80000.00000 1.000000000
1 2 6.00000  85000.00000 1.000000000
1 2 6.00000  90000.00000 1.000000000
1 2 6.00000  95000.00000 1.000000000
1 2 6.00000 100000.00000 1.000000000
1 2 6.50000   5000.00000 1.000000000
1 2 6.50000  10000.00000 1.000000000
1 2 6.50000  15000.00000 1.000000000
1 2 6.50000  20000.00000 1.000000000
1 2 6.50000  25000.00000 1.000000000
1 2 6.50000  30000.00000 1.000000000
1 2 6.50000  35000.00000 1.000000000
1 2 6.50000  40000.00000 1.000000000
1 2 6.50000  45000.00000 1.000000000
1 2 6.50000  50000.00000 1.000000000
1 2 6.50000  55000.00000 1.000000000
1 2 6.50000  60000.00000 1.000000000
1 2 6.50000  65000.00000 1.000000000
1 2 6.50000  70000.00000 1.000000000
1 2 6.50000  75000.00000 1.000000000
1 2 6.50000  80000.00000 1.000000000
1 2 6.50000  85000.00000 1.000000000
1 2 6.50000  90000.00000 1.000000000
1 2 6.50000  95000.00000 1.000000000
1 2 6.50000 100000.00000 1.000000000
1 2 7.00000   5000.00000 1.000000000
1 2 7.00000  10000.00000 1.000000000
1 2 7.00000  15000.00000 1.000000000
1 2 7.00000  20000.00000 1.000000000
1 2 7.00000  25000.00000 1.000000000
1 2 7.00000  30000.00000 1.000000000
1 2 7.00000  35000.00000 1.000000000
1 2 7.00000  40000.00000 1.000000000
1 2 7.00000  45000.00000 1.000000000
1 2 7.00000  50000.00000 1.000000000
1 2 7.00000  55000.00000 1.000000000
1 2 7.00000  60000.00000 1.000000000
1 2 7.00000  65000.00000 1.000000000
1 2 7.00000  70000.00000 1.000000000
1 2 7.00000  75000.00000 1.000000000
1 2 7.00000  80000.00000 1.000000000
1 2 7.00000  85000.00000 1.000000000
1 2 7.00000  90000.00000 1.000000000
1 2 7.00000  95000.00000 1.000000000
1 2 7.00000 100000.00000 1.000000000
1 2 7.50000   5000.00000 1.000000000
1 2 7.50000  10000.00000 1.000000000
1 2 7.50000  15000.00000 1.000000000
1 2 7.50000  20000.00000 1.000000000
1 2 7.50000  25000.00000 1.000000000
1 2 7.50000  30000.00000 1.000000000
1 2 7.50000  35000.00000 1.000000000
1 2 7.50000  40000.00000 1.000000000
1 2 7.50000  45000.00000 1.000000000
1 2 7.50000  50000.00000 1.000000000
1 2 7.50000  55000.00000 1.000000000
1 2 7.50000  60000.00000 1.000000000
1 2 7.50000  65000.00000 1.000000000
1 2 7.50000  70000.00000 1.000000000
1 2 7.50000  75000.00000 1.000000000
1 2 7.50000  80000.00000 1.000000000
1 2 7.50000  85000.00000 1.000000000
1 2 7.50000  90000.00000 1.000000000
1 2 7.50000  95000.00000 1.000000000
1 2 7.50000 100000.00000 1.000000000
1 2 8.00000   5000.00000 1.000000000
1 2 8.00000  10000.00000 1.000000000
1 2 8.00000  15000.00000 1.000000000
1 2 8.00000  20000.00000 1.000000000
1 2 8.00000  25000.00000 1.000000000
1 2 8.00000  30000.00000 1.000000000
1 2 8.00000  35000.00000 1.000000000
1 2 8.00000  40000.00000 1.000000000
1 2 8.00000  45000.00000 1.000000000
1 2 8.00000  50000.00000 1.000000000
1 2 8.00000  55000.00000 1.000000000
1 2 8.00000  60000.00000 1.000000000
1 2 8.00000  65000.00000 1.000000000
1 2 8.00000  70000.00000 1.000000000
1 2 8.00000  75000.00000 1.000000000
1 2 8.00000  80000.00000 1.000000000
1 2 8.00000  85000.00000 1.000000000
1 2 8.00000  90000.00000 1.000000000
1 2 8.00000  95000.00000 1.000000000
1 2 8.00000 100000.00000 1.000000000
1 3 0.50000   5000.00000 0.000000000
1 3 0.50000  10000.00000 0.000000000
1 3 0.50000  15000.00000 0.000000000
1 3 0.50000  20000.00000 0.000000000
1 3 0.50000  25000.00000 0.000000000
1 3 0.50000  30000.00000 0.000000000
1 3 0.50000  35000.00000 0.000000000
1 3 0.50000  40000.00000 0.000000000
1 3 0.50000  45000.00000 0.000000000
1 3 0.50000  50000.00000 0.000000000
1 3 0.50000  55000.00000 0.000000000
1 3 0.50000  60000.00000 0.000000000
1 3 0.50000  65000.00000 0.000000000
1 3 0.50000  70000.00000 0.000000000
1 3 0.50000  75000.00000 0.000000000
1 3 0.50000  80000.00000 0.000000000
1 3 0.50000  85000.00000 0.000000000
1 3 0.50000  90000.00000 0.000000000
1 3 0.50000  95000.00000 0.000000000
1 3 0.50000 100000.00000 0.000000000
1 3 1.00000   5000.00000 0.000000000
1 3 1.00000  10000.00000 0.000000000
1 3 1.00000  15000.00000 0.000000000
1 3 1.00000  20000.00000 0.000000000
1 3 1.00000  25000.00000 0.000000000
1 3 1.00000  30000.00000 0.000000000
1 3 1.00000  35000.00000 0.000000000
1 3 1.00000  40000.00000 0.000000000
1 3 1.00000  45000.00000 0.000000000
1 3 1.00000  50000.00000 0.000000000
1 3 1.00000  55000.00000 0.000000000
1 3 1.00000  60000.00000 0.000000000
1 3 1.00000  65000.00000 0.000000000
1 3 1.00000  70000.00000 0.000000000
1 3 1.00000  75000.00000 0.000000000
1 3 1.00000  80000.00000 0.000000000
1 3 1.00000  85000.00000 0.000000000
1 3 1.00000  90000.00000 0.000000000
1 3 1.00000  95000.00000 0.000000000
1 3 1.00000 100000.00000 0.000000000
1 3 1.50000   5000.00000 0.000000000
1 3 1.50000  10000.00000 0.000000000
1 3 1.50000  15000.00000 0.000000000
1 3 1.50000  20000.00000 0.000000000
1 3 1.50000  25000.00000 0.000000000
1 3 1.50000  30000.00000 0.000000000
1 3 1.50000  35000.00000 0.000000000
1 3 1.50000  40000.00000 0.000000000
1 3 1.50000  45000.00000 0.000000000
1 3 1.50000  50000.00000 0.000000000
1 3 1.50000  55000.00000 0.000000000
1 3 1.50000  60000.00000 0.000000000
1 3 1.50000  65000.00000 0.000000000
1 3 1.50000  70000.00000 0.000000000
1 3 1.50000  75000.00000 0.000000000
1 3 1.50000  80000.00000 0.000000000
1 3 1.50000  85000.00000 0.000000000
1 3 1.50000  90000.00000 0.000000000
1 3 1.50000  95000.00000 0.000000000
1 3 1.50000 100000.00000 0.000000000
1 3 2.00000   5000.00000 0.000000000
1 3 2.00000  10000.00000 0.000000000
1 3 2.00000  15000.00000 0.000000000
1 3 2.00000  20000.00000 0.000000000
1 3 2.00000  25000.00000 0.000000000
1 3 2.00000  30000.00000 0.000000000
1 3 2.00000  35000.00000 0.000000000
1 3 2.00000  40000.00000 0.000000000
1 3 2.00000  45000.00000 0.000000000
1 3 2.00000  50000.00000 0.000000000
1 3 2.00000  55000.00000 0.000000000
1 3 2.00000  60000.00000 0.000000000
1 3 2.00000  65000.00000 0.000000000
1 3 2.00000  70000.00000 0.000000000
1 3 2.00000  75000.00000 0.000000000
1 3 2.00000  80000.00000 0.000000000
1 3 2.00000  85000.00000 0.000000000
1 3 2.00000  90000.00000 0.000000000
1 3 2.00000  95000.00000 0.000000000
1 3 2.00000 100000.00000 0.000000000
1 3 2.50000   5000.00000 0.000000000
1 3 2.50000  10000.00000 0.000000000
1 3 2.50000  15000.00000 0.000000000
1 3 2.50000  20000.00000 0.000000000
1 3 2.50000  25000.00000 0.000000000
1 3 2.50000  30000.00000 0.000000000
1 3 2.50000  35000.00000 0.000000000
1 3 2.50000  40000.00000 0.000000000
1 3 2.50000  45000.00000 0.000000000
1 3 2.50000  50000.00000 0.000000000
1 3 2.50000  55000.00000 0.000000000
1 3 2.50000  60000.00000 0.000000000
1 3 2.50000  65000.00000 0.000000000
1 3 2.50000  70000.00000 0.000000000
1 3 2.50000  75000.00000 0.000000000
1 3 2.50000  80000.00000 0.000000000
1 3 2.50000  85000.00000 0.000000000
1 3 2.50000  90000.00000 0.000000000
1 3 2.50000  95000.00000 0.000000000
1 3 2.50000 100000.00000 0.000000000
1 3 3.00000   5000.00000 0.000000000
1 3 3.00000  10000.00000 0.000000000
1 3 3.00000  15000.00000 0.000000000
1 3 3.00000  20000.00000 0.000000000
1 3 3.00000  25000.00000 0.000000000
1 3 3.00000  30000.00000 0.000000000
1 3 3.00000  35000.00000 0.000000000
1 3 3.00000  40000.00000 0.000000000
1 3 3.00000  45000.00000 0.000000000
1 3 3.00000  50000.00000 0.000000000
1 3 3.00000  55000.00000 0.000000000
1 3 3.00000  60000.00000 0.000000000
1 3 3.00000  65000.00000 0.000000000
1 3 3.00000  70000.00000 0.000000000
1 3 3.00000  75000.00000 0.000000000
1 3 3.00000  80000.00000 0.000000000
1 3 3.00000  85000.00000 0.000000000
1 3 3.00000  90000.00000 0.000000000
1 3 3.00000  95000.00000 0.000000000
1 3 3.00000 100000.00000 0.000000000
1 3 3.50000   5000.00000 0.000000000
1 3 3.50000  10000.00000 0.000000000
1 3 3.50000  15000.00000 0.000000000
1 3 3.50000  20000.00000 0.000000000
1 3 3.50000  25000.00000 0.000000000
1 3 3.50000  30000.00000 0.000000000
1 3 3.50000  35000.00000 0.000000000
1 3 3.50000  40000.00000 0.000000000
1 3 3.50000  45000.00000 0.000000000
1 3 3.50000  50000.00000 0.000000000
1 3 3.50000  55000.00000 0.000000000
1 3 3.50000  60000.00000 0.000000000
1 3 3.50000  65000.00000 0.000000000
1 3 3.50000  70000.00000 0.000000000
1 3 3.50000  75000.00000 0.000000000
1 3 3.50000  80000.00000 0.000000000
1 3 3.50000  85000.00000 0.000000000
1 3 3.50000  90000.00000 0.000000000
1 3 3.50000  95000.00000 0.000000000
1 3 3.50000 100000.00000 0.000000000
1 3 4.00000   5000.00000 0.000000000
1 3 4.00000  10000.00000 0.000000000
1 3 4.00000  15000.00000 0.000000000
1 3 4.00000  20000.00000 0.000000000
1 3 4.00000  25000.00000 0.000000000
1 3 4.00000  30000.00000 0.000000000
1 3 4.00000  35000.00000 0.000000000
1 3 4.00000  40000.00000 0.000000000
1 3 4.00000  45000.00000 0.000000000
1 3 4.00000  50000.00000 0.000000000
1 3 4.00000  55000.00000 0.000000000
1 3 4.00000  60000.00000 0.000000000
1 3 4.00000  65000.00000 0.000000000
1 3 4.00000  70000.00000 0.000000000
1 3 4.00000  75000.00000 0.000000000
1 3 4.00000  80000.00000 0.000000000
1 3 4.00000  85000.00000 0.000000000
1 3 4.00000  90000.00000 0.000000000
1 3 4.00000  95000.00000 0.000000000
1 3 4.00000 100000.00000 0.000000000
1 3 4.50000   5000.00000 0.000000000
1 3 4.50000  10000.00000 0.000000000
1 3 4.50000  15000.00000 0.000000000
1 3 4.50000  20000.00000 0.000000000
1 3 4.50000  25000.00000 0.000000000
1 3 4.50000  30000.00000 0.000000000
1 3 4.50000  35000.00000 0.000000000
1 3 4.50000  40000.00000 0.000000000
1 3 4.50000  45000.00000 0.000000000
1 3 4.50000  50000.00000 0.000000000
1 3 4.50000  55000.00000 0.000000000
1 3 4.50000  60000.00000 0.000000000
1 3 4.50000  65000.00000 0.000000000
1 3 4.50000  70000.00000 0.000000000
1 3 4.50000  75000.00000 0.000000000
1 3 4.50000  80000.00000 0.000000000
1 3 4.50000  85000.00000 0.000000000
1 3 4.50000  90000.00000 0.000000000
1 3 4.50000  95000.00000 0.000000000
1 3 4.50000 100000.00000 0.000000000
1 3 5.00000   5000.00000 0.558933334
1 3 5.00000  10000.00000 0.559733335
1 3 5.00000  15000.00000 0.551377778
1 3 5.00000  20000.00000 0.561077779
1 3 5.00000  25000.00000 0.556900002
1 3 5.00000  30000.00000 0.567400001
1 3 5.00000  35000.00000 0.559955554
1 3 5.00000  40000.00000 0.557955556
1 3 5.00000  45000.00000 0.556877777
1 3 5.00000  50000.00000 0.542977775
1 3 5.00000  55000.00000 0.563111111
1 3 5.00000  60000.00000 0.562311114
1 3 5.00000  65000.00000 0.550388887
1 3 5.00000  70000.00000 0.555944445
1 3 5.00000  75000.00000 0.557722220
1 3 5.00000  80000.00000 0.559388889
1 3 5.00000  85000.00000 0.559866668
1 3 5.00000  90000.00000 0.552366667
1 3 5.00000  95000.00000 0.554055557
1 3 5.00000 100000.00000 0.564300001
1 3 5.50000   5000.00000 1.000000000
1 3 5.50000  10000.00000 1.000000000
1 3 5.50000  15000.00000 1.000000000
1 3 5.50000  20000.00000 1.000000000
1 3 5.50000  25000.00000 1.000000000
1 3 5.50000  30000.00000 1.000000000
1 3 5.50000  35000.00000 1.000000000
1 3 5.50000  40000.00000 1.000000000
1 3 5.50000  45000.00000 1.000000000
1 3 5.50000  50000.00000 1.000000000
1 3 5.50000  55000.00000 1.000000000
1 3 5.50000  60000.00000 1.000000000
1 3 5.50000  65000.00000 1.000000000
1 3 5.50000  70000.00000 1.000000000
1 3 5.50000  75000.00000 1.000000000
1 3 5.50000  80000.00000 1.000000000
1 3 5.50000  85000.00000 1.000000000
1 3 5.50000  90000.00000 1.000000000
1 3 5.50000  95000.00000 1.000000000
1 3 5.50000 100000.00000 1.000000000
1 3 6.00000   5000.00000 1.000000000
1 3 6.00000  10000.00000 1.000000000
1 3 6.00000  15000.00000 1.000000000
1 3 6.00000  20000.00000 1.000000000
1 3 6.00000  25000.00000 1.000000000
1 3 6.00000  30000.00000 1.000000000
1 3 6.00000  35000.00000 1.000000000
1 3 6.00000  40000.00000 1.000000000
1 3 6.00000  45000.00000 1.000000000
1 3 6.00000  50000.00000 1.000000000
1 3 6.00000  55000.00000 1.000000000
1 3 6.00000  60000.00000 1.000000000
1 3 6.00000  65000.00000 1.000000000
1 3 6.00000  70000.00000 1.000000000
1 3 6.00000  75000.00000 1.000000000
1 3 6.00000  80000.00000 1.000000000
1 3 6.00000  85000.00000 1.000000000
1 3 6.00000  90000.00000 1.000000000
1 3 6.00000  95000.00000 1.000000000
1 3 6.00000 100000.00000 1.000000000
1 3 6.50000   5000.00000 1.000000000
1 3 6.50000  10000.00000 1.000000000
1 3 6.50000  15000.00000 1.000000000
1 3 6.50000  20000.00000 1.000000000
1 3 6.50000  25000.00000 1.000000000
1 3 6.50000  30000.00000 1.000000000
1 3 6.50000  35000.00000 1.000000000
1 3 6.50000  40000.00000 1.000000000
1 3 6.50000  45000.00000 1.000000000
1 3 6.50000  50000.00000 1.000000000
1 3 6.50000  55000.00000 1.000000000
1 3 6.50000  60000.00000 1.000000000
1 3 6.50000  65000.00000 1.000000000
1 3 6.50000  70000.00000 1.000000000
1 3 6.50000  75000.00000 1.000000000
1 3 6.50000  80000.00000 1.000000000
1 3 6.50000  85000.00000 1.000000000
1 3 6.50000  90000.00000 1.000000000
1 3 6.50000  95000.00000 1.000000000
1 3 6.50000 100000.00000 1.000000000
1 3 7.00000   5000.00000 1.000000000
1 3 7.00000  10000.00000 1.000000000
1 3 7.00000  15000.00000 1.000000000
1 3 7.00000  20000.00000 1.000000000
1 3 7.00000  25000.00000 1.000000000
1 3 7.00000  30000.00000 1.000000000
1 3 7.00000  35000.00000 1.000000000
1 3 7.00000  40000.00000 1.000000000
1 3 7.00000  45000.00000 1.000000000
1 3 7.00000  50000.00000 1.000000000
1 3 7.00000  55000.00000 1.000000000
1 3 7.00000  60000.00000 1.000000000
1 3 7.00000  65000.00000 1.000000000
1 3 7.00000  70000.00000 1.000000000
1 3 7.00000  75000.00000 1.000000000
1 3 7.00000  80000.00000 1.000000000
1 3 7.00000  85000.00000 1.000000000
1 3 7.00000  90000.00000 1.000000000
1 3 7.00000  95000.00000 1.000000000
1 3 7.00000 100000.00000 1.000000000
1 3 7.50000   5000.00000 1.000000000
1 3 7.50000  10000.00000 1.000000000
1 3 7.50000  15000.00000 1.000000000
1 3 7.50000  20000.00000 1.000000000
1 3 7.50000  25000.00000 1.000000000
1 3 7.50000  30000.00000 1.000000000
1 3 7.50000  35000.00000 1.000000000
1 3 7.50000  40000.00000 1.000000000
1 3 7.50000  45000.00000 1.000000000
1 3 7.50000  50000.00000 1.000000000
1 3 7.50000  55000.00000 1.000000000
1 3 7.50000  60000.00000 1.000000000
1 3 7.50000  65000.00000 1.000000000
1 3 7.50000  70000.00000 1.000000000
1 3 7.50000  75000.00000 1.000000000
1 3 7.50000  80000.00000 1.000000000
1 3 7.50000  85000.00000 1.000000000
1 3 7.50000  90000.00000 1.000000000
1 3 7.50000  95000.00000 1.000000000
1 3 7.50000 100000.00000 1.000000000
1 3 8.00000   5000.00000 1.000000000
1 3 8.00000  10000.00000 1.000000000
1 3 8.00000  15000.00000 1.000000000
1 3 8.00000  20000.00000 1.000000000
1 3 8.00000  25000.00000 1.000000000
1 3 8.00000  30000.00000 1.000000000
1 3 8.00000  35000.00000 1.000000000
1 3 8.00000  40000.00000 1.000000000
1 3 8.00000  45000.00000 1.000000000
1 3 8.00000  50000.00000 1.000000000
1 3 8.00000  55000.00000 1.000000000
1 3 8.00000  60000.00000 1.000000000
1 3 8.00000  65000.00000 1.000000000
1 3 8.00000  70000.00000 1.000000000
1 3 8.00000  75000.00000 1.000000000
1 3 8.00000  80000.00000 1.000000000
1 3 8.00000  85000.00000 1.000000000
1 3 8.00000  90000.00000 1.000000000
1 3 8.00000  95000.00000 1.000000000
1 3 8.00000 100000.00000 1.000000000
1 4 0.50000   5000.00000 0.000000000
1 4 0.50000  10000.00000 0.000000000
1 4 0.50000  15000.00000 0.000000000
1 4 0.50000  20000.00000 0.000000000
1 4 0.50000  25000.00000 0.000000000
1 4 0.50000  30000.00000 0.000000000
1 4 0.50000  35000.00000 0.000000000
1 4 0.50000  40000.00000 0.000000000
1 4 0.50000  45000.00000 0.000000000
1 4 0.50000  50000.00000 0.000000000
1 4 0.50000  55000.00000 0.000000000
1 4 0.50000  60000.00000 0.000000000
1 4 0.50000  65000.00000 0.000000000
1 4 0.50000  70000.00000 0.000000000
1 4 0.50000  75000.00000 0.000000000
1 4 0.50000  80000.00000 0.000000000
1 4 0.50000  85000.00000 0.000000000
1 4 0.50000  90000.00000 0.000000000
1 4 0.50000  95000.00000 0.000000000
1 4 0.50000 100000.00000 0.000000000
1 4 1.00000   5000.00000 0.000000000
1 4 1.00000  10000.00000 0.000000000
1 4 1.00000  15000.00000 0.000000000
1 4 1.00000  20000.00000 0.000000000
1 4 1.00000  25000.00000 0.000000000
1 4 1.00000  30000.00000 0.000000000
1 4 1.00000  35000.00000 0.000000000
1 4 1.00000  40000.00000 0.000000000
1 4 1.00000  45000.00000 0.000000000
1 4 1.00000  50000.00000 0.000000000
1 4 1.00000  55000.00000 0.000000000
1 4 1.00000  60000.00000 0.000000000
1 4 1.00000  65000.00000 0.000000000
1 4 1.00000  70000.00000 0.000000000
1 4 1.00000  75000.00000 0.000000000
1 4 1.00000  80000.00000 0.000000000
1 4 1.00000  85000.00000 0.000000000
1 4 1.00000  90000.00000 0.000000000
1 4 1.00000  95000.00000 0.000000000
1 4 1.00000 100000.00000 0.000000000
1 4 1.50000   5000.00000 0.000000000
1 4 1.50000  10000.00000 0.000000000
1 4 1.50000  15000.00000 0.000000000
1 4 1.50000  20000.00000 0.000000000
1 4 1.50000  25000.00000 0.000000000
1 4 1.50000  30000.00000 0.000000000
1 4 1.50000  35000.00000 0.000000000
1 4 1.50000  40000.00000 0.000000000
1 4 1.50000  45000.00000 0.000000000
1 4 1.50000  50000.00000 0.000000000
1 4 1.50000  55000.00000 0.000000000
1 4 1.50000  60000.00000 0.000000000
1 4 1.50000  65000.00000 0.000000000
1 4 1.50000  70000.00000 0.000000000
1 4 1.50000  75000.00000 0.000000000
1 4 1.50000  80000.00000 0.000000000
1 4 1.50000  85000.00000 0.000000000
1 4 1.50000  90000.00000 0.000000000
1 4 1.50000  95000.00000 0.000000000
1 4 1.50000 100000.00000 0.000000000
1 4 2.00000   5000.00000 0.000000000
1 4 2.00000  10000.00000 0.000000000
1 4 2.00000  15000.00000 0.000000000
1 4 2.00000  20000.00000 0.000000000
1 4 2.00000  25000.00000 0.000000000
1 4 2.00000  30000.00000 0.000000000
1 4 2.00000  35000.00000 0.000000000
1 4 2.00000  40000.00000 0.000000000
1 4 2.00000  45000.00000 0.000000000
1 4 2.00000  50000.00000 0.000000000
1 4 2.00000  55000.00000 0.000000000
1 4 2.00000  60000.00000 0.000000000
1 4 2.00000  65000.00000 0.000000000
1 4 2.00000  70000.00000 0.000000000
1 4 2.00000  75000.00000 0.000000000
1 4 2.00000  80000.00000 0.000000000
1 4 2.00000  85000.00000 0.000000000
1 4 2.00000  90000.00000 0.000000000
1 4 2.00000  95000.00000 0.000000000
1 4 2.00000 100000.00000 0.000000000
1 4 2.50000   5000.00000 0.000000000
1 4 2.50000  10000.00000 0.000000000
1 4 2.50000  15000.00000 0.000000000
1 4 2.50000  20000.00000 0.000000000
1 4 2.50000  25000.00000 0.000000000
1 4 2.50000  30000.00000 0.000000000
1 4 2.50000  35000.00000 0.000000000
1 4 2.50000  40000.00000 0.000000000
1 4 2.50000  45000.00000 0.000000000
1 4 2.50000  50000.00000 0.000000000
1 4 2.50000  55000.00000 0.000000000
1 4 2.50000  60000.00000 0.000000000
1 4 2.50000  65000.00000 0.000000000
1 4 2.50000  70000.00000 0.000000000
1 4 2.50000  75000.00000 0.000000000
1 4 2.50000  80000.00000 0.000000000
1 4 2.50000  85000.00000 0.000000000
1 4 2.50000  90000.00000 0.000000000
1 4 2.50000  95000.00000 0.000000000
1 4 2.50000 100000.00000 0.000000000
1 4 3.00000   5000.00000 0.000000000
1 4 3.00000  10000.00000 0.000000000
1 4 3.00000  15000.00000 0.000000000
1 4 3.00000  20000.00000 0.000000000
1 4 3.00000  25000.00000 0.000000000
1 4 3.00000  30000.00000 0.000000000
1 4 3.00000  35000.00000 0.000000000
1 4 3.00000  40000.00000 0.000000000
1 4 3.00000  45000.00000 0.000000000
1 4 3.00000  50000.00000 0.000000000
1 4 3.00000  55000.00000 0.000000000
1 4 3.00000  60000.00000 0.000000000
1 4 3.00000  65000.00000 0.000000000
1 4 3.00000  70000.00000 0.000000000
1 4 3.00000  75000.00000 0.000000000
1 4 3.00000  80000.00000 0.000000000
1 4 3.00000  85000.00000 0.000000000
1 4 3.00000  90000.00000 0.000000000
1 4 3.00000  95000.00000 0.000000000
1 4 3.00000 100000.00000 0.000000000
1 4 3.50000   5000.00000 0.000000000
1 4 3.50000  10000.00000 0.000000000
1 4 3.50000  15000.00000 0.000000000
1 4 3.50000  20000.00000 0.000000000
1 4 3.50000  25000.00000 0.000000000
1 4 3.50000  30000.00000 0.000000000
1 4 3.50000  35000.00000 0.000000000
1 4 3.50000  40000.00000 0.000000000
1 4 3.50000  45000.00000 0.000000000
1 4 3.50000  50000.00000 0.000000000
1 4 3.50000  55000.00000 0.000000000
1 4 3.50000  60000.00000 0.000000000
1 4 3.50000  65000.00000 0.000000000
1 4 3.50000  70000.00000 0.000000000
1 4 3.50000  75000.00000 0.000000000
1 4 3.50000  80000.00000 0.000000000
1 4 3.50000  85000.00000 0.000000000
1 4 3.50000  90000.00000 0.000000000
1 4 3.50000  95000.00000 0.000000000
1 4 3.50000 100000.00000 0.000000000
1 4 4.00000   5000.00000 0.411033336
1 4 4.00000  10000.00000 0.425588889
1 4 4.00000  15000.00000 0.436688890
1 4 4.00000  20000.00000 0.399688889
1 4 4.00000  25000.00000 0.391177777
1 4 4.00000  30000.00000 0.399988889
1 4 4.00000  35000.00000 0.397088888
1 4 4.00000  40000.00000 0.429455555
1 4 4.00000  45000.00000 0.381866665
1 4 4.00000  50000.00000 0.429822222
1 4 4.00000  55000.00000 0.436166667
1 4 4.00000  60000.00000 0.405266666
1 4 4.00000  65000.00000 0.428444445
1 4 4.00000  70000.00000 0.413877777
1 4 4.00000  75000.00000 0.430044444
1 4 4.00000  80000.00000 0.410100001
1 4 4.00000  85000.00000 0.381133335
1 4 4.00000  90000.00000 0.411366668
1 4 4.00000  95000.00000 0.442211112
1 4 4.00000 100000.00000 0.439366665
1 4 4.50000   5000.00000 0.830088888
1 4 4.50000  10000.00000 0.823511111
1 4 4.50000  15000.00000 0.833544446
1 4 4.50000  20000.00000 0.832766666
1 4 4.50000  25000.00000 0.833811114
1 4 4.50000  30000.00000 0.831477779
1 4 4.50000  35000.00000 0.830744442
1 4 4.50000  40000.00000 0.831666667
1 4 4.50000  45000.00000 0.834533339
1 4 4.50000  50000.00000 0.826288889
1 4 4.50000  55000.00000 0.826300001
1 4 4.50000  60000.00000 0.831788890
1 4 4.50000  65000.00000 0.830633334
1 4 4.50000  70000.00000 0.830655553
1 4 4.50000  75000.00000 0.831800000
1 4 4.50000  80000.00000 0.829466666
1 4 4.50000  85000.00000 0.827011110
1 4 4.50000  90000.00000 0.829599995
1 4 4.50000  95000.00000 0.826100001
1 4 4.50000 100000.00000 0.826911111
1 4 5.00000   5000.00000 0.936055555
1 4 5.00000  10000.00000 0.933833339
1 4 5.00000  15000.00000 0.936011111
1 4 5.00000  20000.00000 0.934499998
1 4 5.00000  25000.00000 0.936222223
1 4 5.00000  30000.00000 0.932255560
1 4 5.00000  35000.00000 0.934622219
1 4 5.00000  40000.00000 0.934511111
1 4 5.00000  45000.00000 0.930877777
1 4 5.00000  50000.00000 0.936622224
1 4 5.00000  55000.00000 0.934433333
1 4 5.00000  60000.00000 0.932688888
1 4 5.00000  65000.00000 0.933300001
1 4 5.00000  70000.00000 0.931899998
1 4 5.00000  75000.00000 0.932255556
1 4 5.00000  80000.00000 0.933588887
1 4 5.00000  85000.00000 0.932277778
1 4 5.00000  90000.00000 0.934966667
1 4 5.00000  95000.00000 0.933144443
1 4 5.00000 100000.00000 0.933722224
1 4 5.50000   5000.00000 0.983966668
1 4 5.50000  10000.00000 0.982011108
1 4 5.50000  15000.00000 0.982177776
1 4 5.50000  20000.00000 0.982755551
1 4 5.50000  25000.00000 0.981800002
1 4 5.50000  30000.00000 0.982688890
1 4 5.50000  35000.00000 0.982244442
1 4 5.50000  40000.00000 0.982655557
1 4 5.50000  45000.00000 0.982277777
1 4 5.50000  50000.00000 0.981933331
1 4 5.50000  55000.00000 0.983911109
1 4 5.50000  60000.00000 0.983233333
1 4 5.50000  65000.00000 0.983788891
1 4 5.50000  70000.00000 0.983777776
1 4 5.50000  75000.00000 0.983377777
1 4 5.50000  80000.00000 0.982888889
1 4 5.50000  85000.00000 0.982622222
1 4 5.50000  90000.00000 0.983911107
1 4 5.50000  95000.00000 0.982699996
1 4 5.50000 100000.00000 0.983655558
1 4 6.00000   5000.00000 0.982411110
1 4 6.00000  10000.00000 0.983511108
1 4 6.00000  15000.00000 0.983433332
1 4 6.00000  20000.00000 0.983944441
1 4 6.00000  25000.00000 0.983477777
1 4 6.00000  30000.00000 0.983333332
1 4 6.00000  35000.00000 0.984122222
1 4 6.00000  40000.00000 0.982311108
1 4 6.00000  45000.00000 0.984199998
1 4 6.00000  50000.00000 0.983755556
1 4 6.00000  55000.00000 0.983399998
1 4 6.00000  60000.00000 0.984188887
1 4 6.00000  65000.00000 0.982055557
1 4 6.00000  70000.00000 0.982522220
1 4 6.00000  75000.00000 0.983022224
1 4 6.00000  80000.00000 0.981544443
1 4 6.00000  85000.00000 0.982244442
1 4 6.00000  90000.00000 0.982511110
1 4 6.00000  95000.00000 0.982477776
1 4 6.00000 100000.00000 0.983533334
1 4 6.50000   5000.00000 0.999900000
1 4 6.50000  10000.00000 0.999888889
1 4 6.50000  15000.00000 0.999811110
1 4 6.50000  20000.00000 0.999877778
1 4 6.50000  25000.00000 0.999800000
1 4 6.50000  30000.00000 0.999933333
1 4 6.50000  35000.00000 0.999833333
1 4 6.50000  40000.00000 0.999944444
1 4 6.50000  45000.00000 0.999877778
1 4 6.50000  50000.00000 0.999966667
1 4 6.50000  55000.00000 0.999900000
1 4 6.50000  60000.00000 0.999855555
1 4 6.50000  65000.00000 0.999888889
1 4 6.50000  70000.00000 0.999811111
1 4 6.50000  75000.00000 0.999844444
1 4 6.50000  80000.00000 0.999811111
1 4 6.50000  85000.00000 0.999866666
1 4 6.50000  90000.00000 0.999900000
1 4 6.50000  95000.00000 0.999788889
1 4 6.50000 100000.00000 0.999788889
1 4 7.00000   5000.00000 0.999844444
1 4 7.00000  10000.00000 0.999822223
1 4 7.00000  15000.00000 0.999888889
1 4 7.00000  20000.00000 0.999844445
1 4 7.00000  25000.00000 0.999899999
1 4 7.00000  30000.00000 0.999933333
1 4 7.00000  35000.00000 0.999911112
1 4 7.00000  40000.00000 0.999855556
1 4 7.00000  45000.00000 0.999933333
1 4 7.00000  50000.00000 0.999977778
1 4 7.00000  55000.00000 0.999988889
1 4 7.00000  60000.00000 0.999911112
1 4 7.00000  65000.00000 0.999933333
1 4 7.00000  70000.00000 0.999866667
1 4 7.00000  75000.00000 0.999844444
1 4 7.00000  80000.00000 0.999900000
1 4 7.00000  85000.00000 0.999944444
1 4 7.00000  90000.00000 0.999822222
1 4 7.00000  95000.00000 0.999933333
1 4 7.00000 100000.00000 0.999822223
1 4 7.50000   5000.00000 0.999866667
1 4 7.50000  10000.00000 0.999966667
1 4 7.50000  15000.00000 0.999955556
1 4 7.50000  20000.00000 0.999922222
1 4 7.50000  25000.00000 0.999955555
1 4 7.50000  30000.00000 0.999888889
1 4 7.50000  35000.00000 0.999811111
1 4 7.50000  40000.00000 0.999888889
1 4 7.50000  45000.00000 0.999844444
1 4 7.50000  50000.00000 0.999899999
1 4 7.50000  55000.00000 0.999899999
1 4 7.50000  60000.00000 0.999966667
1 4 7.50000  65000.00000 0.999855555
1 4 7.50000  70000.00000 0.999888889
1 4 7.50000  75000.00000 0.999944444
1 4 7.50000  80000.00000 0.999955556
1 4 7.50000  85000.00000 0.999844444
1 4 7.50000  90000.00000 0.999944444
1 4 7.50000  95000.00000 0.999933334
1 4 7.50000 100000.00000 0.999811111
1 4 8.00000   5000.00000 0.999900000
1 4 8.00000  10000.00000 0.999822223
1 4 8.00000  15000.00000 0.999900000
1 4 8.00000  20000.00000 0.999800000
1 4 8.00000  25000.00000 0.999977778
1 4 8.00000  30000.00000 0.999977778
1 4 8.00000  35000.00000 0.999844445
1 4 8.00000  40000.00000 0.999788889
1 4 8.00000  45000.00000 0.999822223
1 4 8.00000  50000.00000 0.999933333
1 4 8.00000  55000.00000 0.999833333
1 4 8.00000  60000.00000 0.999933334
1 4 8.00000  65000.00000 0.999777778
1 4 8.00000  70000.00000 0.999877778
1 4 8.00000  75000.00000 0.999811111
1 4 8.00000  80000.00000 0.999811112
1 4 8.00000  85000.00000 0.999855556
1 4 8.00000  90000.00000 0.999844444
1 4 8.00000  95000.00000 0.999800000
1 4 8.00000 100000.00000 0.999833333
2 1 0.50000   5000.00000 0.000000000
2 1 0.50000  10000.00000 0.000000000
2 1 0.50000  15000.00000 0.000000000
2 1 0.50000  20000.00000 0.000000000
2 1 0.50000  25000.00000 0.000000000
2 1 0.50000  30000.00000 0.000000000
2 1 0.50000  35000.00000 0.000000000
2 1 0.50000  40000.00000 0.000000000
2 1 0.50000  45000.00000 0.000000000
2 1 0.50000  50000.00000 0.000000000
2 1 0.50000  55000.00000 0.000000000
2 1 0.50000  60000.00000 0.000000000
2 1 0.50000  65000.00000 0.000000000
2 1 0.50000  70000.00000 0.000000000
2 1 0.50000  75000.00000 0.000000000
2 1 0.50000  80000.00000 0.000000000
2 1 0.50000  85000.00000 0.000000000
2 1 0.50000  90000.00000 0.000000000
2 1 0.50000  95000.00000 0.000000000
2 1 0.50000 100000.00000 0.000000000
2 1 1.00000   5000.00000 0.000000000
2 1 1.00000  10000.00000 0.000000000
2 1 1.00000  15000.00000 0.000000000
2 1 1.00000  20000.00000 0.000000000
2 1 1.00000  25000.00000 0.000000000
2 1 1.00000  30000.00000 0.000000000
2 1 1.00000  35000.00000 0.000000000
2 1 1.00000  40000.00000 0.000000000
2 1 1.00000  45000.00000 0.000000000
2 1 1.00000  50000.00000 0.000000000
2 1 1.00000  55000.00000 0.000000000
2 1 1.00000  60000.00000 0.000000000
2 1 1.00000  65000.00000 0.000000000
2 1 1.00000  70000.00000 0.000000000
2 1 1.00000  75000.00000 0.000000000
2 1 1.00000  80000.00000 0.000000000
2 1 1.00000  85000.00000 0.000000000
2 1 1.00000  90000.00000 0.000000000
2 1 1.00000  95000.00000 0.000000000
2 1 1.00000 100000.00000 0.000000000
2 1 1.50000   5000.00000 0.000000000
2 1 1.50000  10000.00000 0.000000000
2 1 1.50000  15000.00000 0.000000000
2 1 1.50000  20000.00000 0.000000000
2 1 1.50000  25000.00000 0.000000000
2 1 1.50000  30000.00000 0.000000000
2 1 1.50000  35000.00000 0.000000000
2 1 1.50000  40000.00000 0.000000000
2 1 1.50000  45000.00000 0.000000000
2 1 1.50000  50000.00000 0.000000000
2 1 1.50000  55000.00000 0.000000000
2 1 1.50000  60000.00000 0.000000000
2 1 1.50000  65000.00000 0.000000000
2 1 1.50000  70000.00000 0.000000000
2 1 1.50000  75000.00000 0.000000000
2 1 1.50000  80000.00000 0.000000000
2 1 1.50000  85000.00000 0.000000000
2 1 1.50000  90000.00000 0.000000000
2 1 1.50000  95000.00000 0.000000000
2 1 1.50000 100000.00000 0.000000000
2 1 2.00000   5000.00000 0.007644445
2 1 2.00000  10000.00000 0.008466667
2 1 2.00000  15000.00000 0.007755556
2 1 2.00000  20000.00000 0.009277778
2 1 2.00000  25000.00000 0.008522222
2 1 2.00000  30000.00000 0.007477778
2 1 2.00000  35000.00000 0.007655556
2 1 2.00000  40000.00000 0.007900000
2 1 2.00000  45000.00000 0.008344445
2 1 2.00000  50000.00000 0.009033333
2 1 2.00000  55000.00000 0.008266667
2 1 2.00000  60000.00000 0.007122222
2 1 2.00000  65000.00000 0.007911111
2 1 2.00000  70000.00000 0.008155556
2 1 2.00000  75000.00000 0.007355556
2 1 2.00000  80000.00000 0.008644445
2 1 2.00000  85000.00000 0.007711111
2 1 2.00000  90000.00000 0.008500000
2 1 2.00000  95000.00000 0.007288889
2 1 2.00000 100000.00000 0.009466667
2 1 2.50000   5000.00000 0.013088889
2 1 2.50000  10000.00000 0.012000000
2 1 2.50000  15000.00000 0.011744444
2 1 2.50000  20000.00000 0.011477778
2 1 2.50000  25000.00000 0.013100000
2 1 2.50000  30000.00000 0.013033333
2 1 2.50000  35000.00000 0.012055556
2 1 2.50000  40000.00000 0.012944445
2 1 2.50000  45000.00000 0.014044445
2 1 2.50000  50000.00000 0.012488889
2 1 2.50000  55000.00000 0.011344445
2 1 2.50000  60000.00000 0.011811111
2 1 2.50000  65000.00000 0.012566667
2 1 2.50000  70000.00000 0.015177778
2 1 2.50000  75000.00000 0.012588889
2 1 2.50000  80000.00000 0.011866667
2 1 2.50000  85000.00000 0.012122222
2 1 2.50000  90000.00000 0.010955556
2 1 2.50000  95000.00000 0.010866667
2 1 2.50000 100000.00000 0.008933333
2 1 3.00000   5000.00000 0.027044445
2 1 3.00000  10000.00000 0.027066667
2 1 3.00000  15000.00000 0.027688889
2 1 3.00000  20000.00000 0.026955556
2 1 3.00000  25000.00000 0.027077778
2 1 3.00000  30000.00000 0.026866667
2 1 3.00000  35000.00000 0.028122222
2 1 3.00000  40000.00000 0.026166667
2 1 3.00000  45000.00000 0.025977778
2 1 3.00000  50000.00000 0.028588889
2 1 3.00000  55000.00000 0.027000000
2 1 3.00000  60000.00000 0.030322222
2 1 3.00000  65000.00000 0.027111111
2 1 3.00000  70000.00000 0.026177778
2 1 3.00000  75000.00000 0.025155556
2 1 3.00000  80000.00000 0.029944444
2 1 3.00000  85000.00000 0.028066667
2 1 3.00000  90000.00000 0.027144445
2 1 3.00000  95000.00000 0.024200000
2 1 3.00000 100000.00000 0.024700000
2 1 3.50000   5000.00000 0.027222222
2 1 3.50000  10000.00000 0.026544445
2 1 3.50000  15000.00000 0.025433333
2 1 3.50000  20000.00000 0.026988889
2 1 3.50000  25000.00000 0.026188889
2 1 3.50000  30000.00000 0.027844445
2 1 3.50000  35000.00000 0.024977778
2 1 3.50000  40000.00000 0.028522222
2 1 3.50000  45000.00000 0.025888889
2 1 3.50000  50000.00000 0.029400000
2 1 3.50000  55000.00000 0.026244444
2 1 3.50000  60000.00000 0.029222222
2 1 3.50000  65000.00000 0.025755556
2 1 3.50000  70000.00000 0.025088889
2 1 3.50000  75000.00000 0.025866667
2 1 3.50000  80000.00000 0.028088889
2 1 3.50000  85000.00000 0.026555556
2 1 3.50000  90000.00000 0.025533333
2 1 3.50000  95000.00000 0.024211111
2 1 3.50000 100000.00000 0.025622222
2 1 4.00000   5000.00000 0.027722222
2 1 4.00000  10000.00000 0.025577778
2 1 4.00000  15000.00000 0.027466667
2 1 4.00000  20000.00000 0.027133334
2 1 4.00000  25000.00000 0.028155556
2 1 4.00000  30000.00000 0.027777778
2 1 4.00000  35000.00000 0.024988889
2 1 4.00000  40000.00000 0.029033334
2 1 4.00000  45000.00000 0.027511111
2 1 4.00000  50000.00000 0.027333333
2 1 4.00000  55000.00000 0.027277778
2 1 4.00000  60000.00000 0.028988889
2 1 4.00000  65000.00000 0.024544444
2 1 4.00000  70000.00000 0.028233333
2 1 4.00000  75000.00000 0.026733333
2 1 4.00000  80000.00000 0.027966667
2 1 4.00000  85000.00000 0.026244444
2 1 4.00000  90000.00000 0.025811111
2 1 4.00000  95000.00000 0.029500000
2 1 4.00000 100000.00000 0.024588889
2 1 4.50000   5000.00000 0.024844444
2 1 4.50000  10000.00000 0.028144445
2 1 4.50000  15000.00000 0.026288889
2 1 4.50000  20000.00000 0.026322222
2 1 4.50000  25000.00000 0.025700000
2 1 4.50000  30000.00000 0.025377778
2 1 4.50000  35000.00000 0.025366667
2 1 4.50000  40000.00000 0.024800000
2 1 4.50000  45000.00000 0.026255556
2 1 4.50000  50000.00000 0.027433333
2 1 4.50000  55000.00000 0.027611111
2 1 4.50000  60000.00000 0.023833333
2 1 4.50000  65000.00000 0.027900000
2 1 4.50000  70000.00000 0.026100000
2 1 4.50000  75000.00000 0.024777778
2 1 4.50000  80000.00000 0.024255556
2 1 4.50000  85000.00000 0.022544444
2 1 4.50000  90000.00000 0.025355556
2 1 4.50000  95000.00000 0.026888889
2 1 4.50000 100000.00000 0.024477778
2 1 5.00000   5000.00000 0.039722222
2 1 5.00000  10000.00000 0.037966667
2 1 5.00000  15000.00000 0.035555556
2 1 5.00000  20000.00000 0.038844444
2 1 5.00000  25000.00000 0.038477778
2 1 5.00000  30000.00000 0.037577778
2 1 5.00000  35000.00000 0.036488889
2 1 5.00000  40000.00000 0.039588889
2 1 5.00000  45000.00000 0.033211111
2 1 5.00000  50000.00000 0.041188889
2 1 5.00000  55000.00000 0.035733333
2 1 5.00000  60000.00000 0.036000000
2 1 5.00000  65000.00000 0.041011111
2 1 5.00000  70000.00000 0.038544444
2 1 5.00000  75000.00000 0.035966667
2 1 5.00000  80000.00000 0.034122222
2 1 5.00000  85000.00000 0.036722222
2 1 5.00000  90000.00000 0.037200000
2 1 5.00000  95000.00000 0.033555556
2 1 5.00000 100000.00000 0.034055556
2 1 5.50000   5000.00000 0.077900000
2 1 5.50000  10000.00000 0.073311111
2 1 5.50000  15000.00000 0.083377778
2 1 5.50000  20000.00000 0.077644445
2 1 5.50000  25000.00000 0.080033333
2 1 5.50000  30000.00000 0.079577778
2 1 5.50000  35000.00000 0.083233334
2 1 5.50000  40000.00000 0.089244445
2 1 5.50000  45000.00000 0.081800000
2 1 5.50000  50000.00000 0.082011111
2 1 5.50000  55000.00000 0.079411112
2 1 5.50000  60000.00000 0.080611111
2 1 5.50000  65000.00000 0.079600000
2 1 5.50000  70000.00000 0.077322222
2 1 5.50000  75000.00000 0.082688889
2 1 5.50000  80000.00000 0.082666667
2 1 5.50000  85000.00000 0.084222222
2 1 5.50000  90000.00000 0.078233334
2 1 5.50000  95000.00000 0.080477778
2 1 5.50000 100000.00000 0.082611111
2 1 6.00000   5000.00000 0.083555556
2 1 6.00000  10000.00000 0.082211111
2 1 6.00000  15000.00000 0.084644445
2 1 6.00000  20000.00000 0.085944445
2 1 6.00000  25000.00000 0.075600000
2 1 6.00000  30000.00000 0.083033334
2 1 6.00000  35000.00000 0.081144445
2 1 6.00000  40000.00000 0.080966667
2 1 6.00000  45000.00000 0.080822222
2 1 6.00000  50000.00000 0.080200000
2 1 6.00000  55000.00000 0.086444445
2 1 6.00000  60000.00000 0.084144444
2 1 6.00000  65000.00000 0.073466667
2 1 6.00000  70000.00000 0.081622223
2 1 6.00000  75000.00000 0.073833334
2 1 6.00000  80000.00000 0.085200000
2 1 6.00000  85000.00000 0.087666667
2 1 6.00000  90000.00000 0.081044445
2 1 6.00000  95000.00000 0.083411111
2 1 6.00000 100000.00000 0.080922223
2 1 6.50000   5000.00000 0.077388889
2 1 6.50000  10000.00000 0.080133333
2 1 6.50000  15000.00000 0.082144445
2 1 6.50000  20000.00000 0.082377778
2 1 6.50000  25000.00000 0.081433334
2 1 6.50000  30000.00000 0.081488889
2 1 6.50000  35000.00000 0.077733333
2 1 6.50000  40000.00000 0.081444445
2 1 6.50000  45000.00000 0.080077778
2 1 6.50000  50000.00000 0.083866667
2 1 6.50000  55000.00000 0.074666667
2 1 6.50000  60000.00000 0.081177778
2 1 6.50000  65000.00000 0.081577778
2 1 6.50000  70000.00000 0.083522223
2 1 6.50000  75000.00000 0.084511112
2 1 6.50000  80000.00000 0.078033334
2 1 6.50000  85000.00000 0.078600000
2 1 6.50000  90000.00000 0.077977778
2 1 6.50000  95000.00000 0.082988889
2 1 6.50000 100000.00000 0.078066667
2 1 7.00000   5000.00000 0.078477778
2 1 7.00000  10000.00000 0.080177778
2 1 7.00000  15000.00000 0.086822222
2 1 7.00000  20000.00000 0.078811111
2 1 7.00000  25000.00000 0.077044444
2 1 7.00000  30000.00000 0.075922222
2 1 7.00000  35000.00000 0.079288889
2 1 7.00000  40000.00000 0.080577778
2 1 7.00000  45000.00000 0.079422222
2 1 7.00000  50000.00000 0.078755555
2 1 7.00000  55000.00000 0.078244445
2 1 7.00000  60000.00000 0.081066667
2 1 7.00000  65000.00000 0.076944445
2 1 7.00000  70000.00000 0.081411111
2 1 7.00000  75000.00000 0.089688889
2 1 7.00000  80000.00000 0.077944445
2 1 7.00000  85000.00000 0.078877778
2 1 7.00000  90000.00000 0.075277778
2 1 7.00000  95000.00000 0.081544445
2 1 7.00000 100000.00000 0.075955556
2 1 7.50000   5000.00000 0.079066667
2 1 7.50000  10000.00000 0.083833334
2 1 7.50000  15000.00000 0.082344444
2 1 7.50000  20000.00000 0.078966667
2 1 7.50000  25000.00000 0.077266667
2 1 7.50000  30000.00000 0.081355556
2 1 7.50000  35000.00000 0.085033334
2 1 7.50000  40000.00000 0.086788889
2 1 7.50000  45000.00000 0.078544445
2 1 7.50000  50000.00000 0.077466667
2 1 7.50000  55000.00000 0.079555556
2 1 7.50000  60000.00000 0.083500000
2 1 7.50000  65000.00000 0.078588889
2 1 7.50000  70000.00000 0.083966667
2 1 7.50000  75000.00000 0.077911111
2 1 7.50000  80000.00000 0.079711111
2 1 7.50000  85000.00000 0.077911111
2 1 7.50000  90000.00000 0.080266667
2 1 7.50000  95000.00000 0.078155556
2 1 7.50000 100000.00000 0.081111111
2 1 8.00000   5000.00000 0.084944444
2 1 8.00000  10000.00000 0.075022223
2 1 8.00000  15000.00000 0.080900000
2 1 8.00000  20000.00000 0.077400000
2 1 8.00000  25000.00000 0.078088889
2 1 8.00000  30000.00000 0.083400000
2 1 8.00000  35000.00000 0.084900001
2 1 8.00000  40000.00000 0.078022223
2 1 8.00000  45000.00000 0.081044445
2 1 8.00000  50000.00000 0.078888889
2 1 8.00000  55000.00000 0.085011111
2 1 8.00000  60000.00000 0.078933333
2 1 8.00000  65000.00000 0.082977778
2 1 8.00000  70000.00000 0.085233334
2 1 8.00000  75000.00000 0.080511111
2 1 8.00000  80000.00000 0.079888889
2 1 8.00000  85000.00000 0.082066666
2 1 8.00000  90000.00000 0.080155556
2 1 8.00000  95000.00000 0.086911111
2 1 8.00000 100000.00000 0.080222222
2 2 0.50000   5000.00000 0.000000000
2 2 0.50000  10000.00000 0.000000000
2 2 0.50000  15000.00000 0.000000000
2 2 0.50000  20000.00000 0.000000000
2 2 0.50000  25000.00000 0.000000000
2 2 0.50000  30000.00000 0.000000000
2 2 0.50000  35000.00000 0.000000000
2 2 0.50000  40000.00000 0.000000000
2 2 0.50000  45000.00000 0.000000000
2 2 0.50000  50000.00000 0.000000000
2 2 0.50000  55000.00000 0.000000000
2 2 0.50000  60000.00000 0.000000000
2 2 0.50000  65000.00000 0.000000000
2 2 0.50000  70000.00000 0.000000000
2 2 0.50000  75000.00000 0.000000000
2 2 0.50000  80000.00000 0.000000000
2 2 0.50000  85000.00000 0.000000000
2 2 0.50000  90000.00000 0.000000000
2 2 0.50000  95000.00000 0.000000000
2 2 0.50000 100000.00000 0.000000000
2 2 1.00000   5000.00000 0.000000000
2 2 1.00000  10000.00000 0.000000000
2 2 1.00000  15000.00000 0.000000000
2 2 1.00000  20000.00000 0.000000000
2 2 1.00000  25000.00000 0.000000000
2 2 1.00000  30000.00000 0.000000000
2 2 1.00000  35000.00000 0.000000000
2 2 1.00000  40000.00000 0.000000000
2 2 1.00000  45000.00000 0.000000000
2 2 1.00000  50000.00000 0.000000000
2 2 1.00000  55000.00000 0.000000000
2 2 1.00000  60000.00000 0.000000000
2 2 1.00000  65000.00000 0.000000000
2 2 1.00000  70000.00000 0.000000000
2 2 1.00000  75000.00000 0.000000000
2 2 1.00000  80000.00000 0.000000000
2 2 1.00000  85000.00000 0.000000000
2 2 1.00000  90000.00000 0.000000000
2 2 1.00000  95000.00000 0.000000000
2 2 1.00000 100000.00000 0.000000000
2 2 1.50000   5000.00000 0.000000000
2 2 1.50000  10000.00000 0.000000000
2 2 1.50000  15000.00000 0.000000000
2 2 1.50000  20000.00000 0.000000000
2 2 1.50000  25000.00000 0.000000000
2 2 1.50000  30000.00000 0.000000000
2 2 1.50000  35000.00000 0.000000000
2 2 1.50000  40000.00000 0.000000000
2 2 1.50000  45000.00000 0.000000000
2 2 1.50000  50000.00000 0.000000000
2 2 1.50000  55000.00000 0.000000000
2 2 1.50000  60000.00000 0.000000000
2 2 1.50000  65000.00000 0.000000000
2 2 1.50000  70000.00000 0.000000000
2 2 1.50000  75000.00000 0.000000000
2 2 1.50000  80000.00000 0.000000000
2 2 1.50000  85000.00000 0.000000000
2 2 1.50000  90000.00000 0.000000000
2 2 1.50000  95000.00000 0.000000000
2 2 1.50000 100000.00000 0.000000000
2 2 2.00000   5000.00000 0.000000000
2 2 2.00000  10000.00000 0.000000000
2 2 2.00000  15000.00000 0.000000000
2 2 2.00000  20000.00000 0.000000000
2 2 2.00000  25000.00000 0.000000000
2 2 2.00000  30000.00000 0.000000000
2 2 2.00000  35000.00000 0.000000000
2 2 2.00000  40000.00000 0.000000000
2 2 2.00000  45000.00000 0.000000000
2 2 2.00000  50000.00000 0.000000000
2 2 2.00000  55000.00000 0.000000000
2 2 2.00000  60000.00000 0.000000000
2 2 2.00000  65000.00000 0.000000000
2 2 2.00000  70000.00000 0.000000000
2 2 2.00000  75000.00000 0.000000000
2 2 2.00000  80000.00000 0.000000000
2 2 2.00000  85000.00000 0.000000000
2 2 2.00000  90000.00000 0.000000000
2 2 2.00000  95000.00000 0.000000000
2 2 2.00000 100000.00000 0.000000000
2 2 2.50000   5000.00000 0.000000000
2 2 2.50000  10000.00000 0.000000000
2 2 2.50000  15000.00000 0.000000000
2 2 2.50000  20000.00000 0.000000000
2 2 2.50000  25000.00000 0.000000000
2 2 2.50000  30000.00000 0.000000000
2 2 2.50000  35000.00000 0.000000000
2 2 2.50000  40000.00000 0.000000000
2 2 2.50000  45000.00000 0.000000000
2 2 2.50000  50000.00000 0.000000000
2 2 2.50000  55000.00000 0.000000000
2 2 2.50000  60000.00000 0.000000000
2 2 2.50000  65000.00000 0.000000000
2 2 2.50000  70000.00000 0.000000000
2 2 2.50000  75000.00000 0.000000000
2 2 2.50000  80000.00000 0.000000000
2 2 2.50000  85000.00000 0.000000000
2 2 2.50000  90000.00000 0.000000000
2 2 2.50000  95000.00000 0.000000000
2 2 2.50000 100000.00000 0.000000000
2 2 3.00000   5000.00000 0.000000000
2 2 3.00000  10000.00000 0.000000000
2 2 3.00000  15000.00000 0.000000000
2 2 3.00000  20000.00000 0.000000000
2 2 3.00000  25000.00000 0.000000000
2 2 3.00000  30000.00000 0.000000000
2 2 3.00000  35000.00000 0.000000000
2 2 3.00000  40000.00000 0.000000000
2 2 3.00000  45000.00000 0.000000000
2 2 3.00000  50000.00000 0.000000000
2 2 3.00000  55000.00000 0.000000000
2 2 3.00000  60000.00000 0.000000000
2 2 3.00000  65000.00000 0.000000000
2 2 3.00000  70000.00000 0.000000000
2 2 3.00000  75000.00000 0.000000000
2 2 3.00000  80000.00000 0.000000000
2 2 3.00000  85000.00000 0.000000000
2 2 3.00000  90000.00000 0.000000000
2 2 3.00000  95000.00000 0.000000000
2 2 3.00000 100000.00000 0.000000000
2 2 3.50000   5000.00000 0.000000000
2 2 3.50000  10000.00000 0.000000000
2 2 3.50000  15000.00000 0.000000000
2 2 3.50000  20000.00000 0.000000000
2 2 3.50000  25000.00000 0.000000000
2 2 3.50000  30000.00000 0.000000000
2 2 3.50000  35000.00000 0.000000000
2 2 3.50000  40000.00000 0.000000000
2 2 3.50000  45000.00000 0.000000000
2 2 3.50000  50000.00000 0.000000000
2 2 3.50000  55000.00000 0.000000000
2 2 3.50000  60000.00000 0.000000000
2 2 3.50000  65000.00000 0.000000000
2 2 3.50000  70000.00000 0.000000000
2 2 3.50000  75000.00000 0.000000000
2 2 3.50000  80000.00000 0.000000000
2 2 3.50000  85000.00000 0.000000000
2 2 3.50000  90000.00000 0.000000000
2 2 3.50000  95000.00000 0.000000000
2 2 3.50000 100000.00000 0.000000000
2 2 4.00000   5000.00000 0.000000000
2 2 4.00000  10000.00000 0.000000000
2 2 4.00000  15000.00000 0.000000000
2 2 4.00000  20000.00000 0.000000000
2 2 4.00000  25000.00000 0.000000000
2 2 4.00000  30000.00000 0.000000000
2 2 4.00000  35000.00000 0.000000000
2 2 4.00000  40000.00000 0.000000000
2 2 4.00000  45000.00000 0.000000000
2 2 4.00000  50000.00000 0.000000000
2 2 4.00000  55000.00000 0.000000000
2 2 4.00000  60000.00000 0.000000000
2 2 4.00000  65000.00000 0.000000000
2 2 4.00000  70000.00000 0.000000000
2 2 4.00000  75000.00000 0.000000000
2 2 4.00000  80000.00000 0.000000000
2 2 4.00000  85000.00000 0.000000000
2 2 4.00000  90000.00000 0.000000000
2 2 4.00000  95000.00000 0.000000000
2 2 4.00000 100000.00000 0.000000000
2 2 4.50000   5000.00000 0.000000000
2 2 4.50000  10000.00000 0.000000000
2 2 4.50000  15000.00000 0.000000000
2 2 4.50000  20000.00000 0.000000000
2 2 4.50000  25000.00000 0.000000000
2 2 4.50000  30000.00000 0.000000000
2 2 4.50000  35000.00000 0.000000000
2 2 4.50000  40000.00000 0.000000000
2 2 4.50000  45000.00000 0.000000000
2 2 4.50000  50000.00000 0.000000000
2 2 4.50000  55000.00000 0.000000000
2 2 4.50000  60000.00000 0.000000000
2 2 4.50000  65000.00000 0.000000000
2 2 4.50000  70000.00000 0.000000000
2 2 4.50000  75000.00000 0.000000000
2 2 4.50000  80000.00000 0.000000000
2 2 4.50000  85000.00000 0.000000000
2 2 4.50000  90000.00000 0.000000000
2 2 4.50000  95000.00000 0.000000000
2 2 4.50000 100000.00000 0.000000000
2 2 5.00000   5000.00000 0.051166666
2 2 5.00000  10000.00000 0.050377778
2 2 5.00000  15000.00000 0.054566667
2 2 5.00000  20000.00000 0.055111111
2 2 5.00000  25000.00000 0.058122222
2 2 5.00000  30000.00000 0.055400000
2 2 5.00000  35000.00000 0.051511111
2 2 5.00000  40000.00000 0.053177778
2 2 5.00000  45000.00000 0.054888889
2 2 5.00000  50000.00000 0.055744445
2 2 5.00000  55000.00000 0.057300000
2 2 5.00000  60000.00000 0.052533334
2 2 5.00000  65000.00000 0.059866667
2 2 5.00000  70000.00000 0.057566667
2 2 5.00000  75000.00000 0.052077778
2 2 5.00000  80000.00000 0.055622222
2 2 5.00000  85000.00000 0.059422222
2 2 5.00000  90000.00000 0.049211111
2 2 5.00000  95000.00000 0.054211111
2 2 5.00000 100000.00000 0.052577778
2 2 5.50000   5000.00000 1.000000000
2 2 5.50000  10000.00000 1.000000000
2 2 5.50000  15000.00000 1.000000000
2 2 5.50000  20000.00000 1.000000000
2 2 5.50000  25000.00000 1.000000000
2 2 5.50000  30000.00000 1.000000000
2 2 5.50000  35000.00000 1.000000000
2 2 5.50000  40000.00000 1.000000000
2 2 5.50000  45000.00000 1.000000000
2 2 5.50000  50000.00000 1.000000000
2 2 5.50000  55000.00000 1.000000000
2 2 5.50000  60000.00000 1.000000000
2 2 5.50000  65000.00000 1.000000000
2 2 5.50000  70000.00000 1.000000000
2 2 5.50000  75000.00000 1.000000000
2 2 5.50000  80000.00000 1.000000000
2 2 5.50000  85000.00000 1.000000000
2 2 5.50000  90000.00000 1.000000000
2 2 5.50000  95000.00000 1.000000000
2 2 5.50000 100000.00000 1.000000000
2 2 6.00000   5000.00000 1.000000000
2 2 6.00000  10000.00000 1.000000000
2 2 6.00000  15000.00000 1.000000000
2 2 6.00000  20000.00000 1.000000000
2 2 6.00000  25000.00000 1.000000000
2 2 6.00000  30000.00000 1.000000000
2 2 6.00000  35000.00000 1.000000000
2 2 6.00000  40000.00000 1.000000000
2 2 6.00000  45000.00000 1.000000000
2 2 6.00000  50000.00000 1.000000000
2 2 6.00000  55000.00000 1.000000000
2 2 6.00000  60000.00000 1.000000000
2 2 6.00000  65000.00000 1.000000000
2 2 6.00000  70000.00000 1.000000000
2 2 6.00000  75000.00000 1.000000000
2 2 6.00000  80000.00000 1.000000000
2 2 6.00000  85000.00000 1.000000000
2 2 6.00000  90000.00000 1.000000000
2 2 6.00000  95000.00000 1.000000000
2 2 6.00000 100000.00000 1.000000000
2 2 6.50000   5000.00000 1.000000000
2 2 6.50000  10000.00000 1.000000000
2 2 6.50000  15000.00000 1.000000000
2 2 6.50000  20000.00000 1.000000000
2 2 6.50000  25000.00000 1.000000000
2 2 6.50000  30000.00000 1.000000000
2 2 6.50000  35000.00000 1.000000000
2 2 6.50000  40000.00000 1.000000000
2 2 6.50000  45000.00000 1.000000000
2 2 6.50000  50000.00000 1.000000000
2 2 6.50000  55000.00000 1.000000000
2 2 6.50000  60000.00000 1.000000000
2 2 6.50000  65000.00000 1.000000000
2 2 6.50000  70000.00000 1.000000000
2 2 6.50000  75000.00000 1.000000000
2 2 6.50000  80000.00000 1.000000000
2 2 6.50000  85000.00000 1.000000000
2 2 6.50000  90000.00000 1.000000000
2 2 6.50000  95000.00000 1.000000000
2 2 6.50000 100000.00000 1.000000000
2 2 7.00000   5000.00000 1.000000000
2 2 7.00000  10000.00000 1.000000000
2 2 7.00000  15000.00000 1.000000000
2 2 7.00000  20000.00000 1.000000000
2 2 7.00000  25000.00000 1.000000000
2 2 7.00000  30000.00000 1.000000000
2 2 7.00000  35000.00000 1.000000000
2 2 7.00000  40000.00000 1.000000000
2 2 7.00000  45000.00000 1.000000000
2 2 7.00000  50000.00000 1.000000000
2 2 7.00000  55000.00000 1.000000000
2 2 7.00000  60000.00000 1.000000000
2 2 7.00000  65000.00000 1.000000000
2 2 7.00000  70000.00000 1.000000000
2 2 7.00000  75000.00000 1.000000000
2 2 7.00000  80000.00000 1.000000000
2 2 7.00000  85000.00000 1.000000000
2 2 7.00000  90000.00000 1.000000000
2 2 7.00000  95000.00000 1.000000000
2 2 7.00000 100000.00000 1.000000000
2 2 7.50000   5000.00000 1.000000000
2 2 7.50000  10000.00000 1.000000000
2 2 7.50000  15000.00000 1.000000000
2 2 7.50000  20000.00000 1.000000000
2 2 7.50000  25000.00000 1.000000000
2 2 7.50000  30000.00000 1.000000000
2 2 7.50000  35000.00000 1.000000000
2 2 7.50000  40000.00000 1.000000000
2 2 7.50000  45000.00000 1.000000000
2 2 7.50000  50000.00000 1.000000000
2 2 7.50000  55000.00000 1.000000000
2 2 7.50000  60000.00000 1.000000000
2 2 7.50000  65000.00000 1.000000000
2 2 7.50000  70000.00000 1.000000000
2 2 7.50000  75000.00000 1.000000000
2 2 7.50000  80000.00000 1.000000000
2 2 7.50000  85000.00000 1.000000000
2 2 7.50000  90000.00000 1.000000000
2 2 7.50000  95000.00000 1.000000000
2 2 7.50000 100000.00000 1.000000000
2 2 8.00000   5000.00000 1.000000000
2 2 8.00000  10000.00000 1.000000000
2 2 8.00000  15000.00000 1.000000000
2 2 8.00000  20000.00000 1.000000000
2 2 8.00000  25000.00000 1.000000000
2 2 8.00000  30000.00000 1.000000000
2 2 8.00000  35000.00000 1.000000000
2 2 8.00000  40000.00000 1.000000000
2 2 8.00000  45000.00000 1.000000000
2 2 8.00000  50000.00000 1.000000000
2 2 8.00000  55000.00000 1.000000000
2 2 8.00000  60000.00000 1.000000000
2 2 8.00000  65000.00000 1.000000000
2 2 8.00000  70000.00000 1.000000000
2 2 8.00000  75000.00000 1.000000000
2 2 8.00000  80000.00000 1.000000000
2 2 8.00000  85000.00000 1.000000000
2 2 8.00000  90000.00000 1.000000000
2 2 8.00000  95000.00000 1.000000000
2 2 8.00000 100000.00000 1.000000000
2 3 0.50000   5000.00000 0.000000000
2 3 0.50000  10000.00000 0.000000000
2 3 0.50000  15000.00000 0.000000000
2 3 0.50000  20000.00000 0.000000000
2 3 0.50000  25000.00000 0.000000000
2 3 0.50000  30000.00000 0.000000000
2 3 0.50000  35000.00000 0.000000000
2 3 0.50000  40000.00000 0.000000000
2 3 0.50000  45000.00000 0.000000000
2 3 0.50000  50000.00000 0.000000000
2 3 0.50000  55000.00000 0.000000000
2 3 0.50000  60000.00000 0.000000000
2 3 0.50000  65000.00000 0.000000000
2 3 0.50000  70000.00000 0.000000000
2 3 0.50000  75000.00000 0.000000000
2 3 0.50000  80000.00000 0.000000000
2 3 0.50000  85000.00000 0.000000000
2 3 0.50000  90000.00000 0.000000000
2 3 0.50000  95000.00000 0.000000000
2 3 0.50000 100000.00000 0.000000000
2 3 1.00000   5000.00000 0.000000000
2 3 1.00000  10000.00000 0.000000000
2 3 1.00000  15000.00000 0.000000000
2 3 1.00000  20000.00000 0.000000000
2 3 1.00000  25000.00000 0.000000000
2 3 1.00000  30000.00000 0.000000000
2 3 1.00000  35000.00000 0.000000000
2 3 1.00000  40000.00000 0.000000000
2 3 1.00000  45000.00000 0.000000000
2 3 1.00000  50000.00000 0.000000000
2 3 1.00000  55000.00000 0.000000000
2 3 1.00000  60000.00000 0.000000000
2 3 1.00000  65000.00000 0.000000000
2 3 1.00000  70000.00000 0.000000000
2 3 1.00000  75000.00000 0.000000000
2 3 1.00000  80000.00000 0.000000000
2 3 1.00000  85000.00000 0.000000000
2 3 1.00000  90000.00000 0.000000000
2 3 1.00000  95000.00000 0.000000000
2 3 1.00000 100000.00000 0.000000000
2 3 1.50000   5000.00000 0.000000000
2 3 1.50000  10000.00000 0.000000000
2 3 1.50000  15000.00000 0.000000000
2 3 1.50000  20000.00000 0.000000000
2 3 1.50000  25000.00000 0.000000000
2 3 1.50000  30000.00000 0.000000000
2 3 1.50000  35000.00000 0.000000000
2 3 1.50000  40000.00000 0.000000000
2 3 1.50000  45000.00000 0.000000000
2 3 1.50000  50000.00000 0.000000000
2 3 1.50000  55000.00000 0.000000000
2 3 1.50000  60000.00000 0.000000000
2 3 1.50000  65000.00000 0.000000000
2 3 1.50000  70000.00000 0.000000000
2 3 1.50000  75000.00000 0.000000000
2 3 1.50000  80000.00000 0.000000000
2 3 1.50000  85000.00000 0.000000000
2 3 1.50000  90000.00000 0.000000000
2 3 1.50000  95000.00000 0.000000000
2 3 1.50000 100000.00000 0.000000000
2 3 2.00000   5000.00000 0.000000000
2 3 2.00000  10000.00000 0.000000000
2 3 2.00000  15000.00000 0.000000000
2 3 2.00000  20000.00000 0.000000000
2 3 2.00000  25000.00000 0.000000000
2 3 2.00000  30000.00000 0.000000000
2 3 2.00000  35000.00000 0.000000000
2 3 2.00000  40000.00000 0.000000000
2 3 2.00000  45000.00000 0.000000000
2 3 2.00000  50000.00000 0.000000000
2 3 2.00000  55000.00000 0.000000000
2 3 2.00000  60000.00000 0.000000000
2 3 2.00000  65000.00000 0.000000000
2 3 2.00000  70000.00000 0.000000000
2 3 2.00000  75000.00000 0.000000000
2 3 2.00000  80000.00000 0.000000000
2 3 2.00000  85000.00000 0.000000000
2 3 2.00000  90000.00000 0.000000000
2 3 2.00000  95000.00000 0.000000000
2 3 2.00000 100000.00000 0.000000000
2 3 2.50000   5000.00000 0.000000000
2 3 2.50000  10000.00000 0.000000000
2 3 2.50000  15000.00000 0.000000000
2 3 2.50000  20000.00000 0.000000000
2 3 2.50000  25000.00000 0.000000000
2 3 2.50000  30000.00000 0.000000000
2 3 2.50000  35000.00000 0.000000000
2 3 2.50000  40000.00000 0.000000000
2 3 2.50000  45000.00000 0.000000000
2 3 2.50000  50000.00000 0.000000000
2 3 2.50000  55000.00000 0.000000000
2 3 2.50000  60000.00000 0.000000000
2 3 2.50000  65000.00000 0.000000000
2 3 2.50000  70000.00000 0.000000000
2 3 2.50000  75000.00000 0.000000000
2 3 2.50000  80000.00000 0.000000000
2 3 2.50000  85000.00000 0.000000000
2 3 2.50000  90000.00000 0.000000000
2 3 2.50000  95000.00000 0.000000000
2 3 2.50000 100000.00000 0.000000000
2 3 3.00000   5000.00000 0.000000000
2 3 3.00000  10000.00000 0.000000000
2 3 3.00000  15000.00000 0.000000000
2 3 3.00000  20000.00000 0.000000000
2 3 3.00000  25000.00000 0.000000000
2 3 3.00000  30000.00000 0.000000000
2 3 3.00000  35000.00000 0.000000000
2 3 3.00000  40000.00000 0.000000000
2 3 3.00000  45000.00000 0.000000000
2 3 3.00000  50000.00000 0.000000000
2 3 3.00000  55000.00000 0.000000000
2 3 3.00000  60000.00000 0.000000000
2 3 3.00000  65000.00000 0.000000000
2 3 3.00000  70000.00000 0.000000000
2 3 3.00000  75000.00000 0.000000000
2 3 3.00000  80000.00000 0.000000000
2 3 3.00000  85000.00000 0.000000000
2 3 3.00000  90000.00000 0.000000000
2 3 3.00000  95000.00000 0.000000000
2 3 3.00000 100000.00000 0.000000000
2 3 3.50000   5000.00000 0.000000000
2 3 3.50000  10000.00000 0.000000000
2 3 3.50000  15000.00000 0.000000000
2 3 3.50000  20000.00000 0.000000000
2 3 3.50000  25000.00000 0.000000000
2 3 3.50000  30000.00000 0.000000000
2 3 3.50000  35000.00000 0.000000000
2 3 3.50000  40000.00000 0.000000000
2 3 3.50000  45000.00000 0.000000000
2 3 3.50000  50000.00000 0.000000000
2 3 3.50000  55000.00000 0.000000000
2 3 3.50000  60000.00000 0.000000000
2 3 3.50000  65000.00000 0.000000000
2 3 3.50000  70000.00000 0.000000000
2 3 3.50000  75000.00000 0.000000000
2 3 3.50000  80000.00000 0.000000000
2 3 3.50000  85000.00000 0.000000000
2 3 3.50000  90000.00000 0.000000000
2 3 3.50000  95000.00000 0.000000000
2 3 3.50000 100000.00000 0.000000000
2 3 4.00000   5000.00000 0.000000000
2 3 4.00000  10000.00000 0.000000000
2 3 4.00000  15000.00000 0.000000000
2 3 4.00000  20000.00000 0.000000000
2 3 4.00000  25000.00000 0.000000000
2 3 4.00000  30000.00000 0.000000000
2 3 4.00000  35000.00000 0.000000000
2 3 4.00000  40000.00000 0.000000000
2 3 4.00000  45000.00000 0.000000000
2 3 4.00000  50000.00000 0.000000000
2 3 4.00000  55000.00000 0.000000000
2 3 4.00000  60000.00000 0.000000000
2 3 4.00000  65000.00000 0.000000000
2 3 4.00000  70000.00000 0.000000000
2 3 4.00000  75000.00000 0.000000000
2 3 4.00000  80000.00000 0.000000000
2 3 4.00000  85000.00000 0.000000000
2 3 4.00000  90000.00000 0.000000000
2 3 4.00000  95000.00000 0.000000000
2 3 4.00000 100000.00000 0.000000000
2 3 4.50000   5000.00000 0.000000000
2 3 4.50000  10000.00000 0.000000000
2 3 4.50000  15000.00000 0.000000000
2 3 4.50000  20000.00000 0.000000000
2 3 4.50000  25000.00000 0.000000000
2 3 4.50000  30000.00000 0.000000000
2 3 4.50000  35000.00000 0.000000000
2 3 4.50000  40000.00000 0.000000000
2 3 4.50000  45000.00000 0.000000000
2 3 4.50000  50000.00000 0.000000000
2 3 4.50000  55000.00000 0.000000000
2 3 4.50000  60000.00000 0.000000000
2 3 4.50000  65000.00000 0.000000000
2 3 4.50000  70000.00000 0.000000000
2 3 4.50000  75000.00000 0.000000000
2 3 4.50000  80000.00000 0.000000000
2 3 4.50000  85000.00000 0.000000000
2 3 4.50000  90000.00000 0.000000000
2 3 4.50000  95000.00000 0.000000000
2 3 4.50000 100000.00000 0.000000000
2 3 5.00000   5000.00000 0.565666667
2 3 5.00000  10000.00000 0.572533333
2 3 5.00000  15000.00000 0.564155552
2 3 5.00000  20000.00000 0.560966668
2 3 5.00000  25000.00000 0.559799998
2 3 5.00000  30000.00000 0.558355556
2 3 5.00000  35000.00000 0.569444445
2 3 5.00000  40000.00000 0.557111113
2 3 5.00000  45000.00000 0.558000001
2 3 5.00000  50000.00000 0.555344442
2 3 5.00000  55000.00000 0.558733335
2 3 5.00000  60000.00000 0.561711111
2 3 5.00000  65000.00000 0.558122222
2 3 5.00000  70000.00000 0.560311112
2 3 5.00000  75000.00000 0.559299996
2 3 5.00000  80000.00000 0.554722223
2 3 5.00000  85000.00000 0.554677780
2 3 5.00000  90000.00000 0.554511110
2 3 5.00000  95000.00000 0.554399999
2 3 5.00000 100000.00000 0.556288892
2 3 5.50000   5000.00000 1.000000000
2 3 5.50000  10000.00000 1.000000000
2 3 5.50000  15000.00000 1.000000000
2 3 5.50000  20000.00000 1.000000000
2 3 5.50000  25000.00000 1.000000000
2 3 5.50000  30000.00000 1.000000000
2 3 5.50000  35000.00000 1.000000000
2 3 5.50000  40000.00000 1.000000000
2 3 5.50000  45000.00000 1.000000000
2 3 5.50000  50000.00000 1.000000000
2 3 5.50000  55000.00000 1.000000000
2 3 5.50000  60000.00000 1.000000000
2 3 5.50000  65000.00000 1.000000000
2 3 5.50000  70000.00000 1.000000000
2 3 5.50000  75000.00000 1.000000000
2 3 5.50000  80000.00000 1.000000000
2 3 5.50000  85000.00000 1.000000000
2 3 5.50000  90000.00000 1.000000000
2 3 5.50000  95000.00000 1.000000000
2 3 5.50000 100000.00000 1.000000000
2 3 6.00000   5000.00000 1.000000000
2 3 6.00000  10000.00000 1.000000000
2 3 6.00000  15000.00000 1.000000000
2 3 6.00000  20000.00000 1.000000000
2 3 6.00000  25000.00000 1.000000000
2 3 6.00000  30000.00000 1.000000000
2 3 6.00000  35000.00000 1.000000000
2 3 6.00000  40000.00000 1.000000000
2 3 6.00000  45000.00000 1.000000000
2 3 6.00000  50000.00000 1.000000000
2 3 6.00000  55000.00000 1.000000000
2 3 6.00000  60000.00000 1.000000000
2 3 6.00000  65000.00000 1.000000000
2 3 6.00000  70000.00000 1.000000000
2 3 6.00000  75000.00000 1.000000000
2 3 6.00000  80000.00000 1.000000000
2 3 6.00000  85000.00000 1.000000000
2 3 6.00000  90000.00000 1.000000000
2 3 6.00000  95000.00000 1.000000000
2 3 6.00000 100000.00000 1.000000000
2 3 6.50000   5000.00000 1.000000000
2 3 6.50000  10000.00000 1.000000000
2 3 6.50000  15000.00000 1.000000000
2 3 6.50000  20000.00000 1.000000000
2 3 6.50000  25000.00000 1.000000000
2 3 6.50000  30000.00000 1.000000000
2 3 6.50000  35000.00000 1.000000000
2 3 6.50000  40000.00000 1.000000000
2 3 6.50000  45000.00000 1.000000000
2 3 6.50000  50000.00000 1.000000000
2 3 6.50000  55000.00000 1.000000000
2 3 6.50000  60000.00000 1.000000000
2 3 6.50000  65000.00000 1.000000000
2 3 6.50000  70000.00000 1.000000000
2 3 6.50000  75000.00000 1.000000000
2 3 6.50000  80000.00000 1.000000000
2 3 6.50000  85000.00000 1.000000000
2 3 6.50000  90000.00000 1.000000000
2 3 6.50000  95000.00000 1.000000000
2 3 6.50000 100000.00000 1.000000000
2 3 7.00000   5000.00000 1.000000000
2 3 7.00000  10000.00000 1.000000000
2 3 7.00000  15000.00000 1.000000000
2 3 7.00000  20000.00000 1.000000000
2 3 7.00000  25000.00000 1.000000000
2 3 7.00000  30000.00000 1.000000000
2 3 7.00000  35000.00000 1.000000000
2 3 7.00000  40000.00000 1.000000000
2 3 7.00000  45000.00000 1.000000000
2 3 7.00000  50000.00000 1.000000000
2 3 7.00000  55000.00000 1.000000000
2 3 7.00000  60000.00000 1.000000000
2 3 7.00000  65000.00000 1.000000000
2 3 7.00000  70000.00000 1.000000000
2 3 7.00000  75000.00000 1.000000000
2 3 7.00000  80000.00000 1.000000000
2 3 7.00000  85000.00000 1.000000000
2 3 7.00000  90000.00000 1.000000000
2 3 7.00000  95000.00000 1.000000000
2 3 7.00000 100000.00000 1.000000000
2 3 7.50000   5000.00000 1.000000000
2 3 7.50000  10000.00000 1.000000000
2 3 7.50000  15000.00000 1.000000000
2 3 7.50000  20000.00000 1.000000000
2 3 7.50000  25000.00000 1.000000000
2 3 7.50000  30000.00000 1.000000000
2 3 7.50000  35000.00000 1.000000000
2 3 7.50000  40000.00000 1.000000000
2 3 7.50000  45000.00000 1.000000000
2 3 7.50000  50000.00000 1.000000000
2 3 7.50000  55000.00000 1.000000000
2 3 7.50000  60000.00000 1.000000000
2 3 7.50000  65000.00000 1.000000000
2 3 7.50000  70000.00000 1.000000000
2 3 7.50000  75000.00000 1.000000000
2 3 7.50000  80000.00000 1.000000000
2 3 7.50000  85000.00000 1.000000000
2 3 7.50000  90000.00000 1.000000000
2 3 7.50000  95000.00000 1.000000000
2 3 7.50000 100000.00000 1.000000000
2 3 8.00000   5000.00000 1.000000000
2 3 8.00000  10000.00000 1.000000000
2 3 8.00000  15000.00000 1.000000000
2 3 8.00000  20000.00000 1.000000000
2 3 8.00000  25000.00000 1.000000000
2 3 8.00000  30000.00000 1.000000000
2 3 8.00000  35000.00000 1.000000000
2 3 8.00000  40000.00000 1.000000000
2 3 8.00000  45000.00000 1.000000000
2 3 8.00000  50000.00000 1.000000000
2 3 8.00000  55000.00000 1.000000000
2 3 8.00000  60000.00000 1.000000000
2 3 8.00000  65000.00000 1.000000000
2 3 8.00000  70000.00000 1.000000000
2 3 8.00000  75000.00000 1.000000000
2 3 8.00000  80000.00000 1.000000000
2 3 8.00000  85000.00000 1.000000000
2 3 8.00000  90000.00000 1.000000000
2 3 8.00000  95000.00000 1.000000000
2 3 8.00000 100000.00000 1.000000000
2 4 0.50000   5000.00000 0.000000000
2 4 0.50000  10000.00000 0.000000000
2 4 0.50000  15000.00000 0.000000000
2 4 0.50000  20000.00000 0.000000000
2 4 0.50000  25000.00000 0.000000000
2 4 0.50000  30000.00000 0.000000000
2 4 0.50000  35000.00000 0.000000000
2 4 0.50000  40000.00000 0.000000000
2 4 0.50000  45000.00000 0.000000000
2 4 0.50000  50000.00000 0.000000000
2 4 0.50000  55000.00000 0.000000000
2 4 0.50000  60000.00000 0.000000000
2 4 0.50000  65000.00000 0.000000000
2 4 0.50000  70000.00000 0.000000000
2 4 0.50000  75000.00000 0.000000000
2 4 0.50000  80000.00000 0.000000000
2 4 0.50000  85000.00000 0.000000000
2 4 0.50000  90000.00000 0.000000000
2 4 0.50000  95000.00000 0.000000000
2 4 0.50000 100000.00000 0.000000000
2 4 1.00000   5000.00000 0.000000000
2 4 1.00000  10000.00000 0.000000000
2 4 1.00000  15000.00000 0.000000000
2 4 1.00000  20000.00000 0.000000000
2 4 1.00000  25000.00000 0.000000000
2 4 1.00000  30000.00000 0.000000000
2 4 1.00000  35000.00000 0.000000000
2 4 1.00000  40000.00000 0.000000000
2 4 1.00000  45000.00000 0.000000000
2 4 1.00000  50000.00000 0.000000000
2 4 1.00000  55000.00000 0.000000000
2 4 1.00000  60000.00000 0.000000000
2 4 1.00000  65000.00000 0.000000000
2 4 1.00000  70000.00000 0.000000000
2 4 1.00000  75000.00000 0.000000000
2 4 1.00000  80000.00000 0.000000000
2 4 1.00000  85000.00000 0.000000000
2 4 1.00000  90000.00000 0.000000000
2 4 1.00000  95000.00000 0.000000000
2 4 1.00000 100000.00000 0.000000000
2 4 1.50000   5000.00000 0.000000000
2 4 1.50000  10000.00000 0.000000000
2 4 1.50000  15000.00000 0.000000000
2 4 1.50000  20000.00000 0.000000000
2 4 1.50000  25000.00000 0.000000000
2 4 1.50000  30000.00000 0.000000000
2 4 1.50000  35000.00000 0.000000000
2 4 1.50000  40000.00000 0.000000000
2 4 1.50000  45000.00000 0.000000000
2 4 1.50000  50000.00000 0.000000000
2 4 1.50000  55000.00000 0.000000000
2 4 1.50000  60000.00000 0.000000000
2 4 1.50000  65000.00000 0.000000000
2 4 1.50000  70000.00000 0.000000000
2 4 1.50000  75000.00000 0.000000000
2 4 1.50000  80000.00000 0.000000000
2 4 1.50000  85000.00000 0.000000000
2 4 1.50000  90000.00000 0.000000000
2 4 1.50000  95000.00000 0.000000000
2 4 1.50000 100000.00000 0.000000000
2 4 2.00000   5000.00000 0.000000000
2 4 2.00000  10000.00000 0.000000000
2 4 2.00000  15000.00000 0.000000000
2 4 2.00000  20000.00000 0.000000000
2 4 2.00000  25000.00000 0.000000000
2 4 2.00000  30000.00000 0.000000000
2 4 2.00000  35000.00000 0.000000000
2 4 2.00000  40000.00000 0.000000000
2 4 2.00000  45000.00000 0.000000000
2 4 2.00000  50000.00000 0.000000000
2 4 2.00000  55000.00000 0.000000000
2 4 2.00000  60000.00000 0.000000000
2 4 2.00000  65000.00000 0.000000000
2 4 2.00000  70000.00000 0.000000000
2 4 2.00000  75000.00000 0.000000000
2 4 2.00000  80000.00000 0.000000000
2 4 2.00000  85000.00000 0.000000000
2 4 2.00000  90000.00000 0.000000000
2 4 2.00000  95000.00000 0.000000000
2 4 2.00000 100000.00000 0.000000000
2 4 2.50000   5000.00000 0.000000000
2 4 2.50000  10000.00000 0.000000000
2 4 2.50000  15000.00000 0.000000000
2 4 2.50000  20000.00000 0.000000000
2 4 2.50000  25000.00000 0.000000000
2 4 2.50000  30000.00000 0.000000000
2 4 2.50000  35000.00000 0.000000000
2 4 2.50000  40000.00000 0.000000000
2 4 2.50000  45000.00000 0.000000000
2 4 2.50000  50000.00000 0.000000000
2 4 2.50000  55000.00000 0.000000000
2 4 2.50000  60000.00000 0.000000000
2 4 2.50000  65000.00000 0.000000000
2 4 2.50000  70000.00000 0.000000000
2 4 2.50000  75000.00000 0.000000000
2 4 2.50000  80000.00000 0.000000000
2 4 2.50000  85000.00000 0.000000000
2 4 2.50000  90000.00000 0.000000000
2 4 2.50000  95000.00000 0.000000000
2 4 2.50000 100000.00000 0.000000000
2 4 3.00000   5000.00000 0.000000000
2 4 3.00000  10000.00000 0.000000000
2 4 3.00000  15000.00000 0.000000000
2 4 3.00000  20000.00000 0.000000000
2 4 3.00000  25000.00000 0.000000000
2 4 3.00000  30000.00000 0.000000000
2 4 3.00000  35000.00000 0.000000000
2 4 3.00000  40000.00000 0.000000000
2 4 3.00000  45000.00000 0.000000000
2 4 3.00000  50000.00000 0.000000000
2 4 3.00000  55000.00000 0.000000000
2 4 3.00000  60000.00000 0.000000000
2 4 3.00000  65000.00000 0.000000000
2 4 3.00000  70000.00000 0.000000000
2 4 3.00000  75000.00000 0.000000000
2 4 3.00000  80000.00000 0.000000000
2 4 3.00000  85000.00000 0.000000000
2 4 3.00000  90000.00000 0.000000000
2 4 3.00000  95000.00000 0.000000000
2 4 3.00000 100000.00000 0.000000000
2 4 3.50000   5000.00000 0.000000000
2 4 3.50000  10000.00000 0.000000000
2 4 3.50000  15000.00000 0.000000000
2 4 3.50000  20000.00000 0.000000000
2 4 3.50000  25000.00000 0.000000000
2 4 3.50000  30000.00000 0.000000000
2 4 3.50000  35000.00000 0.000000000
2 4 3.50000  40000.00000 0.000000000
2 4 3.50000  45000.00000 0.000000000
2 4 3.50000  50000.00000 0.000000000
2 4 3.50000  55000.00000 0.000000000
2 4 3.50000  60000.00000 0.000000000
2 4 3.50000  65000.00000 0.000000000
2 4 3.50000  70000.00000 0.000000000
2 4 3.50000  75000.00000 0.000000000
2 4 3.50000  80000.00000 0.000000000
2 4 3.50000  85000.00000 0.000000000
2 4 3.50000  90000.00000 0.000000000
2 4 3.50000  95000.00000 0.000000000
2 4 3.50000 100000.00000 0.000000000
2 4 4.00000   5000.00000 0.000000000
2 4 4.00000  10000.00000 0.000000000
2 4 4.00000  15000.00000 0.000000000
2 4 4.00000  20000.00000 0.000000000
2 4 4.00000  25000.00000 0.000000000
2 4 4.00000  30000.00000 0.000000000
2 4 4.00000  35000.00000 0.000000000
2 4 4.00000  40000.00000 0.000000000
2 4 4.00000  45000.00000 0.000000000
2 4 4.00000  50000.00000 0.000000000
2 4 4.00000  55000.00000 0.000000000
2 4 4.00000  60000.00000 0.000000000
2 4 4.00000  65000.00000 0.000000000
2 4 4.00000  70000.00000 0.000000000
2 4 4.00000  75000.00000 0.000000000
2 4 4.00000  80000.00000 0.000000000
2 4 4.00000  85000.00000 0.000000000
2 4 4.00000  90000.00000 0.000000000
2 4 4.00000  95000.00000 0.000000000
2 4 4.00000 100000.00000 0.000000000
2 4 4.50000   5000.00000 0.087744445
2 4 4.50000  10000.00000 0.098622223
2 4 4.50000  15000.00000 0.097311111
2 4 4.50000  20000.00000 0.097155556
2 4 4.50000  25000.00000 0.101144445
2 4 4.50000  30000.00000 0.101700000
2 4 4.50000  35000.00000 0.090522223
2 4 4.50000  40000.00000 0.091500000
2 4 4.50000  45000.00000 0.096500000
2 4 4.50000  50000.00000 0.095188889
2 4 4.50000  55000.00000 0.097322222
2 4 4.50000  60000.00000 0.093188889
2 4 4.50000  65000.00000 0.103388889
2 4 4.50000  70000.00000 0.099811110
2 4 4.50000  75000.00000 0.098722222
2 4 4.50000  80000.00000 0.107933333
2 4 4.50000  85000.00000 0.085855555
2 4 4.50000  90000.00000 0.094755555
2 4 4.50000  95000.00000 0.094622222
2 4 4.50000 100000.00000 0.092911111
2 4 5.00000   5000.00000 0.310622223
2 4 5.00000  10000.00000 0.320266666
2 4 5.00000  15000.00000 0.307655555
2 4 5.00000  20000.00000 0.318255555
2 4 5.00000  25000.00000 0.317588890
2 4 5.00000  30000.00000 0.317122222
2 4 5.00000  35000.00000 0.323188889
2 4 5.00000  40000.00000 0.317677778
2 4 5.00000  45000.00000 0.320833331
2 4 5.00000  50000.00000 0.312511111
2 4 5.00000  55000.00000 0.322777777
2 4 5.00000  60000.00000 0.313822222
2 4 5.00000  65000.00000 0.317044443
2 4 5.00000  70000.00000 0.308700002
2 4 5.00000  75000.00000 0.316333333
2 4 5.00000  80000.00000 0.316300000
2 4 5.00000  85000.00000 0.316655557
2 4 5.00000  90000.00000 0.323688889
2 4 5.00000  95000.00000 0.318188889
2 4 5.00000 100000.00000 0.323144444
2 4 5.50000   5000.00000 0.468833332
2 4 5.50000  10000.00000 0.470488890
2 4 5.50000  15000.00000 0.469422224
2 4 5.50000  20000.00000 0.465544445
2 4 5.50000  25000.00000 0.466499999
2 4 5.50000  30000.00000 0.473833331
2 4 5.50000  35000.00000 0.471011109
2 4 5.50000  40000.00000 0.468300001
2 4 5.50000  45000.00000 0.466933334
2 4 5.50000  50000.00000 0.471844445
2 4 5.50000  55000.00000 0.467422222
2 4 5.50000  60000.00000 0.468066665
2 4 5.50000  65000.00000 0.465000000
2 4 5.50000  70000.00000 0.473788889
2 4 5.50000  75000.00000 0.468644444
2 4 5.50000  80000.00000 0.470377778
2 4 5.50000  85000.00000 0.472177776
2 4 5.50000  90000.00000 0.468555557
2 4 5.50000  95000.00000 0.470555554
2 4 5.50000 100000.00000 0.467744445
2 4 6.00000   5000.00000 0.465111110
2 4 6.00000  10000.00000 0.469599999
2 4 6.00000  15000.00000 0.470400001
2 4 6.00000  20000.00000 0.466922223
2 4 6.00000  25000.00000 0.469566667
2 4 6.00000  30000.00000 0.465766668
2 4 6.00000  35000.00000 0.464622221
2 4 6.00000  40000.00000 0.468611111
2 4 6.00000  45000.00000 0.474411111
2 4 6.00000  50000.00000 0.467677778
2 4 6.00000  55000.00000 0.470366665
2 4 6.00000  60000.00000 0.468666666
2 4 6.00000  65000.00000 0.465055556
2 4 6.00000  70000.00000 0.467977777
2 4 6.00000  75000.00000 0.465511112
2 4 6.00000  80000.00000 0.474100000
2 4 6.00000  85000.00000 0.475733334
2 4 6.00000  90000.00000 0.467677778
2 4 6.00000  95000.00000 0.470299999
2 4 6.00000 100000.00000 0.466844444
2 4 6.50000   5000.00000 0.690800000
2 4 6.50000  10000.00000 0.685033331
2 4 6.50000  15000.00000 0.682777779
2 4 6.50000  20000.00000 0.690711110
2 4 6.50000  25000.00000 0.685588890
2 4 6.50000  30000.00000 0.684544440
2 4 6.50000  35000.00000 0.686966666
2 4 6.50000  40000.00000 0.683822224
2 4 6.50000  45000.00000 0.688811110
2 4 6.50000  50000.00000 0.687055553
2 4 6.50000  55000.00000 0.683322223
2 4 6.50000  60000.00000 0.682955555
2 4 6.50000  65000.00000 0.682155556
2 4 6.50000  70000.00000 0.685677778
2 4 6.50000  75000.00000 0.690322220
2 4 6.50000  80000.00000 0.690944443
2 4 6.50000  85000.00000 0.690366666
2 4 6.50000  90000.00000 0.685099998
2 4 6.50000  95000.00000 0.683855551
2 4 6.50000 100000.00000 0.686111110
2 4 7.00000   5000.00000 0.685677778
2 4 7.00000  10000.00000 0.687888889
2 4 7.00000  15000.00000 0.685844442
2 4 7.00000  20000.00000 0.688033329
2 4 7.00000  25000.00000 0.688755556
2 4 7.00000  30000.00000 0.685911111
2 4 7.00000  35000.00000 0.685100005
2 4 7.00000  40000.00000 0.685844445
2 4 7.00000  45000.00000 0.689000000
2 4 7.00000  50000.00000 0.687588888
2 4 7.00000  55000.00000 0.684822221
2 4 7.00000  60000.00000 0.686622223
2 4 7.00000  65000.00000 0.687666667
2 4 7.00000  70000.00000 0.689388890
2 4 7.00000  75000.00000 0.684455555
2 4 7.00000  80000.00000 0.686377777
2 4 7.00000  85000.00000 0.690355555
2 4 7.00000  90000.00000 0.683944448
2 4 7.00000  95000.00000 0.688200001
2 4 7.00000 100000.00000 0.689688892
2 4 7.50000   5000.00000 0.686922225
2 4 7.50000  10000.00000 0.689433334
2 4 7.50000  15000.00000 0.683455556
2 4 7.50000  20000.00000 0.686811112
2 4 7.50000  25000.00000 0.689355553
2 4 7.50000  30000.00000 0.684477779
2 4 7.50000  35000.00000 0.680322221
2 4 7.50000  40000.00000 0.685811113
2 4 7.50000  45000.00000 0.686888888
2 4 7.50000  50000.00000 0.688977778
2 4 7.50000  55000.00000 0.687477774
2 4 7.50000  60000.00000 0.689655555
2 4 7.50000  65000.00000 0.689877780
2 4 7.50000  70000.00000 0.689266667
2 4 7.50000  75000.00000 0.690655556
2 4 7.50000  80000.00000 0.684944444
2 4 7.50000  85000.00000 0.681922224
2 4 7.50000  90000.00000 0.684511111
2 4 7.50000  95000.00000 0.689277778
2 4 7.50000 100000.00000 0.690400000
2 4 8.00000   5000.00000 0.684877779
2 4 8.00000  10000.00000 0.687344443
2 4 8.00000  15000.00000 0.690322223
2 4 8.00000  20000.00000 0.685644445
2 4 8.00000  25000.00000 0.687433335
2 4 8.00000  30000.00000 0.683188887
2 4 8.00000  35000.00000 0.684133339
2 4 8.00000  40000.00000 0.687799999
2 4 8.00000  45000.00000 0.690355555
2 4 8.00000  50000.00000 0.687388887
2 4 8.00000  55000.00000 0.684388888
2 4 8.00000  60000.00000 0.687933334
2 4 8.00000  65000.00000 0.686966668
2 4 8.00000  70000.00000 0.689400002
2 4 8.00000  75000.00000 0.685000002
2 4 8.00000  80000.00000 0.688522223
2 4 8.00000  85000.00000 0.685077776
2 4 8.00000  90000.00000 0.683544446
2 4 8.00000  95000.00000 0.687055555
2 4 8.00000 100000.00000 0.683933334
3 1 0.50000   5000.00000 0.000000000
3 1 0.50000  10000.00000 0.000000000
3 1 0.50000  15000.00000 0.000000000
3 1 0.50000  20000.00000 0.000000000
3 1 0.50000  25000.00000 0.000000000
3 1 0.50000  30000.00000 0.000000000
3 1 0.50000  35000.00000 0.000000000
3 1 0.50000  40000.00000 0.000000000
3 1 0.50000  45000.00000 0.000000000
3 1 0.50000  50000.00000 0.000000000
3 1 0.50000  55000.00000 0.000000000
3 1 0.50000  60000.00000 0.000000000
3 1 0.50000  65000.00000 0.000000000
3 1 0.50000  70000.00000 0.000000000
3 1 0.50000  75000.00000 0.000000000
3 1 0.50000  80000.00000 0.000000000
3 1 0.50000  85000.00000 0.000000000
3 1 0.50000  90000.00000 0.000000000
3 1 0.50000  95000.00000 0.000000000
3 1 0.50000 100000.00000 0.000000000
3 1 1.00000   5000.00000 0.000000000
3 1 1.00000  10000.00000 0.000000000
3 1 1.00000  15000.00000 0.000000000
3 1 1.00000  20000.00000 0.000000000
3 1 1.00000  25000.00000 0.000000000
3 1 1.00000  30000.00000 0.000000000
3 1 1.00000  35000.00000 0.000000000
3 1 1.00000  40000.00000 0.000000000
3 1 1.00000  45000.00000 0.000000000
3 1 1.00000  50000.00000 0.000000000
3 1 1.00000  55000.00000 0.000000000
3 1 1.00000  60000.00000 0.000000000
3 1 1.00000  65000.00000 0.000000000
3 1 1.00000  70000.00000 0.000000000
3 1 1.00000  75000.00000 0.000000000
3 1 1.00000  80000.00000 0.000000000
3 1 1.00000  85000.00000 0.000000000
3 1 1.00000  90000.00000 0.000000000
3 1 1.00000  95000.00000 0.000000000
3 1 1.00000 100000.00000 0.000000000
3 1 1.50000   5000.00000 0.000000000
3 1 1.50000  10000.00000 0.000000000
3 1 1.50000  15000.00000 0.000000000
3 1 1.50000  20000.00000 0.000000000
3 1 1.50000  25000.00000 0.000000000
3 1 1.50000  30000.00000 0.000000000
3 1 1.50000  35000.00000 0.000000000
3 1 1.50000  40000.00000 0.000000000
3 1 1.50000  45000.00000 0.000000000
3 1 1.50000  50000.00000 0.000000000
3 1 1.50000  55000.00000 0.000000000
3 1 1.50000  60000.00000 0.000000000
3 1 1.50000  65000.00000 0.000000000
3 1 1.50000  70000.00000 0.000000000
3 1 1.50000  75000.00000 0.000000000
3 1 1.50000  80000.00000 0.000000000
3 1 1.50000  85000.00000 0.000000000
3 1 1.50000  90000.00000 0.000000000
3 1 1.50000  95000.00000 0.000000000
3 1 1.50000 100000.00000 0.000000000
3 1 2.00000   5000.00000 0.009300000
3 1 2.00000  10000.00000 0.010911111
3 1 2.00000  15000.00000 0.008966667
3 1 2.00000  20000.00000 0.011288889
3 1 2.00000  25000.00000 0.010322222
3 1 2.00000  30000.00000 0.010055556
3 1 2.00000  35000.00000 0.010277778
3 1 2.00000  40000.00000 0.010844445
3 1 2.00000  45000.00000 0.010211111
3 1 2.00000  50000.00000 0.009344445
3 1 2.00000  55000.00000 0.009200000
3 1 2.00000  60000.00000 0.009333333
3 1 2.00000  65000.00000 0.010388889
3 1 2.00000  70000.00000 0.008122222
3 1 2.00000  75000.00000 0.008677778
3 1 2.00000  80000.00000 0.010211111
3 1 2.00000  85000.00000 0.010611111
3 1 2.00000  90000.00000 0.010633333
3 1 2.00000  95000.00000 0.010688889
3 1 2.00000 100000.00000 0.009244445
3 1 2.50000   5000.00000 0.016911111
3 1 2.50000  10000.00000 0.014066667
3 1 2.50000  15000.00000 0.014300000
3 1 2.50000  20000.00000 0.014000000
3 1 2.50000  25000.00000 0.014233333
3 1 2.50000  30000.00000 0.014955556
3 1 2.50000  35000.00000 0.015200000
3 1 2.50000  40000.00000 0.014600000
3 1 2.50000  45000.00000 0.015444444
3 1 2.50000  50000.00000 0.014211111
3 1 2.50000  55000.00000 0.013222222
3 1 2.50000  60000.00000 0.012555556
3 1 2.50000  65000.00000 0.012333333
3 1 2.50000  70000.00000 0.013811111
3 1 2.50000  75000.00000 0.014844445
3 1 2.50000  80000.00000 0.016722222
3 1 2.50000  85000.00000 0.014466667
3 1 2.50000  90000.00000 0.014622222
3 1 2.50000  95000.00000 0.015566667
3 1 2.50000 100000.00000 0.014422222
3 1 3.00000   5000.00000 0.028977778
3 1 3.00000  10000.00000 0.028988889
3 1 3.00000  15000.00000 0.029355556
3 1 3.00000  20000.00000 0.026277778
3 1 3.00000  25000.00000 0.027344445
3 1 3.00000  30000.00000 0.029733333
3 1 3.00000  35000.00000 0.027866667
3 1 3.00000  40000.00000 0.028711111
3 1 3.00000  45000.00000 0.025611111
3 1 3.00000  50000.00000 0.030766667
3 1 3.00000  55000.00000 0.028855556
3 1 3.00000  60000.00000 0.031822222
3 1 3.00000  65000.00000 0.028266667
3 1 3.00000  70000.00000 0.029933334
3 1 3.00000  75000.00000 0.027955556
3 1 3.00000  80000.00000 0.028133333
3 1 3.00000  85000.00000 0.028877778
3 1 3.00000  90000.00000 0.027155556
3 1 3.00000  95000.00000 0.027822222
3 1 3.00000 100000.00000 0.028933333
3 1 3.50000   5000.00000 0.027800000
3 1 3.50000  10000.00000 0.029911111
3 1 3.50000  15000.00000 0.028277778
3 1 3.50000  20000.00000 0.028566667
3 1 3.50000  25000.00000 0.028655556
3 1 3.50000  30000.00000 0.028088889
3 1 3.50000  35000.00000 0.028655556
3 1 3.50000  40000.00000 0.028844444
3 1 3.50000  45000.00000 0.025888889
3 1 3.50000  50000.00000 0.029377778
3 1 3.50000  55000.00000 0.028233333
3 1 3.50000  60000.00000 0.028688889
3 1 3.50000  65000.00000 0.032377778
3 1 3.50000  70000.00000 0.030411111
3 1 3.50000  75000.00000 0.029633333
3 1 3.50000  80000.00000 0.031711111
3 1 3.50000  85000.00000 0.027388889
3 1 3.50000  90000.00000 0.028722222
3 1 3.50000  95000.00000 0.028000000
3 1 3.50000 100000.00000 0.032177778
3 1 4.00000   5000.00000 0.030822222
3 1 4.00000  10000.00000 0.030011111
3 1 4.00000  15000.00000 0.028622222
3 1 4.00000  20000.00000 0.028355556
3 1 4.00000  25000.00000 0.028266667
3 1 4.00000  30000.00000 0.031600000
3 1 4.00000  35000.00000 0.027244444
3 1 4.00000  40000.00000 0.030066667
3 1 4.00000  45000.00000 0.030288889
3 1 4.00000  50000.00000 0.027766667
3 1 4.00000  55000.00000 0.029288889
3 1 4.00000  60000.00000 0.026266667
3 1 4.00000  65000.00000 0.028577778
3 1 4.00000  70000.00000 0.029655556
3 1 4.00000  75000.00000 0.027588889
3 1 4.00000  80000.00000 0.030077778
3 1 4.00000  85000.00000 0.029088889
3 1 4.00000  90000.00000 0.030400000
3 1 4.00000  95000.00000 0.027100000
3 1 4.00000 100000.00000 0.029611111
3 1 4.50000   5000.00000 0.029388889
3 1 4.50000  10000.00000 0.029177778
3 1 4.50000  15000.00000 0.030133333
3 1 4.50000  20000.00000 0.028611111
3 1 4.50000  25000.00000 0.031533333
3 1 4.50000  30000.00000 0.027611111
3 1 4.50000  35000.00000 0.028655556
3 1 4.50000  40000.00000 0.031611111
3 1 4.50000  45000.00000 0.030922222
3 1 4.50000  50000.00000 0.027344444
3 1 4.50000  55000.00000 0.031355556
3 1 4.50000  60000.00000 0.029566667
3 1 4.50000  65000.00000 0.027255556
3 1 4.50000  70000.00000 0.029700000
3 1 4.50000  75000.00000 0.024855555
3 1 4.50000  80000.00000 0.029866667
3 1 4.50000  85000.00000 0.031366667
3 1 4.50000  90000.00000 0.030622222
3 1 4.50000  95000.00000 0.027677778
3 1 4.50000 100000.00000 0.028177778
3 1 5.00000   5000.00000 0.037400000
3 1 5.00000  10000.00000 0.038433333
3 1 5.00000  15000.00000 0.035322222
3 1 5.00000  20000.00000 0.042444445
3 1 5.00000  25000.00000 0.038122222
3 1 5.00000  30000.00000 0.039188889
3 1 5.00000  35000.00000 0.039355556
3 1 5.00000  40000.00000 0.038666667
3 1 5.00000  45000.00000 0.035511111
3 1 5.00000  50000.00000 0.039511111
3 1 5.00000  55000.00000 0.039522222
3 1 5.00000  60000.00000 0.039266667
3 1 5.00000  65000.00000 0.035111111
3 1 5.00000  70000.00000 0.038122222
3 1 5.00000  75000.00000 0.041500000
3 1 5.00000  80000.00000 0.038755556
3 1 5.00000  85000.00000 0.039055556
3 1 5.00000  90000.00000 0.042111111
3 1 5.00000  95000.00000 0.042633333
3 1 5.00000 100000.00000 0.038666667
3 1 5.50000   5000.00000 0.078244445
3 1 5.50000  10000.00000 0.087677777
3 1 5.50000  15000.00000 0.082311111
3 1 5.50000  20000.00000 0.079688889
3 1 5.50000  25000.00000 0.082911111
3 1 5.50000  30000.00000 0.086377778
3 1 5.50000  35000.00000 0.079444445
3 1 5.50000  40000.00000 0.076688889
3 1 5.50000  45000.00000 0.082244445
3 1 5.50000  50000.00000 0.080744445
3 1 5.50000  55000.00000 0.081544445
3 1 5.50000  60000.00000 0.092377778
3 1 5.50000  65000.00000 0.083944445
3 1 5.50000  70000.00000 0.083733333
3 1 5.50000  75000.00000 0.079311111
3 1 5.50000  80000.00000 0.084388889
3 1 5.50000  85000.00000 0.084722223
3 1 5.50000  90000.00000 0.076122223
3 1 5.50000  95000.00000 0.088733334
3 1 5.50000 100000.00000 0.079466667
3 1 6.00000   5000.00000 0.078044445
3 1 6.00000  10000.00000 0.082733333
3 1 6.00000  15000.00000 0.083833333
3 1 6.00000  20000.00000 0.082833334
3 1 6.00000  25000.00000 0.081877778
3 1 6.00000  30000.00000 0.086255556
3 1 6.00000  35000.00000 0.078500000
3 1 6.00000  40000.00000 0.081955556
3 1 6.00000  45000.00000 0.077900000
3 1 6.00000  50000.00000 0.084333334
3 1 6.00000  55000.00000 0.081666667
3 1 6.00000  60000.00000 0.082188889
3 1 6.00000  65000.00000 0.081111111
3 1 6.00000  70000.00000 0.078555555
3 1 6.00000  75000.00000 0.083400000
3 1 6.00000  80000.00000 0.082055556
3 1 6.00000  85000.00000 0.083244445
3 1 6.00000  90000.00000 0.081677778
3 1 6.00000  95000.00000 0.079066667
3 1 6.00000 100000.00000 0.088622223
3 1 6.50000   5000.00000 0.076222222
3 1 6.50000  10000.00000 0.087777778
3 1 6.50000  15000.00000 0.083311111
3 1 6.50000  20000.00000 0.084600001
3 1 6.50000  25000.00000 0.077877778
3 1 6.50000  30000.00000 0.084655556
3 1 6.50000  35000.00000 0.083200000
3 1 6.50000  40000.00000 0.078733334
3 1 6.50000  45000.00000 0.083788889
3 1 6.50000  50000.00000 0.082622223
3 1 6.50000  55000.00000 0.082422223
3 1 6.50000  60000.00000 0.087577778
3 1 6.50000  65000.00000 0.077388889
3 1 6.50000  70000.00000 0.080922222
3 1 6.50000  75000.00000 0.083055556
3 1 6.50000  80000.00000 0.082855555
3 1 6.50000  85000.00000 0.086277778
3 1 6.50000  90000.00000 0.078211111
3 1 6.50000  95000.00000 0.080977778
3 1 6.50000 100000.00000 0.084000000
3 1 7.00000   5000.00000 0.083711111
3 1 7.00000  10000.00000 0.087444445
3 1 7.00000  15000.00000 0.079500001
3 1 7.00000  20000.00000 0.085466667
3 1 7.00000  25000.00000 0.078111111
3 1 7.00000  30000.00000 0.081022223
3 1 7.00000  35000.00000 0.083088889
3 1 7.00000  40000.00000 0.080588889
3 1 7.00000  45000.00000 0.085144445
3 1 7.00000  50000.00000 0.083877777
3 1 7.00000  55000.00000 0.079766667
3 1 7.00000  60000.00000 0.081233333
3 1 7.00000  65000.00000 0.078255556
3 1 7.00000  70000.00000 0.080211111
3 1 7.00000  75000.00000 0.079700000
3 1 7.00000  80000.00000 0.092022222
3 1 7.00000  85000.00000 0.079900000
3 1 7.00000  90000.00000 0.081288889
3 1 7.00000  95000.00000 0.080766667
3 1 7.00000 100000.00000 0.085433333
3 1 7.50000   5000.00000 0.083488889
3 1 7.50000  10000.00000 0.080966667
3 1 7.50000  15000.00000 0.078355555
3 1 7.50000  20000.00000 0.086144445
3 1 7.50000  25000.00000 0.080711111
3 1 7.50000  30000.00000 0.077544445
3 1 7.50000  35000.00000 0.084944445
3 1 7.50000  40000.00000 0.084233334
3 1 7.50000  45000.00000 0.080322223
3 1 7.50000  50000.00000 0.085566667
3 1 7.50000  55000.00000 0.079244445
3 1 7.50000  60000.00000 0.086288889
3 1 7.50000  65000.00000 0.084400000
3 1 7.50000  70000.00000 0.085811111
3 1 7.50000  75000.00000 0.084544444
3 1 7.50000  80000.00000 0.080088889
3 1 7.50000  85000.00000 0.087777778
3 1 7.50000  90000.00000 0.078200000
3 1 7.50000  95000.00000 0.079166667
3 1 7.50000 100000.00000 0.082211111
3 1 8.00000   5000.00000 0.080133334
3 1 8.00000  10000.00000 0.081933334
3 1 8.00000  15000.00000 0.081633333
3 1 8.00000  20000.00000 0.074122222
3 1 8.00000  25000.00000 0.080988889
3 1 8.00000  30000.00000 0.083800000
3 1 8.00000  35000.00000 0.078122223
3 1 8.00000  40000.00000 0.078766667
3 1 8.00000  45000.00000 0.085611111
3 1 8.00000  50000.00000 0.081177778
3 1 8.00000  55000.00000 0.084611111
3 1 8.00000  60000.00000 0.084288889
3 1 8.00000  65000.00000 0.089911112
3 1 8.00000  70000.00000 0.084922222
3 1 8.00000  75000.00000 0.085344444
3 1 8.00000  80000.00000 0.081477778
3 1 8.00000  85000.00000 0.083266667
3 1 8.00000  90000.00000 0.084033334
3 1 8.00000  95000.00000 0.089977778
3 1 8.00000 100000.00000 0.083355556
3 2 0.50000   5000.00000 0.000000000
3 2 0.50000  10000.00000 0.000000000
3 2 0.50000  15000.00000 0.000000000
3 2 0.50000  20000.00000 0.000000000
3 2 0.50000  25000.00000 0.000000000
3 2 0.50000  30000.00000 0.000000000
3 2 0.50000  35000.00000 0.000000000
3 2 0.50000  40000.00000 0.000000000
3 2 0.50000  45000.00000 0.000000000
3 2 0.50000  50000.00000 0.000000000
3 2 0.50000  55000.00000 0.000000000
3 2 0.50000  60000.00000 0.000000000
3 2 0.50000  65000.00000 0.000000000
3 2 0.50000  70000.00000 0.000000000
3 2 0.50000  75000.00000 0.000000000
3 2 0.50000  80000.00000 0.000000000
3 2 0.50000  85000.00000 0.000000000
3 2 0.50000  90000.00000 0.000000000
3 2 0.50000  95000.00000 0.000000000
3 2 0.50000 100000.00000 0.000000000
3 2 1.00000   5000.00000 0.000000000
3 2 1.00000  10000.00000 0.000000000
3 2 1.00000  15000.00000 0.000000000
3 2 1.00000  20000.00000 0.000000000
3 2 1.00000  25000.00000 0.000000000
3 2 1.00000  30000.00000 0.000000000
3 2 1.00000  35000.00000 0.000000000
3 2 1.00000  40000.00000 0.000000000
3 2 1.00000  45000.00000 0.000000000
3 2 1.00000  50000.00000 0.000000000
3 2 1.00000  55000.00000 0.000000000
3 2 1.00000  60000.00000 0.000000000
3 2 1.00000  65000.00000 0.000000000
3 2 1.00000  70000.00000 0.000000000
3 2 1.00000  75000.00000 0.000000000
3 2 1.00000  80000.00000 0.000000000
3 2 1.00000  85000.00000 0.000000000
3 2 1.00000  90000.00000 0.000000000
3 2 1.00000  95000.00000 0.000000000
3 2 1.00000 100000.00000 0.000000000
3 2 1.50000   5000.00000 0.000000000
3 2 1.50000  10000.00000 0.000000000
3 2 1.50000  15000.00000 0.000000000
3 2 1.50000  20000.00000 0.000000000
3 2 1.50000  25000.00000 0.000000000
3 2 1.50000  30000.00000 0.000000000
3 2 1.50000  35000.00000 0.000000000
3 2 1.50000  40000.00000 0.000000000
3 2 1.50000  45000.00000 0.000000000
3 2 1.50000  50000.00000 0.000000000
3 2 1.50000  55000.00000 0.000000000
3 2 1.50000  60000.00000 0.000000000
3 2 1.50000  65000.00000 0.000000000
3 2 1.50000  70000.00000 0.000000000
3 2 1.50000  75000.00000 0.000000000
3 2 1.50000  80000.00000 0.000000000
3 2 1.50000  85000.00000 0.000000000
3 2 1.50000  90000.00000 0.000000000
3 2 1.50000  95000.00000 0.000000000
3 2 1.50000 100000.00000 0.000000000
3 2 2.00000   5000.00000 0.000000000
3 2 2.00000  10000.00000 0.000000000
3 2 2.00000  15000.00000 0.000000000
3 2 2.00000  20000.00000 0.000000000
3 2 2.00000  25000.00000 0.000000000
3 2 2.00000  30000.00000 0.000000000
3 2 2.00000  35000.00000 0.000000000
3 2 2.00000  40000.00000 0.000000000
3 2 2.00000  45000.00000 0.000000000
3 2 2.00000  50000.00000 0.000000000
3 2 2.00000  55000.00000 0.000000000
3 2 2.00000  60000.00000 0.000000000
3 2 2.00000  65000.00000 0.000000000
3 2 2.00000  70000.00000 0.000000000
3 2 2.00000  75000.00000 0.000000000
3 2 2.00000  80000.00000 0.000000000
3 2 2.00000  85000.00000 0.000000000
3 2 2.00000  90000.00000 0.000000000
3 2 2.00000  95000.00000 0.000000000
3 2 2.00000 100000.00000 0.000000000
3 2 2.50000   5000.00000 0.000000000
3 2 2.50000  10000.00000 0.000000000
3 2 2.50000  15000.00000 0.000000000
3 2 2.50000  20000.00000 0.000000000
3 2 2.50000  25000.00000 0.000000000
3 2 2.50000  30000.00000 0.000000000
3 2 2.50000  35000.00000 0.000000000
3 2 2.50000  40000.00000 0.000000000
3 2 2.50000  45000.00000 0.000000000
3 2 2.50000  50000.00000 0.000000000
3 2 2.50000  55000.00000 0.000000000
3 2 2.50000  60000.00000 0.000000000
3 2 2.50000  65000.00000 0.000000000
3 2 2.50000  70000.00000 0.000000000
3 2 2.50000  75000.00000 0.000000000
3 2 2.50000  80000.00000 0.000000000
3 2 2.50000  85000.00000 0.000000000
3 2 2.50000  90000.00000 0.000000000
3 2 2.50000  95000.00000 0.000000000
3 2 2.50000 100000.00000 0.000000000
3 2 3.00000   5000.00000 0.000000000
3 2 3.00000  10000.00000 0.000000000
3 2 3.00000  15000.00000 0.000000000
3 2 3.00000  20000.00000 0.000000000
3 2 3.00000  25000.00000 0.000000000
3 2 3.00000  30000.00000 0.000000000
3 2 3.00000  35000.00000 0.000000000
3 2 3.00000  40000.00000 0.000000000
3 2 3.00000  45000.00000 0.000000000
3 2 3.00000  50000.00000 0.000000000
3 2 3.00000  55000.00000 0.000000000
3 2 3.00000  60000.00000 0.000000000
3 2 3.00000  65000.00000 0.000000000
3 2 3.00000  70000.00000 0.000000000
3 2 3.00000  75000.00000 0.000000000
3 2 3.00000  80000.00000 0.000000000
3 2 3.00000  85000.00000 0.000000000
3 2 3.00000  90000.00000 0.000000000
3 2 3.00000  95000.00000 0.000000000
3 2 3.00000 100000.00000 0.000000000
3 2 3.50000   5000.00000 0.000000000
3 2 3.50000  10000.00000 0.000000000
3 2 3.50000  15000.00000 0.000000000
3 2 3.50000  20000.00000 0.000000000
3 2 3.50000  25000.00000 0.000000000
3 2 3.50000  30000.00000 0.000000000
3 2 3.50000  35000.00000 0.000000000
3 2 3.50000  40000.00000 0.000000000
3 2 3.50000  45000.00000 0.000000000
3 2 3.50000  50000.00000 0.000000000
3 2 3.50000  55000.00000 0.000000000
3 2 3.50000  60000.00000 0.000000000
3 2 3.50000  65000.00000 0.000000000
3 2 3.50000  70000.00000 0.000000000
3 2 3.50000  75000.00000 0.000000000
3 2 3.50000  80000.00000 0.000000000
3 2 3.50000  85000.00000 0.000000000
3 2 3.50000  90000.00000 0.000000000
3 2 3.50000  95000.00000 0.000000000
3 2 3.50000 100000.00000 0.000000000
3 2 4.00000   5000.00000 0.000000000
3 2 4.00000  10000.00000 0.000000000
3 2 4.00000  15000.00000 0.000000000
3 2 4.00000  20000.00000 0.000000000
3 2 4.00000  25000.00000 0.000000000
3 2 4.00000  30000.00000 0.000000000
3 2 4.00000  35000.00000 0.000000000
3 2 4.00000  40000.00000 0.000000000
3 2 4.00000  45000.00000 0.000000000
3 2 4.00000  50000.00000 0.000000000
3 2 4.00000  55000.00000 0.000000000
3 2 4.00000  60000.00000 0.000000000
3 2 4.00000  65000.00000 0.000000000
3 2 4.00000  70000.00000 0.000000000
3 2 4.00000  75000.00000 0.000000000
3 2 4.00000  80000.00000 0.000000000
3 2 4.00000  85000.00000 0.000000000
3 2 4.00000  90000.00000 0.000000000
3 2 4.00000  95000.00000 0.000000000
3 2 4.00000 100000.00000 0.000000000
3 2 4.50000   5000.00000 0.000000000
3 2 4.50000  10000.00000 0.000000000
3 2 4.50000  15000.00000 0.000000000
3 2 4.50000  20000.00000 0.000000000
3 2 4.50000  25000.00000 0.000000000
3 2 4.50000  30000.00000 0.000000000
3 2 4.50000  35000.00000 0.000000000
3 2 4.50000  40000.00000 0.000000000
3 2 4.50000  45000.00000 0.000000000
3 2 4.50000  50000.00000 0.000000000
3 2 4.50000  55000.00000 0.000000000
3 2 4.50000  60000.00000 0.000000000
3 2 4.50000  65000.00000 0.000000000
3 2 4.50000  70000.00000 0.000000000
3 2 4.50000  75000.00000 0.000000000
3 2 4.50000  80000.00000 0.000000000
3 2 4.50000  85000.00000 0.000000000
3 2 4.50000  90000.00000 0.000000000
3 2 4.50000  95000.00000 0.000000000
3 2 4.50000 100000.00000 0.000000000
3 2 5.00000   5000.00000 0.000000000
3 2 5.00000  10000.00000 0.000000000
3 2 5.00000  15000.00000 0.000000000
3 2 5.00000  20000.00000 0.000000000
3 2 5.00000  25000.00000 0.000000000
3 2 5.00000  30000.00000 0.000000000
3 2 5.00000  35000.00000 0.000000000
3 2 5.00000  40000.00000 0.000000000
3 2 5.00000  45000.00000 0.000000000
3 2 5.00000  50000.00000 0.000000000
3 2 5.00000  55000.00000 0.000000000
3 2 5.00000  60000.00000 0.000000000
3 2 5.00000  65000.00000 0.000000000
3 2 5.00000  70000.00000 0.000000000
3 2 5.00000  75000.00000 0.000000000
3 2 5.00000  80000.00000 0.000000000
3 2 5.00000  85000.00000 0.000000000
3 2 5.00000  90000.00000 0.000000000
3 2 5.00000  95000.00000 0.000000000
3 2 5.00000 100000.00000 0.000000000
3 2 5.50000   5000.00000 0.257300001
3 2 5.50000  10000.00000 0.264066667
3 2 5.50000  15000.00000 0.264611112
3 2 5.50000  20000.00000 0.262822222
3 2 5.50000  25000.00000 0.261555555
3 2 5.50000  30000.00000 0.259800002
3 2 5.50000  35000.00000 0.258011111
3 2 5.50000  40000.00000 0.262200000
3 2 5.50000  45000.00000 0.261400000
3 2 5.50000  50000.00000 0.263700000
3 2 5.50000  55000.00000 0.257300001
3 2 5.50000  60000.00000 0.261955556
3 2 5.50000  65000.00000 0.266322221
3 2 5.50000  70000.00000 0.266200001
3 2 5.50000  75000.00000 0.257088890
3 2 5.50000  80000.00000 0.262300000
3 2 5.50000  85000.00000 0.263511112
3 2 5.50000  90000.00000 0.260822223
3 2 5.50000  95000.00000 0.262277778
3 2 5.50000 100000.00000 0.260822221
3 2 6.00000   5000.00000 0.262022223
3 2 6.00000  10000.00000 0.261622223
3 2 6.00000  15000.00000 0.258022223
3 2 6.00000  20000.00000 0.265611112
3 2 6.00000  25000.00000 0.259577778
3 2 6.00000  30000.00000 0.262411111
3 2 6.00000  35000.00000 0.264033334
3 2 6.00000  40000.00000 0.262655555
3 2 6.00000  45000.00000 0.258022222
3 2 6.00000  50000.00000 0.258177778
3 2 6.00000  55000.00000 0.256777777
3 2 6.00000  60000.00000 0.264411113
3 2 6.00000  65000.00000 0.263744444
3 2 6.00000  70000.00000 0.259144443
3 2 6.00000  75000.00000 0.257200001
3 2 6.00000  80000.00000 0.259044446
3 2 6.00000  85000.00000 0.262688890
3 2 6.00000  90000.00000 0.265044444
3 2 6.00000  95000.00000 0.260077779
3 2 6.00000 100000.00000 0.262488888
3 2 6.50000   5000.00000 0.263033334
3 2 6.50000  10000.00000 0.266077779
3 2 6.50000  15000.00000 0.264477779
3 2 6.50000  20000.00000 0.263500000
3 2 6.50000  25000.00000 0.258322223
3 2 6.50000  30000.00000 0.266333334
3 2 6.50000  35000.00000 0.260855555
3 2 6.50000  40000.00000 0.261133334
3 2 6.50000  45000.00000 0.261433333
3 2 6.50000  50000.00000 0.263622222
3 2 6.50000  55000.00000 0.259288890
3 2 6.50000  60000.00000 0.265077779
3 2 6.50000  65000.00000 0.258377777
3 2 6.50000  70000.00000 0.262533334
3 2 6.50000  75000.00000 0.260988889
3 2 6.50000  80000.00000 0.265111112
3 2 6.50000  85000.00000 0.264588890
3 2 6.50000  90000.00000 0.257477779
3 2 6.50000  95000.00000 0.263900002
3 2 6.50000 100000.00000 0.262366666
3 2 7.00000   5000.00000 0.260566667
3 2 7.00000  10000.00000 0.260555556
3 2 7.00000  15000.00000 0.261688888
3 2 7.00000  20000.00000 0.259877777
3 2 7.00000  25000.00000 0.258144445
3 2 7.00000  30000.00000 0.264488890
3 2 7.00000  35000.00000 0.263622222
3 2 7.00000  40000.00000 0.263922222
3 2 7.00000  45000.00000 0.261044444
3 2 7.00000  50000.00000 0.270300001
3 2 7.00000  55000.00000 0.262111112
3 2 7.00000  60000.00000 0.263822222
3 2 7.00000  65000.00000 0.257166667
3 2 7.00000  70000.00000 0.264000000
3 2 7.00000  75000.00000 0.257688889
3 2 7.00000  80000.00000 0.261333333
3 2 7.00000  85000.00000 0.263055555
3 2 7.00000  90000.00000 0.260144445
3 2 7.00000  95000.00000 0.263288890
3 2 7.00000 100000.00000 0.262222222
3 2 7.50000   5000.00000 0.263544445
3 2 7.50000  10000.00000 0.258422223
3 2 7.50000  15000.00000 0.261833334
3 2 7.50000  20000.00000 0.260866667
3 2 7.50000  25000.00000 0.257233334
3 2 7.50000  30000.00000 0.263699999
3 2 7.50000  35000.00000 0.258877779
3 2 7.50000  40000.00000 0.262633334
3 2 7.50000  45000.00000 0.259955556
3 2 7.50000  50000.00000 0.260733334
3 2 7.50000  55000.00000 0.261122223
3 2 7.50000  60000.00000 0.261955556
3 2 7.50000  65000.00000 0.257644444
3 2 7.50000  70000.00000 0.265344444
3 2 7.50000  75000.00000 0.260355556
3 2 7.50000  80000.00000 0.260311112
3 2 7.50000  85000.00000 0.262811111
3 2 7.50000  90000.00000 0.265833333
3 2 7.50000  95000.00000 0.258144445
3 2 7.50000 100000.00000 0.262477778
3 2 8.00000   5000.00000 0.260577778
3 2 8.00000  10000.00000 0.260144444
3 2 8.00000  15000.00000 0.259222223
3 2 8.00000  20000.00000 0.261577779
3 2 8.00000  25000.00000 0.261733335
3 2 8.00000  30000.00000 0.260688888
3 2 8.00000  35000.00000 0.261766668
3 2 8.00000  40000.00000 0.264100001
3 2 8.00000  45000.00000 0.261944444
3 2 8.00000  50000.00000 0.263444445
3 2 8.00000  55000.00000 0.261888890
3 2 8.00000  60000.00000 0.260655556
3 2 8.00000  65000.00000 0.259733334
3 2 8.00000  70000.00000 0.260388890
3 2 8.00000  75000.00000 0.258933333
3 2 8.00000  80000.00000 0.255988890
3 2 8.00000  85000.00000 0.259688888
3 2 8.00000  90000.00000 0.261344445
3 2 8.00000  95000.00000 0.259188889
3 2 8.00000 100000.00000 0.258711112
3 3 0.50000   5000.00000 0.000000000
3 3 0.50000  10000.00000 0.000000000
3 3 0.50000  15000.00000 0.000000000
3 3 0.50000  20000.00000 0.000000000
3 3 0.50000  25000.00000 0.000000000
3 3 0.50000  30000.00000 0.000000000
3 3 0.50000  35000.00000 0.000000000
3 3 0.50000  40000.00000 0.000000000
3 3 0.50000  45000.00000 0.000000000
3 3 0.50000  50000.00000 0.000000000
3 3 0.50000  55000.00000 0.000000000
3 3 0.50000  60000.00000 0.000000000
3 3 0.50000  65000.00000 0.000000000
3 3 0.50000  70000.00000 0.000000000
3 3 0.50000  75000.00000 0.000000000
3 3 0.50000  80000.00000 0.000000000
3 3 0.50000  85000.00000 0.000000000
3 3 0.50000  90000.00000 0.000000000
3 3 0.50000  95000.00000 0.000000000
3 3 0.50000 100000.00000 0.000000000
3 3 1.00000   5000.00000 0.000000000
3 3 1.00000  10000.00000 0.000000000
3 3 1.00000  15000.00000 0.000000000
3 3 1.00000  20000.00000 0.000000000
3 3 1.00000  25000.00000 0.000000000
3 3 1.00000  30000.00000 0.000000000
3 3 1.00000  35000.00000 0.000000000
3 3 1.00000  40000.00000 0.000000000
3 3 1.00000  45000.00000 0.000000000
3 3 1.00000  50000.00000 0.000000000
3 3 1.00000  55000.00000 0.000000000
3 3 1.00000  60000.00000 0.000000000
3 3 1.00000  65000.00000 0.000000000
3 3 1.00000  70000.00000 0.000000000
3 3 1.00000  75000.00000 0.000000000
3 3 1.00000  80000.00000 0.000000000
3 3 1.00000  85000.00000 0.000000000
3 3 1.00000  90000.00000 0.000000000
3 3 1.00000  95000.00000 0.000000000
3 3 1.00000 100000.00000 0.000000000
3 3 1.50000   5000.00000 0.000000000
3 3 1.50000  10000.00000 0.000000000
3 3 1.50000  15000.00000 0.000000000
3 3 1.50000  20000.00000 0.000000000
3 3 1.50000  25000.00000 0.000000000
3 3 1.50000  30000.00000 0.000000000
3 3 1.50000  35000.00000 0.000000000
3 3 1.50000  40000.00000 0.000000000
3 3 1.50000  45000.00000 0.000000000
3 3 1.50000  50000.00000 0.000000000
3 3 1.50000  55000.00000 0.000000000
3 3 1.50000  60000.00000 0.000000000
3 3 1.50000  65000.00000 0.000000000
3 3 1.50000  70000.00000 0.000000000
3 3 1.50000  75000.00000 0.000000000
3 3 1.50000  80000.00000 0.000000000
3 3 1.50000  85000.00000 0.000000000
3 3 1.50000  90000.00000 0.000000000
3 3 1.50000  95000.00000 0.000000000
3 3 1.50000 100000.00000 0.000000000
3 3 2.00000   5000.00000 0.000000000
3 3 2.00000  10000.00000 0.000000000
3 3 2.00000  15000.00000 0.000000000
3 3 2.00000  20000.00000 0.000000000
3 3 2.00000  25000.00000 0.000000000
3 3 2.00000  30000.00000 0.000000000
3 3 2.00000  35000.00000 0.000000000
3 3 2.00000  40000.00000 0.000000000
3 3 2.00000  45000.00000 0.000000000
3 3 2.00000  50000.00000 0.000000000
3 3 2.00000  55000.00000 0.000000000
3 3 2.00000  60000.00000 0.000000000
3 3 2.00000  65000.00000 0.000000000
3 3 2.00000  70000.00000 0.000000000
3 3 2.00000  75000.00000 0.000000000
3 3 2.00000  80000.00000 0.000000000
3 3 2.00000  85000.00000 0.000000000
3 3 2.00000  90000.00000 0.000000000
3 3 2.00000  95000.00000 0.000000000
3 3 2.00000 100000.00000 0.000000000
3 3 2.50000   5000.00000 0.000000000
3 3 2.50000  10000.00000 0.000000000
3 3 2.50000  15000.00000 0.000000000
3 3 2.50000  20000.00000 0.000000000
3 3 2.50000  25000.00000 0.000000000
3 3 2.50000  30000.00000 0.000000000
3 3 2.50000  35000.00000 0.000000000
3 3 2.50000  40000.00000 0.000000000
3 3 2.50000  45000.00000 0.000000000
3 3 2.50000  50000.00000 0.000000000
3 3 2.50000  55000.00000 0.000000000
3 3 2.50000  60000.00000 0.000000000
3 3 2.50000  65000.00000 0.000000000
3 3 2.50000  70000.00000 0.000000000
3 3 2.50000  75000.00000 0.000000000
3 3 2.50000  80000.00000 0.000000000
3 3 2.50000  85000.00000 0.000000000
3 3 2.50000  90000.00000 0.000000000
3 3 2.50000  95000.00000 0.000000000
3 3 2.50000 100000.00000 0.000000000
3 3 3.00000   5000.00000 0.000000000
3 3 3.00000  10000.00000 0.000000000
3 3 3.00000  15000.00000 0.000000000
3 3 3.00000  20000.00000 0.000000000
3 3 3.00000  25000.00000 0.000000000
3 3 3.00000  30000.00000 0.000000000
3 3 3.00000  35000.00000 0.000000000
3 3 3.00000  40000.00000 0.000000000
3 3 3.00000  45000.00000 0.000000000
3 3 3.00000  50000.00000 0.000000000
3 3 3.00000  55000.00000 0.000000000
3 3 3.00000  60000.00000 0.000000000
3 3 3.00000  65000.00000 0.000000000
3 3 3.00000  70000.00000 0.000000000
3 3 3.00000  75000.00000 0.000000000
3 3 3.00000  80000.00000 0.000000000
3 3 3.00000  85000.00000 0.000000000
3 3 3.00000  90000.00000 0.000000000
3 3 3.00000  95000.00000 0.000000000
3 3 3.00000 100000.00000 0.000000000
3 3 3.50000   5000.00000 0.000000000
3 3 3.50000  10000.00000 0.000000000
3 3 3.50000  15000.00000 0.000000000
3 3 3.50000  20000.00000 0.000000000
3 3 3.50000  25000.00000 0.000000000
3 3 3.50000  30000.00000 0.000000000
3 3 3.50000  35000.00000 0.000000000
3 3 3.50000  40000.00000 0.000000000
3 3 3.50000  45000.00000 0.000000000
3 3 3.50000  50000.00000 0.000000000
3 3 3.50000  55000.00000 0.000000000
3 3 3.50000  60000.00000 0.000000000
3 3 3.50000  65000.00000 0.000000000
3 3 3.50000  70000.00000 0.000000000
3 3 3.50000  75000.00000 0.000000000
3 3 3.50000  80000.00000 0.000000000
3 3 3.50000  85000.00000 0.000000000
3 3 3.50000  90000.00000 0.000000000
3 3 3.50000  95000.00000 0.000000000
3 3 3.50000 100000.00000 0.000000000
3 3 4.00000   5000.00000 0.000000000
3 3 4.00000  10000.00000 0.000000000
3 3 4.00000  15000.00000 0.000000000
3 3 4.00000  20000.00000 0.000000000
3 3 4.00000  25000.00000 0.000000000
3 3 4.00000  30000.00000 0.000000000
3 3 4.00000  35000.00000 0.000000000
3 3 4.00000  40000.00000 0.000000000
3 3 4.00000  45000.00000 0.000000000
3 3 4.00000  50000.00000 0.000000000
3 3 4.00000  55000.00000 0.000000000
3 3 4.00000  60000.00000 0.000000000
3 3 4.00000  65000.00000 0.000000000
3 3 4.00000  70000.00000 0.000000000
3 3 4.00000  75000.00000 0.000000000
3 3 4.00000  80000.00000 0.000000000
3 3 4.00000  85000.00000 0.000000000
3 3 4.00000  90000.00000 0.000000000
3 3 4.00000  95000.00000 0.000000000
3 3 4.00000 100000.00000 0.000000000
3 3 4.50000   5000.00000 0.000000000
3 3 4.50000  10000.00000 0.000000000
3 3 4.50000  15000.00000 0.000000000
3 3 4.50000  20000.00000 0.000000000
3 3 4.50000  25000.00000 0.000000000
3 3 4.50000  30000.00000 0.000000000
3 3 4.50000  35000.00000 0.000000000
3 3 4.50000  40000.00000 0.000000000
3 3 4.50000  45000.00000 0.000000000
3 3 4.50000  50000.00000 0.000000000
3 3 4.50000  55000.00000 0.000000000
3 3 4.50000  60000.00000 0.000000000
3 3 4.50000  65000.00000 0.000000000
3 3 4.50000  70000.00000 0.000000000
3 3 4.50000  75000.00000 0.000000000
3 3 4.50000  80000.00000 0.000000000
3 3 4.50000  85000.00000 0.000000000
3 3 4.50000  90000.00000 0.000000000
3 3 4.50000  95000.00000 0.000000000
3 3 4.50000 100000.00000 0.000000000
3 3 5.00000   5000.00000 0.557911111
3 3 5.00000  10000.00000 0.557111108
3 3 5.00000  15000.00000 0.555655557
3 3 5.00000  20000.00000 0.559466667
3 3 5.00000  25000.00000 0.566955555
3 3 5.00000  30000.00000 0.566377777
3 3 5.00000  35000.00000 0.567288890
3 3 5.00000  40000.00000 0.559544443
3 3 5.00000  45000.00000 0.557611110
3 3 5.00000  50000.00000 0.556244444
3 3 5.00000  55000.00000 0.555688890
3 3 5.00000  60000.00000 0.564211110
3 3 5.00000  65000.00000 0.555366665
3 3 5.00000  70000.00000 0.564866668
3 3 5.00000  75000.00000 0.557355554
3 3 5.00000  80000.00000 0.554033333
3 3 5.00000  85000.00000 0.557144444
3 3 5.00000  90000.00000 0.559055555
3 3 5.00000  95000.00000 0.557722221
3 3 5.00000 100000.00000 0.557900003
3 3 5.50000   5000.00000 1.000000000
3 3 5.50000  10000.00000 1.000000000
3 3 5.50000  15000.00000 1.000000000
3 3 5.50000  20000.00000 1.000000000
3 3 5.50000  25000.00000 1.000000000
3 3 5.50000  30000.00000 1.000000000
3 3 5.50000  35000.00000 1.000000000
3 3 5.50000  40000.00000 1.000000000
3 3 5.50000  45000.00000 1.000000000
3 3 5.50000  50000.00000 1.000000000
3 3 5.50000  55000.00000 1.000000000
3 3 5.50000  60000.00000 1.000000000
3 3 5.50000  65000.00000 1.000000000
3 3 5.50000  70000.00000 1.000000000
3 3 5.50000  75000.00000 1.000000000
3 3 5.50000  80000.00000 1.000000000
3 3 5.50000  85000.00000 1.000000000
3 3 5.50000  90000.00000 1.000000000
3 3 5.50000  95000.00000 1.000000000
3 3 5.50000 100000.00000 1.000000000
3 3 6.00000   5000.00000 1.000000000
3 3 6.00000  10000.00000 1.000000000
3 3 6.00000  15000.00000 1.000000000
3 3 6.00000  20000.00000 1.000000000
3 3 6.00000  25000.00000 1.000000000
3 3 6.00000  30000.00000 1.000000000
3 3 6.00000  35000.00000 1.000000000
3 3 6.00000  40000.00000 1.000000000
3 3 6.00000  45000.00000 1.000000000
3 3 6.00000  50000.00000 1.000000000
3 3 6.00000  55000.00000 1.000000000
3 3 6.00000  60000.00000 1.000000000
3 3 6.00000  65000.00000 1.000000000
3 3 6.00000  70000.00000 1.000000000
3 3 6.00000  75000.00000 1.000000000
3 3 6.00000  80000.00000 1.000000000
3 3 6.00000  85000.00000 1.000000000
3 3 6.00000  90000.00000 1.000000000
3 3 6.00000  95000.00000 1.000000000
3 3 6.00000 100000.00000 1.000000000
3 3 6.50000   5000.00000 1.000000000
3 3 6.50000  10000.00000 1.000000000
3 3 6.50000  15000.00000 1.000000000
3 3 6.50000  20000.00000 1.000000000
3 3 6.50000  25000.00000 1.000000000
3 3 6.50000  30000.00000 1.000000000
3 3 6.50000  35000.00000 1.000000000
3 3 6.50000  40000.00000 1.000000000
3 3 6.50000  45000.00000 1.000000000
3 3 6.50000  50000.00000 1.000000000
3 3 6.50000  55000.00000 1.000000000
3 3 6.50000  60000.00000 1.000000000
3 3 6.50000  65000.00000 1.000000000
3 3 6.50000  70000.00000 1.000000000
3 3 6.50000  75000.00000 1.000000000
3 3 6.50000  80000.00000 1.000000000
3 3 6.50000  85000.00000 1.000000000
3 3 6.50000  90000.00000 1.000000000
3 3 6.50000  95000.00000 1.000000000
3 3 6.50000 100000.00000 1.000000000
3 3 7.00000   5000.00000 1.000000000
3 3 7.00000  10000.00000 1.000000000
3 3 7.00000  15000.00000 1.000000000
3 3 7.00000  20000.00000 1.000000000
3 3 7.00000  25000.00000 1.000000000
3 3 7.00000  30000.00000 1.000000000
3 3 7.00000  35000.00000 1.000000000
3 3 7.00000  40000.00000 1.000000000
3 3 7.00000  45000.00000 1.000000000
3 3 7.00000  50000.00000 1.000000000
3 3 7.00000  55000.00000 1.000000000
3 3 7.00000  60000.00000 1.000000000
3 3 7.00000  65000.00000 1.000000000
3 3 7.00000  70000.00000 1.000000000
3 3 7.00000  75000.00000 1.000000000
3 3 7.00000  80000.00000 1.000000000
3 3 7.00000  85000.00000 1.000000000
3 3 7.00000  90000.00000 1.000000000
3 3 7.00000  95000.00000 1.000000000
3 3 7.00000 100000.00000 1.000000000
3 3 7.50000   5000.00000 1.000000000
3 3 7.50000  10000.00000 1.000000000
3 3 7.50000  15000.00000 1.000000000
3 3 7.50000  20000.00000 1.000000000
3 3 7.50000  25000.00000 1.000000000
3 3 7.50000  30000.00000 1.000000000
3 3 7.50000  35000.00000 1.000000000
3 3 7.50000  40000.00000 1.000000000
3 3 7.50000  45000.00000 1.000000000
3 3 7.50000  50000.00000 1.000000000
3 3 7.50000  55000.00000 1.000000000
3 3 7.50000  60000.00000 1.000000000
3 3 7.50000  65000.00000 1.000000000
3 3 7.50000  70000.00000 1.000000000
3 3 7.50000  75000.00000 1.000000000
3 3 7.50000  80000.00000 1.000000000
3 3 7.50000  85000.00000 1.000000000
3 3 7.50000  90000.00000 1.000000000
3 3 7.50000  95000.00000 1.000000000
3 3 7.50000 100000.00000 1.000000000
3 3 8.00000   5000.00000 1.000000000
3 3 8.00000  10000.00000 1.000000000
3 3 8.00000  15000.00000 1.000000000
3 3 8.00000  20000.00000 1.000000000
3 3 8.00000  25000.00000 1.000000000
3 3 8.00000  30000.00000 1.000000000
3 3 8.00000  35000.00000 1.000000000
3 3 8.00000  40000.00000 1.000000000
3 3 8.00000  45000.00000 1.000000000
3 3 8.00000  50000.00000 1.000000000
3 3 8.00000  55000.00000 1.000000000
3 3 8.00000  60000.00000 1.000000000
3 3 8.00000  65000.00000 1.000000000
3 3 8.00000  70000.00000 1.000000000
3 3 8.00000  75000.00000 1.000000000
3 3 8.00000  80000.00000 1.000000000
3 3 8.00000  85000.00000 1.000000000
3 3 8.00000  90000.00000 1.000000000
3 3 8.00000  95000.00000 1.000000000
3 3 8.00000 100000.00000 1.000000000
3 4 0.50000   5000.00000 0.000000000
3 4 0.50000  10000.00000 0.000000000
3 4 0.50000  15000.00000 0.000000000
3 4 0.50000  20000.00000 0.000000000
3 4 0.50000  25000.00000 0.000000000
3 4 0.50000  30000.00000 0.000000000
3 4 0.50000  35000.00000 0.000000000
3 4 0.50000  40000.00000 0.000000000
3 4 0.50000  45000.00000 0.000000000
3 4 0.50000  50000.00000 0.000000000
3 4 0.50000  55000.00000 0.000000000
3 4 0.50000  60000.00000 0.000000000
3 4 0.50000  65000.00000 0.000000000
3 4 0.50000  70000.00000 0.000000000
3 4 0.50000  75000.00000 0.000000000
3 4 0.50000  80000.00000 0.000000000
3 4 0.50000  85000.00000 0.000000000
3 4 0.50000  90000.00000 0.000000000
3 4 0.50000  95000.00000 0.000000000
3 4 0.50000 100000.00000 0.000000000
3 4 1.00000   5000.00000 0.000000000
3 4 1.00000  10000.00000 0.000000000
3 4 1.00000  15000.00000 0.000000000
3 4 1.00000  20000.00000 0.000000000
3 4 1.00000  25000.00000 0.000000000
3 4 1.00000  30000.00000 0.000000000
3 4 1.00000  35000.00000 0.000000000
3 4 1.00000  40000.00000 0.000000000
3 4 1.00000  45000.00000 0.000000000
3 4 1.00000  50000.00000 0.000000000
3 4 1.00000  55000.00000 0.000000000
3 4 1.00000  60000.00000 0.000000000
3 4 1.00000  65000.00000 0.000000000
3 4 1.00000  70000.00000 0.000000000
3 4 1.00000  75000.00000 0.000000000
3 4 1.00000  80000.00000 0.000000000
3 4 1.00000  85000.00000 0.000000000
3 4 1.00000  90000.00000 0.000000000
3 4 1.00000  95000.00000 0.000000000
3 4 1.00000 100000.00000 0.000000000
3 4 1.50000   5000.00000 0.000000000
3 4 1.50000  10000.00000 0.000000000
3 4 1.50000  15000.00000 0.000000000
3 4 1.50000  20000.00000 0.000000000
3 4 1.50000  25000.00000 0.000000000
3 4 1.50000  30000.00000 0.000000000
3 4 1.50000  35000.00000 0.000000000
3 4 1.50000  40000.00000 0.000000000
3 4 1.50000  45000.00000 0.000000000
3 4 1.50000  50000.00000 0.000000000
3 4 1.50000  55000.00000 0.000000000
3 4 1.50000  60000.00000 0.000000000
3 4 1.50000  65000.00000 0.000000000
3 4 1.50000  70000.00000 0.000000000
3 4 1.50000  75000.00000 0.000000000
3 4 1.50000  80000.00000 0.000000000
3 4 1.50000  85000.00000 0.000000000
3 4 1.50000  90000.00000 0.000000000
3 4 1.50000  95000.00000 0.000000000
3 4 1.50000 100000.00000 0.000000000
3 4 2.00000   5000.00000 0.000000000
3 4 2.00000  10000.00000 0.000000000
3 4 2.00000  15000.00000 0.000000000
3 4 2.00000  20000.00000 0.000000000
3 4 2.00000  25000.00000 0.000000000
3 4 2.00000  30000.00000 0.000000000
3 4 2.00000  35000.00000 0.000000000
3 4 2.00000  40000.00000 0.000000000
3 4 2.00000  45000.00000 0.000000000
3 4 2.00000  50000.00000 0.000000000
3 4 2.00000  55000.00000 0.000000000
3 4 2.00000  60000.00000 0.000000000
3 4 2.00000  65000.00000 0.000000000
3 4 2.00000  70000.00000 0.000000000
3 4 2.00000  75000.00000 0.000000000
3 4 2.00000  80000.00000 0.000000000
3 4 2.00000  85000.00000 0.000000000
3 4 2.00000  90000.00000 0.000000000
3 4 2.00000  95000.00000 0.000000000
3 4 2.00000 100000.00000 0.000000000
3 4 2.50000   5000.00000 0.000000000
3 4 2.50000  10000.00000 0.000000000
3 4 2.50000  15000.00000 0.000000000
3 4 2.50000  20000.00000 0.000000000
3 4 2.50000  25000.00000 0.000000000
3 4 2.50000  30000.00000 0.000000000
3 4 2.50000  35000.00000 0.000000000
3 4 2.50000  40000.00000 0.000000000
3 4 2.50000  45000.00000 0.000000000
3 4 2.50000  50000.00000 0.000000000
3 4 2.50000  55000.00000 0.000000000
3 4 2.50000  60000.00000 0.000000000
3 4 2.50000  65000.00000 0.000000000
3 4 2.50000  70000.00000 0.000000000
3 4 2.50000  75000.00000 0.000000000
3 4 2.50000  80000.00000 0.000000000
3 4 2.50000  85000.00000 0.000000000
3 4 2.50000  90000.00000 0.000000000
3 4 2.50000  95000.00000 0.000000000
3 4 2.50000 100000.00000 0.000000000
3 4 3.00000   5000.00000 0.000000000
3 4 3.00000  10000.00000 0.000000000
3 4 3.00000  15000.00000 0.000000000
3 4 3.00000  20000.00000 0.000000000
3 4 3.00000  25000.00000 0.000000000
3 4 3.00000  30000.00000 0.000000000
3 4 3.00000  35000.00000 0.000000000
3 4 3.00000  40000.00000 0.000000000
3 4 3.00000  45000.00000 0.000000000
3 4 3.00000  50000.00000 0.000000000
3 4 3.00000  55000.00000 0.000000000
3 4 3.00000  60000.00000 0.000000000
3 4 3.00000  65000.00000 0.000000000
3 4 3.00000  70000.00000 0.000000000
3 4 3.00000  75000.00000 0.000000000
3 4 3.00000  80000.00000 0.000000000
3 4 3.00000  85000.00000 0.000000000
3 4 3.00000  90000.00000 0.000000000
3 4 3.00000  95000.00000 0.000000000
3 4 3.00000 100000.00000 0.000000000
3 4 3.50000   5000.00000 0.000000000
3 4 3.50000  10000.00000 0.000000000
3 4 3.50000  15000.00000 0.000000000
3 4 3.50000  20000.00000 0.000000000
3 4 3.50000  25000.00000 0.000000000
3 4 3.50000  30000.00000 0.000000000
3 4 3.50000  35000.00000 0.000000000
3 4 3.50000  40000.00000 0.000000000
3 4 3.50000  45000.00000 0.000000000
3 4 3.50000  50000.00000 0.000000000
3 4 3.50000  55000.00000 0.000000000
3 4 3.50000  60000.00000 0.000000000
3 4 3.50000  65000.00000 0.000000000
3 4 3.50000  70000.00000 0.000000000
3 4 3.50000  75000.00000 0.000000000
3 4 3.50000  80000.00000 0.000000000
3 4 3.50000  85000.00000 0.000000000
3 4 3.50000  90000.00000 0.000000000
3 4 3.50000  95000.00000 0.000000000
3 4 3.50000 100000.00000 0.000000000
3 4 4.00000   5000.00000 0.000000000
3 4 4.00000  10000.00000 0.000000000
3 4 4.00000  15000.00000 0.000000000
3 4 4.00000  20000.00000 0.000000000
3 4 4.00000  25000.00000 0.000000000
3 4 4.00000  30000.00000 0.000000000
3 4 4.00000  35000.00000 0.000000000
3 4 4.00000  40000.00000 0.000000000
3 4 4.00000  45000.00000 0.000000000
3 4 4.00000  50000.00000 0.000000000
3 4 4.00000  55000.00000 0.000000000
3 4 4.00000  60000.00000 0.000000000
3 4 4.00000  65000.00000 0.000000000
3 4 4.00000  70000.00000 0.000000000
3 4 4.00000  75000.00000 0.000000000
3 4 4.00000  80000.00000 0.000000000
3 4 4.00000  85000.00000 0.000000000
3 4 4.00000  90000.00000 0.000000000
3 4 4.00000  95000.00000 0.000000000
3 4 4.00000 100000.00000 0.000000000
3 4 4.50000   5000.00000 0.104466667
3 4 4.50000  10000.00000 0.088066667
3 4 4.50000  15000.00000 0.097733334
3 4 4.50000  20000.00000 0.090900000
3 4 4.50000  25000.00000 0.094488889
3 4 4.50000  30000.00000 0.086522222
3 4 4.50000  35000.00000 0.093233334
3 4 4.50000  40000.00000 0.099499999
3 4 4.50000  45000.00000 0.102500000
3 4 4.50000  50000.00000 0.090400000
3 4 4.50000  55000.00000 0.091077778
3 4 4.50000  60000.00000 0.088877778
3 4 4.50000  65000.00000 0.103255555
3 4 4.50000  70000.00000 0.098622222
3 4 4.50000  75000.00000 0.111188889
3 4 4.50000  80000.00000 0.101711111
3 4 4.50000  85000.00000 0.097355556
3 4 4.50000  90000.00000 0.104588889
3 4 4.50000  95000.00000 0.098877777
3 4 4.50000 100000.00000 0.103866667
3 4 5.00000   5000.00000 0.321000000
3 4 5.00000  10000.00000 0.308944442
3 4 5.00000  15000.00000 0.311722222
3 4 5.00000  20000.00000 0.314233332
3 4 5.00000  25000.00000 0.316900001
3 4 5.00000  30000.00000 0.318299999
3 4 5.00000  35000.00000 0.320311112
3 4 5.00000  40000.00000 0.314066666
3 4 5.00000  45000.00000 0.324800000
3 4 5.00000  50000.00000 0.315300000
3 4 5.00000  55000.00000 0.311800000
3 4 5.00000  60000.00000 0.316088890
3 4 5.00000  65000.00000 0.316311111
3 4 5.00000  70000.00000 0.318888889
3 4 5.00000  75000.00000 0.312155557
3 4 5.00000  80000.00000 0.315322223
3 4 5.00000  85000.00000 0.322555556
3 4 5.00000  90000.00000 0.315122223
3 4 5.00000  95000.00000 0.314799998
3 4 5.00000 100000.00000 0.319666667
3 4 5.50000   5000.00000 0.465488889
3 4 5.50000  10000.00000 0.468055555
3 4 5.50000  15000.00000 0.467322223
3 4 5.50000  20000.00000 0.470922224
3 4 5.50000  25000.00000 0.472155556
3 4 5.50000  30000.00000 0.465233334
3 4 5.50000  35000.00000 0.470488891
3 4 5.50000  40000.00000 0.460877777
3 4 5.50000  45000.00000 0.467477778
3 4 5.50000  50000.00000 0.469111111
3 4 5.50000  55000.00000 0.467844443
3 4 5.50000  60000.00000 0.468655556
3 4 5.50000  65000.00000 0.467533335
3 4 5.50000  70000.00000 0.473200000
3 4 5.50000  75000.00000 0.474200000
3 4 5.50000  80000.00000 0.467877777
3 4 5.50000  85000.00000 0.470233334
3 4 5.50000  90000.00000 0.469744445
3 4 5.50000  95000.00000 0.468577777
3 4 5.50000 100000.00000 0.470411111
3 4 6.00000   5000.00000 0.465966667
3 4 6.00000  10000.00000 0.466066668
3 4 6.00000  15000.00000 0.466922223
3 4 6.00000  20000.00000 0.466577778
3 4 6.00000  25000.00000 0.467277778
3 4 6.00000  30000.00000 0.466488891
3 4 6.00000  35000.00000 0.474344445
3 4 6.00000  40000.00000 0.468166665
3 4 6.00000  45000.00000 0.465400001
3 4 6.00000  50000.00000 0.467566665
3 4 6.00000  55000.00000 0.465355556
3 4 6.00000  60000.00000 0.472877778
3 4 6.00000  65000.00000 0.469788890
3 4 6.00000  70000.00000 0.468555556
3 4 6.00000  75000.00000 0.465988890
3 4 6.00000  80000.00000 0.472033334
3 4 6.00000  85000.00000 0.464777779
3 4 6.00000  90000.00000 0.466766666
3 4 6.00000  95000.00000 0.461677777
3 4 6.00000 100000.00000 0.469466667
3 4 6.50000   5000.00000 0.685477777
3 4 6.50000  10000.00000 0.685488890
3 4 6.50000  15000.00000 0.678911111
3 4 6.50000  20000.00000 0.690733334
3 4 6.50000  25000.00000 0.685177778
3 4 6.50000  30000.00000 0.687166663
3 4 6.50000  35000.00000 0.688922220
3 4 6.50000  40000.00000 0.684511110
3 4 6.50000  45000.00000 0.686822222
3 4 6.50000  50000.00000 0.685099999
3 4 6.50000  55000.00000 0.685188887
3 4 6.50000  60000.00000 0.687477776
3 4 6.50000  65000.00000 0.681811112
3 4 6.50000  70000.00000 0.688855554
3 4 6.50000  75000.00000 0.688688887
3 4 6.50000  80000.00000 0.688200002
3 4 6.50000  85000.00000 0.686577778
3 4 6.50000  90000.00000 0.686644442
3 4 6.50000  95000.00000 0.685833333
3 4 6.50000 100000.00000 0.686488888
3 4 7.00000   5000.00000 0.687300000
3 4 7.00000  10000.00000 0.685722224
3 4 7.00000  15000.00000 0.686655558
3 4 7.00000  20000.00000 0.683700002
3 4 7.00000  25000.00000 0.685511107
3 4 7.00000  30000.00000 0.684711114
3 4 7.00000  35000.00000 0.687155557
3 4 7.00000  40000.00000 0.682922223
3 4 7.00000  45000.00000 0.690688890
3 4 7.00000  50000.00000 0.683911111
3 4 7.00000  55000.00000 0.688522222
3 4 7.00000  60000.00000 0.687177776
3 4 7.00000  65000.00000 0.683077778
3 4 7.00000  70000.00000 0.687477778
3 4 7.00000  75000.00000 0.689344445
3 4 7.00000  80000.00000 0.691066667
3 4 7.00000  85000.00000 0.692911109
3 4 7.00000  90000.00000 0.683244446
3 4 7.00000  95000.00000 0.685688888
3 4 7.00000 100000.00000 0.688155555
3 4 7.50000   5000.00000 0.685144446
3 4 7.50000  10000.00000 0.685911111
3 4 7.50000  15000.00000 0.688400000
3 4 7.50000  20000.00000 0.686300000
3 4 7.50000  25000.00000 0.690733334
3 4 7.50000  30000.00000 0.687622221
3 4 7.50000  35000.00000 0.688111110
3 4 7.50000  40000.00000 0.686677777
3 4 7.50000  45000.00000 0.684544443
3 4 7.50000  50000.00000 0.686199998
3 4 7.50000  55000.00000 0.689022225
3 4 7.50000  60000.00000 0.685822220
3 4 7.50000  65000.00000 0.687044444
3 4 7.50000  70000.00000 0.682599998
3 4 7.50000  75000.00000 0.684500000
3 4 7.50000  80000.00000 0.684833332
3 4 7.50000  85000.00000 0.688777776
3 4 7.50000  90000.00000 0.686855555
3 4 7.50000  95000.00000 0.687233336
3 4 7.50000 100000.00000 0.688900000
3 4 8.00000   5000.00000 0.687300001
3 4 8.00000  10000.00000 0.687800000
3 4 8.00000  15000.00000 0.680066666
3 4 8.00000  20000.00000 0.683677776
3 4 8.00000  25000.00000 0.686400003
3 4 8.00000  30000.00000 0.686511115
3 4 8.00000  35000.00000 0.683355553
3 4 8.00000  40000.00000 0.686722223
3 4 8.00000  45000.00000 0.685266665
3 4 8.00000  50000.00000 0.682699997
3 4 8.00000  55000.00000 0.691144443
3 4 8.00000  60000.00000 0.688166667
3 4 8.00000  65000.00000 0.684566664
3 4 8.00000  70000.00000 0.682555553
3 4 8.00000  75000.00000 0.693222223
3 4 8.00000  80000.00000 0.678033333
3 4 8.00000  85000.00000 0.686444445
3 4 8.00000  90000.00000 0.685322222
3 4 8.00000  95000.00000 0.688688887
3 4 8.00000 100000.00000 0.689033332
