# Supplementary material for: A social system to disperse the irrigation start date based on the spatial public goods game
Source: PLoS One. 2023 May 24;18(5):e0286127. doi: 10.1371/journal.pone.0286127 (PMC10208473; doi:10.1371/journal.pone.0286127)
Supplement: S1 Data — (ZIP) [file pone.0286127.s002.zip › Data/Eq10.txt]

0.200 1
0.280 2
0.440 3
0.680 4
1.000 5
