# Supplementary material for: A social system to disperse the irrigation start date based on the spatial public goods game
Source: PLoS One. 2023 May 24;18(5):e0286127. doi: 10.1371/journal.pone.0286127 (PMC10208473; doi:10.1371/journal.pone.0286127)
Supplement: S1 Data — (ZIP) [file pone.0286127.s002.zip › Data/Fig9.txt]

1 1 0.50000   5000.00000 0.0000000
1 1 0.50000  10000.00000 0.0000000
1 1 0.50000  15000.00000 0.0000000
1 1 0.50000  20000.00000 0.0000000
1 1 0.50000  25000.00000 0.0000000
1 1 0.50000  30000.00000 0.0000000
1 1 0.50000  35000.00000 0.0000000
1 1 0.50000  40000.00000 0.0000000
1 1 0.50000  45000.00000 0.0000000
1 1 0.50000  50000.00000 0.0000000
1 1 0.50000  55000.00000 0.0000000
1 1 0.50000  60000.00000 0.0000000
1 1 0.50000  65000.00000 0.0000000
1 1 0.50000  70000.00000 0.0000000
1 1 0.50000  75000.00000 0.0000000
1 1 0.50000  80000.00000 0.0000000
1 1 0.50000  85000.00000 0.0000000
1 1 0.50000  90000.00000 0.0000000
1 1 0.50000  95000.00000 0.0000000
1 1 0.50000 100000.00000 0.0000000
1 1 1.00000   5000.00000 0.0000000
1 1 1.00000  10000.00000 0.0000000
1 1 1.00000  15000.00000 0.0000000
1 1 1.00000  20000.00000 0.0000000
1 1 1.00000  25000.00000 0.0000000
1 1 1.00000  30000.00000 0.0000000
1 1 1.00000  35000.00000 0.0000000
1 1 1.00000  40000.00000 0.0000000
1 1 1.00000  45000.00000 0.0000000
1 1 1.00000  50000.00000 0.0000000
1 1 1.00000  55000.00000 0.0000000
1 1 1.00000  60000.00000 0.0000000
1 1 1.00000  65000.00000 0.0000000
1 1 1.00000  70000.00000 0.0000000
1 1 1.00000  75000.00000 0.0000000
1 1 1.00000  80000.00000 0.0000000
1 1 1.00000  85000.00000 0.0000000
1 1 1.00000  90000.00000 0.0000000
1 1 1.00000  95000.00000 0.0000000
1 1 1.00000 100000.00000 0.0000000
1 1 1.50000   5000.00000 0.4123252
1 1 1.50000  10000.00000 0.4241676
1 1 1.50000  15000.00000 0.4027287
1 1 1.50000  20000.00000 0.4219800
1 1 1.50000  25000.00000 0.4527330
1 1 1.50000  30000.00000 0.4016889
1 1 1.50000  35000.00000 0.4518132
1 1 1.50000  40000.00000 0.3972005
1 1 1.50000  45000.00000 0.4495781
1 1 1.50000  50000.00000 0.4480969
1 1 1.50000  55000.00000 0.4266560
1 1 1.50000  60000.00000 0.4340387
1 1 1.50000  65000.00000 0.4234399
1 1 1.50000  70000.00000 0.4400648
1 1 1.50000  75000.00000 0.4328464
1 1 1.50000  80000.00000 0.4207653
1 1 1.50000  85000.00000 0.4114216
1 1 1.50000  90000.00000 0.4292899
1 1 1.50000  95000.00000 0.4173613
1 1 1.50000 100000.00000 0.4469178
1 1 2.00000   5000.00000 0.6973557
1 1 2.00000  10000.00000 0.7351909
1 1 2.00000  15000.00000 0.7244500
1 1 2.00000  20000.00000 0.6850004
1 1 2.00000  25000.00000 0.7354542
1 1 2.00000  30000.00000 0.7118248
1 1 2.00000  35000.00000 0.6717148
1 1 2.00000  40000.00000 0.7457920
1 1 2.00000  45000.00000 0.7034760
1 1 2.00000  50000.00000 0.6931206
1 1 2.00000  55000.00000 0.7425598
1 1 2.00000  60000.00000 0.6725643
1 1 2.00000  65000.00000 0.7004056
1 1 2.00000  70000.00000 0.6975547
1 1 2.00000  75000.00000 0.7299106
1 1 2.00000  80000.00000 0.6973080
1 1 2.00000  85000.00000 0.6689648
1 1 2.00000  90000.00000 0.6985041
1 1 2.00000  95000.00000 0.6679679
1 1 2.00000 100000.00000 0.7386506
1 1 2.50000   5000.00000 0.7683561
1 1 2.50000  10000.00000 0.8231937
1 1 2.50000  15000.00000 0.8239173
1 1 2.50000  20000.00000 0.8122689
1 1 2.50000  25000.00000 0.8393959
1 1 2.50000  30000.00000 0.8030127
1 1 2.50000  35000.00000 0.7665041
1 1 2.50000  40000.00000 0.8196462
1 1 2.50000  45000.00000 0.8266307
1 1 2.50000  50000.00000 0.7786959
1 1 2.50000  55000.00000 0.8349226
1 1 2.50000  60000.00000 0.7668024
1 1 2.50000  65000.00000 0.8180722
1 1 2.50000  70000.00000 0.8064091
1 1 2.50000  75000.00000 0.8183561
1 1 2.50000  80000.00000 0.8032786
1 1 2.50000  85000.00000 0.7971303
1 1 2.50000  90000.00000 0.7618425
1 1 2.50000  95000.00000 0.8098850
1 1 2.50000 100000.00000 0.7880715
1 1 3.00000   5000.00000 0.9680696
1 1 3.00000  10000.00000 1.0105204
1 1 3.00000  15000.00000 0.9845971
1 1 3.00000  20000.00000 0.9501509
1 1 3.00000  25000.00000 0.9924180
1 1 3.00000  30000.00000 0.9836942
1 1 3.00000  35000.00000 0.9869676
1 1 3.00000  40000.00000 0.9960084
1 1 3.00000  45000.00000 0.9594378
1 1 3.00000  50000.00000 0.9812590
1 1 3.00000  55000.00000 0.9849231
1 1 3.00000  60000.00000 0.9755593
1 1 3.00000  65000.00000 1.0138025
1 1 3.00000  70000.00000 0.9299581
1 1 3.00000  75000.00000 0.9797325
1 1 3.00000  80000.00000 0.9688150
1 1 3.00000  85000.00000 0.9818566
1 1 3.00000  90000.00000 0.9827238
1 1 3.00000  95000.00000 0.9398450
1 1 3.00000 100000.00000 0.9829370
1 1 3.50000   5000.00000 0.9395965
1 1 3.50000  10000.00000 0.9634093
1 1 3.50000  15000.00000 0.9850433
1 1 3.50000  20000.00000 0.9775794
1 1 3.50000  25000.00000 0.9521862
1 1 3.50000  30000.00000 0.9786526
1 1 3.50000  35000.00000 0.9670140
1 1 3.50000  40000.00000 0.9700110
1 1 3.50000  45000.00000 0.9802291
1 1 3.50000  50000.00000 0.9888090
1 1 3.50000  55000.00000 1.0143856
1 1 3.50000  60000.00000 0.9984780
1 1 3.50000  65000.00000 1.0357768
1 1 3.50000  70000.00000 0.9753173
1 1 3.50000  75000.00000 0.9593132
1 1 3.50000  80000.00000 1.0124253
1 1 3.50000  85000.00000 0.9594088
1 1 3.50000  90000.00000 1.0185078
1 1 3.50000  95000.00000 0.9987265
1 1 3.50000 100000.00000 0.9866548
1 1 4.00000   5000.00000 0.9782703
1 1 4.00000  10000.00000 0.9922608
1 1 4.00000  15000.00000 1.0030347
1 1 4.00000  20000.00000 0.9854946
1 1 4.00000  25000.00000 0.9848926
1 1 4.00000  30000.00000 1.0123626
1 1 4.00000  35000.00000 0.9745970
1 1 4.00000  40000.00000 0.9901050
1 1 4.00000  45000.00000 0.9783301
1 1 4.00000  50000.00000 0.9723178
1 1 4.00000  55000.00000 0.9538539
1 1 4.00000  60000.00000 0.9928385
1 1 4.00000  65000.00000 0.9940284
1 1 4.00000  70000.00000 0.9931463
1 1 4.00000  75000.00000 0.9724331
1 1 4.00000  80000.00000 0.9918829
1 1 4.00000  85000.00000 0.9761371
1 1 4.00000  90000.00000 0.9927194
1 1 4.00000  95000.00000 1.0270343
1 1 4.00000 100000.00000 0.9764700
1 1 4.50000   5000.00000 0.9835583
1 1 4.50000  10000.00000 0.9519964
1 1 4.50000  15000.00000 0.9710742
1 1 4.50000  20000.00000 0.9993651
1 1 4.50000  25000.00000 0.9860751
1 1 4.50000  30000.00000 0.9759018
1 1 4.50000  35000.00000 0.9717788
1 1 4.50000  40000.00000 0.9568828
1 1 4.50000  45000.00000 0.9999488
1 1 4.50000  50000.00000 0.9694434
1 1 4.50000  55000.00000 0.9577724
1 1 4.50000  60000.00000 0.9731263
1 1 4.50000  65000.00000 0.9715452
1 1 4.50000  70000.00000 1.0086843
1 1 4.50000  75000.00000 1.0111570
1 1 4.50000  80000.00000 0.9460379
1 1 4.50000  85000.00000 0.9887186
1 1 4.50000  90000.00000 0.9476667
1 1 4.50000  95000.00000 0.9456049
1 1 4.50000 100000.00000 0.9649117
1 1 5.00000   5000.00000 1.1372596
1 1 5.00000  10000.00000 1.0975941
1 1 5.00000  15000.00000 1.0611511
1 1 5.00000  20000.00000 1.1452325
1 1 5.00000  25000.00000 1.1379083
1 1 5.00000  30000.00000 1.0922101
1 1 5.00000  35000.00000 1.0763223
1 1 5.00000  40000.00000 1.1192769
1 1 5.00000  45000.00000 1.1362122
1 1 5.00000  50000.00000 1.0833547
1 1 5.00000  55000.00000 1.1095706
1 1 5.00000  60000.00000 1.1453285
1 1 5.00000  65000.00000 1.0978969
1 1 5.00000  70000.00000 1.1285429
1 1 5.00000  75000.00000 1.1186078
1 1 5.00000  80000.00000 1.1618185
1 1 5.00000  85000.00000 1.1324454
1 1 5.00000  90000.00000 1.1365168
1 1 5.00000  95000.00000 1.1497392
1 1 5.00000 100000.00000 1.1358954
1 1 5.50000   5000.00000 1.4142994
1 1 5.50000  10000.00000 1.4402956
1 1 5.50000  15000.00000 1.4032973
1 1 5.50000  20000.00000 1.4015248
1 1 5.50000  25000.00000 1.3911538
1 1 5.50000  30000.00000 1.3463439
1 1 5.50000  35000.00000 1.4211989
1 1 5.50000  40000.00000 1.4495604
1 1 5.50000  45000.00000 1.4461686
1 1 5.50000  50000.00000 1.4427695
1 1 5.50000  55000.00000 1.4291565
1 1 5.50000  60000.00000 1.4037477
1 1 5.50000  65000.00000 1.3823893
1 1 5.50000  70000.00000 1.4035087
1 1 5.50000  75000.00000 1.4865645
1 1 5.50000  80000.00000 1.4561216
1 1 5.50000  85000.00000 1.4156898
1 1 5.50000  90000.00000 1.4458475
1 1 5.50000  95000.00000 1.4468110
1 1 5.50000 100000.00000 1.4011827
1 1 6.00000   5000.00000 1.3916643
1 1 6.00000  10000.00000 1.3987419
1 1 6.00000  15000.00000 1.3750509
1 1 6.00000  20000.00000 1.4039802
1 1 6.00000  25000.00000 1.4294188
1 1 6.00000  30000.00000 1.4412729
1 1 6.00000  35000.00000 1.4348264
1 1 6.00000  40000.00000 1.4417107
1 1 6.00000  45000.00000 1.4243090
1 1 6.00000  50000.00000 1.4328704
1 1 6.00000  55000.00000 1.3753899
1 1 6.00000  60000.00000 1.4072991
1 1 6.00000  65000.00000 1.4324374
1 1 6.00000  70000.00000 1.4234532
1 1 6.00000  75000.00000 1.3979599
1 1 6.00000  80000.00000 1.4114925
1 1 6.00000  85000.00000 1.3979327
1 1 6.00000  90000.00000 1.4206922
1 1 6.00000  95000.00000 1.3994084
1 1 6.00000 100000.00000 1.4819837
1 1 6.50000   5000.00000 1.4315521
1 1 6.50000  10000.00000 1.4093376
1 1 6.50000  15000.00000 1.3880778
1 1 6.50000  20000.00000 1.4343588
1 1 6.50000  25000.00000 1.3972624
1 1 6.50000  30000.00000 1.4082134
1 1 6.50000  35000.00000 1.4403937
1 1 6.50000  40000.00000 1.3963050
1 1 6.50000  45000.00000 1.4557603
1 1 6.50000  50000.00000 1.4325691
1 1 6.50000  55000.00000 1.4254665
1 1 6.50000  60000.00000 1.4094235
1 1 6.50000  65000.00000 1.4436989
1 1 6.50000  70000.00000 1.3678156
1 1 6.50000  75000.00000 1.4155093
1 1 6.50000  80000.00000 1.4494947
1 1 6.50000  85000.00000 1.3859358
1 1 6.50000  90000.00000 1.4469703
1 1 6.50000  95000.00000 1.4124548
1 1 6.50000 100000.00000 1.3884399
1 1 7.00000   5000.00000 1.4538574
1 1 7.00000  10000.00000 1.4526541
1 1 7.00000  15000.00000 1.4254739
1 1 7.00000  20000.00000 1.4209309
1 1 7.00000  25000.00000 1.3644529
1 1 7.00000  30000.00000 1.4166628
1 1 7.00000  35000.00000 1.4414888
1 1 7.00000  40000.00000 1.4202252
1 1 7.00000  45000.00000 1.4294700
1 1 7.00000  50000.00000 1.4186768
1 1 7.00000  55000.00000 1.4104394
1 1 7.00000  60000.00000 1.4203620
1 1 7.00000  65000.00000 1.4472525
1 1 7.00000  70000.00000 1.4371984
1 1 7.00000  75000.00000 1.4420011
1 1 7.00000  80000.00000 1.4415533
1 1 7.00000  85000.00000 1.4270036
1 1 7.00000  90000.00000 1.4201287
1 1 7.00000  95000.00000 1.4357845
1 1 7.00000 100000.00000 1.4366391
1 1 7.50000   5000.00000 1.4427165
1 1 7.50000  10000.00000 1.4193149
1 1 7.50000  15000.00000 1.4441864
1 1 7.50000  20000.00000 1.4160542
1 1 7.50000  25000.00000 1.4192134
1 1 7.50000  30000.00000 1.4576546
1 1 7.50000  35000.00000 1.4543213
1 1 7.50000  40000.00000 1.4310379
1 1 7.50000  45000.00000 1.4187985
1 1 7.50000  50000.00000 1.3818209
1 1 7.50000  55000.00000 1.4156106
1 1 7.50000  60000.00000 1.4205985
1 1 7.50000  65000.00000 1.3905784
1 1 7.50000  70000.00000 1.4190036
1 1 7.50000  75000.00000 1.4049552
1 1 7.50000  80000.00000 1.4302137
1 1 7.50000  85000.00000 1.4296909
1 1 7.50000  90000.00000 1.3999929
1 1 7.50000  95000.00000 1.4115041
1 1 7.50000 100000.00000 1.4397108
1 1 8.00000   5000.00000 1.4095224
1 1 8.00000  10000.00000 1.3913454
1 1 8.00000  15000.00000 1.3945379
1 1 8.00000  20000.00000 1.4154729
1 1 8.00000  25000.00000 1.4071226
1 1 8.00000  30000.00000 1.3833089
1 1 8.00000  35000.00000 1.3876134
1 1 8.00000  40000.00000 1.3768914
1 1 8.00000  45000.00000 1.4042650
1 1 8.00000  50000.00000 1.4142662
1 1 8.00000  55000.00000 1.3875020
1 1 8.00000  60000.00000 1.3954227
1 1 8.00000  65000.00000 1.4088400
1 1 8.00000  70000.00000 1.4682992
1 1 8.00000  75000.00000 1.4032696
1 1 8.00000  80000.00000 1.4233163
1 1 8.00000  85000.00000 1.4519738
1 1 8.00000  90000.00000 1.4010414
1 1 8.00000  95000.00000 1.3764804
1 1 8.00000 100000.00000 1.4497074
1 2 0.50000   5000.00000 0.0000000
1 2 0.50000  10000.00000 0.0000000
1 2 0.50000  15000.00000 0.0000000
1 2 0.50000  20000.00000 0.0000000
1 2 0.50000  25000.00000 0.0000000
1 2 0.50000  30000.00000 0.0000000
1 2 0.50000  35000.00000 0.0000000
1 2 0.50000  40000.00000 0.0000000
1 2 0.50000  45000.00000 0.0000000
1 2 0.50000  50000.00000 0.0000000
1 2 0.50000  55000.00000 0.0000000
1 2 0.50000  60000.00000 0.0000000
1 2 0.50000  65000.00000 0.0000000
1 2 0.50000  70000.00000 0.0000000
1 2 0.50000  75000.00000 0.0000000
1 2 0.50000  80000.00000 0.0000000
1 2 0.50000  85000.00000 0.0000000
1 2 0.50000  90000.00000 0.0000000
1 2 0.50000  95000.00000 0.0000000
1 2 0.50000 100000.00000 0.0000000
1 2 1.00000   5000.00000 0.0000000
1 2 1.00000  10000.00000 0.0000000
1 2 1.00000  15000.00000 0.0000000
1 2 1.00000  20000.00000 0.0000000
1 2 1.00000  25000.00000 0.0000000
1 2 1.00000  30000.00000 0.0000000
1 2 1.00000  35000.00000 0.0000000
1 2 1.00000  40000.00000 0.0000000
1 2 1.00000  45000.00000 0.0000000
1 2 1.00000  50000.00000 0.0000000
1 2 1.00000  55000.00000 0.0000000
1 2 1.00000  60000.00000 0.0000000
1 2 1.00000  65000.00000 0.0000000
1 2 1.00000  70000.00000 0.0000000
1 2 1.00000  75000.00000 0.0000000
1 2 1.00000  80000.00000 0.0000000
1 2 1.00000  85000.00000 0.0000000
1 2 1.00000  90000.00000 0.0000000
1 2 1.00000  95000.00000 0.0000000
1 2 1.00000 100000.00000 0.0000000
1 2 1.50000   5000.00000 0.0000000
1 2 1.50000  10000.00000 0.0000000
1 2 1.50000  15000.00000 0.0000000
1 2 1.50000  20000.00000 0.0000000
1 2 1.50000  25000.00000 0.0000000
1 2 1.50000  30000.00000 0.0000000
1 2 1.50000  35000.00000 0.0000000
1 2 1.50000  40000.00000 0.0000000
1 2 1.50000  45000.00000 0.0000000
1 2 1.50000  50000.00000 0.0000000
1 2 1.50000  55000.00000 0.0000000
1 2 1.50000  60000.00000 0.0000000
1 2 1.50000  65000.00000 0.0000000
1 2 1.50000  70000.00000 0.0000000
1 2 1.50000  75000.00000 0.0000000
1 2 1.50000  80000.00000 0.0000000
1 2 1.50000  85000.00000 0.0000000
1 2 1.50000  90000.00000 0.0000000
1 2 1.50000  95000.00000 0.0000000
1 2 1.50000 100000.00000 0.0000000
1 2 2.00000   5000.00000 0.0000000
1 2 2.00000  10000.00000 0.0000000
1 2 2.00000  15000.00000 0.0000000
1 2 2.00000  20000.00000 0.0000000
1 2 2.00000  25000.00000 0.0000000
1 2 2.00000  30000.00000 0.0000000
1 2 2.00000  35000.00000 0.0000000
1 2 2.00000  40000.00000 0.0000000
1 2 2.00000  45000.00000 0.0000000
1 2 2.00000  50000.00000 0.0000000
1 2 2.00000  55000.00000 0.0000000
1 2 2.00000  60000.00000 0.0000000
1 2 2.00000  65000.00000 0.0000000
1 2 2.00000  70000.00000 0.0000000
1 2 2.00000  75000.00000 0.0000000
1 2 2.00000  80000.00000 0.0000000
1 2 2.00000  85000.00000 0.0000000
1 2 2.00000  90000.00000 0.0000000
1 2 2.00000  95000.00000 0.0000000
1 2 2.00000 100000.00000 0.0000000
1 2 2.50000   5000.00000 0.0000000
1 2 2.50000  10000.00000 0.0000000
1 2 2.50000  15000.00000 0.0000000
1 2 2.50000  20000.00000 0.0000000
1 2 2.50000  25000.00000 0.0000000
1 2 2.50000  30000.00000 0.0000000
1 2 2.50000  35000.00000 0.0000000
1 2 2.50000  40000.00000 0.0000000
1 2 2.50000  45000.00000 0.0000000
1 2 2.50000  50000.00000 0.0000000
1 2 2.50000  55000.00000 0.0000000
1 2 2.50000  60000.00000 0.0000000
1 2 2.50000  65000.00000 0.0000000
1 2 2.50000  70000.00000 0.0000000
1 2 2.50000  75000.00000 0.0000000
1 2 2.50000  80000.00000 0.0000000
1 2 2.50000  85000.00000 0.0000000
1 2 2.50000  90000.00000 0.0000000
1 2 2.50000  95000.00000 0.0000000
1 2 2.50000 100000.00000 0.0000000
1 2 3.00000   5000.00000 0.0000000
1 2 3.00000  10000.00000 0.0000000
1 2 3.00000  15000.00000 0.0000000
1 2 3.00000  20000.00000 0.0000000
1 2 3.00000  25000.00000 0.0000000
1 2 3.00000  30000.00000 0.0000000
1 2 3.00000  35000.00000 0.0000000
1 2 3.00000  40000.00000 0.0000000
1 2 3.00000  45000.00000 0.0000000
1 2 3.00000  50000.00000 0.0000000
1 2 3.00000  55000.00000 0.0000000
1 2 3.00000  60000.00000 0.0000000
1 2 3.00000  65000.00000 0.0000000
1 2 3.00000  70000.00000 0.0000000
1 2 3.00000  75000.00000 0.0000000
1 2 3.00000  80000.00000 0.0000000
1 2 3.00000  85000.00000 0.0000000
1 2 3.00000  90000.00000 0.0000000
1 2 3.00000  95000.00000 0.0000000
1 2 3.00000 100000.00000 0.0000000
1 2 3.50000   5000.00000 0.0000000
1 2 3.50000  10000.00000 0.0000000
1 2 3.50000  15000.00000 0.0000000
1 2 3.50000  20000.00000 0.0000000
1 2 3.50000  25000.00000 0.0000000
1 2 3.50000  30000.00000 0.0000000
1 2 3.50000  35000.00000 0.0000000
1 2 3.50000  40000.00000 0.0000000
1 2 3.50000  45000.00000 0.0000000
1 2 3.50000  50000.00000 0.0000000
1 2 3.50000  55000.00000 0.0000000
1 2 3.50000  60000.00000 0.0000000
1 2 3.50000  65000.00000 0.0000000
1 2 3.50000  70000.00000 0.0000000
1 2 3.50000  75000.00000 0.0000000
1 2 3.50000  80000.00000 0.0000000
1 2 3.50000  85000.00000 0.0000000
1 2 3.50000  90000.00000 0.0000000
1 2 3.50000  95000.00000 0.0000000
1 2 3.50000 100000.00000 0.0000000
1 2 4.00000   5000.00000 0.0000000
1 2 4.00000  10000.00000 0.0000000
1 2 4.00000  15000.00000 0.0000000
1 2 4.00000  20000.00000 0.0000000
1 2 4.00000  25000.00000 0.0000000
1 2 4.00000  30000.00000 0.0000000
1 2 4.00000  35000.00000 0.0000000
1 2 4.00000  40000.00000 0.0000000
1 2 4.00000  45000.00000 0.0000000
1 2 4.00000  50000.00000 0.0000000
1 2 4.00000  55000.00000 0.0000000
1 2 4.00000  60000.00000 0.0000000
1 2 4.00000  65000.00000 0.0000000
1 2 4.00000  70000.00000 0.0000000
1 2 4.00000  75000.00000 0.0000000
1 2 4.00000  80000.00000 0.0000000
1 2 4.00000  85000.00000 0.0000000
1 2 4.00000  90000.00000 0.0000000
1 2 4.00000  95000.00000 0.0000000
1 2 4.00000 100000.00000 0.0000000
1 2 4.50000   5000.00000 0.0000000
1 2 4.50000  10000.00000 0.0000000
1 2 4.50000  15000.00000 0.0000000
1 2 4.50000  20000.00000 0.0000000
1 2 4.50000  25000.00000 0.0000000
1 2 4.50000  30000.00000 0.0000000
1 2 4.50000  35000.00000 0.0000000
1 2 4.50000  40000.00000 0.0000000
1 2 4.50000  45000.00000 0.0000000
1 2 4.50000  50000.00000 0.0000000
1 2 4.50000  55000.00000 0.0000000
1 2 4.50000  60000.00000 0.0000000
1 2 4.50000  65000.00000 0.0000000
1 2 4.50000  70000.00000 0.0000000
1 2 4.50000  75000.00000 0.0000000
1 2 4.50000  80000.00000 0.0000000
1 2 4.50000  85000.00000 0.0000000
1 2 4.50000  90000.00000 0.0000000
1 2 4.50000  95000.00000 0.0000000
1 2 4.50000 100000.00000 0.0000000
1 2 5.00000   5000.00000 3.2921049
1 2 5.00000  10000.00000 3.2924777
1 2 5.00000  15000.00000 3.3015582
1 2 5.00000  20000.00000 3.2718112
1 2 5.00000  25000.00000 3.2921042
1 2 5.00000  30000.00000 3.2848036
1 2 5.00000  35000.00000 3.2757105
1 2 5.00000  40000.00000 3.3014186
1 2 5.00000  45000.00000 3.2898236
1 2 5.00000  50000.00000 3.2647124
1 2 5.00000  55000.00000 3.2932117
1 2 5.00000  60000.00000 3.2919529
1 2 5.00000  65000.00000 3.3269304
1 2 5.00000  70000.00000 3.3162573
1 2 5.00000  75000.00000 3.2656466
1 2 5.00000  80000.00000 3.2773670
1 2 5.00000  85000.00000 3.2917621
1 2 5.00000  90000.00000 3.2555604
1 2 5.00000  95000.00000 3.2760631
1 2 5.00000 100000.00000 3.2741130
1 2 5.50000   5000.00000 4.3208348
1 2 5.50000  10000.00000 4.3182510
1 2 5.50000  15000.00000 4.3272306
1 2 5.50000  20000.00000 4.3229245
1 2 5.50000  25000.00000 4.3193944
1 2 5.50000  30000.00000 4.3184242
1 2 5.50000  35000.00000 4.3203555
1 2 5.50000  40000.00000 4.3192135
1 2 5.50000  45000.00000 4.3176362
1 2 5.50000  50000.00000 4.3283687
1 2 5.50000  55000.00000 4.3237098
1 2 5.50000  60000.00000 4.3284150
1 2 5.50000  65000.00000 4.3201019
1 2 5.50000  70000.00000 4.3183270
1 2 5.50000  75000.00000 4.3152179
1 2 5.50000  80000.00000 4.3286008
1 2 5.50000  85000.00000 4.3232217
1 2 5.50000  90000.00000 4.3201703
1 2 5.50000  95000.00000 4.3195405
1 2 5.50000 100000.00000 4.3182990
1 2 6.00000   5000.00000 4.3300507
1 2 6.00000  10000.00000 4.3119995
1 2 6.00000  15000.00000 4.3215102
1 2 6.00000  20000.00000 4.3237057
1 2 6.00000  25000.00000 4.3299472
1 2 6.00000  30000.00000 4.3150991
1 2 6.00000  35000.00000 4.3245429
1 2 6.00000  40000.00000 4.3213242
1 2 6.00000  45000.00000 4.3263278
1 2 6.00000  50000.00000 4.3253126
1 2 6.00000  55000.00000 4.3245959
1 2 6.00000  60000.00000 4.3310204
1 2 6.00000  65000.00000 4.3286720
1 2 6.00000  70000.00000 4.3200503
1 2 6.00000  75000.00000 4.3285016
1 2 6.00000  80000.00000 4.3199693
1 2 6.00000  85000.00000 4.3220442
1 2 6.00000  90000.00000 4.3187383
1 2 6.00000  95000.00000 4.3169026
1 2 6.00000 100000.00000 4.3205566
1 2 6.50000   5000.00000 4.3249833
1 2 6.50000  10000.00000 4.3156304
1 2 6.50000  15000.00000 4.3208464
1 2 6.50000  20000.00000 4.3195461
1 2 6.50000  25000.00000 4.3143702
1 2 6.50000  30000.00000 4.3242401
1 2 6.50000  35000.00000 4.3161464
1 2 6.50000  40000.00000 4.3194275
1 2 6.50000  45000.00000 4.3145088
1 2 6.50000  50000.00000 4.3261522
1 2 6.50000  55000.00000 4.3186438
1 2 6.50000  60000.00000 4.3260881
1 2 6.50000  65000.00000 4.3157755
1 2 6.50000  70000.00000 4.3192972
1 2 6.50000  75000.00000 4.3192759
1 2 6.50000  80000.00000 4.3155489
1 2 6.50000  85000.00000 4.3147180
1 2 6.50000  90000.00000 4.3250398
1 2 6.50000  95000.00000 4.3225540
1 2 6.50000 100000.00000 4.3244548
1 2 7.00000   5000.00000 4.3145353
1 2 7.00000  10000.00000 4.3163217
1 2 7.00000  15000.00000 4.3290836
1 2 7.00000  20000.00000 4.3270184
1 2 7.00000  25000.00000 4.3147854
1 2 7.00000  30000.00000 4.3166983
1 2 7.00000  35000.00000 4.3197533
1 2 7.00000  40000.00000 4.3269246
1 2 7.00000  45000.00000 4.3179860
1 2 7.00000  50000.00000 4.3134174
1 2 7.00000  55000.00000 4.3248321
1 2 7.00000  60000.00000 4.3214983
1 2 7.00000  65000.00000 4.3234595
1 2 7.00000  70000.00000 4.3285433
1 2 7.00000  75000.00000 4.3183406
1 2 7.00000  80000.00000 4.3163201
1 2 7.00000  85000.00000 4.3136315
1 2 7.00000  90000.00000 4.3308088
1 2 7.00000  95000.00000 4.3317016
1 2 7.00000 100000.00000 4.3071793
1 2 7.50000   5000.00000 4.3315955
1 2 7.50000  10000.00000 4.3236295
1 2 7.50000  15000.00000 4.3364038
1 2 7.50000  20000.00000 4.3244359
1 2 7.50000  25000.00000 4.3093172
1 2 7.50000  30000.00000 4.3188772
1 2 7.50000  35000.00000 4.3203407
1 2 7.50000  40000.00000 4.3272964
1 2 7.50000  45000.00000 4.3165040
1 2 7.50000  50000.00000 4.3125727
1 2 7.50000  55000.00000 4.3258187
1 2 7.50000  60000.00000 4.3216238
1 2 7.50000  65000.00000 4.3121862
1 2 7.50000  70000.00000 4.3250728
1 2 7.50000  75000.00000 4.3253489
1 2 7.50000  80000.00000 4.3267903
1 2 7.50000  85000.00000 4.3268754
1 2 7.50000  90000.00000 4.3232839
1 2 7.50000  95000.00000 4.3119079
1 2 7.50000 100000.00000 4.3205326
1 2 8.00000   5000.00000 4.3191729
1 2 8.00000  10000.00000 4.3207657
1 2 8.00000  15000.00000 4.3191083
1 2 8.00000  20000.00000 4.3246697
1 2 8.00000  25000.00000 4.3230771
1 2 8.00000  30000.00000 4.3168255
1 2 8.00000  35000.00000 4.3206390
1 2 8.00000  40000.00000 4.3122562
1 2 8.00000  45000.00000 4.3134800
1 2 8.00000  50000.00000 4.3194293
1 2 8.00000  55000.00000 4.3220479
1 2 8.00000  60000.00000 4.3255054
1 2 8.00000  65000.00000 4.3182572
1 2 8.00000  70000.00000 4.3164580
1 2 8.00000  75000.00000 4.3120294
1 2 8.00000  80000.00000 4.3127253
1 2 8.00000  85000.00000 4.3159935
1 2 8.00000  90000.00000 4.3155245
1 2 8.00000  95000.00000 4.3286580
1 2 8.00000 100000.00000 4.3262189
1 3 0.50000   5000.00000 0.0000000
1 3 0.50000  10000.00000 0.0000000
1 3 0.50000  15000.00000 0.0000000
1 3 0.50000  20000.00000 0.0000000
1 3 0.50000  25000.00000 0.0000000
1 3 0.50000  30000.00000 0.0000000
1 3 0.50000  35000.00000 0.0000000
1 3 0.50000  40000.00000 0.0000000
1 3 0.50000  45000.00000 0.0000000
1 3 0.50000  50000.00000 0.0000000
1 3 0.50000  55000.00000 0.0000000
1 3 0.50000  60000.00000 0.0000000
1 3 0.50000  65000.00000 0.0000000
1 3 0.50000  70000.00000 0.0000000
1 3 0.50000  75000.00000 0.0000000
1 3 0.50000  80000.00000 0.0000000
1 3 0.50000  85000.00000 0.0000000
1 3 0.50000  90000.00000 0.0000000
1 3 0.50000  95000.00000 0.0000000
1 3 0.50000 100000.00000 0.0000000
1 3 1.00000   5000.00000 0.0000000
1 3 1.00000  10000.00000 0.0000000
1 3 1.00000  15000.00000 0.0000000
1 3 1.00000  20000.00000 0.0000000
1 3 1.00000  25000.00000 0.0000000
1 3 1.00000  30000.00000 0.0000000
1 3 1.00000  35000.00000 0.0000000
1 3 1.00000  40000.00000 0.0000000
1 3 1.00000  45000.00000 0.0000000
1 3 1.00000  50000.00000 0.0000000
1 3 1.00000  55000.00000 0.0000000
1 3 1.00000  60000.00000 0.0000000
1 3 1.00000  65000.00000 0.0000000
1 3 1.00000  70000.00000 0.0000000
1 3 1.00000  75000.00000 0.0000000
1 3 1.00000  80000.00000 0.0000000
1 3 1.00000  85000.00000 0.0000000
1 3 1.00000  90000.00000 0.0000000
1 3 1.00000  95000.00000 0.0000000
1 3 1.00000 100000.00000 0.0000000
1 3 1.50000   5000.00000 0.0000000
1 3 1.50000  10000.00000 0.0000000
1 3 1.50000  15000.00000 0.0000000
1 3 1.50000  20000.00000 0.0000000
1 3 1.50000  25000.00000 0.0000000
1 3 1.50000  30000.00000 0.0000000
1 3 1.50000  35000.00000 0.0000000
1 3 1.50000  40000.00000 0.0000000
1 3 1.50000  45000.00000 0.0000000
1 3 1.50000  50000.00000 0.0000000
1 3 1.50000  55000.00000 0.0000000
1 3 1.50000  60000.00000 0.0000000
1 3 1.50000  65000.00000 0.0000000
1 3 1.50000  70000.00000 0.0000000
1 3 1.50000  75000.00000 0.0000000
1 3 1.50000  80000.00000 0.0000000
1 3 1.50000  85000.00000 0.0000000
1 3 1.50000  90000.00000 0.0000000
1 3 1.50000  95000.00000 0.0000000
1 3 1.50000 100000.00000 0.0000000
1 3 2.00000   5000.00000 0.0000000
1 3 2.00000  10000.00000 0.0000000
1 3 2.00000  15000.00000 0.0000000
1 3 2.00000  20000.00000 0.0000000
1 3 2.00000  25000.00000 0.0000000
1 3 2.00000  30000.00000 0.0000000
1 3 2.00000  35000.00000 0.0000000
1 3 2.00000  40000.00000 0.0000000
1 3 2.00000  45000.00000 0.0000000
1 3 2.00000  50000.00000 0.0000000
1 3 2.00000  55000.00000 0.0000000
1 3 2.00000  60000.00000 0.0000000
1 3 2.00000  65000.00000 0.0000000
1 3 2.00000  70000.00000 0.0000000
1 3 2.00000  75000.00000 0.0000000
1 3 2.00000  80000.00000 0.0000000
1 3 2.00000  85000.00000 0.0000000
1 3 2.00000  90000.00000 0.0000000
1 3 2.00000  95000.00000 0.0000000
1 3 2.00000 100000.00000 0.0000000
1 3 2.50000   5000.00000 0.0000000
1 3 2.50000  10000.00000 0.0000000
1 3 2.50000  15000.00000 0.0000000
1 3 2.50000  20000.00000 0.0000000
1 3 2.50000  25000.00000 0.0000000
1 3 2.50000  30000.00000 0.0000000
1 3 2.50000  35000.00000 0.0000000
1 3 2.50000  40000.00000 0.0000000
1 3 2.50000  45000.00000 0.0000000
1 3 2.50000  50000.00000 0.0000000
1 3 2.50000  55000.00000 0.0000000
1 3 2.50000  60000.00000 0.0000000
1 3 2.50000  65000.00000 0.0000000
1 3 2.50000  70000.00000 0.0000000
1 3 2.50000  75000.00000 0.0000000
1 3 2.50000  80000.00000 0.0000000
1 3 2.50000  85000.00000 0.0000000
1 3 2.50000  90000.00000 0.0000000
1 3 2.50000  95000.00000 0.0000000
1 3 2.50000 100000.00000 0.0000000
1 3 3.00000   5000.00000 0.0000000
1 3 3.00000  10000.00000 0.0000000
1 3 3.00000  15000.00000 0.0000000
1 3 3.00000  20000.00000 0.0000000
1 3 3.00000  25000.00000 0.0000000
1 3 3.00000  30000.00000 0.0000000
1 3 3.00000  35000.00000 0.0000000
1 3 3.00000  40000.00000 0.0000000
1 3 3.00000  45000.00000 0.0000000
1 3 3.00000  50000.00000 0.0000000
1 3 3.00000  55000.00000 0.0000000
1 3 3.00000  60000.00000 0.0000000
1 3 3.00000  65000.00000 0.0000000
1 3 3.00000  70000.00000 0.0000000
1 3 3.00000  75000.00000 0.0000000
1 3 3.00000  80000.00000 0.0000000
1 3 3.00000  85000.00000 0.0000000
1 3 3.00000  90000.00000 0.0000000
1 3 3.00000  95000.00000 0.0000000
1 3 3.00000 100000.00000 0.0000000
1 3 3.50000   5000.00000 0.0000000
1 3 3.50000  10000.00000 0.0000000
1 3 3.50000  15000.00000 0.0000000
1 3 3.50000  20000.00000 0.0000000
1 3 3.50000  25000.00000 0.0000000
1 3 3.50000  30000.00000 0.0000000
1 3 3.50000  35000.00000 0.0000000
1 3 3.50000  40000.00000 0.0000000
1 3 3.50000  45000.00000 0.0000000
1 3 3.50000  50000.00000 0.0000000
1 3 3.50000  55000.00000 0.0000000
1 3 3.50000  60000.00000 0.0000000
1 3 3.50000  65000.00000 0.0000000
1 3 3.50000  70000.00000 0.0000000
1 3 3.50000  75000.00000 0.0000000
1 3 3.50000  80000.00000 0.0000000
1 3 3.50000  85000.00000 0.0000000
1 3 3.50000  90000.00000 0.0000000
1 3 3.50000  95000.00000 0.0000000
1 3 3.50000 100000.00000 0.0000000
1 3 4.00000   5000.00000 0.0000000
1 3 4.00000  10000.00000 0.0000000
1 3 4.00000  15000.00000 0.0000000
1 3 4.00000  20000.00000 0.0000000
1 3 4.00000  25000.00000 0.0000000
1 3 4.00000  30000.00000 0.0000000
1 3 4.00000  35000.00000 0.0000000
1 3 4.00000  40000.00000 0.0000000
1 3 4.00000  45000.00000 0.0000000
1 3 4.00000  50000.00000 0.0000000
1 3 4.00000  55000.00000 0.0000000
1 3 4.00000  60000.00000 0.0000000
1 3 4.00000  65000.00000 0.0000000
1 3 4.00000  70000.00000 0.0000000
1 3 4.00000  75000.00000 0.0000000
1 3 4.00000  80000.00000 0.0000000
1 3 4.00000  85000.00000 0.0000000
1 3 4.00000  90000.00000 0.0000000
1 3 4.00000  95000.00000 0.0000000
1 3 4.00000 100000.00000 0.0000000
1 3 4.50000   5000.00000 0.0000000
1 3 4.50000  10000.00000 0.0000000
1 3 4.50000  15000.00000 0.0000000
1 3 4.50000  20000.00000 0.0000000
1 3 4.50000  25000.00000 0.0000000
1 3 4.50000  30000.00000 0.0000000
1 3 4.50000  35000.00000 0.0000000
1 3 4.50000  40000.00000 0.0000000
1 3 4.50000  45000.00000 0.0000000
1 3 4.50000  50000.00000 0.0000000
1 3 4.50000  55000.00000 0.0000000
1 3 4.50000  60000.00000 0.0000000
1 3 4.50000  65000.00000 0.0000000
1 3 4.50000  70000.00000 0.0000000
1 3 4.50000  75000.00000 0.0000000
1 3 4.50000  80000.00000 0.0000000
1 3 4.50000  85000.00000 0.0000000
1 3 4.50000  90000.00000 0.0000000
1 3 4.50000  95000.00000 0.0000000
1 3 4.50000 100000.00000 0.0000000
1 3 5.00000   5000.00000 3.3276902
1 3 5.00000  10000.00000 3.3160605
1 3 5.00000  15000.00000 3.2992207
1 3 5.00000  20000.00000 3.3317243
1 3 5.00000  25000.00000 3.3099443
1 3 5.00000  30000.00000 3.3540572
1 3 5.00000  35000.00000 3.3236390
1 3 5.00000  40000.00000 3.3195732
1 3 5.00000  45000.00000 3.3133408
1 3 5.00000  50000.00000 3.2687091
1 3 5.00000  55000.00000 3.3380716
1 3 5.00000  60000.00000 3.3382996
1 3 5.00000  65000.00000 3.3048416
1 3 5.00000  70000.00000 3.3087193
1 3 5.00000  75000.00000 3.3116780
1 3 5.00000  80000.00000 3.3227686
1 3 5.00000  85000.00000 3.3291278
1 3 5.00000  90000.00000 3.3005681
1 3 5.00000  95000.00000 3.3035232
1 3 5.00000 100000.00000 3.3437140
1 3 5.50000   5000.00000 4.3247026
1 3 5.50000  10000.00000 4.3225558
1 3 5.50000  15000.00000 4.3266226
1 3 5.50000  20000.00000 4.3195530
1 3 5.50000  25000.00000 4.3215794
1 3 5.50000  30000.00000 4.3166176
1 3 5.50000  35000.00000 4.3156313
1 3 5.50000  40000.00000 4.3210157
1 3 5.50000  45000.00000 4.3173054
1 3 5.50000  50000.00000 4.3161978
1 3 5.50000  55000.00000 4.3167018
1 3 5.50000  60000.00000 4.3236197
1 3 5.50000  65000.00000 4.3213003
1 3 5.50000  70000.00000 4.3177252
1 3 5.50000  75000.00000 4.3200410
1 3 5.50000  80000.00000 4.3244084
1 3 5.50000  85000.00000 4.3139218
1 3 5.50000  90000.00000 4.3203888
1 3 5.50000  95000.00000 4.3220539
1 3 5.50000 100000.00000 4.3243654
1 3 6.00000   5000.00000 4.3222364
1 3 6.00000  10000.00000 4.3171144
1 3 6.00000  15000.00000 4.3227303
1 3 6.00000  20000.00000 4.3224610
1 3 6.00000  25000.00000 4.3223020
1 3 6.00000  30000.00000 4.3293460
1 3 6.00000  35000.00000 4.3128948
1 3 6.00000  40000.00000 4.3169026
1 3 6.00000  45000.00000 4.3204234
1 3 6.00000  50000.00000 4.3172136
1 3 6.00000  55000.00000 4.3220008
1 3 6.00000  60000.00000 4.3191252
1 3 6.00000  65000.00000 4.3185216
1 3 6.00000  70000.00000 4.3180635
1 3 6.00000  75000.00000 4.3193809
1 3 6.00000  80000.00000 4.3271741
1 3 6.00000  85000.00000 4.3187111
1 3 6.00000  90000.00000 4.3207060
1 3 6.00000  95000.00000 4.3202925
1 3 6.00000 100000.00000 4.3186886
1 3 6.50000   5000.00000 4.3179050
1 3 6.50000  10000.00000 4.3223059
1 3 6.50000  15000.00000 4.3251505
1 3 6.50000  20000.00000 4.3152562
1 3 6.50000  25000.00000 4.3245650
1 3 6.50000  30000.00000 4.3134032
1 3 6.50000  35000.00000 4.3180791
1 3 6.50000  40000.00000 4.3262929
1 3 6.50000  45000.00000 4.3294477
1 3 6.50000  50000.00000 4.3256646
1 3 6.50000  55000.00000 4.3161195
1 3 6.50000  60000.00000 4.3166050
1 3 6.50000  65000.00000 4.3143941
1 3 6.50000  70000.00000 4.3148247
1 3 6.50000  75000.00000 4.3179128
1 3 6.50000  80000.00000 4.3108561
1 3 6.50000  85000.00000 4.3187330
1 3 6.50000  90000.00000 4.3227963
1 3 6.50000  95000.00000 4.3241828
1 3 6.50000 100000.00000 4.3218330
1 3 7.00000   5000.00000 4.3297889
1 3 7.00000  10000.00000 4.3249100
1 3 7.00000  15000.00000 4.3214717
1 3 7.00000  20000.00000 4.3187339
1 3 7.00000  25000.00000 4.3228621
1 3 7.00000  30000.00000 4.3212948
1 3 7.00000  35000.00000 4.3207860
1 3 7.00000  40000.00000 4.3228997
1 3 7.00000  45000.00000 4.3190895
1 3 7.00000  50000.00000 4.3213224
1 3 7.00000  55000.00000 4.3207239
1 3 7.00000  60000.00000 4.3286979
1 3 7.00000  65000.00000 4.3262931
1 3 7.00000  70000.00000 4.3272297
1 3 7.00000  75000.00000 4.3211523
1 3 7.00000  80000.00000 4.3258013
1 3 7.00000  85000.00000 4.3171474
1 3 7.00000  90000.00000 4.3286606
1 3 7.00000  95000.00000 4.3199000
1 3 7.00000 100000.00000 4.3154276
1 3 7.50000   5000.00000 4.3178010
1 3 7.50000  10000.00000 4.3227147
1 3 7.50000  15000.00000 4.3188681
1 3 7.50000  20000.00000 4.3207246
1 3 7.50000  25000.00000 4.3267045
1 3 7.50000  30000.00000 4.3186784
1 3 7.50000  35000.00000 4.3198375
1 3 7.50000  40000.00000 4.3209774
1 3 7.50000  45000.00000 4.3165452
1 3 7.50000  50000.00000 4.3186438
1 3 7.50000  55000.00000 4.3226509
1 3 7.50000  60000.00000 4.3187497
1 3 7.50000  65000.00000 4.3246044
1 3 7.50000  70000.00000 4.3152028
1 3 7.50000  75000.00000 4.3245663
1 3 7.50000  80000.00000 4.3186656
1 3 7.50000  85000.00000 4.3197894
1 3 7.50000  90000.00000 4.3219959
1 3 7.50000  95000.00000 4.3154936
1 3 7.50000 100000.00000 4.3172418
1 3 8.00000   5000.00000 4.3230482
1 3 8.00000  10000.00000 4.3172325
1 3 8.00000  15000.00000 4.3223018
1 3 8.00000  20000.00000 4.3122996
1 3 8.00000  25000.00000 4.3244415
1 3 8.00000  30000.00000 4.3228082
1 3 8.00000  35000.00000 4.3252857
1 3 8.00000  40000.00000 4.3217182
1 3 8.00000  45000.00000 4.3210046
1 3 8.00000  50000.00000 4.3168552
1 3 8.00000  55000.00000 4.3232059
1 3 8.00000  60000.00000 4.3222959
1 3 8.00000  65000.00000 4.3179157
1 3 8.00000  70000.00000 4.3174272
1 3 8.00000  75000.00000 4.3221797
1 3 8.00000  80000.00000 4.3173393
1 3 8.00000  85000.00000 4.3264554
1 3 8.00000  90000.00000 4.3206757
1 3 8.00000  95000.00000 4.3233903
1 3 8.00000 100000.00000 4.3171333
1 4 0.50000   5000.00000 0.0000000
1 4 0.50000  10000.00000 0.0000000
1 4 0.50000  15000.00000 0.0000000
1 4 0.50000  20000.00000 0.0000000
1 4 0.50000  25000.00000 0.0000000
1 4 0.50000  30000.00000 0.0000000
1 4 0.50000  35000.00000 0.0000000
1 4 0.50000  40000.00000 0.0000000
1 4 0.50000  45000.00000 0.0000000
1 4 0.50000  50000.00000 0.0000000
1 4 0.50000  55000.00000 0.0000000
1 4 0.50000  60000.00000 0.0000000
1 4 0.50000  65000.00000 0.0000000
1 4 0.50000  70000.00000 0.0000000
1 4 0.50000  75000.00000 0.0000000
1 4 0.50000  80000.00000 0.0000000
1 4 0.50000  85000.00000 0.0000000
1 4 0.50000  90000.00000 0.0000000
1 4 0.50000  95000.00000 0.0000000
1 4 0.50000 100000.00000 0.0000000
1 4 1.00000   5000.00000 0.0000000
1 4 1.00000  10000.00000 0.0000000
1 4 1.00000  15000.00000 0.0000000
1 4 1.00000  20000.00000 0.0000000
1 4 1.00000  25000.00000 0.0000000
1 4 1.00000  30000.00000 0.0000000
1 4 1.00000  35000.00000 0.0000000
1 4 1.00000  40000.00000 0.0000000
1 4 1.00000  45000.00000 0.0000000
1 4 1.00000  50000.00000 0.0000000
1 4 1.00000  55000.00000 0.0000000
1 4 1.00000  60000.00000 0.0000000
1 4 1.00000  65000.00000 0.0000000
1 4 1.00000  70000.00000 0.0000000
1 4 1.00000  75000.00000 0.0000000
1 4 1.00000  80000.00000 0.0000000
1 4 1.00000  85000.00000 0.0000000
1 4 1.00000  90000.00000 0.0000000
1 4 1.00000  95000.00000 0.0000000
1 4 1.00000 100000.00000 0.0000000
1 4 1.50000   5000.00000 0.0000000
1 4 1.50000  10000.00000 0.0000000
1 4 1.50000  15000.00000 0.0000000
1 4 1.50000  20000.00000 0.0000000
1 4 1.50000  25000.00000 0.0000000
1 4 1.50000  30000.00000 0.0000000
1 4 1.50000  35000.00000 0.0000000
1 4 1.50000  40000.00000 0.0000000
1 4 1.50000  45000.00000 0.0000000
1 4 1.50000  50000.00000 0.0000000
1 4 1.50000  55000.00000 0.0000000
1 4 1.50000  60000.00000 0.0000000
1 4 1.50000  65000.00000 0.0000000
1 4 1.50000  70000.00000 0.0000000
1 4 1.50000  75000.00000 0.0000000
1 4 1.50000  80000.00000 0.0000000
1 4 1.50000  85000.00000 0.0000000
1 4 1.50000  90000.00000 0.0000000
1 4 1.50000  95000.00000 0.0000000
1 4 1.50000 100000.00000 0.0000000
1 4 2.00000   5000.00000 0.0000000
1 4 2.00000  10000.00000 0.0000000
1 4 2.00000  15000.00000 0.0000000
1 4 2.00000  20000.00000 0.0000000
1 4 2.00000  25000.00000 0.0000000
1 4 2.00000  30000.00000 0.0000000
1 4 2.00000  35000.00000 0.0000000
1 4 2.00000  40000.00000 0.0000000
1 4 2.00000  45000.00000 0.0000000
1 4 2.00000  50000.00000 0.0000000
1 4 2.00000  55000.00000 0.0000000
1 4 2.00000  60000.00000 0.0000000
1 4 2.00000  65000.00000 0.0000000
1 4 2.00000  70000.00000 0.0000000
1 4 2.00000  75000.00000 0.0000000
1 4 2.00000  80000.00000 0.0000000
1 4 2.00000  85000.00000 0.0000000
1 4 2.00000  90000.00000 0.0000000
1 4 2.00000  95000.00000 0.0000000
1 4 2.00000 100000.00000 0.0000000
1 4 2.50000   5000.00000 0.0000000
1 4 2.50000  10000.00000 0.0000000
1 4 2.50000  15000.00000 0.0000000
1 4 2.50000  20000.00000 0.0000000
1 4 2.50000  25000.00000 0.0000000
1 4 2.50000  30000.00000 0.0000000
1 4 2.50000  35000.00000 0.0000000
1 4 2.50000  40000.00000 0.0000000
1 4 2.50000  45000.00000 0.0000000
1 4 2.50000  50000.00000 0.0000000
1 4 2.50000  55000.00000 0.0000000
1 4 2.50000  60000.00000 0.0000000
1 4 2.50000  65000.00000 0.0000000
1 4 2.50000  70000.00000 0.0000000
1 4 2.50000  75000.00000 0.0000000
1 4 2.50000  80000.00000 0.0000000
1 4 2.50000  85000.00000 0.0000000
1 4 2.50000  90000.00000 0.0000000
1 4 2.50000  95000.00000 0.0000000
1 4 2.50000 100000.00000 0.0000000
1 4 3.00000   5000.00000 0.0000000
1 4 3.00000  10000.00000 0.0000000
1 4 3.00000  15000.00000 0.0000000
1 4 3.00000  20000.00000 0.0000000
1 4 3.00000  25000.00000 0.0000000
1 4 3.00000  30000.00000 0.0000000
1 4 3.00000  35000.00000 0.0000000
1 4 3.00000  40000.00000 0.0000000
1 4 3.00000  45000.00000 0.0000000
1 4 3.00000  50000.00000 0.0000000
1 4 3.00000  55000.00000 0.0000000
1 4 3.00000  60000.00000 0.0000000
1 4 3.00000  65000.00000 0.0000000
1 4 3.00000  70000.00000 0.0000000
1 4 3.00000  75000.00000 0.0000000
1 4 3.00000  80000.00000 0.0000000
1 4 3.00000  85000.00000 0.0000000
1 4 3.00000  90000.00000 0.0000000
1 4 3.00000  95000.00000 0.0000000
1 4 3.00000 100000.00000 0.0000000
1 4 3.50000   5000.00000 0.0000000
1 4 3.50000  10000.00000 0.0000000
1 4 3.50000  15000.00000 0.0000000
1 4 3.50000  20000.00000 0.0000000
1 4 3.50000  25000.00000 0.0000000
1 4 3.50000  30000.00000 0.0000000
1 4 3.50000  35000.00000 0.0000000
1 4 3.50000  40000.00000 0.0000000
1 4 3.50000  45000.00000 0.0000000
1 4 3.50000  50000.00000 0.0000000
1 4 3.50000  55000.00000 0.0000000
1 4 3.50000  60000.00000 0.0000000
1 4 3.50000  65000.00000 0.0000000
1 4 3.50000  70000.00000 0.0000000
1 4 3.50000  75000.00000 0.0000000
1 4 3.50000  80000.00000 0.0000000
1 4 3.50000  85000.00000 0.0000000
1 4 3.50000  90000.00000 0.0000000
1 4 3.50000  95000.00000 0.0000000
1 4 3.50000 100000.00000 0.0000000
1 4 4.00000   5000.00000 2.8368075
1 4 4.00000  10000.00000 2.8915566
1 4 4.00000  15000.00000 2.9246796
1 4 4.00000  20000.00000 2.8077192
1 4 4.00000  25000.00000 2.7726054
1 4 4.00000  30000.00000 2.8024991
1 4 4.00000  35000.00000 2.7958027
1 4 4.00000  40000.00000 2.9029685
1 4 4.00000  45000.00000 2.7354005
1 4 4.00000  50000.00000 2.9015194
1 4 4.00000  55000.00000 2.9295117
1 4 4.00000  60000.00000 2.8179479
1 4 4.00000  65000.00000 2.8972194
1 4 4.00000  70000.00000 2.8421837
1 4 4.00000  75000.00000 2.9009488
1 4 4.00000  80000.00000 2.8333227
1 4 4.00000  85000.00000 2.7339334
1 4 4.00000  90000.00000 2.8414998
1 4 4.00000  95000.00000 2.9459208
1 4 4.00000 100000.00000 2.9376112
1 4 4.50000   5000.00000 3.9899476
1 4 4.50000  10000.00000 3.9759023
1 4 4.50000  15000.00000 3.9982475
1 4 4.50000  20000.00000 3.9993846
1 4 4.50000  25000.00000 3.9969626
1 4 4.50000  30000.00000 3.9925378
1 4 4.50000  35000.00000 3.9925801
1 4 4.50000  40000.00000 3.9905799
1 4 4.50000  45000.00000 3.9995685
1 4 4.50000  50000.00000 3.9761446
1 4 4.50000  55000.00000 3.9831675
1 4 4.50000  60000.00000 3.9964913
1 4 4.50000  65000.00000 3.9914578
1 4 4.50000  70000.00000 3.9953398
1 4 4.50000  75000.00000 3.9964077
1 4 4.50000  80000.00000 3.9909915
1 4 4.50000  85000.00000 3.9851779
1 4 4.50000  90000.00000 3.9991295
1 4 4.50000  95000.00000 3.9822875
1 4 4.50000 100000.00000 3.9827079
1 4 5.00000   5000.00000 4.2037632
1 4 5.00000  10000.00000 4.2031846
1 4 5.00000  15000.00000 4.2094136
1 4 5.00000  20000.00000 4.2058495
1 4 5.00000  25000.00000 4.2165176
1 4 5.00000  30000.00000 4.2021634
1 4 5.00000  35000.00000 4.2106880
1 4 5.00000  40000.00000 4.2079471
1 4 5.00000  45000.00000 4.1986279
1 4 5.00000  50000.00000 4.2092773
1 4 5.00000  55000.00000 4.2120254
1 4 5.00000  60000.00000 4.2009668
1 4 5.00000  65000.00000 4.2100103
1 4 5.00000  70000.00000 4.2102608
1 4 5.00000  75000.00000 4.2038311
1 4 5.00000  80000.00000 4.2034336
1 4 5.00000  85000.00000 4.2030117
1 4 5.00000  90000.00000 4.2077225
1 4 5.00000  95000.00000 4.2054918
1 4 5.00000 100000.00000 4.2087471
1 4 5.50000   5000.00000 4.2888003
1 4 5.50000  10000.00000 4.2914565
1 4 5.50000  15000.00000 4.2945461
1 4 5.50000  20000.00000 4.2923778
1 4 5.50000  25000.00000 4.2922377
1 4 5.50000  30000.00000 4.2917268
1 4 5.50000  35000.00000 4.2993920
1 4 5.50000  40000.00000 4.3045015
1 4 5.50000  45000.00000 4.3002374
1 4 5.50000  50000.00000 4.2923233
1 4 5.50000  55000.00000 4.2913935
1 4 5.50000  60000.00000 4.2944572
1 4 5.50000  65000.00000 4.2936449
1 4 5.50000  70000.00000 4.3027181
1 4 5.50000  75000.00000 4.2926269
1 4 5.50000  80000.00000 4.3009656
1 4 5.50000  85000.00000 4.2865020
1 4 5.50000  90000.00000 4.2936269
1 4 5.50000  95000.00000 4.2935558
1 4 5.50000 100000.00000 4.2948264
1 4 6.00000   5000.00000 4.2888172
1 4 6.00000  10000.00000 4.2937429
1 4 6.00000  15000.00000 4.2948936
1 4 6.00000  20000.00000 4.2972209
1 4 6.00000  25000.00000 4.3016421
1 4 6.00000  30000.00000 4.2881215
1 4 6.00000  35000.00000 4.2987662
1 4 6.00000  40000.00000 4.2995868
1 4 6.00000  45000.00000 4.3001947
1 4 6.00000  50000.00000 4.2976986
1 4 6.00000  55000.00000 4.2976911
1 4 6.00000  60000.00000 4.3089765
1 4 6.00000  65000.00000 4.2944100
1 4 6.00000  70000.00000 4.2999140
1 4 6.00000  75000.00000 4.2988473
1 4 6.00000  80000.00000 4.2898849
1 4 6.00000  85000.00000 4.2991672
1 4 6.00000  90000.00000 4.2927240
1 4 6.00000  95000.00000 4.2955344
1 4 6.00000 100000.00000 4.2987309
1 4 6.50000   5000.00000 4.3205690
1 4 6.50000  10000.00000 4.3169217
1 4 6.50000  15000.00000 4.3141131
1 4 6.50000  20000.00000 4.3240499
1 4 6.50000  25000.00000 4.3253246
1 4 6.50000  30000.00000 4.3173172
1 4 6.50000  35000.00000 4.3150667
1 4 6.50000  40000.00000 4.3250198
1 4 6.50000  45000.00000 4.3210548
1 4 6.50000  50000.00000 4.3219840
1 4 6.50000  55000.00000 4.3231407
1 4 6.50000  60000.00000 4.3187597
1 4 6.50000  65000.00000 4.3219261
1 4 6.50000  70000.00000 4.3157187
1 4 6.50000  75000.00000 4.3247476
1 4 6.50000  80000.00000 4.3238628
1 4 6.50000  85000.00000 4.3175583
1 4 6.50000  90000.00000 4.3166142
1 4 6.50000  95000.00000 4.3211604
1 4 6.50000 100000.00000 4.3182358
1 4 7.00000   5000.00000 4.3172970
1 4 7.00000  10000.00000 4.3182270
1 4 7.00000  15000.00000 4.3158228
1 4 7.00000  20000.00000 4.3161284
1 4 7.00000  25000.00000 4.3278596
1 4 7.00000  30000.00000 4.3177585
1 4 7.00000  35000.00000 4.3273818
1 4 7.00000  40000.00000 4.3190057
1 4 7.00000  45000.00000 4.3191549
1 4 7.00000  50000.00000 4.3274493
1 4 7.00000  55000.00000 4.3161828
1 4 7.00000  60000.00000 4.3204096
1 4 7.00000  65000.00000 4.3132053
1 4 7.00000  70000.00000 4.3288473
1 4 7.00000  75000.00000 4.3233943
1 4 7.00000  80000.00000 4.3194009
1 4 7.00000  85000.00000 4.3254115
1 4 7.00000  90000.00000 4.3193483
1 4 7.00000  95000.00000 4.3174686
1 4 7.00000 100000.00000 4.3197220
1 4 7.50000   5000.00000 4.3208688
1 4 7.50000  10000.00000 4.3219084
1 4 7.50000  15000.00000 4.3197109
1 4 7.50000  20000.00000 4.3194620
1 4 7.50000  25000.00000 4.3230993
1 4 7.50000  30000.00000 4.3217494
1 4 7.50000  35000.00000 4.3189858
1 4 7.50000  40000.00000 4.3239962
1 4 7.50000  45000.00000 4.3117129
1 4 7.50000  50000.00000 4.3186395
1 4 7.50000  55000.00000 4.3213281
1 4 7.50000  60000.00000 4.3182891
1 4 7.50000  65000.00000 4.3125482
1 4 7.50000  70000.00000 4.3179672
1 4 7.50000  75000.00000 4.3162687
1 4 7.50000  80000.00000 4.3165516
1 4 7.50000  85000.00000 4.3195551
1 4 7.50000  90000.00000 4.3215351
1 4 7.50000  95000.00000 4.3159688
1 4 7.50000 100000.00000 4.3245484
1 4 8.00000   5000.00000 4.3182891
1 4 8.00000  10000.00000 4.3227215
1 4 8.00000  15000.00000 4.3199888
1 4 8.00000  20000.00000 4.3250505
1 4 8.00000  25000.00000 4.3206916
1 4 8.00000  30000.00000 4.3259282
1 4 8.00000  35000.00000 4.3170662
1 4 8.00000  40000.00000 4.3224583
1 4 8.00000  45000.00000 4.3143356
1 4 8.00000  50000.00000 4.3198755
1 4 8.00000  55000.00000 4.3179503
1 4 8.00000  60000.00000 4.3180311
1 4 8.00000  65000.00000 4.3185983
1 4 8.00000  70000.00000 4.3179243
1 4 8.00000  75000.00000 4.3191796
1 4 8.00000  80000.00000 4.3247447
1 4 8.00000  85000.00000 4.3225600
1 4 8.00000  90000.00000 4.3177454
1 4 8.00000  95000.00000 4.3180832
1 4 8.00000 100000.00000 4.3213059
2 1 0.50000   5000.00000 0.0000000
2 1 0.50000  10000.00000 0.0000000
2 1 0.50000  15000.00000 0.0000000
2 1 0.50000  20000.00000 0.0000000
2 1 0.50000  25000.00000 0.0000000
2 1 0.50000  30000.00000 0.0000000
2 1 0.50000  35000.00000 0.0000000
2 1 0.50000  40000.00000 0.0000000
2 1 0.50000  45000.00000 0.0000000
2 1 0.50000  50000.00000 0.0000000
2 1 0.50000  55000.00000 0.0000000
2 1 0.50000  60000.00000 0.0000000
2 1 0.50000  65000.00000 0.0000000
2 1 0.50000  70000.00000 0.0000000
2 1 0.50000  75000.00000 0.0000000
2 1 0.50000  80000.00000 0.0000000
2 1 0.50000  85000.00000 0.0000000
2 1 0.50000  90000.00000 0.0000000
2 1 0.50000  95000.00000 0.0000000
2 1 0.50000 100000.00000 0.0000000
2 1 1.00000   5000.00000 0.0000000
2 1 1.00000  10000.00000 0.0000000
2 1 1.00000  15000.00000 0.0000000
2 1 1.00000  20000.00000 0.0000000
2 1 1.00000  25000.00000 0.0000000
2 1 1.00000  30000.00000 0.0000000
2 1 1.00000  35000.00000 0.0000000
2 1 1.00000  40000.00000 0.0000000
2 1 1.00000  45000.00000 0.0000000
2 1 1.00000  50000.00000 0.0000000
2 1 1.00000  55000.00000 0.0000000
2 1 1.00000  60000.00000 0.0000000
2 1 1.00000  65000.00000 0.0000000
2 1 1.00000  70000.00000 0.0000000
2 1 1.00000  75000.00000 0.0000000
2 1 1.00000  80000.00000 0.0000000
2 1 1.00000  85000.00000 0.0000000
2 1 1.00000  90000.00000 0.0000000
2 1 1.00000  95000.00000 0.0000000
2 1 1.00000 100000.00000 0.0000000
2 1 1.50000   5000.00000 0.0000000
2 1 1.50000  10000.00000 0.0000000
2 1 1.50000  15000.00000 0.0000000
2 1 1.50000  20000.00000 0.0000000
2 1 1.50000  25000.00000 0.0000000
2 1 1.50000  30000.00000 0.0000000
2 1 1.50000  35000.00000 0.0000000
2 1 1.50000  40000.00000 0.0000000
2 1 1.50000  45000.00000 0.0000000
2 1 1.50000  50000.00000 0.0000000
2 1 1.50000  55000.00000 0.0000000
2 1 1.50000  60000.00000 0.0000000
2 1 1.50000  65000.00000 0.0000000
2 1 1.50000  70000.00000 0.0000000
2 1 1.50000  75000.00000 0.0000000
2 1 1.50000  80000.00000 0.0000000
2 1 1.50000  85000.00000 0.0000000
2 1 1.50000  90000.00000 0.0000000
2 1 1.50000  95000.00000 0.0000000
2 1 1.50000 100000.00000 0.0000000
2 1 2.00000   5000.00000 0.3829864
2 1 2.00000  10000.00000 0.4019004
2 1 2.00000  15000.00000 0.3896728
2 1 2.00000  20000.00000 0.4246066
2 1 2.00000  25000.00000 0.4042809
2 1 2.00000  30000.00000 0.3742376
2 1 2.00000  35000.00000 0.3763568
2 1 2.00000  40000.00000 0.3874289
2 1 2.00000  45000.00000 0.4098260
2 1 2.00000  50000.00000 0.4087807
2 1 2.00000  55000.00000 0.4093103
2 1 2.00000  60000.00000 0.3779487
2 1 2.00000  65000.00000 0.3789617
2 1 2.00000  70000.00000 0.3939140
2 1 2.00000  75000.00000 0.3752489
2 1 2.00000  80000.00000 0.4023548
2 1 2.00000  85000.00000 0.3846506
2 1 2.00000  90000.00000 0.4130935
2 1 2.00000  95000.00000 0.3733354
2 1 2.00000 100000.00000 0.4292988
2 1 2.50000   5000.00000 0.4889926
2 1 2.50000  10000.00000 0.4733113
2 1 2.50000  15000.00000 0.4755722
2 1 2.50000  20000.00000 0.4623979
2 1 2.50000  25000.00000 0.5065154
2 1 2.50000  30000.00000 0.5015559
2 1 2.50000  35000.00000 0.4775807
2 1 2.50000  40000.00000 0.5026070
2 1 2.50000  45000.00000 0.5273750
2 1 2.50000  50000.00000 0.4920127
2 1 2.50000  55000.00000 0.4638752
2 1 2.50000  60000.00000 0.4783193
2 1 2.50000  65000.00000 0.5015889
2 1 2.50000  70000.00000 0.5470653
2 1 2.50000  75000.00000 0.5020536
2 1 2.50000  80000.00000 0.4655578
2 1 2.50000  85000.00000 0.4795959
2 1 2.50000  90000.00000 0.4516291
2 1 2.50000  95000.00000 0.4624473
2 1 2.50000 100000.00000 0.4100515
2 1 3.00000   5000.00000 0.7213566
2 1 3.00000  10000.00000 0.7209907
2 1 3.00000  15000.00000 0.7383116
2 1 3.00000  20000.00000 0.7145810
2 1 3.00000  25000.00000 0.7234051
2 1 3.00000  30000.00000 0.7248728
2 1 3.00000  35000.00000 0.7406870
2 1 3.00000  40000.00000 0.7171882
2 1 3.00000  45000.00000 0.7111828
2 1 3.00000  50000.00000 0.7455147
2 1 3.00000  55000.00000 0.7297145
2 1 3.00000  60000.00000 0.7544262
2 1 3.00000  65000.00000 0.7257403
2 1 3.00000  70000.00000 0.7153579
2 1 3.00000  75000.00000 0.6906313
2 1 3.00000  80000.00000 0.7546039
2 1 3.00000  85000.00000 0.7432287
2 1 3.00000  90000.00000 0.7202811
2 1 3.00000  95000.00000 0.6791126
2 1 3.00000 100000.00000 0.6823265
2 1 3.50000   5000.00000 0.7370750
2 1 3.50000  10000.00000 0.7175074
2 1 3.50000  15000.00000 0.6985930
2 1 3.50000  20000.00000 0.7262088
2 1 3.50000  25000.00000 0.7076510
2 1 3.50000  30000.00000 0.7248411
2 1 3.50000  35000.00000 0.6982872
2 1 3.50000  40000.00000 0.7317972
2 1 3.50000  45000.00000 0.7066233
2 1 3.50000  50000.00000 0.7563155
2 1 3.50000  55000.00000 0.7096748
2 1 3.50000  60000.00000 0.7389217
2 1 3.50000  65000.00000 0.7053162
2 1 3.50000  70000.00000 0.7004638
2 1 3.50000  75000.00000 0.7080905
2 1 3.50000  80000.00000 0.7371343
2 1 3.50000  85000.00000 0.7252382
2 1 3.50000  90000.00000 0.6953531
2 1 3.50000  95000.00000 0.6812768
2 1 3.50000 100000.00000 0.6971139
2 1 4.00000   5000.00000 0.7254158
2 1 4.00000  10000.00000 0.7048836
2 1 4.00000  15000.00000 0.7406505
2 1 4.00000  20000.00000 0.7287768
2 1 4.00000  25000.00000 0.7309442
2 1 4.00000  30000.00000 0.7282821
2 1 4.00000  35000.00000 0.6971648
2 1 4.00000  40000.00000 0.7514691
2 1 4.00000  45000.00000 0.7280145
2 1 4.00000  50000.00000 0.7321316
2 1 4.00000  55000.00000 0.7255564
2 1 4.00000  60000.00000 0.7541334
2 1 4.00000  65000.00000 0.6927599
2 1 4.00000  70000.00000 0.7441652
2 1 4.00000  75000.00000 0.7130880
2 1 4.00000  80000.00000 0.7422379
2 1 4.00000  85000.00000 0.7054667
2 1 4.00000  90000.00000 0.6958065
2 1 4.00000  95000.00000 0.7449690
2 1 4.00000 100000.00000 0.6704750
2 1 4.50000   5000.00000 0.6835233
2 1 4.50000  10000.00000 0.7324793
2 1 4.50000  15000.00000 0.7179174
2 1 4.50000  20000.00000 0.7145156
2 1 4.50000  25000.00000 0.7001937
2 1 4.50000  30000.00000 0.7003640
2 1 4.50000  35000.00000 0.7014381
2 1 4.50000  40000.00000 0.6831642
2 1 4.50000  45000.00000 0.7122383
2 1 4.50000  50000.00000 0.7261561
2 1 4.50000  55000.00000 0.7415900
2 1 4.50000  60000.00000 0.6728666
2 1 4.50000  65000.00000 0.7345165
2 1 4.50000  70000.00000 0.7132281
2 1 4.50000  75000.00000 0.6882914
2 1 4.50000  80000.00000 0.6822271
2 1 4.50000  85000.00000 0.6627410
2 1 4.50000  90000.00000 0.7020311
2 1 4.50000  95000.00000 0.7102695
2 1 4.50000 100000.00000 0.6842417
2 1 5.00000   5000.00000 0.8725040
2 1 5.00000  10000.00000 0.8555289
2 1 5.00000  15000.00000 0.8352531
2 1 5.00000  20000.00000 0.8703452
2 1 5.00000  25000.00000 0.8691695
2 1 5.00000  30000.00000 0.8548793
2 1 5.00000  35000.00000 0.8327916
2 1 5.00000  40000.00000 0.8649625
2 1 5.00000  45000.00000 0.8047586
2 1 5.00000  50000.00000 0.8953063
2 1 5.00000  55000.00000 0.8297230
2 1 5.00000  60000.00000 0.8374808
2 1 5.00000  65000.00000 0.8861362
2 1 5.00000  70000.00000 0.8689310
2 1 5.00000  75000.00000 0.8319988
2 1 5.00000  80000.00000 0.8119623
2 1 5.00000  85000.00000 0.8396306
2 1 5.00000  90000.00000 0.8509669
2 1 5.00000  95000.00000 0.7996150
2 1 5.00000 100000.00000 0.8096888
2 1 5.50000   5000.00000 1.2325182
2 1 5.50000  10000.00000 1.1898525
2 1 5.50000  15000.00000 1.2732497
2 1 5.50000  20000.00000 1.2295664
2 1 5.50000  25000.00000 1.2433297
2 1 5.50000  30000.00000 1.2532601
2 1 5.50000  35000.00000 1.2781001
2 1 5.50000  40000.00000 1.3191212
2 1 5.50000  45000.00000 1.2631420
2 1 5.50000  50000.00000 1.2688161
2 1 5.50000  55000.00000 1.2406340
2 1 5.50000  60000.00000 1.2489759
2 1 5.50000  65000.00000 1.2535692
2 1 5.50000  70000.00000 1.2216955
2 1 5.50000  75000.00000 1.2713665
2 1 5.50000  80000.00000 1.2679275
2 1 5.50000  85000.00000 1.2802190
2 1 5.50000  90000.00000 1.2269880
2 1 5.50000  95000.00000 1.2529856
2 1 5.50000 100000.00000 1.2756404
2 1 6.00000   5000.00000 1.2787923
2 1 6.00000  10000.00000 1.2511087
2 1 6.00000  15000.00000 1.2852222
2 1 6.00000  20000.00000 1.3014688
2 1 6.00000  25000.00000 1.2081012
2 1 6.00000  30000.00000 1.2685016
2 1 6.00000  35000.00000 1.2656097
2 1 6.00000  40000.00000 1.2585157
2 1 6.00000  45000.00000 1.2704736
2 1 6.00000  50000.00000 1.2515521
2 1 6.00000  55000.00000 1.2890671
2 1 6.00000  60000.00000 1.2841145
2 1 6.00000  65000.00000 1.1908400
2 1 6.00000  70000.00000 1.2649674
2 1 6.00000  75000.00000 1.2016149
2 1 6.00000  80000.00000 1.3048420
2 1 6.00000  85000.00000 1.2987669
2 1 6.00000  90000.00000 1.2410560
2 1 6.00000  95000.00000 1.2830240
2 1 6.00000 100000.00000 1.2625767
2 1 6.50000   5000.00000 1.2369385
2 1 6.50000  10000.00000 1.2547996
2 1 6.50000  15000.00000 1.2673216
2 1 6.50000  20000.00000 1.2651706
2 1 6.50000  25000.00000 1.2644019
2 1 6.50000  30000.00000 1.2588671
2 1 6.50000  35000.00000 1.2415176
2 1 6.50000  40000.00000 1.2734956
2 1 6.50000  45000.00000 1.2459373
2 1 6.50000  50000.00000 1.2881393
2 1 6.50000  55000.00000 1.2070453
2 1 6.50000  60000.00000 1.2532422
2 1 6.50000  65000.00000 1.2673533
2 1 6.50000  70000.00000 1.2808966
2 1 6.50000  75000.00000 1.2797146
2 1 6.50000  80000.00000 1.2349760
2 1 6.50000  85000.00000 1.2418233
2 1 6.50000  90000.00000 1.2403919
2 1 6.50000  95000.00000 1.2813553
2 1 6.50000 100000.00000 1.2355179
2 1 7.00000   5000.00000 1.2340011
2 1 7.00000  10000.00000 1.2590142
2 1 7.00000  15000.00000 1.3052761
2 1 7.00000  20000.00000 1.2538276
2 1 7.00000  25000.00000 1.2284891
2 1 7.00000  30000.00000 1.2159681
2 1 7.00000  35000.00000 1.2445421
2 1 7.00000  40000.00000 1.2612042
2 1 7.00000  45000.00000 1.2529347
2 1 7.00000  50000.00000 1.2367056
2 1 7.00000  55000.00000 1.2348346
2 1 7.00000  60000.00000 1.2560986
2 1 7.00000  65000.00000 1.2264651
2 1 7.00000  70000.00000 1.2676982
2 1 7.00000  75000.00000 1.3282051
2 1 7.00000  80000.00000 1.2375072
2 1 7.00000  85000.00000 1.2404077
2 1 7.00000  90000.00000 1.2147170
2 1 7.00000  95000.00000 1.2603048
2 1 7.00000 100000.00000 1.2214945
2 1 7.50000   5000.00000 1.2397794
2 1 7.50000  10000.00000 1.2806213
2 1 7.50000  15000.00000 1.2607283
2 1 7.50000  20000.00000 1.2467828
2 1 7.50000  25000.00000 1.2262919
2 1 7.50000  30000.00000 1.2512892
2 1 7.50000  35000.00000 1.2848248
2 1 7.50000  40000.00000 1.3070091
2 1 7.50000  45000.00000 1.2358862
2 1 7.50000  50000.00000 1.2360876
2 1 7.50000  55000.00000 1.2467556
2 1 7.50000  60000.00000 1.2894622
2 1 7.50000  65000.00000 1.2371187
2 1 7.50000  70000.00000 1.2915219
2 1 7.50000  75000.00000 1.2413891
2 1 7.50000  80000.00000 1.2392165
2 1 7.50000  85000.00000 1.2323126
2 1 7.50000  90000.00000 1.2542718
2 1 7.50000  95000.00000 1.2342350
2 1 7.50000 100000.00000 1.2497713
2 1 8.00000   5000.00000 1.2830045
2 1 8.00000  10000.00000 1.2152048
2 1 8.00000  15000.00000 1.2623438
2 1 8.00000  20000.00000 1.2296056
2 1 8.00000  25000.00000 1.2375909
2 1 8.00000  30000.00000 1.2717563
2 1 8.00000  35000.00000 1.2804191
2 1 8.00000  40000.00000 1.2347035
2 1 8.00000  45000.00000 1.2558898
2 1 8.00000  50000.00000 1.2367756
2 1 8.00000  55000.00000 1.2893443
2 1 8.00000  60000.00000 1.2445088
2 1 8.00000  65000.00000 1.2705362
2 1 8.00000  70000.00000 1.2928593
2 1 8.00000  75000.00000 1.2535898
2 1 8.00000  80000.00000 1.2546960
2 1 8.00000  85000.00000 1.2703263
2 1 8.00000  90000.00000 1.2545430
2 1 8.00000  95000.00000 1.3005241
2 1 8.00000 100000.00000 1.2521032
2 2 0.50000   5000.00000 0.0000000
2 2 0.50000  10000.00000 0.0000000
2 2 0.50000  15000.00000 0.0000000
2 2 0.50000  20000.00000 0.0000000
2 2 0.50000  25000.00000 0.0000000
2 2 0.50000  30000.00000 0.0000000
2 2 0.50000  35000.00000 0.0000000
2 2 0.50000  40000.00000 0.0000000
2 2 0.50000  45000.00000 0.0000000
2 2 0.50000  50000.00000 0.0000000
2 2 0.50000  55000.00000 0.0000000
2 2 0.50000  60000.00000 0.0000000
2 2 0.50000  65000.00000 0.0000000
2 2 0.50000  70000.00000 0.0000000
2 2 0.50000  75000.00000 0.0000000
2 2 0.50000  80000.00000 0.0000000
2 2 0.50000  85000.00000 0.0000000
2 2 0.50000  90000.00000 0.0000000
2 2 0.50000  95000.00000 0.0000000
2 2 0.50000 100000.00000 0.0000000
2 2 1.00000   5000.00000 0.0000000
2 2 1.00000  10000.00000 0.0000000
2 2 1.00000  15000.00000 0.0000000
2 2 1.00000  20000.00000 0.0000000
2 2 1.00000  25000.00000 0.0000000
2 2 1.00000  30000.00000 0.0000000
2 2 1.00000  35000.00000 0.0000000
2 2 1.00000  40000.00000 0.0000000
2 2 1.00000  45000.00000 0.0000000
2 2 1.00000  50000.00000 0.0000000
2 2 1.00000  55000.00000 0.0000000
2 2 1.00000  60000.00000 0.0000000
2 2 1.00000  65000.00000 0.0000000
2 2 1.00000  70000.00000 0.0000000
2 2 1.00000  75000.00000 0.0000000
2 2 1.00000  80000.00000 0.0000000
2 2 1.00000  85000.00000 0.0000000
2 2 1.00000  90000.00000 0.0000000
2 2 1.00000  95000.00000 0.0000000
2 2 1.00000 100000.00000 0.0000000
2 2 1.50000   5000.00000 0.0000000
2 2 1.50000  10000.00000 0.0000000
2 2 1.50000  15000.00000 0.0000000
2 2 1.50000  20000.00000 0.0000000
2 2 1.50000  25000.00000 0.0000000
2 2 1.50000  30000.00000 0.0000000
2 2 1.50000  35000.00000 0.0000000
2 2 1.50000  40000.00000 0.0000000
2 2 1.50000  45000.00000 0.0000000
2 2 1.50000  50000.00000 0.0000000
2 2 1.50000  55000.00000 0.0000000
2 2 1.50000  60000.00000 0.0000000
2 2 1.50000  65000.00000 0.0000000
2 2 1.50000  70000.00000 0.0000000
2 2 1.50000  75000.00000 0.0000000
2 2 1.50000  80000.00000 0.0000000
2 2 1.50000  85000.00000 0.0000000
2 2 1.50000  90000.00000 0.0000000
2 2 1.50000  95000.00000 0.0000000
2 2 1.50000 100000.00000 0.0000000
2 2 2.00000   5000.00000 0.0000000
2 2 2.00000  10000.00000 0.0000000
2 2 2.00000  15000.00000 0.0000000
2 2 2.00000  20000.00000 0.0000000
2 2 2.00000  25000.00000 0.0000000
2 2 2.00000  30000.00000 0.0000000
2 2 2.00000  35000.00000 0.0000000
2 2 2.00000  40000.00000 0.0000000
2 2 2.00000  45000.00000 0.0000000
2 2 2.00000  50000.00000 0.0000000
2 2 2.00000  55000.00000 0.0000000
2 2 2.00000  60000.00000 0.0000000
2 2 2.00000  65000.00000 0.0000000
2 2 2.00000  70000.00000 0.0000000
2 2 2.00000  75000.00000 0.0000000
2 2 2.00000  80000.00000 0.0000000
2 2 2.00000  85000.00000 0.0000000
2 2 2.00000  90000.00000 0.0000000
2 2 2.00000  95000.00000 0.0000000
2 2 2.00000 100000.00000 0.0000000
2 2 2.50000   5000.00000 0.0000000
2 2 2.50000  10000.00000 0.0000000
2 2 2.50000  15000.00000 0.0000000
2 2 2.50000  20000.00000 0.0000000
2 2 2.50000  25000.00000 0.0000000
2 2 2.50000  30000.00000 0.0000000
2 2 2.50000  35000.00000 0.0000000
2 2 2.50000  40000.00000 0.0000000
2 2 2.50000  45000.00000 0.0000000
2 2 2.50000  50000.00000 0.0000000
2 2 2.50000  55000.00000 0.0000000
2 2 2.50000  60000.00000 0.0000000
2 2 2.50000  65000.00000 0.0000000
2 2 2.50000  70000.00000 0.0000000
2 2 2.50000  75000.00000 0.0000000
2 2 2.50000  80000.00000 0.0000000
2 2 2.50000  85000.00000 0.0000000
2 2 2.50000  90000.00000 0.0000000
2 2 2.50000  95000.00000 0.0000000
2 2 2.50000 100000.00000 0.0000000
2 2 3.00000   5000.00000 0.0000000
2 2 3.00000  10000.00000 0.0000000
2 2 3.00000  15000.00000 0.0000000
2 2 3.00000  20000.00000 0.0000000
2 2 3.00000  25000.00000 0.0000000
2 2 3.00000  30000.00000 0.0000000
2 2 3.00000  35000.00000 0.0000000
2 2 3.00000  40000.00000 0.0000000
2 2 3.00000  45000.00000 0.0000000
2 2 3.00000  50000.00000 0.0000000
2 2 3.00000  55000.00000 0.0000000
2 2 3.00000  60000.00000 0.0000000
2 2 3.00000  65000.00000 0.0000000
2 2 3.00000  70000.00000 0.0000000
2 2 3.00000  75000.00000 0.0000000
2 2 3.00000  80000.00000 0.0000000
2 2 3.00000  85000.00000 0.0000000
2 2 3.00000  90000.00000 0.0000000
2 2 3.00000  95000.00000 0.0000000
2 2 3.00000 100000.00000 0.0000000
2 2 3.50000   5000.00000 0.0000000
2 2 3.50000  10000.00000 0.0000000
2 2 3.50000  15000.00000 0.0000000
2 2 3.50000  20000.00000 0.0000000
2 2 3.50000  25000.00000 0.0000000
2 2 3.50000  30000.00000 0.0000000
2 2 3.50000  35000.00000 0.0000000
2 2 3.50000  40000.00000 0.0000000
2 2 3.50000  45000.00000 0.0000000
2 2 3.50000  50000.00000 0.0000000
2 2 3.50000  55000.00000 0.0000000
2 2 3.50000  60000.00000 0.0000000
2 2 3.50000  65000.00000 0.0000000
2 2 3.50000  70000.00000 0.0000000
2 2 3.50000  75000.00000 0.0000000
2 2 3.50000  80000.00000 0.0000000
2 2 3.50000  85000.00000 0.0000000
2 2 3.50000  90000.00000 0.0000000
2 2 3.50000  95000.00000 0.0000000
2 2 3.50000 100000.00000 0.0000000
2 2 4.00000   5000.00000 0.0000000
2 2 4.00000  10000.00000 0.0000000
2 2 4.00000  15000.00000 0.0000000
2 2 4.00000  20000.00000 0.0000000
2 2 4.00000  25000.00000 0.0000000
2 2 4.00000  30000.00000 0.0000000
2 2 4.00000  35000.00000 0.0000000
2 2 4.00000  40000.00000 0.0000000
2 2 4.00000  45000.00000 0.0000000
2 2 4.00000  50000.00000 0.0000000
2 2 4.00000  55000.00000 0.0000000
2 2 4.00000  60000.00000 0.0000000
2 2 4.00000  65000.00000 0.0000000
2 2 4.00000  70000.00000 0.0000000
2 2 4.00000  75000.00000 0.0000000
2 2 4.00000  80000.00000 0.0000000
2 2 4.00000  85000.00000 0.0000000
2 2 4.00000  90000.00000 0.0000000
2 2 4.00000  95000.00000 0.0000000
2 2 4.00000 100000.00000 0.0000000
2 2 4.50000   5000.00000 0.0000000
2 2 4.50000  10000.00000 0.0000000
2 2 4.50000  15000.00000 0.0000000
2 2 4.50000  20000.00000 0.0000000
2 2 4.50000  25000.00000 0.0000000
2 2 4.50000  30000.00000 0.0000000
2 2 4.50000  35000.00000 0.0000000
2 2 4.50000  40000.00000 0.0000000
2 2 4.50000  45000.00000 0.0000000
2 2 4.50000  50000.00000 0.0000000
2 2 4.50000  55000.00000 0.0000000
2 2 4.50000  60000.00000 0.0000000
2 2 4.50000  65000.00000 0.0000000
2 2 4.50000  70000.00000 0.0000000
2 2 4.50000  75000.00000 0.0000000
2 2 4.50000  80000.00000 0.0000000
2 2 4.50000  85000.00000 0.0000000
2 2 4.50000  90000.00000 0.0000000
2 2 4.50000  95000.00000 0.0000000
2 2 4.50000 100000.00000 0.0000000
2 2 5.00000   5000.00000 1.0067378
2 2 5.00000  10000.00000 0.9945305
2 2 5.00000  15000.00000 1.0398108
2 2 5.00000  20000.00000 1.0445838
2 2 5.00000  25000.00000 1.0597317
2 2 5.00000  30000.00000 1.0374063
2 2 5.00000  35000.00000 1.0007175
2 2 5.00000  40000.00000 1.0268387
2 2 5.00000  45000.00000 1.0333488
2 2 5.00000  50000.00000 1.0418199
2 2 5.00000  55000.00000 1.0566042
2 2 5.00000  60000.00000 1.0085560
2 2 5.00000  65000.00000 1.0931487
2 2 5.00000  70000.00000 1.0636369
2 2 5.00000  75000.00000 1.0126676
2 2 5.00000  80000.00000 1.0364970
2 2 5.00000  85000.00000 1.0826312
2 2 5.00000  90000.00000 0.9834512
2 2 5.00000  95000.00000 1.0303929
2 2 5.00000 100000.00000 1.0266964
2 2 5.50000   5000.00000 4.3189102
2 2 5.50000  10000.00000 4.3299130
2 2 5.50000  15000.00000 4.3195718
2 2 5.50000  20000.00000 4.3190049
2 2 5.50000  25000.00000 4.3179715
2 2 5.50000  30000.00000 4.3197653
2 2 5.50000  35000.00000 4.3247507
2 2 5.50000  40000.00000 4.3249669
2 2 5.50000  45000.00000 4.3204506
2 2 5.50000  50000.00000 4.3199586
2 2 5.50000  55000.00000 4.3162830
2 2 5.50000  60000.00000 4.3214409
2 2 5.50000  65000.00000 4.3247239
2 2 5.50000  70000.00000 4.3243500
2 2 5.50000  75000.00000 4.3213494
2 2 5.50000  80000.00000 4.3205128
2 2 5.50000  85000.00000 4.3332866
2 2 5.50000  90000.00000 4.3134135
2 2 5.50000  95000.00000 4.3213389
2 2 5.50000 100000.00000 4.3136641
2 2 6.00000   5000.00000 4.3229692
2 2 6.00000  10000.00000 4.3190496
2 2 6.00000  15000.00000 4.3215882
2 2 6.00000  20000.00000 4.3171884
2 2 6.00000  25000.00000 4.3290118
2 2 6.00000  30000.00000 4.3199888
2 2 6.00000  35000.00000 4.3141676
2 2 6.00000  40000.00000 4.3261901
2 2 6.00000  45000.00000 4.3307608
2 2 6.00000  50000.00000 4.3199444
2 2 6.00000  55000.00000 4.3237711
2 2 6.00000  60000.00000 4.3232858
2 2 6.00000  65000.00000 4.3281811
2 2 6.00000  70000.00000 4.3300436
2 2 6.00000  75000.00000 4.3160170
2 2 6.00000  80000.00000 4.3258879
2 2 6.00000  85000.00000 4.3156431
2 2 6.00000  90000.00000 4.3214885
2 2 6.00000  95000.00000 4.3344448
2 2 6.00000 100000.00000 4.3140749
2 2 6.50000   5000.00000 4.3200251
2 2 6.50000  10000.00000 4.3229114
2 2 6.50000  15000.00000 4.3143922
2 2 6.50000  20000.00000 4.3200452
2 2 6.50000  25000.00000 4.3153081
2 2 6.50000  30000.00000 4.3153653
2 2 6.50000  35000.00000 4.3264681
2 2 6.50000  40000.00000 4.3095783
2 2 6.50000  45000.00000 4.3270417
2 2 6.50000  50000.00000 4.3214628
2 2 6.50000  55000.00000 4.3187884
2 2 6.50000  60000.00000 4.3177412
2 2 6.50000  65000.00000 4.3092825
2 2 6.50000  70000.00000 4.3200282
2 2 6.50000  75000.00000 4.3257464
2 2 6.50000  80000.00000 4.3214409
2 2 6.50000  85000.00000 4.3171266
2 2 6.50000  90000.00000 4.3318759
2 2 6.50000  95000.00000 4.3202157
2 2 6.50000 100000.00000 4.3244048
2 2 7.00000   5000.00000 4.3282968
2 2 7.00000  10000.00000 4.3240806
2 2 7.00000  15000.00000 4.3302395
2 2 7.00000  20000.00000 4.3185018
2 2 7.00000  25000.00000 4.3320630
2 2 7.00000  30000.00000 4.3228435
2 2 7.00000  35000.00000 4.3192474
2 2 7.00000  40000.00000 4.3220020
2 2 7.00000  45000.00000 4.3123989
2 2 7.00000  50000.00000 4.3163015
2 2 7.00000  55000.00000 4.3337974
2 2 7.00000  60000.00000 4.3191481
2 2 7.00000  65000.00000 4.3204031
2 2 7.00000  70000.00000 4.3233357
2 2 7.00000  75000.00000 4.3259380
2 2 7.00000  80000.00000 4.3294106
2 2 7.00000  85000.00000 4.3127841
2 2 7.00000  90000.00000 4.3201432
2 2 7.00000  95000.00000 4.3153316
2 2 7.00000 100000.00000 4.3195270
2 2 7.50000   5000.00000 4.3190106
2 2 7.50000  10000.00000 4.3222684
2 2 7.50000  15000.00000 4.3180160
2 2 7.50000  20000.00000 4.3254085
2 2 7.50000  25000.00000 4.3266008
2 2 7.50000  30000.00000 4.3221228
2 2 7.50000  35000.00000 4.3241887
2 2 7.50000  40000.00000 4.3149131
2 2 7.50000  45000.00000 4.3199292
2 2 7.50000  50000.00000 4.3189569
2 2 7.50000  55000.00000 4.3211898
2 2 7.50000  60000.00000 4.3249748
2 2 7.50000  65000.00000 4.3243359
2 2 7.50000  70000.00000 4.3206588
2 2 7.50000  75000.00000 4.3280673
2 2 7.50000  80000.00000 4.3190429
2 2 7.50000  85000.00000 4.3193023
2 2 7.50000  90000.00000 4.3298392
2 2 7.50000  95000.00000 4.3144579
2 2 7.50000 100000.00000 4.3214170
2 2 8.00000   5000.00000 4.3127130
2 2 8.00000  10000.00000 4.3182090
2 2 8.00000  15000.00000 4.3202625
2 2 8.00000  20000.00000 4.3296786
2 2 8.00000  25000.00000 4.3299792
2 2 8.00000  30000.00000 4.3155132
2 2 8.00000  35000.00000 4.3273079
2 2 8.00000  40000.00000 4.3205379
2 2 8.00000  45000.00000 4.3243515
2 2 8.00000  50000.00000 4.3279825
2 2 8.00000  55000.00000 4.3128442
2 2 8.00000  60000.00000 4.3277015
2 2 8.00000  65000.00000 4.3134288
2 2 8.00000  70000.00000 4.3200773
2 2 8.00000  75000.00000 4.3209597
2 2 8.00000  80000.00000 4.3204956
2 2 8.00000  85000.00000 4.3231363
2 2 8.00000  90000.00000 4.3292214
2 2 8.00000  95000.00000 4.3245917
2 2 8.00000 100000.00000 4.3207048
2 3 0.50000   5000.00000 0.0000000
2 3 0.50000  10000.00000 0.0000000
2 3 0.50000  15000.00000 0.0000000
2 3 0.50000  20000.00000 0.0000000
2 3 0.50000  25000.00000 0.0000000
2 3 0.50000  30000.00000 0.0000000
2 3 0.50000  35000.00000 0.0000000
2 3 0.50000  40000.00000 0.0000000
2 3 0.50000  45000.00000 0.0000000
2 3 0.50000  50000.00000 0.0000000
2 3 0.50000  55000.00000 0.0000000
2 3 0.50000  60000.00000 0.0000000
2 3 0.50000  65000.00000 0.0000000
2 3 0.50000  70000.00000 0.0000000
2 3 0.50000  75000.00000 0.0000000
2 3 0.50000  80000.00000 0.0000000
2 3 0.50000  85000.00000 0.0000000
2 3 0.50000  90000.00000 0.0000000
2 3 0.50000  95000.00000 0.0000000
2 3 0.50000 100000.00000 0.0000000
2 3 1.00000   5000.00000 0.0000000
2 3 1.00000  10000.00000 0.0000000
2 3 1.00000  15000.00000 0.0000000
2 3 1.00000  20000.00000 0.0000000
2 3 1.00000  25000.00000 0.0000000
2 3 1.00000  30000.00000 0.0000000
2 3 1.00000  35000.00000 0.0000000
2 3 1.00000  40000.00000 0.0000000
2 3 1.00000  45000.00000 0.0000000
2 3 1.00000  50000.00000 0.0000000
2 3 1.00000  55000.00000 0.0000000
2 3 1.00000  60000.00000 0.0000000
2 3 1.00000  65000.00000 0.0000000
2 3 1.00000  70000.00000 0.0000000
2 3 1.00000  75000.00000 0.0000000
2 3 1.00000  80000.00000 0.0000000
2 3 1.00000  85000.00000 0.0000000
2 3 1.00000  90000.00000 0.0000000
2 3 1.00000  95000.00000 0.0000000
2 3 1.00000 100000.00000 0.0000000
2 3 1.50000   5000.00000 0.0000000
2 3 1.50000  10000.00000 0.0000000
2 3 1.50000  15000.00000 0.0000000
2 3 1.50000  20000.00000 0.0000000
2 3 1.50000  25000.00000 0.0000000
2 3 1.50000  30000.00000 0.0000000
2 3 1.50000  35000.00000 0.0000000
2 3 1.50000  40000.00000 0.0000000
2 3 1.50000  45000.00000 0.0000000
2 3 1.50000  50000.00000 0.0000000
2 3 1.50000  55000.00000 0.0000000
2 3 1.50000  60000.00000 0.0000000
2 3 1.50000  65000.00000 0.0000000
2 3 1.50000  70000.00000 0.0000000
2 3 1.50000  75000.00000 0.0000000
2 3 1.50000  80000.00000 0.0000000
2 3 1.50000  85000.00000 0.0000000
2 3 1.50000  90000.00000 0.0000000
2 3 1.50000  95000.00000 0.0000000
2 3 1.50000 100000.00000 0.0000000
2 3 2.00000   5000.00000 0.0000000
2 3 2.00000  10000.00000 0.0000000
2 3 2.00000  15000.00000 0.0000000
2 3 2.00000  20000.00000 0.0000000
2 3 2.00000  25000.00000 0.0000000
2 3 2.00000  30000.00000 0.0000000
2 3 2.00000  35000.00000 0.0000000
2 3 2.00000  40000.00000 0.0000000
2 3 2.00000  45000.00000 0.0000000
2 3 2.00000  50000.00000 0.0000000
2 3 2.00000  55000.00000 0.0000000
2 3 2.00000  60000.00000 0.0000000
2 3 2.00000  65000.00000 0.0000000
2 3 2.00000  70000.00000 0.0000000
2 3 2.00000  75000.00000 0.0000000
2 3 2.00000  80000.00000 0.0000000
2 3 2.00000  85000.00000 0.0000000
2 3 2.00000  90000.00000 0.0000000
2 3 2.00000  95000.00000 0.0000000
2 3 2.00000 100000.00000 0.0000000
2 3 2.50000   5000.00000 0.0000000
2 3 2.50000  10000.00000 0.0000000
2 3 2.50000  15000.00000 0.0000000
2 3 2.50000  20000.00000 0.0000000
2 3 2.50000  25000.00000 0.0000000
2 3 2.50000  30000.00000 0.0000000
2 3 2.50000  35000.00000 0.0000000
2 3 2.50000  40000.00000 0.0000000
2 3 2.50000  45000.00000 0.0000000
2 3 2.50000  50000.00000 0.0000000
2 3 2.50000  55000.00000 0.0000000
2 3 2.50000  60000.00000 0.0000000
2 3 2.50000  65000.00000 0.0000000
2 3 2.50000  70000.00000 0.0000000
2 3 2.50000  75000.00000 0.0000000
2 3 2.50000  80000.00000 0.0000000
2 3 2.50000  85000.00000 0.0000000
2 3 2.50000  90000.00000 0.0000000
2 3 2.50000  95000.00000 0.0000000
2 3 2.50000 100000.00000 0.0000000
2 3 3.00000   5000.00000 0.0000000
2 3 3.00000  10000.00000 0.0000000
2 3 3.00000  15000.00000 0.0000000
2 3 3.00000  20000.00000 0.0000000
2 3 3.00000  25000.00000 0.0000000
2 3 3.00000  30000.00000 0.0000000
2 3 3.00000  35000.00000 0.0000000
2 3 3.00000  40000.00000 0.0000000
2 3 3.00000  45000.00000 0.0000000
2 3 3.00000  50000.00000 0.0000000
2 3 3.00000  55000.00000 0.0000000
2 3 3.00000  60000.00000 0.0000000
2 3 3.00000  65000.00000 0.0000000
2 3 3.00000  70000.00000 0.0000000
2 3 3.00000  75000.00000 0.0000000
2 3 3.00000  80000.00000 0.0000000
2 3 3.00000  85000.00000 0.0000000
2 3 3.00000  90000.00000 0.0000000
2 3 3.00000  95000.00000 0.0000000
2 3 3.00000 100000.00000 0.0000000
2 3 3.50000   5000.00000 0.0000000
2 3 3.50000  10000.00000 0.0000000
2 3 3.50000  15000.00000 0.0000000
2 3 3.50000  20000.00000 0.0000000
2 3 3.50000  25000.00000 0.0000000
2 3 3.50000  30000.00000 0.0000000
2 3 3.50000  35000.00000 0.0000000
2 3 3.50000  40000.00000 0.0000000
2 3 3.50000  45000.00000 0.0000000
2 3 3.50000  50000.00000 0.0000000
2 3 3.50000  55000.00000 0.0000000
2 3 3.50000  60000.00000 0.0000000
2 3 3.50000  65000.00000 0.0000000
2 3 3.50000  70000.00000 0.0000000
2 3 3.50000  75000.00000 0.0000000
2 3 3.50000  80000.00000 0.0000000
2 3 3.50000  85000.00000 0.0000000
2 3 3.50000  90000.00000 0.0000000
2 3 3.50000  95000.00000 0.0000000
2 3 3.50000 100000.00000 0.0000000
2 3 4.00000   5000.00000 0.0000000
2 3 4.00000  10000.00000 0.0000000
2 3 4.00000  15000.00000 0.0000000
2 3 4.00000  20000.00000 0.0000000
2 3 4.00000  25000.00000 0.0000000
2 3 4.00000  30000.00000 0.0000000
2 3 4.00000  35000.00000 0.0000000
2 3 4.00000  40000.00000 0.0000000
2 3 4.00000  45000.00000 0.0000000
2 3 4.00000  50000.00000 0.0000000
2 3 4.00000  55000.00000 0.0000000
2 3 4.00000  60000.00000 0.0000000
2 3 4.00000  65000.00000 0.0000000
2 3 4.00000  70000.00000 0.0000000
2 3 4.00000  75000.00000 0.0000000
2 3 4.00000  80000.00000 0.0000000
2 3 4.00000  85000.00000 0.0000000
2 3 4.00000  90000.00000 0.0000000
2 3 4.00000  95000.00000 0.0000000
2 3 4.00000 100000.00000 0.0000000
2 3 4.50000   5000.00000 0.0000000
2 3 4.50000  10000.00000 0.0000000
2 3 4.50000  15000.00000 0.0000000
2 3 4.50000  20000.00000 0.0000000
2 3 4.50000  25000.00000 0.0000000
2 3 4.50000  30000.00000 0.0000000
2 3 4.50000  35000.00000 0.0000000
2 3 4.50000  40000.00000 0.0000000
2 3 4.50000  45000.00000 0.0000000
2 3 4.50000  50000.00000 0.0000000
2 3 4.50000  55000.00000 0.0000000
2 3 4.50000  60000.00000 0.0000000
2 3 4.50000  65000.00000 0.0000000
2 3 4.50000  70000.00000 0.0000000
2 3 4.50000  75000.00000 0.0000000
2 3 4.50000  80000.00000 0.0000000
2 3 4.50000  85000.00000 0.0000000
2 3 4.50000  90000.00000 0.0000000
2 3 4.50000  95000.00000 0.0000000
2 3 4.50000 100000.00000 0.0000000
2 3 5.00000   5000.00000 3.3467582
2 3 5.00000  10000.00000 3.3612741
2 3 5.00000  15000.00000 3.3430257
2 3 5.00000  20000.00000 3.3374364
2 3 5.00000  25000.00000 3.3206958
2 3 5.00000  30000.00000 3.3219537
2 3 5.00000  35000.00000 3.3488811
2 3 5.00000  40000.00000 3.3217533
2 3 5.00000  45000.00000 3.3247794
2 3 5.00000  50000.00000 3.3129186
2 3 5.00000  55000.00000 3.3171550
2 3 5.00000  60000.00000 3.3399092
2 3 5.00000  65000.00000 3.3170042
2 3 5.00000  70000.00000 3.3229543
2 3 5.00000  75000.00000 3.3259036
2 3 5.00000  80000.00000 3.3148308
2 3 5.00000  85000.00000 3.3170542
2 3 5.00000  90000.00000 3.3114271
2 3 5.00000  95000.00000 3.3126062
2 3 5.00000 100000.00000 3.3081799
2 3 5.50000   5000.00000 4.3236521
2 3 5.50000  10000.00000 4.3217424
2 3 5.50000  15000.00000 4.3203891
2 3 5.50000  20000.00000 4.3179572
2 3 5.50000  25000.00000 4.3220806
2 3 5.50000  30000.00000 4.3155682
2 3 5.50000  35000.00000 4.3159873
2 3 5.50000  40000.00000 4.3197163
2 3 5.50000  45000.00000 4.3192747
2 3 5.50000  50000.00000 4.3179888
2 3 5.50000  55000.00000 4.3223459
2 3 5.50000  60000.00000 4.3157057
2 3 5.50000  65000.00000 4.3192686
2 3 5.50000  70000.00000 4.3270654
2 3 5.50000  75000.00000 4.3263688
2 3 5.50000  80000.00000 4.3190044
2 3 5.50000  85000.00000 4.3262750
2 3 5.50000  90000.00000 4.3247841
2 3 5.50000  95000.00000 4.3168154
2 3 5.50000 100000.00000 4.3170753
2 3 6.00000   5000.00000 4.3211003
2 3 6.00000  10000.00000 4.3163006
2 3 6.00000  15000.00000 4.3290345
2 3 6.00000  20000.00000 4.3217812
2 3 6.00000  25000.00000 4.3215218
2 3 6.00000  30000.00000 4.3177149
2 3 6.00000  35000.00000 4.3256898
2 3 6.00000  40000.00000 4.3222317
2 3 6.00000  45000.00000 4.3187988
2 3 6.00000  50000.00000 4.3227724
2 3 6.00000  55000.00000 4.3139872
2 3 6.00000  60000.00000 4.3221887
2 3 6.00000  65000.00000 4.3224854
2 3 6.00000  70000.00000 4.3257891
2 3 6.00000  75000.00000 4.3157562
2 3 6.00000  80000.00000 4.3146405
2 3 6.00000  85000.00000 4.3192795
2 3 6.00000  90000.00000 4.3195262
2 3 6.00000  95000.00000 4.3218970
2 3 6.00000 100000.00000 4.3192365
2 3 6.50000   5000.00000 4.3281873
2 3 6.50000  10000.00000 4.3195418
2 3 6.50000  15000.00000 4.3129793
2 3 6.50000  20000.00000 4.3240103
2 3 6.50000  25000.00000 4.3248503
2 3 6.50000  30000.00000 4.3209254
2 3 6.50000  35000.00000 4.3256339
2 3 6.50000  40000.00000 4.3205457
2 3 6.50000  45000.00000 4.3224146
2 3 6.50000  50000.00000 4.3153255
2 3 6.50000  55000.00000 4.3210591
2 3 6.50000  60000.00000 4.3138586
2 3 6.50000  65000.00000 4.3163328
2 3 6.50000  70000.00000 4.3156551
2 3 6.50000  75000.00000 4.3168456
2 3 6.50000  80000.00000 4.3219592
2 3 6.50000  85000.00000 4.3169223
2 3 6.50000  90000.00000 4.3208720
2 3 6.50000  95000.00000 4.3169582
2 3 6.50000 100000.00000 4.3176017
2 3 7.00000   5000.00000 4.3263810
2 3 7.00000  10000.00000 4.3222501
2 3 7.00000  15000.00000 4.3154314
2 3 7.00000  20000.00000 4.3199696
2 3 7.00000  25000.00000 4.3178600
2 3 7.00000  30000.00000 4.3195836
2 3 7.00000  35000.00000 4.3192747
2 3 7.00000  40000.00000 4.3241397
2 3 7.00000  45000.00000 4.3162935
2 3 7.00000  50000.00000 4.3271321
2 3 7.00000  55000.00000 4.3244061
2 3 7.00000  60000.00000 4.3235529
2 3 7.00000  65000.00000 4.3216523
2 3 7.00000  70000.00000 4.3246882
2 3 7.00000  75000.00000 4.3199726
2 3 7.00000  80000.00000 4.3231762
2 3 7.00000  85000.00000 4.3199125
2 3 7.00000  90000.00000 4.3242374
2 3 7.00000  95000.00000 4.3209995
2 3 7.00000 100000.00000 4.3212625
2 3 7.50000   5000.00000 4.3292708
2 3 7.50000  10000.00000 4.3141384
2 3 7.50000  15000.00000 4.3191443
2 3 7.50000  20000.00000 4.3202024
2 3 7.50000  25000.00000 4.3147927
2 3 7.50000  30000.00000 4.3193223
2 3 7.50000  35000.00000 4.3251146
2 3 7.50000  40000.00000 4.3184814
2 3 7.50000  45000.00000 4.3230745
2 3 7.50000  50000.00000 4.3172190
2 3 7.50000  55000.00000 4.3203990
2 3 7.50000  60000.00000 4.3217282
2 3 7.50000  65000.00000 4.3213621
2 3 7.50000  70000.00000 4.3191301
2 3 7.50000  75000.00000 4.3226310
2 3 7.50000  80000.00000 4.3187721
2 3 7.50000  85000.00000 4.3224779
2 3 7.50000  90000.00000 4.3251508
2 3 7.50000  95000.00000 4.3244827
2 3 7.50000 100000.00000 4.3189372
2 3 8.00000   5000.00000 4.3240395
2 3 8.00000  10000.00000 4.3155919
2 3 8.00000  15000.00000 4.3162578
2 3 8.00000  20000.00000 4.3267676
2 3 8.00000  25000.00000 4.3218994
2 3 8.00000  30000.00000 4.3243467
2 3 8.00000  35000.00000 4.3147704
2 3 8.00000  40000.00000 4.3200922
2 3 8.00000  45000.00000 4.3243677
2 3 8.00000  50000.00000 4.3182424
2 3 8.00000  55000.00000 4.3214171
2 3 8.00000  60000.00000 4.3106986
2 3 8.00000  65000.00000 4.3232018
2 3 8.00000  70000.00000 4.3244901
2 3 8.00000  75000.00000 4.3254789
2 3 8.00000  80000.00000 4.3278424
2 3 8.00000  85000.00000 4.3158857
2 3 8.00000  90000.00000 4.3115449
2 3 8.00000  95000.00000 4.3214199
2 3 8.00000 100000.00000 4.3251818
2 4 0.50000   5000.00000 0.0000000
2 4 0.50000  10000.00000 0.0000000
2 4 0.50000  15000.00000 0.0000000
2 4 0.50000  20000.00000 0.0000000
2 4 0.50000  25000.00000 0.0000000
2 4 0.50000  30000.00000 0.0000000
2 4 0.50000  35000.00000 0.0000000
2 4 0.50000  40000.00000 0.0000000
2 4 0.50000  45000.00000 0.0000000
2 4 0.50000  50000.00000 0.0000000
2 4 0.50000  55000.00000 0.0000000
2 4 0.50000  60000.00000 0.0000000
2 4 0.50000  65000.00000 0.0000000
2 4 0.50000  70000.00000 0.0000000
2 4 0.50000  75000.00000 0.0000000
2 4 0.50000  80000.00000 0.0000000
2 4 0.50000  85000.00000 0.0000000
2 4 0.50000  90000.00000 0.0000000
2 4 0.50000  95000.00000 0.0000000
2 4 0.50000 100000.00000 0.0000000
2 4 1.00000   5000.00000 0.0000000
2 4 1.00000  10000.00000 0.0000000
2 4 1.00000  15000.00000 0.0000000
2 4 1.00000  20000.00000 0.0000000
2 4 1.00000  25000.00000 0.0000000
2 4 1.00000  30000.00000 0.0000000
2 4 1.00000  35000.00000 0.0000000
2 4 1.00000  40000.00000 0.0000000
2 4 1.00000  45000.00000 0.0000000
2 4 1.00000  50000.00000 0.0000000
2 4 1.00000  55000.00000 0.0000000
2 4 1.00000  60000.00000 0.0000000
2 4 1.00000  65000.00000 0.0000000
2 4 1.00000  70000.00000 0.0000000
2 4 1.00000  75000.00000 0.0000000
2 4 1.00000  80000.00000 0.0000000
2 4 1.00000  85000.00000 0.0000000
2 4 1.00000  90000.00000 0.0000000
2 4 1.00000  95000.00000 0.0000000
2 4 1.00000 100000.00000 0.0000000
2 4 1.50000   5000.00000 0.0000000
2 4 1.50000  10000.00000 0.0000000
2 4 1.50000  15000.00000 0.0000000
2 4 1.50000  20000.00000 0.0000000
2 4 1.50000  25000.00000 0.0000000
2 4 1.50000  30000.00000 0.0000000
2 4 1.50000  35000.00000 0.0000000
2 4 1.50000  40000.00000 0.0000000
2 4 1.50000  45000.00000 0.0000000
2 4 1.50000  50000.00000 0.0000000
2 4 1.50000  55000.00000 0.0000000
2 4 1.50000  60000.00000 0.0000000
2 4 1.50000  65000.00000 0.0000000
2 4 1.50000  70000.00000 0.0000000
2 4 1.50000  75000.00000 0.0000000
2 4 1.50000  80000.00000 0.0000000
2 4 1.50000  85000.00000 0.0000000
2 4 1.50000  90000.00000 0.0000000
2 4 1.50000  95000.00000 0.0000000
2 4 1.50000 100000.00000 0.0000000
2 4 2.00000   5000.00000 0.0000000
2 4 2.00000  10000.00000 0.0000000
2 4 2.00000  15000.00000 0.0000000
2 4 2.00000  20000.00000 0.0000000
2 4 2.00000  25000.00000 0.0000000
2 4 2.00000  30000.00000 0.0000000
2 4 2.00000  35000.00000 0.0000000
2 4 2.00000  40000.00000 0.0000000
2 4 2.00000  45000.00000 0.0000000
2 4 2.00000  50000.00000 0.0000000
2 4 2.00000  55000.00000 0.0000000
2 4 2.00000  60000.00000 0.0000000
2 4 2.00000  65000.00000 0.0000000
2 4 2.00000  70000.00000 0.0000000
2 4 2.00000  75000.00000 0.0000000
2 4 2.00000  80000.00000 0.0000000
2 4 2.00000  85000.00000 0.0000000
2 4 2.00000  90000.00000 0.0000000
2 4 2.00000  95000.00000 0.0000000
2 4 2.00000 100000.00000 0.0000000
2 4 2.50000   5000.00000 0.0000000
2 4 2.50000  10000.00000 0.0000000
2 4 2.50000  15000.00000 0.0000000
2 4 2.50000  20000.00000 0.0000000
2 4 2.50000  25000.00000 0.0000000
2 4 2.50000  30000.00000 0.0000000
2 4 2.50000  35000.00000 0.0000000
2 4 2.50000  40000.00000 0.0000000
2 4 2.50000  45000.00000 0.0000000
2 4 2.50000  50000.00000 0.0000000
2 4 2.50000  55000.00000 0.0000000
2 4 2.50000  60000.00000 0.0000000
2 4 2.50000  65000.00000 0.0000000
2 4 2.50000  70000.00000 0.0000000
2 4 2.50000  75000.00000 0.0000000
2 4 2.50000  80000.00000 0.0000000
2 4 2.50000  85000.00000 0.0000000
2 4 2.50000  90000.00000 0.0000000
2 4 2.50000  95000.00000 0.0000000
2 4 2.50000 100000.00000 0.0000000
2 4 3.00000   5000.00000 0.0000000
2 4 3.00000  10000.00000 0.0000000
2 4 3.00000  15000.00000 0.0000000
2 4 3.00000  20000.00000 0.0000000
2 4 3.00000  25000.00000 0.0000000
2 4 3.00000  30000.00000 0.0000000
2 4 3.00000  35000.00000 0.0000000
2 4 3.00000  40000.00000 0.0000000
2 4 3.00000  45000.00000 0.0000000
2 4 3.00000  50000.00000 0.0000000
2 4 3.00000  55000.00000 0.0000000
2 4 3.00000  60000.00000 0.0000000
2 4 3.00000  65000.00000 0.0000000
2 4 3.00000  70000.00000 0.0000000
2 4 3.00000  75000.00000 0.0000000
2 4 3.00000  80000.00000 0.0000000
2 4 3.00000  85000.00000 0.0000000
2 4 3.00000  90000.00000 0.0000000
2 4 3.00000  95000.00000 0.0000000
2 4 3.00000 100000.00000 0.0000000
2 4 3.50000   5000.00000 0.0000000
2 4 3.50000  10000.00000 0.0000000
2 4 3.50000  15000.00000 0.0000000
2 4 3.50000  20000.00000 0.0000000
2 4 3.50000  25000.00000 0.0000000
2 4 3.50000  30000.00000 0.0000000
2 4 3.50000  35000.00000 0.0000000
2 4 3.50000  40000.00000 0.0000000
2 4 3.50000  45000.00000 0.0000000
2 4 3.50000  50000.00000 0.0000000
2 4 3.50000  55000.00000 0.0000000
2 4 3.50000  60000.00000 0.0000000
2 4 3.50000  65000.00000 0.0000000
2 4 3.50000  70000.00000 0.0000000
2 4 3.50000  75000.00000 0.0000000
2 4 3.50000  80000.00000 0.0000000
2 4 3.50000  85000.00000 0.0000000
2 4 3.50000  90000.00000 0.0000000
2 4 3.50000  95000.00000 0.0000000
2 4 3.50000 100000.00000 0.0000000
2 4 4.00000   5000.00000 0.0000000
2 4 4.00000  10000.00000 0.0000000
2 4 4.00000  15000.00000 0.0000000
2 4 4.00000  20000.00000 0.0000000
2 4 4.00000  25000.00000 0.0000000
2 4 4.00000  30000.00000 0.0000000
2 4 4.00000  35000.00000 0.0000000
2 4 4.00000  40000.00000 0.0000000
2 4 4.00000  45000.00000 0.0000000
2 4 4.00000  50000.00000 0.0000000
2 4 4.00000  55000.00000 0.0000000
2 4 4.00000  60000.00000 0.0000000
2 4 4.00000  65000.00000 0.0000000
2 4 4.00000  70000.00000 0.0000000
2 4 4.00000  75000.00000 0.0000000
2 4 4.00000  80000.00000 0.0000000
2 4 4.00000  85000.00000 0.0000000
2 4 4.00000  90000.00000 0.0000000
2 4 4.00000  95000.00000 0.0000000
2 4 4.00000 100000.00000 0.0000000
2 4 4.50000   5000.00000 1.3148055
2 4 4.50000  10000.00000 1.4099722
2 4 4.50000  15000.00000 1.3918376
2 4 4.50000  20000.00000 1.3906517
2 4 4.50000  25000.00000 1.4239461
2 4 4.50000  30000.00000 1.4269266
2 4 4.50000  35000.00000 1.3426433
2 4 4.50000  40000.00000 1.3606114
2 4 4.50000  45000.00000 1.3928942
2 4 4.50000  50000.00000 1.3772874
2 4 4.50000  55000.00000 1.3864912
2 4 4.50000  60000.00000 1.3653575
2 4 4.50000  65000.00000 1.4376456
2 4 4.50000  70000.00000 1.4129378
2 4 4.50000  75000.00000 1.4034707
2 4 4.50000  80000.00000 1.4645659
2 4 4.50000  85000.00000 1.3097486
2 4 4.50000  90000.00000 1.3797853
2 4 4.50000  95000.00000 1.3767295
2 4 4.50000 100000.00000 1.3649291
2 4 5.00000   5000.00000 2.4954313
2 4 5.00000  10000.00000 2.5197690
2 4 5.00000  15000.00000 2.4755279
2 4 5.00000  20000.00000 2.5212189
2 4 5.00000  25000.00000 2.5210088
2 4 5.00000  30000.00000 2.5244294
2 4 5.00000  35000.00000 2.5467099
2 4 5.00000  40000.00000 2.5218470
2 4 5.00000  45000.00000 2.5270654
2 4 5.00000  50000.00000 2.4870864
2 4 5.00000  55000.00000 2.5304681
2 4 5.00000  60000.00000 2.5023551
2 4 5.00000  65000.00000 2.5176581
2 4 5.00000  70000.00000 2.4818922
2 4 5.00000  75000.00000 2.5161883
2 4 5.00000  80000.00000 2.5076267
2 4 5.00000  85000.00000 2.5186153
2 4 5.00000  90000.00000 2.5517959
2 4 5.00000  95000.00000 2.5222748
2 4 5.00000 100000.00000 2.5413431
2 4 5.50000   5000.00000 3.0539639
2 4 5.50000  10000.00000 3.0601256
2 4 5.50000  15000.00000 3.0559611
2 4 5.50000  20000.00000 3.0489520
2 4 5.50000  25000.00000 3.0485958
2 4 5.50000  30000.00000 3.0760672
2 4 5.50000  35000.00000 3.0678461
2 4 5.50000  40000.00000 3.0593987
2 4 5.50000  45000.00000 3.0511592
2 4 5.50000  50000.00000 3.0623967
2 4 5.50000  55000.00000 3.0579199
2 4 5.50000  60000.00000 3.0534103
2 4 5.50000  65000.00000 3.0397563
2 4 5.50000  70000.00000 3.0633212
2 4 5.50000  75000.00000 3.0516516
2 4 5.50000  80000.00000 3.0611437
2 4 5.50000  85000.00000 3.0681318
2 4 5.50000  90000.00000 3.0534479
2 4 5.50000  95000.00000 3.0653994
2 4 5.50000 100000.00000 3.0482145
2 4 6.00000   5000.00000 3.0459170
2 4 6.00000  10000.00000 3.0595895
2 4 6.00000  15000.00000 3.0532768
2 4 6.00000  20000.00000 3.0440517
2 4 6.00000  25000.00000 3.0597834
2 4 6.00000  30000.00000 3.0517304
2 4 6.00000  35000.00000 3.0394521
2 4 6.00000  40000.00000 3.0627934
2 4 6.00000  45000.00000 3.0661565
2 4 6.00000  50000.00000 3.0509650
2 4 6.00000  55000.00000 3.0567364
2 4 6.00000  60000.00000 3.0556493
2 4 6.00000  65000.00000 3.0448976
2 4 6.00000  70000.00000 3.0572473
2 4 6.00000  75000.00000 3.0421942
2 4 6.00000  80000.00000 3.0770915
2 4 6.00000  85000.00000 3.0788942
2 4 6.00000  90000.00000 3.0522680
2 4 6.00000  95000.00000 3.0684381
2 4 6.00000 100000.00000 3.0441786
2 4 6.50000   5000.00000 3.6932294
2 4 6.50000  10000.00000 3.6778299
2 4 6.50000  15000.00000 3.6705128
2 4 6.50000  20000.00000 3.7011639
2 4 6.50000  25000.00000 3.6822599
2 4 6.50000  30000.00000 3.6818781
2 4 6.50000  35000.00000 3.6839840
2 4 6.50000  40000.00000 3.6832080
2 4 6.50000  45000.00000 3.6925769
2 4 6.50000  50000.00000 3.6894219
2 4 6.50000  55000.00000 3.6741157
2 4 6.50000  60000.00000 3.6646719
2 4 6.50000  65000.00000 3.6787681
2 4 6.50000  70000.00000 3.6821549
2 4 6.50000  75000.00000 3.6820651
2 4 6.50000  80000.00000 3.6889893
2 4 6.50000  85000.00000 3.6922467
2 4 6.50000  90000.00000 3.6831945
2 4 6.50000  95000.00000 3.6779374
2 4 6.50000 100000.00000 3.6825393
2 4 7.00000   5000.00000 3.6781452
2 4 7.00000  10000.00000 3.6852307
2 4 7.00000  15000.00000 3.6829028
2 4 7.00000  20000.00000 3.6979527
2 4 7.00000  25000.00000 3.6921397
2 4 7.00000  30000.00000 3.6854502
2 4 7.00000  35000.00000 3.6816309
2 4 7.00000  40000.00000 3.6767091
2 4 7.00000  45000.00000 3.6969628
2 4 7.00000  50000.00000 3.6902486
2 4 7.00000  55000.00000 3.6741016
2 4 7.00000  60000.00000 3.6931898
2 4 7.00000  65000.00000 3.6875944
2 4 7.00000  70000.00000 3.6910918
2 4 7.00000  75000.00000 3.6830324
2 4 7.00000  80000.00000 3.6785147
2 4 7.00000  85000.00000 3.6919767
2 4 7.00000  90000.00000 3.6857066
2 4 7.00000  95000.00000 3.6827101
2 4 7.00000 100000.00000 3.6958311
2 4 7.50000   5000.00000 3.6831743
2 4 7.50000  10000.00000 3.6968372
2 4 7.50000  15000.00000 3.6767324
2 4 7.50000  20000.00000 3.6840189
2 4 7.50000  25000.00000 3.6885335
2 4 7.50000  30000.00000 3.6731568
2 4 7.50000  35000.00000 3.6690011
2 4 7.50000  40000.00000 3.6809109
2 4 7.50000  45000.00000 3.6969362
2 4 7.50000  50000.00000 3.6960814
2 4 7.50000  55000.00000 3.6848389
2 4 7.50000  60000.00000 3.6898489
2 4 7.50000  65000.00000 3.6925515
2 4 7.50000  70000.00000 3.6913036
2 4 7.50000  75000.00000 3.6888460
2 4 7.50000  80000.00000 3.6793736
2 4 7.50000  85000.00000 3.6751233
2 4 7.50000  90000.00000 3.6786507
2 4 7.50000  95000.00000 3.6924293
2 4 7.50000 100000.00000 3.7001587
2 4 8.00000   5000.00000 3.6735558
2 4 8.00000  10000.00000 3.6879858
2 4 8.00000  15000.00000 3.6846989
2 4 8.00000  20000.00000 3.6837433
2 4 8.00000  25000.00000 3.6896132
2 4 8.00000  30000.00000 3.6813785
2 4 8.00000  35000.00000 3.6766367
2 4 8.00000  40000.00000 3.6890725
2 4 8.00000  45000.00000 3.6914034
2 4 8.00000  50000.00000 3.6842590
2 4 8.00000  55000.00000 3.6800477
2 4 8.00000  60000.00000 3.6906434
2 4 8.00000  65000.00000 3.6836575
2 4 8.00000  70000.00000 3.6971533
2 4 8.00000  75000.00000 3.6790443
2 4 8.00000  80000.00000 3.6957970
2 4 8.00000  85000.00000 3.6803000
2 4 8.00000  90000.00000 3.6758582
2 4 8.00000  95000.00000 3.6892458
2 4 8.00000 100000.00000 3.6781951
3 1 0.50000   5000.00000 0.0000000
3 1 0.50000  10000.00000 0.0000000
3 1 0.50000  15000.00000 0.0000000
3 1 0.50000  20000.00000 0.0000000
3 1 0.50000  25000.00000 0.0000000
3 1 0.50000  30000.00000 0.0000000
3 1 0.50000  35000.00000 0.0000000
3 1 0.50000  40000.00000 0.0000000
3 1 0.50000  45000.00000 0.0000000
3 1 0.50000  50000.00000 0.0000000
3 1 0.50000  55000.00000 0.0000000
3 1 0.50000  60000.00000 0.0000000
3 1 0.50000  65000.00000 0.0000000
3 1 0.50000  70000.00000 0.0000000
3 1 0.50000  75000.00000 0.0000000
3 1 0.50000  80000.00000 0.0000000
3 1 0.50000  85000.00000 0.0000000
3 1 0.50000  90000.00000 0.0000000
3 1 0.50000  95000.00000 0.0000000
3 1 0.50000 100000.00000 0.0000000
3 1 1.00000   5000.00000 0.0000000
3 1 1.00000  10000.00000 0.0000000
3 1 1.00000  15000.00000 0.0000000
3 1 1.00000  20000.00000 0.0000000
3 1 1.00000  25000.00000 0.0000000
3 1 1.00000  30000.00000 0.0000000
3 1 1.00000  35000.00000 0.0000000
3 1 1.00000  40000.00000 0.0000000
3 1 1.00000  45000.00000 0.0000000
3 1 1.00000  50000.00000 0.0000000
3 1 1.00000  55000.00000 0.0000000
3 1 1.00000  60000.00000 0.0000000
3 1 1.00000  65000.00000 0.0000000
3 1 1.00000  70000.00000 0.0000000
3 1 1.00000  75000.00000 0.0000000
3 1 1.00000  80000.00000 0.0000000
3 1 1.00000  85000.00000 0.0000000
3 1 1.00000  90000.00000 0.0000000
3 1 1.00000  95000.00000 0.0000000
3 1 1.00000 100000.00000 0.0000000
3 1 1.50000   5000.00000 0.0000000
3 1 1.50000  10000.00000 0.0000000
3 1 1.50000  15000.00000 0.0000000
3 1 1.50000  20000.00000 0.0000000
3 1 1.50000  25000.00000 0.0000000
3 1 1.50000  30000.00000 0.0000000
3 1 1.50000  35000.00000 0.0000000
3 1 1.50000  40000.00000 0.0000000
3 1 1.50000  45000.00000 0.0000000
3 1 1.50000  50000.00000 0.0000000
3 1 1.50000  55000.00000 0.0000000
3 1 1.50000  60000.00000 0.0000000
3 1 1.50000  65000.00000 0.0000000
3 1 1.50000  70000.00000 0.0000000
3 1 1.50000  75000.00000 0.0000000
3 1 1.50000  80000.00000 0.0000000
3 1 1.50000  85000.00000 0.0000000
3 1 1.50000  90000.00000 0.0000000
3 1 1.50000  95000.00000 0.0000000
3 1 1.50000 100000.00000 0.0000000
3 1 2.00000   5000.00000 0.1234688
3 1 2.00000  10000.00000 0.1334174
3 1 2.00000  15000.00000 0.1209689
3 1 2.00000  20000.00000 0.1358519
3 1 2.00000  25000.00000 0.1292722
3 1 2.00000  30000.00000 0.1280198
3 1 2.00000  35000.00000 0.1293149
3 1 2.00000  40000.00000 0.1331673
3 1 2.00000  45000.00000 0.1286259
3 1 2.00000  50000.00000 0.1231985
3 1 2.00000  55000.00000 0.1232889
3 1 2.00000  60000.00000 0.1240526
3 1 2.00000  65000.00000 0.1301712
3 1 2.00000  70000.00000 0.1147951
3 1 2.00000  75000.00000 0.1195368
3 1 2.00000  80000.00000 0.1290571
3 1 2.00000  85000.00000 0.1308102
3 1 2.00000  90000.00000 0.1325819
3 1 2.00000  95000.00000 0.1319519
3 1 2.00000 100000.00000 0.1225658
3 1 2.50000   5000.00000 0.1638088
3 1 2.50000  10000.00000 0.1494814
3 1 2.50000  15000.00000 0.1508132
3 1 2.50000  20000.00000 0.1488854
3 1 2.50000  25000.00000 0.1498526
3 1 2.50000  30000.00000 0.1535151
3 1 2.50000  35000.00000 0.1548478
3 1 2.50000  40000.00000 0.1518048
3 1 2.50000  45000.00000 0.1559921
3 1 2.50000  50000.00000 0.1495928
3 1 2.50000  55000.00000 0.1451061
3 1 2.50000  60000.00000 0.1410288
3 1 2.50000  65000.00000 0.1398418
3 1 2.50000  70000.00000 0.1479862
3 1 2.50000  75000.00000 0.1540569
3 1 2.50000  80000.00000 0.1636061
3 1 2.50000  85000.00000 0.1511809
3 1 2.50000  90000.00000 0.1519877
3 1 2.50000  95000.00000 0.1570925
3 1 2.50000 100000.00000 0.1514014
3 1 3.00000   5000.00000 0.2112146
3 1 3.00000  10000.00000 0.2121855
3 1 3.00000  15000.00000 0.2136208
3 1 3.00000  20000.00000 0.2017158
3 1 3.00000  25000.00000 0.2056432
3 1 3.00000  30000.00000 0.2142440
3 1 3.00000  35000.00000 0.2076600
3 1 3.00000  40000.00000 0.2112409
3 1 3.00000  45000.00000 0.1996118
3 1 3.00000  50000.00000 0.2178439
3 1 3.00000  55000.00000 0.2111356
3 1 3.00000  60000.00000 0.2212351
3 1 3.00000  65000.00000 0.2098687
3 1 3.00000  70000.00000 0.2156140
3 1 3.00000  75000.00000 0.2081141
3 1 3.00000  80000.00000 0.2079807
3 1 3.00000  85000.00000 0.2108987
3 1 3.00000  90000.00000 0.2061295
3 1 3.00000  95000.00000 0.2075526
3 1 3.00000 100000.00000 0.2118710
3 1 3.50000   5000.00000 0.2072583
3 1 3.50000  10000.00000 0.2146063
3 1 3.50000  15000.00000 0.2084077
3 1 3.50000  20000.00000 0.2105823
3 1 3.50000  25000.00000 0.2102919
3 1 3.50000  30000.00000 0.2087806
3 1 3.50000  35000.00000 0.2105544
3 1 3.50000  40000.00000 0.2114249
3 1 3.50000  45000.00000 0.2004451
3 1 3.50000  50000.00000 0.2123164
3 1 3.50000  55000.00000 0.2089136
3 1 3.50000  60000.00000 0.2112406
3 1 3.50000  65000.00000 0.2239060
3 1 3.50000  70000.00000 0.2158715
3 1 3.50000  75000.00000 0.2143218
3 1 3.50000  80000.00000 0.2212351
3 1 3.50000  85000.00000 0.2063718
3 1 3.50000  90000.00000 0.2105296
3 1 3.50000  95000.00000 0.2087273
3 1 3.50000 100000.00000 0.2229860
3 1 4.00000   5000.00000 0.2188618
3 1 4.00000  10000.00000 0.2155358
3 1 4.00000  15000.00000 0.2104240
3 1 4.00000  20000.00000 0.2096570
3 1 4.00000  25000.00000 0.2100523
3 1 4.00000  30000.00000 0.2208076
3 1 4.00000  35000.00000 0.2055356
3 1 4.00000  40000.00000 0.2153819
3 1 4.00000  45000.00000 0.2164113
3 1 4.00000  50000.00000 0.2080610
3 1 4.00000  55000.00000 0.2132562
3 1 4.00000  60000.00000 0.2016058
3 1 4.00000  65000.00000 0.2103184
3 1 4.00000  70000.00000 0.2131521
3 1 4.00000  75000.00000 0.2066138
3 1 4.00000  80000.00000 0.2153819
3 1 4.00000  85000.00000 0.2111092
3 1 4.00000  90000.00000 0.2171030
3 1 4.00000  95000.00000 0.2048588
3 1 4.00000 100000.00000 0.2134386
3 1 4.50000   5000.00000 0.2136468
3 1 4.50000  10000.00000 0.2117400
3 1 4.50000  15000.00000 0.2149171
3 1 4.50000  20000.00000 0.2110302
3 1 4.50000  25000.00000 0.2211598
3 1 4.50000  30000.00000 0.2077403
3 1 4.50000  35000.00000 0.2099480
3 1 4.50000  40000.00000 0.2207071
3 1 4.50000  45000.00000 0.2192660
3 1 4.50000  50000.00000 0.2054815
3 1 4.50000  55000.00000 0.2204300
3 1 4.50000  60000.00000 0.2143471
3 1 4.50000  65000.00000 0.2052652
3 1 4.50000  70000.00000 0.2142176
3 1 4.50000  75000.00000 0.1966394
3 1 4.50000  80000.00000 0.2140884
3 1 4.50000  85000.00000 0.2198746
3 1 4.50000  90000.00000 0.2178951
3 1 4.50000  95000.00000 0.2066406
3 1 4.50000 100000.00000 0.2089668
3 1 5.00000   5000.00000 0.2351605
3 1 5.00000  10000.00000 0.2385151
3 1 5.00000  15000.00000 0.2291055
3 1 5.00000  20000.00000 0.2508662
3 1 5.00000  25000.00000 0.2384453
3 1 5.00000  30000.00000 0.2402788
3 1 5.00000  35000.00000 0.2421904
3 1 5.00000  40000.00000 0.2394914
3 1 5.00000  45000.00000 0.2294935
3 1 5.00000  50000.00000 0.2438364
3 1 5.00000  55000.00000 0.2435853
3 1 5.00000  60000.00000 0.2420294
3 1 5.00000  65000.00000 0.2280606
3 1 5.00000  70000.00000 0.2376284
3 1 5.00000  75000.00000 0.2480152
3 1 5.00000  80000.00000 0.2410868
3 1 5.00000  85000.00000 0.2402789
3 1 5.00000  90000.00000 0.2502456
3 1 5.00000  95000.00000 0.2515079
3 1 5.00000 100000.00000 0.2397691
3 1 5.50000   5000.00000 0.3342506
3 1 5.50000  10000.00000 0.3547476
3 1 5.50000  15000.00000 0.3417781
3 1 5.50000  20000.00000 0.3374268
3 1 5.50000  25000.00000 0.3436099
3 1 5.50000  30000.00000 0.3513142
3 1 5.50000  35000.00000 0.3354780
3 1 5.50000  40000.00000 0.3306241
3 1 5.50000  45000.00000 0.3417292
3 1 5.50000  50000.00000 0.3400343
3 1 5.50000  55000.00000 0.3401816
3 1 5.50000  60000.00000 0.3645108
3 1 5.50000  65000.00000 0.3463308
3 1 5.50000  70000.00000 0.3454941
3 1 5.50000  75000.00000 0.3344494
3 1 5.50000  80000.00000 0.3466365
3 1 5.50000  85000.00000 0.3462356
3 1 5.50000  90000.00000 0.3290395
3 1 5.50000  95000.00000 0.3555442
3 1 5.50000 100000.00000 0.3344167
3 1 6.00000   5000.00000 0.3338015
3 1 6.00000  10000.00000 0.3420538
3 1 6.00000  15000.00000 0.3460743
3 1 6.00000  20000.00000 0.3406222
3 1 6.00000  25000.00000 0.3415832
3 1 6.00000  30000.00000 0.3509846
3 1 6.00000  35000.00000 0.3340345
3 1 6.00000  40000.00000 0.3407502
3 1 6.00000  45000.00000 0.3315301
3 1 6.00000  50000.00000 0.3466974
3 1 6.00000  55000.00000 0.3409971
3 1 6.00000  60000.00000 0.3401162
3 1 6.00000  65000.00000 0.3388717
3 1 6.00000  70000.00000 0.3340003
3 1 6.00000  75000.00000 0.3448529
3 1 6.00000  80000.00000 0.3416463
3 1 6.00000  85000.00000 0.3444658
3 1 6.00000  90000.00000 0.3396250
3 1 6.00000  95000.00000 0.3342971
3 1 6.00000 100000.00000 0.3546222
3 1 6.50000   5000.00000 0.3278227
3 1 6.50000  10000.00000 0.3530834
3 1 6.50000  15000.00000 0.3446899
3 1 6.50000  20000.00000 0.3469562
3 1 6.50000  25000.00000 0.3331018
3 1 6.50000  30000.00000 0.3472759
3 1 6.50000  35000.00000 0.3444328
3 1 6.50000  40000.00000 0.3357924
3 1 6.50000  45000.00000 0.3452218
3 1 6.50000  50000.00000 0.3430098
3 1 6.50000  55000.00000 0.3421841
3 1 6.50000  60000.00000 0.3534289
3 1 6.50000  65000.00000 0.3316811
3 1 6.50000  70000.00000 0.3380682
3 1 6.50000  75000.00000 0.3431409
3 1 6.50000  80000.00000 0.3435130
3 1 6.50000  85000.00000 0.3500654
3 1 6.50000  90000.00000 0.3339503
3 1 6.50000  95000.00000 0.3387414
3 1 6.50000 100000.00000 0.3464762
3 1 7.00000   5000.00000 0.3458501
3 1 7.00000  10000.00000 0.3532252
3 1 7.00000  15000.00000 0.3341503
3 1 7.00000  20000.00000 0.3477405
3 1 7.00000  25000.00000 0.3331351
3 1 7.00000  30000.00000 0.3392821
3 1 7.00000  35000.00000 0.3432703
3 1 7.00000  40000.00000 0.3386101
3 1 7.00000  45000.00000 0.3491756
3 1 7.00000  50000.00000 0.3462822
3 1 7.00000  55000.00000 0.3366022
3 1 7.00000  60000.00000 0.3382324
3 1 7.00000  65000.00000 0.3331014
3 1 7.00000  70000.00000 0.3394774
3 1 7.00000  75000.00000 0.3381489
3 1 7.00000  80000.00000 0.3625540
3 1 7.00000  85000.00000 0.3347653
3 1 7.00000  90000.00000 0.3407364
3 1 7.00000  95000.00000 0.3391184
3 1 7.00000 100000.00000 0.3499226
3 1 7.50000   5000.00000 0.3455120
3 1 7.50000  10000.00000 0.3385569
3 1 7.50000  15000.00000 0.3327846
3 1 7.50000  20000.00000 0.3502715
3 1 7.50000  25000.00000 0.3383459
3 1 7.50000  30000.00000 0.3316303
3 1 7.50000  35000.00000 0.3484905
3 1 7.50000  40000.00000 0.3454324
3 1 7.50000  45000.00000 0.3388067
3 1 7.50000  50000.00000 0.3495095
3 1 7.50000  55000.00000 0.3362057
3 1 7.50000  60000.00000 0.3487455
3 1 7.50000  65000.00000 0.3467166
3 1 7.50000  70000.00000 0.3477886
3 1 7.50000  75000.00000 0.3463158
3 1 7.50000  80000.00000 0.3377392
3 1 7.50000  85000.00000 0.3519331
3 1 7.50000  90000.00000 0.3331343
3 1 7.50000  95000.00000 0.3350969
3 1 7.50000 100000.00000 0.3423303
3 1 8.00000   5000.00000 0.3395576
3 1 8.00000  10000.00000 0.3411916
3 1 8.00000  15000.00000 0.3402795
3 1 8.00000  20000.00000 0.3252694
3 1 8.00000  25000.00000 0.3395928
3 1 8.00000  30000.00000 0.3446915
3 1 8.00000  35000.00000 0.3325001
3 1 8.00000  40000.00000 0.3334518
3 1 8.00000  45000.00000 0.3501602
3 1 8.00000  50000.00000 0.3387736
3 1 8.00000  55000.00000 0.3453837
3 1 8.00000  60000.00000 0.3458658
3 1 8.00000  65000.00000 0.3568865
3 1 8.00000  70000.00000 0.3469088
3 1 8.00000  75000.00000 0.3478681
3 1 8.00000  80000.00000 0.3393630
3 1 8.00000  85000.00000 0.3441754
3 1 8.00000  90000.00000 0.3465242
3 1 8.00000  95000.00000 0.3586878
3 1 8.00000 100000.00000 0.3434321
3 2 0.50000   5000.00000 0.0000000
3 2 0.50000  10000.00000 0.0000000
3 2 0.50000  15000.00000 0.0000000
3 2 0.50000  20000.00000 0.0000000
3 2 0.50000  25000.00000 0.0000000
3 2 0.50000  30000.00000 0.0000000
3 2 0.50000  35000.00000 0.0000000
3 2 0.50000  40000.00000 0.0000000
3 2 0.50000  45000.00000 0.0000000
3 2 0.50000  50000.00000 0.0000000
3 2 0.50000  55000.00000 0.0000000
3 2 0.50000  60000.00000 0.0000000
3 2 0.50000  65000.00000 0.0000000
3 2 0.50000  70000.00000 0.0000000
3 2 0.50000  75000.00000 0.0000000
3 2 0.50000  80000.00000 0.0000000
3 2 0.50000  85000.00000 0.0000000
3 2 0.50000  90000.00000 0.0000000
3 2 0.50000  95000.00000 0.0000000
3 2 0.50000 100000.00000 0.0000000
3 2 1.00000   5000.00000 0.0000000
3 2 1.00000  10000.00000 0.0000000
3 2 1.00000  15000.00000 0.0000000
3 2 1.00000  20000.00000 0.0000000
3 2 1.00000  25000.00000 0.0000000
3 2 1.00000  30000.00000 0.0000000
3 2 1.00000  35000.00000 0.0000000
3 2 1.00000  40000.00000 0.0000000
3 2 1.00000  45000.00000 0.0000000
3 2 1.00000  50000.00000 0.0000000
3 2 1.00000  55000.00000 0.0000000
3 2 1.00000  60000.00000 0.0000000
3 2 1.00000  65000.00000 0.0000000
3 2 1.00000  70000.00000 0.0000000
3 2 1.00000  75000.00000 0.0000000
3 2 1.00000  80000.00000 0.0000000
3 2 1.00000  85000.00000 0.0000000
3 2 1.00000  90000.00000 0.0000000
3 2 1.00000  95000.00000 0.0000000
3 2 1.00000 100000.00000 0.0000000
3 2 1.50000   5000.00000 0.0000000
3 2 1.50000  10000.00000 0.0000000
3 2 1.50000  15000.00000 0.0000000
3 2 1.50000  20000.00000 0.0000000
3 2 1.50000  25000.00000 0.0000000
3 2 1.50000  30000.00000 0.0000000
3 2 1.50000  35000.00000 0.0000000
3 2 1.50000  40000.00000 0.0000000
3 2 1.50000  45000.00000 0.0000000
3 2 1.50000  50000.00000 0.0000000
3 2 1.50000  55000.00000 0.0000000
3 2 1.50000  60000.00000 0.0000000
3 2 1.50000  65000.00000 0.0000000
3 2 1.50000  70000.00000 0.0000000
3 2 1.50000  75000.00000 0.0000000
3 2 1.50000  80000.00000 0.0000000
3 2 1.50000  85000.00000 0.0000000
3 2 1.50000  90000.00000 0.0000000
3 2 1.50000  95000.00000 0.0000000
3 2 1.50000 100000.00000 0.0000000
3 2 2.00000   5000.00000 0.0000000
3 2 2.00000  10000.00000 0.0000000
3 2 2.00000  15000.00000 0.0000000
3 2 2.00000  20000.00000 0.0000000
3 2 2.00000  25000.00000 0.0000000
3 2 2.00000  30000.00000 0.0000000
3 2 2.00000  35000.00000 0.0000000
3 2 2.00000  40000.00000 0.0000000
3 2 2.00000  45000.00000 0.0000000
3 2 2.00000  50000.00000 0.0000000
3 2 2.00000  55000.00000 0.0000000
3 2 2.00000  60000.00000 0.0000000
3 2 2.00000  65000.00000 0.0000000
3 2 2.00000  70000.00000 0.0000000
3 2 2.00000  75000.00000 0.0000000
3 2 2.00000  80000.00000 0.0000000
3 2 2.00000  85000.00000 0.0000000
3 2 2.00000  90000.00000 0.0000000
3 2 2.00000  95000.00000 0.0000000
3 2 2.00000 100000.00000 0.0000000
3 2 2.50000   5000.00000 0.0000000
3 2 2.50000  10000.00000 0.0000000
3 2 2.50000  15000.00000 0.0000000
3 2 2.50000  20000.00000 0.0000000
3 2 2.50000  25000.00000 0.0000000
3 2 2.50000  30000.00000 0.0000000
3 2 2.50000  35000.00000 0.0000000
3 2 2.50000  40000.00000 0.0000000
3 2 2.50000  45000.00000 0.0000000
3 2 2.50000  50000.00000 0.0000000
3 2 2.50000  55000.00000 0.0000000
3 2 2.50000  60000.00000 0.0000000
3 2 2.50000  65000.00000 0.0000000
3 2 2.50000  70000.00000 0.0000000
3 2 2.50000  75000.00000 0.0000000
3 2 2.50000  80000.00000 0.0000000
3 2 2.50000  85000.00000 0.0000000
3 2 2.50000  90000.00000 0.0000000
3 2 2.50000  95000.00000 0.0000000
3 2 2.50000 100000.00000 0.0000000
3 2 3.00000   5000.00000 0.0000000
3 2 3.00000  10000.00000 0.0000000
3 2 3.00000  15000.00000 0.0000000
3 2 3.00000  20000.00000 0.0000000
3 2 3.00000  25000.00000 0.0000000
3 2 3.00000  30000.00000 0.0000000
3 2 3.00000  35000.00000 0.0000000
3 2 3.00000  40000.00000 0.0000000
3 2 3.00000  45000.00000 0.0000000
3 2 3.00000  50000.00000 0.0000000
3 2 3.00000  55000.00000 0.0000000
3 2 3.00000  60000.00000 0.0000000
3 2 3.00000  65000.00000 0.0000000
3 2 3.00000  70000.00000 0.0000000
3 2 3.00000  75000.00000 0.0000000
3 2 3.00000  80000.00000 0.0000000
3 2 3.00000  85000.00000 0.0000000
3 2 3.00000  90000.00000 0.0000000
3 2 3.00000  95000.00000 0.0000000
3 2 3.00000 100000.00000 0.0000000
3 2 3.50000   5000.00000 0.0000000
3 2 3.50000  10000.00000 0.0000000
3 2 3.50000  15000.00000 0.0000000
3 2 3.50000  20000.00000 0.0000000
3 2 3.50000  25000.00000 0.0000000
3 2 3.50000  30000.00000 0.0000000
3 2 3.50000  35000.00000 0.0000000
3 2 3.50000  40000.00000 0.0000000
3 2 3.50000  45000.00000 0.0000000
3 2 3.50000  50000.00000 0.0000000
3 2 3.50000  55000.00000 0.0000000
3 2 3.50000  60000.00000 0.0000000
3 2 3.50000  65000.00000 0.0000000
3 2 3.50000  70000.00000 0.0000000
3 2 3.50000  75000.00000 0.0000000
3 2 3.50000  80000.00000 0.0000000
3 2 3.50000  85000.00000 0.0000000
3 2 3.50000  90000.00000 0.0000000
3 2 3.50000  95000.00000 0.0000000
3 2 3.50000 100000.00000 0.0000000
3 2 4.00000   5000.00000 0.0000000
3 2 4.00000  10000.00000 0.0000000
3 2 4.00000  15000.00000 0.0000000
3 2 4.00000  20000.00000 0.0000000
3 2 4.00000  25000.00000 0.0000000
3 2 4.00000  30000.00000 0.0000000
3 2 4.00000  35000.00000 0.0000000
3 2 4.00000  40000.00000 0.0000000
3 2 4.00000  45000.00000 0.0000000
3 2 4.00000  50000.00000 0.0000000
3 2 4.00000  55000.00000 0.0000000
3 2 4.00000  60000.00000 0.0000000
3 2 4.00000  65000.00000 0.0000000
3 2 4.00000  70000.00000 0.0000000
3 2 4.00000  75000.00000 0.0000000
3 2 4.00000  80000.00000 0.0000000
3 2 4.00000  85000.00000 0.0000000
3 2 4.00000  90000.00000 0.0000000
3 2 4.00000  95000.00000 0.0000000
3 2 4.00000 100000.00000 0.0000000
3 2 4.50000   5000.00000 0.0000000
3 2 4.50000  10000.00000 0.0000000
3 2 4.50000  15000.00000 0.0000000
3 2 4.50000  20000.00000 0.0000000
3 2 4.50000  25000.00000 0.0000000
3 2 4.50000  30000.00000 0.0000000
3 2 4.50000  35000.00000 0.0000000
3 2 4.50000  40000.00000 0.0000000
3 2 4.50000  45000.00000 0.0000000
3 2 4.50000  50000.00000 0.0000000
3 2 4.50000  55000.00000 0.0000000
3 2 4.50000  60000.00000 0.0000000
3 2 4.50000  65000.00000 0.0000000
3 2 4.50000  70000.00000 0.0000000
3 2 4.50000  75000.00000 0.0000000
3 2 4.50000  80000.00000 0.0000000
3 2 4.50000  85000.00000 0.0000000
3 2 4.50000  90000.00000 0.0000000
3 2 4.50000  95000.00000 0.0000000
3 2 4.50000 100000.00000 0.0000000
3 2 5.00000   5000.00000 0.0000000
3 2 5.00000  10000.00000 0.0000000
3 2 5.00000  15000.00000 0.0000000
3 2 5.00000  20000.00000 0.0000000
3 2 5.00000  25000.00000 0.0000000
3 2 5.00000  30000.00000 0.0000000
3 2 5.00000  35000.00000 0.0000000
3 2 5.00000  40000.00000 0.0000000
3 2 5.00000  45000.00000 0.0000000
3 2 5.00000  50000.00000 0.0000000
3 2 5.00000  55000.00000 0.0000000
3 2 5.00000  60000.00000 0.0000000
3 2 5.00000  65000.00000 0.0000000
3 2 5.00000  70000.00000 0.0000000
3 2 5.00000  75000.00000 0.0000000
3 2 5.00000  80000.00000 0.0000000
3 2 5.00000  85000.00000 0.0000000
3 2 5.00000  90000.00000 0.0000000
3 2 5.00000  95000.00000 0.0000000
3 2 5.00000 100000.00000 0.0000000
3 2 5.50000   5000.00000 0.5671888
3 2 5.50000  10000.00000 0.5731515
3 2 5.50000  15000.00000 0.5737259
3 2 5.50000  20000.00000 0.5723081
3 2 5.50000  25000.00000 0.5695303
3 2 5.50000  30000.00000 0.5668561
3 2 5.50000  35000.00000 0.5672381
3 2 5.50000  40000.00000 0.5701482
3 2 5.50000  45000.00000 0.5699543
3 2 5.50000  50000.00000 0.5723956
3 2 5.50000  55000.00000 0.5629292
3 2 5.50000  60000.00000 0.5709867
3 2 5.50000  65000.00000 0.5748443
3 2 5.50000  70000.00000 0.5757237
3 2 5.50000  75000.00000 0.5648426
3 2 5.50000  80000.00000 0.5709867
3 2 5.50000  85000.00000 0.5738111
3 2 5.50000  90000.00000 0.5698763
3 2 5.50000  95000.00000 0.5708600
3 2 5.50000 100000.00000 0.5696314
3 2 6.00000   5000.00000 0.5722977
3 2 6.00000  10000.00000 0.5716271
3 2 6.00000  15000.00000 0.5661789
3 2 6.00000  20000.00000 0.5727255
3 2 6.00000  25000.00000 0.5673927
3 2 6.00000  30000.00000 0.5716944
3 2 6.00000  35000.00000 0.5712529
3 2 6.00000  40000.00000 0.5708966
3 2 6.00000  45000.00000 0.5686077
3 2 6.00000  50000.00000 0.5670516
3 2 6.00000  55000.00000 0.5629513
3 2 6.00000  60000.00000 0.5742749
3 2 6.00000  65000.00000 0.5709948
3 2 6.00000  70000.00000 0.5676980
3 2 6.00000  75000.00000 0.5661171
3 2 6.00000  80000.00000 0.5679815
3 2 6.00000  85000.00000 0.5715772
3 2 6.00000  90000.00000 0.5744885
3 2 6.00000  95000.00000 0.5668434
3 2 6.00000 100000.00000 0.5714825
3 2 6.50000   5000.00000 0.5701208
3 2 6.50000  10000.00000 0.5754644
3 2 6.50000  15000.00000 0.5726964
3 2 6.50000  20000.00000 0.5710743
3 2 6.50000  25000.00000 0.5655412
3 2 6.50000  30000.00000 0.5750045
3 2 6.50000  35000.00000 0.5683428
3 2 6.50000  40000.00000 0.5689782
3 2 6.50000  45000.00000 0.5711413
3 2 6.50000  50000.00000 0.5724323
3 2 6.50000  55000.00000 0.5666795
3 2 6.50000  60000.00000 0.5728168
3 2 6.50000  65000.00000 0.5670026
3 2 6.50000  70000.00000 0.5732969
3 2 6.50000  75000.00000 0.5673121
3 2 6.50000  80000.00000 0.5731307
3 2 6.50000  85000.00000 0.5735302
3 2 6.50000  90000.00000 0.5657767
3 2 6.50000  95000.00000 0.5725315
3 2 6.50000 100000.00000 0.5730145
3 2 7.00000   5000.00000 0.5740047
3 2 7.00000  10000.00000 0.5695736
3 2 7.00000  15000.00000 0.5716665
3 2 7.00000  20000.00000 0.5703150
3 2 7.00000  25000.00000 0.5682654
3 2 7.00000  30000.00000 0.5746012
3 2 7.00000  35000.00000 0.5746335
3 2 7.00000  40000.00000 0.5700421
3 2 7.00000  45000.00000 0.5701590
3 2 7.00000  50000.00000 0.5810654
3 2 7.00000  55000.00000 0.5696284
3 2 7.00000  60000.00000 0.5739923
3 2 7.00000  65000.00000 0.5651272
3 2 7.00000  70000.00000 0.5708504
3 2 7.00000  75000.00000 0.5652551
3 2 7.00000  80000.00000 0.5699346
3 2 7.00000  85000.00000 0.5709283
3 2 7.00000  90000.00000 0.5679819
3 2 7.00000  95000.00000 0.5739463
3 2 7.00000 100000.00000 0.5715111
3 2 7.50000   5000.00000 0.5726960
3 2 7.50000  10000.00000 0.5650082
3 2 7.50000  15000.00000 0.5707434
3 2 7.50000  20000.00000 0.5695520
3 2 7.50000  25000.00000 0.5667672
3 2 7.50000  30000.00000 0.5738982
3 2 7.50000  35000.00000 0.5676370
3 2 7.50000  40000.00000 0.5721804
3 2 7.50000  45000.00000 0.5667776
3 2 7.50000  50000.00000 0.5671287
3 2 7.50000  55000.00000 0.5674088
3 2 7.50000  60000.00000 0.5714810
3 2 7.50000  65000.00000 0.5671892
3 2 7.50000  70000.00000 0.5738002
3 2 7.50000  75000.00000 0.5678637
3 2 7.50000  80000.00000 0.5698955
3 2 7.50000  85000.00000 0.5725122
3 2 7.50000  90000.00000 0.5753367
3 2 7.50000  95000.00000 0.5668561
3 2 7.50000 100000.00000 0.5710060
3 2 8.00000   5000.00000 0.5697282
3 2 8.00000  10000.00000 0.5699635
3 2 8.00000  15000.00000 0.5663462
3 2 8.00000  20000.00000 0.5709845
3 2 8.00000  25000.00000 0.5693395
3 2 8.00000  30000.00000 0.5692899
3 2 8.00000  35000.00000 0.5713272
3 2 8.00000  40000.00000 0.5748359
3 2 8.00000  45000.00000 0.5704509
3 2 8.00000  50000.00000 0.5735007
3 2 8.00000  55000.00000 0.5716674
3 2 8.00000  60000.00000 0.5696691
3 2 8.00000  65000.00000 0.5695247
3 2 8.00000  70000.00000 0.5695690
3 2 8.00000  75000.00000 0.5695140
3 2 8.00000  80000.00000 0.5640752
3 2 8.00000  85000.00000 0.5675476
3 2 8.00000  90000.00000 0.5692908
3 2 8.00000  95000.00000 0.5700614
3 2 8.00000 100000.00000 0.5664735
3 3 0.50000   5000.00000 0.0000000
3 3 0.50000  10000.00000 0.0000000
3 3 0.50000  15000.00000 0.0000000
3 3 0.50000  20000.00000 0.0000000
3 3 0.50000  25000.00000 0.0000000
3 3 0.50000  30000.00000 0.0000000
3 3 0.50000  35000.00000 0.0000000
3 3 0.50000  40000.00000 0.0000000
3 3 0.50000  45000.00000 0.0000000
3 3 0.50000  50000.00000 0.0000000
3 3 0.50000  55000.00000 0.0000000
3 3 0.50000  60000.00000 0.0000000
3 3 0.50000  65000.00000 0.0000000
3 3 0.50000  70000.00000 0.0000000
3 3 0.50000  75000.00000 0.0000000
3 3 0.50000  80000.00000 0.0000000
3 3 0.50000  85000.00000 0.0000000
3 3 0.50000  90000.00000 0.0000000
3 3 0.50000  95000.00000 0.0000000
3 3 0.50000 100000.00000 0.0000000
3 3 1.00000   5000.00000 0.0000000
3 3 1.00000  10000.00000 0.0000000
3 3 1.00000  15000.00000 0.0000000
3 3 1.00000  20000.00000 0.0000000
3 3 1.00000  25000.00000 0.0000000
3 3 1.00000  30000.00000 0.0000000
3 3 1.00000  35000.00000 0.0000000
3 3 1.00000  40000.00000 0.0000000
3 3 1.00000  45000.00000 0.0000000
3 3 1.00000  50000.00000 0.0000000
3 3 1.00000  55000.00000 0.0000000
3 3 1.00000  60000.00000 0.0000000
3 3 1.00000  65000.00000 0.0000000
3 3 1.00000  70000.00000 0.0000000
3 3 1.00000  75000.00000 0.0000000
3 3 1.00000  80000.00000 0.0000000
3 3 1.00000  85000.00000 0.0000000
3 3 1.00000  90000.00000 0.0000000
3 3 1.00000  95000.00000 0.0000000
3 3 1.00000 100000.00000 0.0000000
3 3 1.50000   5000.00000 0.0000000
3 3 1.50000  10000.00000 0.0000000
3 3 1.50000  15000.00000 0.0000000
3 3 1.50000  20000.00000 0.0000000
3 3 1.50000  25000.00000 0.0000000
3 3 1.50000  30000.00000 0.0000000
3 3 1.50000  35000.00000 0.0000000
3 3 1.50000  40000.00000 0.0000000
3 3 1.50000  45000.00000 0.0000000
3 3 1.50000  50000.00000 0.0000000
3 3 1.50000  55000.00000 0.0000000
3 3 1.50000  60000.00000 0.0000000
3 3 1.50000  65000.00000 0.0000000
3 3 1.50000  70000.00000 0.0000000
3 3 1.50000  75000.00000 0.0000000
3 3 1.50000  80000.00000 0.0000000
3 3 1.50000  85000.00000 0.0000000
3 3 1.50000  90000.00000 0.0000000
3 3 1.50000  95000.00000 0.0000000
3 3 1.50000 100000.00000 0.0000000
3 3 2.00000   5000.00000 0.0000000
3 3 2.00000  10000.00000 0.0000000
3 3 2.00000  15000.00000 0.0000000
3 3 2.00000  20000.00000 0.0000000
3 3 2.00000  25000.00000 0.0000000
3 3 2.00000  30000.00000 0.0000000
3 3 2.00000  35000.00000 0.0000000
3 3 2.00000  40000.00000 0.0000000
3 3 2.00000  45000.00000 0.0000000
3 3 2.00000  50000.00000 0.0000000
3 3 2.00000  55000.00000 0.0000000
3 3 2.00000  60000.00000 0.0000000
3 3 2.00000  65000.00000 0.0000000
3 3 2.00000  70000.00000 0.0000000
3 3 2.00000  75000.00000 0.0000000
3 3 2.00000  80000.00000 0.0000000
3 3 2.00000  85000.00000 0.0000000
3 3 2.00000  90000.00000 0.0000000
3 3 2.00000  95000.00000 0.0000000
3 3 2.00000 100000.00000 0.0000000
3 3 2.50000   5000.00000 0.0000000
3 3 2.50000  10000.00000 0.0000000
3 3 2.50000  15000.00000 0.0000000
3 3 2.50000  20000.00000 0.0000000
3 3 2.50000  25000.00000 0.0000000
3 3 2.50000  30000.00000 0.0000000
3 3 2.50000  35000.00000 0.0000000
3 3 2.50000  40000.00000 0.0000000
3 3 2.50000  45000.00000 0.0000000
3 3 2.50000  50000.00000 0.0000000
3 3 2.50000  55000.00000 0.0000000
3 3 2.50000  60000.00000 0.0000000
3 3 2.50000  65000.00000 0.0000000
3 3 2.50000  70000.00000 0.0000000
3 3 2.50000  75000.00000 0.0000000
3 3 2.50000  80000.00000 0.0000000
3 3 2.50000  85000.00000 0.0000000
3 3 2.50000  90000.00000 0.0000000
3 3 2.50000  95000.00000 0.0000000
3 3 2.50000 100000.00000 0.0000000
3 3 3.00000   5000.00000 0.0000000
3 3 3.00000  10000.00000 0.0000000
3 3 3.00000  15000.00000 0.0000000
3 3 3.00000  20000.00000 0.0000000
3 3 3.00000  25000.00000 0.0000000
3 3 3.00000  30000.00000 0.0000000
3 3 3.00000  35000.00000 0.0000000
3 3 3.00000  40000.00000 0.0000000
3 3 3.00000  45000.00000 0.0000000
3 3 3.00000  50000.00000 0.0000000
3 3 3.00000  55000.00000 0.0000000
3 3 3.00000  60000.00000 0.0000000
3 3 3.00000  65000.00000 0.0000000
3 3 3.00000  70000.00000 0.0000000
3 3 3.00000  75000.00000 0.0000000
3 3 3.00000  80000.00000 0.0000000
3 3 3.00000  85000.00000 0.0000000
3 3 3.00000  90000.00000 0.0000000
3 3 3.00000  95000.00000 0.0000000
3 3 3.00000 100000.00000 0.0000000
3 3 3.50000   5000.00000 0.0000000
3 3 3.50000  10000.00000 0.0000000
3 3 3.50000  15000.00000 0.0000000
3 3 3.50000  20000.00000 0.0000000
3 3 3.50000  25000.00000 0.0000000
3 3 3.50000  30000.00000 0.0000000
3 3 3.50000  35000.00000 0.0000000
3 3 3.50000  40000.00000 0.0000000
3 3 3.50000  45000.00000 0.0000000
3 3 3.50000  50000.00000 0.0000000
3 3 3.50000  55000.00000 0.0000000
3 3 3.50000  60000.00000 0.0000000
3 3 3.50000  65000.00000 0.0000000
3 3 3.50000  70000.00000 0.0000000
3 3 3.50000  75000.00000 0.0000000
3 3 3.50000  80000.00000 0.0000000
3 3 3.50000  85000.00000 0.0000000
3 3 3.50000  90000.00000 0.0000000
3 3 3.50000  95000.00000 0.0000000
3 3 3.50000 100000.00000 0.0000000
3 3 4.00000   5000.00000 0.0000000
3 3 4.00000  10000.00000 0.0000000
3 3 4.00000  15000.00000 0.0000000
3 3 4.00000  20000.00000 0.0000000
3 3 4.00000  25000.00000 0.0000000
3 3 4.00000  30000.00000 0.0000000
3 3 4.00000  35000.00000 0.0000000
3 3 4.00000  40000.00000 0.0000000
3 3 4.00000  45000.00000 0.0000000
3 3 4.00000  50000.00000 0.0000000
3 3 4.00000  55000.00000 0.0000000
3 3 4.00000  60000.00000 0.0000000
3 3 4.00000  65000.00000 0.0000000
3 3 4.00000  70000.00000 0.0000000
3 3 4.00000  75000.00000 0.0000000
3 3 4.00000  80000.00000 0.0000000
3 3 4.00000  85000.00000 0.0000000
3 3 4.00000  90000.00000 0.0000000
3 3 4.00000  95000.00000 0.0000000
3 3 4.00000 100000.00000 0.0000000
3 3 4.50000   5000.00000 0.0000000
3 3 4.50000  10000.00000 0.0000000
3 3 4.50000  15000.00000 0.0000000
3 3 4.50000  20000.00000 0.0000000
3 3 4.50000  25000.00000 0.0000000
3 3 4.50000  30000.00000 0.0000000
3 3 4.50000  35000.00000 0.0000000
3 3 4.50000  40000.00000 0.0000000
3 3 4.50000  45000.00000 0.0000000
3 3 4.50000  50000.00000 0.0000000
3 3 4.50000  55000.00000 0.0000000
3 3 4.50000  60000.00000 0.0000000
3 3 4.50000  65000.00000 0.0000000
3 3 4.50000  70000.00000 0.0000000
3 3 4.50000  75000.00000 0.0000000
3 3 4.50000  80000.00000 0.0000000
3 3 4.50000  85000.00000 0.0000000
3 3 4.50000  90000.00000 0.0000000
3 3 4.50000  95000.00000 0.0000000
3 3 4.50000 100000.00000 0.0000000
3 3 5.00000   5000.00000 1.5883343
3 3 5.00000  10000.00000 1.5835802
3 3 5.00000  15000.00000 1.5821802
3 3 5.00000  20000.00000 1.5894044
3 3 5.00000  25000.00000 1.6028991
3 3 5.00000  30000.00000 1.5989126
3 3 5.00000  35000.00000 1.6043350
3 3 5.00000  40000.00000 1.5875831
3 3 5.00000  45000.00000 1.5817933
3 3 5.00000  50000.00000 1.5848642
3 3 5.00000  55000.00000 1.5832856
3 3 5.00000  60000.00000 1.6012290
3 3 5.00000  65000.00000 1.5798635
3 3 5.00000  70000.00000 1.6030249
3 3 5.00000  75000.00000 1.5899737
3 3 5.00000  80000.00000 1.5775166
3 3 5.00000  85000.00000 1.5870184
3 3 5.00000  90000.00000 1.5884508
3 3 5.00000  95000.00000 1.5877620
3 3 5.00000 100000.00000 1.5881104
3 3 5.50000   5000.00000 2.2309484
3 3 5.50000  10000.00000 2.2316520
3 3 5.50000  15000.00000 2.2310605
3 3 5.50000  20000.00000 2.2306262
3 3 5.50000  25000.00000 2.2314775
3 3 5.50000  30000.00000 2.2293185
3 3 5.50000  35000.00000 2.2292666
3 3 5.50000  40000.00000 2.2314593
3 3 5.50000  45000.00000 2.2261696
3 3 5.50000  50000.00000 2.2297603
3 3 5.50000  55000.00000 2.2352606
3 3 5.50000  60000.00000 2.2319590
3 3 5.50000  65000.00000 2.2336003
3 3 5.50000  70000.00000 2.2325396
3 3 5.50000  75000.00000 2.2315038
3 3 5.50000  80000.00000 2.2362374
3 3 5.50000  85000.00000 2.2344840
3 3 5.50000  90000.00000 2.2337096
3 3 5.50000  95000.00000 2.2284858
3 3 5.50000 100000.00000 2.2335195
3 3 6.00000   5000.00000 2.2304047
3 3 6.00000  10000.00000 2.2341062
3 3 6.00000  15000.00000 2.2368018
3 3 6.00000  20000.00000 2.2305841
3 3 6.00000  25000.00000 2.2332875
3 3 6.00000  30000.00000 2.2314841
3 3 6.00000  35000.00000 2.2314596
3 3 6.00000  40000.00000 2.2315232
3 3 6.00000  45000.00000 2.2276162
3 3 6.00000  50000.00000 2.2320634
3 3 6.00000  55000.00000 2.2275846
3 3 6.00000  60000.00000 2.2284419
3 3 6.00000  65000.00000 2.2248913
3 3 6.00000  70000.00000 2.2313391
3 3 6.00000  75000.00000 2.2286039
3 3 6.00000  80000.00000 2.2281899
3 3 6.00000  85000.00000 2.2314156
3 3 6.00000  90000.00000 2.2316134
3 3 6.00000  95000.00000 2.2289508
3 3 6.00000 100000.00000 2.2330462
3 3 6.50000   5000.00000 2.2290256
3 3 6.50000  10000.00000 2.2304076
3 3 6.50000  15000.00000 2.2322006
3 3 6.50000  20000.00000 2.2328826
3 3 6.50000  25000.00000 2.2316500
3 3 6.50000  30000.00000 2.2294158
3 3 6.50000  35000.00000 2.2303048
3 3 6.50000  40000.00000 2.2357020
3 3 6.50000  45000.00000 2.2289956
3 3 6.50000  50000.00000 2.2310284
3 3 6.50000  55000.00000 2.2363820
3 3 6.50000  60000.00000 2.2287710
3 3 6.50000  65000.00000 2.2290567
3 3 6.50000  70000.00000 2.2326772
3 3 6.50000  75000.00000 2.2360220
3 3 6.50000  80000.00000 2.2299810
3 3 6.50000  85000.00000 2.2311263
3 3 6.50000  90000.00000 2.2335816
3 3 6.50000  95000.00000 2.2299806
3 3 6.50000 100000.00000 2.2290679
3 3 7.00000   5000.00000 2.2338425
3 3 7.00000  10000.00000 2.2324053
3 3 7.00000  15000.00000 2.2317573
3 3 7.00000  20000.00000 2.2301117
3 3 7.00000  25000.00000 2.2309742
3 3 7.00000  30000.00000 2.2328929
3 3 7.00000  35000.00000 2.2316815
3 3 7.00000  40000.00000 2.2319595
3 3 7.00000  45000.00000 2.2322602
3 3 7.00000  50000.00000 2.2312104
3 3 7.00000  55000.00000 2.2324920
3 3 7.00000  60000.00000 2.2325844
3 3 7.00000  65000.00000 2.2319993
3 3 7.00000  70000.00000 2.2317421
3 3 7.00000  75000.00000 2.2351456
3 3 7.00000  80000.00000 2.2327559
3 3 7.00000  85000.00000 2.2297370
3 3 7.00000  90000.00000 2.2335212
3 3 7.00000  95000.00000 2.2302605
3 3 7.00000 100000.00000 2.2324723
3 3 7.50000   5000.00000 2.2303030
3 3 7.50000  10000.00000 2.2311330
3 3 7.50000  15000.00000 2.2304505
3 3 7.50000  20000.00000 2.2320901
3 3 7.50000  25000.00000 2.2343755
3 3 7.50000  30000.00000 2.2325418
3 3 7.50000  35000.00000 2.2335421
3 3 7.50000  40000.00000 2.2321819
3 3 7.50000  45000.00000 2.2349813
3 3 7.50000  50000.00000 2.2282426
3 3 7.50000  55000.00000 2.2308569
3 3 7.50000  60000.00000 2.2302267
3 3 7.50000  65000.00000 2.2329134
3 3 7.50000  70000.00000 2.2320571
3 3 7.50000  75000.00000 2.2355295
3 3 7.50000  80000.00000 2.2327137
3 3 7.50000  85000.00000 2.2325593
3 3 7.50000  90000.00000 2.2315039
3 3 7.50000  95000.00000 2.2259522
3 3 7.50000 100000.00000 2.2341962
3 3 8.00000   5000.00000 2.2298107
3 3 8.00000  10000.00000 2.2322577
3 3 8.00000  15000.00000 2.2301843
3 3 8.00000  20000.00000 2.2276441
3 3 8.00000  25000.00000 2.2335370
3 3 8.00000  30000.00000 2.2279204
3 3 8.00000  35000.00000 2.2287587
3 3 8.00000  40000.00000 2.2265248
3 3 8.00000  45000.00000 2.2278784
3 3 8.00000  50000.00000 2.2297981
3 3 8.00000  55000.00000 2.2296383
3 3 8.00000  60000.00000 2.2343437
3 3 8.00000  65000.00000 2.2293245
3 3 8.00000  70000.00000 2.2311685
3 3 8.00000  75000.00000 2.2319572
3 3 8.00000  80000.00000 2.2312265
3 3 8.00000  85000.00000 2.2290226
3 3 8.00000  90000.00000 2.2282582
3 3 8.00000  95000.00000 2.2312082
3 3 8.00000 100000.00000 2.2328236
3 4 0.50000   5000.00000 0.0000000
3 4 0.50000  10000.00000 0.0000000
3 4 0.50000  15000.00000 0.0000000
3 4 0.50000  20000.00000 0.0000000
3 4 0.50000  25000.00000 0.0000000
3 4 0.50000  30000.00000 0.0000000
3 4 0.50000  35000.00000 0.0000000
3 4 0.50000  40000.00000 0.0000000
3 4 0.50000  45000.00000 0.0000000
3 4 0.50000  50000.00000 0.0000000
3 4 0.50000  55000.00000 0.0000000
3 4 0.50000  60000.00000 0.0000000
3 4 0.50000  65000.00000 0.0000000
3 4 0.50000  70000.00000 0.0000000
3 4 0.50000  75000.00000 0.0000000
3 4 0.50000  80000.00000 0.0000000
3 4 0.50000  85000.00000 0.0000000
3 4 0.50000  90000.00000 0.0000000
3 4 0.50000  95000.00000 0.0000000
3 4 0.50000 100000.00000 0.0000000
3 4 1.00000   5000.00000 0.0000000
3 4 1.00000  10000.00000 0.0000000
3 4 1.00000  15000.00000 0.0000000
3 4 1.00000  20000.00000 0.0000000
3 4 1.00000  25000.00000 0.0000000
3 4 1.00000  30000.00000 0.0000000
3 4 1.00000  35000.00000 0.0000000
3 4 1.00000  40000.00000 0.0000000
3 4 1.00000  45000.00000 0.0000000
3 4 1.00000  50000.00000 0.0000000
3 4 1.00000  55000.00000 0.0000000
3 4 1.00000  60000.00000 0.0000000
3 4 1.00000  65000.00000 0.0000000
3 4 1.00000  70000.00000 0.0000000
3 4 1.00000  75000.00000 0.0000000
3 4 1.00000  80000.00000 0.0000000
3 4 1.00000  85000.00000 0.0000000
3 4 1.00000  90000.00000 0.0000000
3 4 1.00000  95000.00000 0.0000000
3 4 1.00000 100000.00000 0.0000000
3 4 1.50000   5000.00000 0.0000000
3 4 1.50000  10000.00000 0.0000000
3 4 1.50000  15000.00000 0.0000000
3 4 1.50000  20000.00000 0.0000000
3 4 1.50000  25000.00000 0.0000000
3 4 1.50000  30000.00000 0.0000000
3 4 1.50000  35000.00000 0.0000000
3 4 1.50000  40000.00000 0.0000000
3 4 1.50000  45000.00000 0.0000000
3 4 1.50000  50000.00000 0.0000000
3 4 1.50000  55000.00000 0.0000000
3 4 1.50000  60000.00000 0.0000000
3 4 1.50000  65000.00000 0.0000000
3 4 1.50000  70000.00000 0.0000000
3 4 1.50000  75000.00000 0.0000000
3 4 1.50000  80000.00000 0.0000000
3 4 1.50000  85000.00000 0.0000000
3 4 1.50000  90000.00000 0.0000000
3 4 1.50000  95000.00000 0.0000000
3 4 1.50000 100000.00000 0.0000000
3 4 2.00000   5000.00000 0.0000000
3 4 2.00000  10000.00000 0.0000000
3 4 2.00000  15000.00000 0.0000000
3 4 2.00000  20000.00000 0.0000000
3 4 2.00000  25000.00000 0.0000000
3 4 2.00000  30000.00000 0.0000000
3 4 2.00000  35000.00000 0.0000000
3 4 2.00000  40000.00000 0.0000000
3 4 2.00000  45000.00000 0.0000000
3 4 2.00000  50000.00000 0.0000000
3 4 2.00000  55000.00000 0.0000000
3 4 2.00000  60000.00000 0.0000000
3 4 2.00000  65000.00000 0.0000000
3 4 2.00000  70000.00000 0.0000000
3 4 2.00000  75000.00000 0.0000000
3 4 2.00000  80000.00000 0.0000000
3 4 2.00000  85000.00000 0.0000000
3 4 2.00000  90000.00000 0.0000000
3 4 2.00000  95000.00000 0.0000000
3 4 2.00000 100000.00000 0.0000000
3 4 2.50000   5000.00000 0.0000000
3 4 2.50000  10000.00000 0.0000000
3 4 2.50000  15000.00000 0.0000000
3 4 2.50000  20000.00000 0.0000000
3 4 2.50000  25000.00000 0.0000000
3 4 2.50000  30000.00000 0.0000000
3 4 2.50000  35000.00000 0.0000000
3 4 2.50000  40000.00000 0.0000000
3 4 2.50000  45000.00000 0.0000000
3 4 2.50000  50000.00000 0.0000000
3 4 2.50000  55000.00000 0.0000000
3 4 2.50000  60000.00000 0.0000000
3 4 2.50000  65000.00000 0.0000000
3 4 2.50000  70000.00000 0.0000000
3 4 2.50000  75000.00000 0.0000000
3 4 2.50000  80000.00000 0.0000000
3 4 2.50000  85000.00000 0.0000000
3 4 2.50000  90000.00000 0.0000000
3 4 2.50000  95000.00000 0.0000000
3 4 2.50000 100000.00000 0.0000000
3 4 3.00000   5000.00000 0.0000000
3 4 3.00000  10000.00000 0.0000000
3 4 3.00000  15000.00000 0.0000000
3 4 3.00000  20000.00000 0.0000000
3 4 3.00000  25000.00000 0.0000000
3 4 3.00000  30000.00000 0.0000000
3 4 3.00000  35000.00000 0.0000000
3 4 3.00000  40000.00000 0.0000000
3 4 3.00000  45000.00000 0.0000000
3 4 3.00000  50000.00000 0.0000000
3 4 3.00000  55000.00000 0.0000000
3 4 3.00000  60000.00000 0.0000000
3 4 3.00000  65000.00000 0.0000000
3 4 3.00000  70000.00000 0.0000000
3 4 3.00000  75000.00000 0.0000000
3 4 3.00000  80000.00000 0.0000000
3 4 3.00000  85000.00000 0.0000000
3 4 3.00000  90000.00000 0.0000000
3 4 3.00000  95000.00000 0.0000000
3 4 3.00000 100000.00000 0.0000000
3 4 3.50000   5000.00000 0.0000000
3 4 3.50000  10000.00000 0.0000000
3 4 3.50000  15000.00000 0.0000000
3 4 3.50000  20000.00000 0.0000000
3 4 3.50000  25000.00000 0.0000000
3 4 3.50000  30000.00000 0.0000000
3 4 3.50000  35000.00000 0.0000000
3 4 3.50000  40000.00000 0.0000000
3 4 3.50000  45000.00000 0.0000000
3 4 3.50000  50000.00000 0.0000000
3 4 3.50000  55000.00000 0.0000000
3 4 3.50000  60000.00000 0.0000000
3 4 3.50000  65000.00000 0.0000000
3 4 3.50000  70000.00000 0.0000000
3 4 3.50000  75000.00000 0.0000000
3 4 3.50000  80000.00000 0.0000000
3 4 3.50000  85000.00000 0.0000000
3 4 3.50000  90000.00000 0.0000000
3 4 3.50000  95000.00000 0.0000000
3 4 3.50000 100000.00000 0.0000000
3 4 4.00000   5000.00000 0.0000000
3 4 4.00000  10000.00000 0.0000000
3 4 4.00000  15000.00000 0.0000000
3 4 4.00000  20000.00000 0.0000000
3 4 4.00000  25000.00000 0.0000000
3 4 4.00000  30000.00000 0.0000000
3 4 4.00000  35000.00000 0.0000000
3 4 4.00000  40000.00000 0.0000000
3 4 4.00000  45000.00000 0.0000000
3 4 4.00000  50000.00000 0.0000000
3 4 4.00000  55000.00000 0.0000000
3 4 4.00000  60000.00000 0.0000000
3 4 4.00000  65000.00000 0.0000000
3 4 4.00000  70000.00000 0.0000000
3 4 4.00000  75000.00000 0.0000000
3 4 4.00000  80000.00000 0.0000000
3 4 4.00000  85000.00000 0.0000000
3 4 4.00000  90000.00000 0.0000000
3 4 4.00000  95000.00000 0.0000000
3 4 4.00000 100000.00000 0.0000000
3 4 4.50000   5000.00000 0.6289527
3 4 4.50000  10000.00000 0.5730069
3 4 4.50000  15000.00000 0.6049416
3 4 4.50000  20000.00000 0.5862702
3 4 4.50000  25000.00000 0.5995558
3 4 4.50000  30000.00000 0.5713757
3 4 4.50000  35000.00000 0.5952249
3 4 4.50000  40000.00000 0.6121211
3 4 4.50000  45000.00000 0.6243757
3 4 4.50000  50000.00000 0.5887283
3 4 4.50000  55000.00000 0.5870860
3 4 4.50000  60000.00000 0.5834008
3 4 4.50000  65000.00000 0.6257951
3 4 4.50000  70000.00000 0.6129371
3 4 4.50000  75000.00000 0.6484084
3 4 4.50000  80000.00000 0.6180975
3 4 4.50000  85000.00000 0.6083590
3 4 4.50000  90000.00000 0.6308319
3 4 4.50000  95000.00000 0.6139332
3 4 4.50000 100000.00000 0.6309017
3 4 5.00000   5000.00000 1.1221252
3 4 5.00000  10000.00000 1.0909778
3 4 5.00000  15000.00000 1.1001372
3 4 5.00000  20000.00000 1.1028455
3 4 5.00000  25000.00000 1.1088019
3 4 5.00000  30000.00000 1.1109567
3 4 5.00000  35000.00000 1.1163513
3 4 5.00000  40000.00000 1.1054774
3 4 5.00000  45000.00000 1.1245600
3 4 5.00000  50000.00000 1.1055124
3 4 5.00000  55000.00000 1.1026410
3 4 5.00000  60000.00000 1.1043868
3 4 5.00000  65000.00000 1.1075897
3 4 5.00000  70000.00000 1.1126206
3 4 5.00000  75000.00000 1.1019337
3 4 5.00000  80000.00000 1.1092151
3 4 5.00000  85000.00000 1.1198851
3 4 5.00000  90000.00000 1.1073493
3 4 5.00000  95000.00000 1.1050652
3 4 5.00000 100000.00000 1.1106916
3 4 5.50000   5000.00000 1.3789403
3 4 5.50000  10000.00000 1.3845360
3 4 5.50000  15000.00000 1.3805823
3 4 5.50000  20000.00000 1.3909106
3 4 5.50000  25000.00000 1.3949782
3 4 5.50000  30000.00000 1.3818178
3 4 5.50000  35000.00000 1.3903760
3 4 5.50000  40000.00000 1.3709278
3 4 5.50000  45000.00000 1.3851050
3 4 5.50000  50000.00000 1.3868134
3 4 5.50000  55000.00000 1.3866102
3 4 5.50000  60000.00000 1.3879432
3 4 5.50000  65000.00000 1.3848016
3 4 5.50000  70000.00000 1.3961894
3 4 5.50000  75000.00000 1.3966199
3 4 5.50000  80000.00000 1.3834012
3 4 5.50000  85000.00000 1.3922850
3 4 5.50000  90000.00000 1.3853530
3 4 5.50000  95000.00000 1.3857799
3 4 5.50000 100000.00000 1.3905914
3 4 6.00000   5000.00000 1.3855357
3 4 6.00000  10000.00000 1.3787637
3 4 6.00000  15000.00000 1.3826858
3 4 6.00000  20000.00000 1.3801641
3 4 6.00000  25000.00000 1.3831463
3 4 6.00000  30000.00000 1.3809049
3 4 6.00000  35000.00000 1.3953213
3 4 6.00000  40000.00000 1.3846775
3 4 6.00000  45000.00000 1.3822762
3 4 6.00000  50000.00000 1.3808722
3 4 6.00000  55000.00000 1.3789122
3 4 6.00000  60000.00000 1.3919339
3 4 6.00000  65000.00000 1.3897797
3 4 6.00000  70000.00000 1.3844484
3 4 6.00000  75000.00000 1.3793292
3 4 6.00000  80000.00000 1.3957892
3 4 6.00000  85000.00000 1.3802169
3 4 6.00000  90000.00000 1.3805136
3 4 6.00000  95000.00000 1.3735102
3 4 6.00000 100000.00000 1.3924156
3 4 6.50000   5000.00000 1.7898114
3 4 6.50000  10000.00000 1.7896742
3 4 6.50000  15000.00000 1.7759312
3 4 6.50000  20000.00000 1.7997115
3 4 6.50000  25000.00000 1.7901620
3 4 6.50000  30000.00000 1.7954699
3 4 6.50000  35000.00000 1.7956766
3 4 6.50000  40000.00000 1.7860138
3 4 6.50000  45000.00000 1.7939425
3 4 6.50000  50000.00000 1.7905601
3 4 6.50000  55000.00000 1.7882151
3 4 6.50000  60000.00000 1.7902882
3 4 6.50000  65000.00000 1.7814315
3 4 6.50000  70000.00000 1.7996872
3 4 6.50000  75000.00000 1.7975714
3 4 6.50000  80000.00000 1.7912912
3 4 6.50000  85000.00000 1.7897723
3 4 6.50000  90000.00000 1.7924443
3 4 6.50000  95000.00000 1.7917749
3 4 6.50000 100000.00000 1.7884542
3 4 7.00000   5000.00000 1.7925995
3 4 7.00000  10000.00000 1.7885034
3 4 7.00000  15000.00000 1.7891219
3 4 7.00000  20000.00000 1.7881721
3 4 7.00000  25000.00000 1.7917863
3 4 7.00000  30000.00000 1.7888297
3 4 7.00000  35000.00000 1.7945684
3 4 7.00000  40000.00000 1.7828842
3 4 7.00000  45000.00000 1.7970690
3 4 7.00000  50000.00000 1.7889334
3 4 7.00000  55000.00000 1.7960530
3 4 7.00000  60000.00000 1.7951814
3 4 7.00000  65000.00000 1.7826769
3 4 7.00000  70000.00000 1.7914814
3 4 7.00000  75000.00000 1.7937713
3 4 7.00000  80000.00000 1.8032672
3 4 7.00000  85000.00000 1.8054093
3 4 7.00000  90000.00000 1.7823118
3 4 7.00000  95000.00000 1.7924877
3 4 7.00000 100000.00000 1.7927365
3 4 7.50000   5000.00000 1.7883346
3 4 7.50000  10000.00000 1.7863905
3 4 7.50000  15000.00000 1.7894450
3 4 7.50000  20000.00000 1.7902918
3 4 7.50000  25000.00000 1.7950500
3 4 7.50000  30000.00000 1.7933090
3 4 7.50000  35000.00000 1.7968000
3 4 7.50000  40000.00000 1.7902703
3 4 7.50000  45000.00000 1.7845888
3 4 7.50000  50000.00000 1.7835383
3 4 7.50000  55000.00000 1.7956665
3 4 7.50000  60000.00000 1.7877233
3 4 7.50000  65000.00000 1.7898920
3 4 7.50000  70000.00000 1.7822743
3 4 7.50000  75000.00000 1.7878677
3 4 7.50000  80000.00000 1.7882369
3 4 7.50000  85000.00000 1.7973697
3 4 7.50000  90000.00000 1.7929058
3 4 7.50000  95000.00000 1.7910623
3 4 7.50000 100000.00000 1.7989170
3 4 8.00000   5000.00000 1.7945636
3 4 8.00000  10000.00000 1.7919858
3 4 8.00000  15000.00000 1.7791136
3 4 8.00000  20000.00000 1.7850056
3 4 8.00000  25000.00000 1.7901927
3 4 8.00000  30000.00000 1.7940385
3 4 8.00000  35000.00000 1.7869615
3 4 8.00000  40000.00000 1.7910090
3 4 8.00000  45000.00000 1.7898607
3 4 8.00000  50000.00000 1.7842432
3 4 8.00000  55000.00000 1.8018266
3 4 8.00000  60000.00000 1.7959092
3 4 8.00000  65000.00000 1.7866018
3 4 8.00000  70000.00000 1.7818220
3 4 8.00000  75000.00000 1.8008112
3 4 8.00000  80000.00000 1.7759273
3 4 8.00000  85000.00000 1.7949171
3 4 8.00000  90000.00000 1.7946836
3 4 8.00000  95000.00000 1.7946284
3 4 8.00000 100000.00000 1.7924292
