# Supplementary material for: A social system to disperse the irrigation start date based on the spatial public goods game
Source: PLoS One. 2023 May 24;18(5):e0286127. doi: 10.1371/journal.pone.0286127 (PMC10208473; doi:10.1371/journal.pone.0286127)
Supplement: S1 Data — (ZIP) [file pone.0286127.s002.zip › Data/Fig4_temporal_change.txt]

1 1 1   1 0.49915555298
1 1 1   2 0.25088888943
1 1 1   3 0.09744444426
1 1 1   4 0.02947777789
1 1 1   5 0.00753333345
1 1 1   6 0.00177777782
1 1 1   7 0.00036666668
1 1 1   8 0.00011111111
1 1 1   9 0.00003333333
1 1 1  10 0.00000000000
1 1 1  11 0.00000000000
1 1 1  12 0.00000000000
1 1 1  13 0.00000000000
1 1 1  14 0.00000000000
1 1 1  15 0.00000000000
1 1 1  16 0.00000000000
1 1 1  17 0.00000000000
1 1 1  18 0.00000000000
1 1 1  19 0.00000000000
1 1 1  20 0.00000000000
1 1 1  21 0.00000000000
1 1 1  22 0.00000000000
1 1 1  23 0.00000000000
1 1 1  24 0.00000000000
1 1 1  25 0.00000000000
1 1 1  26 0.00000000000
1 1 1  27 0.00000000000
1 1 1  28 0.00000000000
1 1 1  29 0.00000000000
1 1 1  30 0.00000000000
1 1 1  31 0.00000000000
1 1 1  32 0.00000000000
1 1 1  33 0.00000000000
1 1 1  34 0.00000000000
1 1 1  35 0.00000000000
1 1 1  36 0.00000000000
1 1 1  37 0.00000000000
1 1 1  38 0.00000000000
1 1 1  39 0.00000000000
1 1 1  40 0.00000000000
1 1 1  41 0.00000000000
1 1 1  42 0.00000000000
1 1 1  43 0.00000000000
1 1 1  44 0.00000000000
1 1 1  45 0.00000000000
1 1 1  46 0.00000000000
1 1 1  47 0.00000000000
1 1 1  48 0.00000000000
1 1 1  49 0.00000000000
1 1 1  50 0.00000000000
1 1 1  51 0.00000000000
1 1 1  52 0.00000000000
1 1 1  53 0.00000000000
1 1 1  54 0.00000000000
1 1 1  55 0.00000000000
1 1 1  56 0.00000000000
1 1 1  57 0.00000000000
1 1 1  58 0.00000000000
1 1 1  59 0.00000000000
1 1 1  60 0.00000000000
1 1 1  61 0.00000000000
1 1 1  62 0.00000000000
1 1 1  63 0.00000000000
1 1 1  64 0.00000000000
1 1 1  65 0.00000000000
1 1 1  66 0.00000000000
1 1 1  67 0.00000000000
1 1 1  68 0.00000000000
1 1 1  69 0.00000000000
1 1 1  70 0.00000000000
1 1 1  71 0.00000000000
1 1 1  72 0.00000000000
1 1 1  73 0.00000000000
1 1 1  74 0.00000000000
1 1 1  75 0.00000000000
1 1 1  76 0.00000000000
1 1 1  77 0.00000000000
1 1 1  78 0.00000000000
1 1 1  79 0.00000000000
1 1 1  80 0.00000000000
1 1 1  81 0.00000000000
1 1 1  82 0.00000000000
1 1 1  83 0.00000000000
1 1 1  84 0.00000000000
1 1 1  85 0.00000000000
1 1 1  86 0.00000000000
1 1 1  87 0.00000000000
1 1 1  88 0.00000000000
1 1 1  89 0.00000000000
1 1 1  90 0.00000000000
1 1 1  91 0.00000000000
1 1 1  92 0.00000000000
1 1 1  93 0.00000000000
1 1 1  94 0.00000000000
1 1 1  95 0.00000000000
1 1 1  96 0.00000000000
1 1 1  97 0.00000000000
1 1 1  98 0.00000000000
1 1 1  99 0.00000000000
1 1 1 100 0.00000000000
1 1 1 101 0.00000000000
1 1 1 102 0.00000000000
1 1 1 103 0.00000000000
1 1 1 104 0.00000000000
1 1 1 105 0.00000000000
1 1 1 106 0.00000000000
1 1 1 107 0.00000000000
1 1 1 108 0.00000000000
1 1 1 109 0.00000000000
1 1 1 110 0.00000000000
1 1 1 111 0.00000000000
1 1 1 112 0.00000000000
1 1 1 113 0.00000000000
1 1 1 114 0.00000000000
1 1 1 115 0.00000000000
1 1 1 116 0.00000000000
1 1 1 117 0.00000000000
1 1 1 118 0.00000000000
1 1 1 119 0.00000000000
1 1 1 120 0.00000000000
1 1 1 121 0.00000000000
1 1 1 122 0.00000000000
1 1 1 123 0.00000000000
1 1 1 124 0.00000000000
1 1 1 125 0.00000000000
1 1 1 126 0.00000000000
1 1 1 127 0.00000000000
1 1 1 128 0.00000000000
1 1 1 129 0.00000000000
1 1 1 130 0.00000000000
1 1 1 131 0.00000000000
1 1 1 132 0.00000000000
1 1 1 133 0.00000000000
1 1 1 134 0.00000000000
1 1 1 135 0.00000000000
1 1 1 136 0.00000000000
1 1 1 137 0.00000000000
1 1 1 138 0.00000000000
1 1 1 139 0.00000000000
1 1 1 140 0.00000000000
1 1 1 141 0.00000000000
1 1 1 142 0.00000000000
1 1 1 143 0.00000000000
1 1 1 144 0.00000000000
1 1 1 145 0.00000000000
1 1 1 146 0.00000000000
1 1 1 147 0.00000000000
1 1 1 148 0.00000000000
1 1 1 149 0.00000000000
1 1 1 150 0.00000000000
1 1 1 151 0.00000000000
1 1 1 152 0.00000000000
1 1 1 153 0.00000000000
1 1 1 154 0.00000000000
1 1 1 155 0.00000000000
1 1 1 156 0.00000000000
1 1 1 157 0.00000000000
1 1 1 158 0.00000000000
1 1 1 159 0.00000000000
1 1 1 160 0.00000000000
1 1 1 161 0.00000000000
1 1 1 162 0.00000000000
1 1 1 163 0.00000000000
1 1 1 164 0.00000000000
1 1 1 165 0.00000000000
1 1 1 166 0.00000000000
1 1 1 167 0.00000000000
1 1 1 168 0.00000000000
1 1 1 169 0.00000000000
1 1 1 170 0.00000000000
1 1 1 171 0.00000000000
1 1 1 172 0.00000000000
1 1 1 173 0.00000000000
1 1 1 174 0.00000000000
1 1 1 175 0.00000000000
1 1 1 176 0.00000000000
1 1 1 177 0.00000000000
1 1 1 178 0.00000000000
1 1 1 179 0.00000000000
1 1 1 180 0.00000000000
1 1 1 181 0.00000000000
1 1 1 182 0.00000000000
1 1 1 183 0.00000000000
1 1 1 184 0.00000000000
1 1 1 185 0.00000000000
1 1 1 186 0.00000000000
1 1 1 187 0.00000000000
1 1 1 188 0.00000000000
1 1 1 189 0.00000000000
1 1 1 190 0.00000000000
1 1 1 191 0.00000000000
1 1 1 192 0.00000000000
1 1 1 193 0.00000000000
1 1 1 194 0.00000000000
1 1 1 195 0.00000000000
1 1 1 196 0.00000000000
1 1 1 197 0.00000000000
1 1 1 198 0.00000000000
1 1 1 199 0.00000000000
1 1 1 200 0.00000000000
1 1 2   1 0.50031111032
1 1 2   2 0.29022222042
1 1 2   3 0.16596666649
1 1 2   4 0.10092222255
1 1 2   5 0.06772222212
1 1 2   6 0.05208888907
1 1 2   7 0.04378888899
1 1 2   8 0.03887777791
1 1 2   9 0.03628888891
1 1 2  10 0.03353333346
1 1 2  11 0.03220000014
1 1 2  12 0.03137777801
1 1 2  13 0.03000000019
1 1 2  14 0.02986666675
1 1 2  15 0.02968888888
1 1 2  16 0.02874444455
1 1 2  17 0.02878888907
1 1 2  18 0.02779999998
1 1 2  19 0.02776666671
1 1 2  20 0.02708888891
1 1 2  21 0.02753333337
1 1 2  22 0.02740000012
1 1 2  23 0.02773333363
1 1 2  24 0.02761111116
1 1 2  25 0.02726666679
1 1 2  26 0.02742222236
1 1 2  27 0.02738888910
1 1 2  28 0.02757777780
1 1 2  29 0.02678888916
1 1 2  30 0.02682222235
1 1 2  31 0.02707777770
1 1 2  32 0.02687777786
1 1 2  33 0.02686666680
1 1 2  34 0.02690000023
1 1 2  35 0.02702222221
1 1 2  36 0.02684444457
1 1 2  37 0.02736666678
1 1 2  38 0.02763333344
1 1 2  39 0.02685555572
1 1 2  40 0.02691111120
1 1 2  41 0.02695555585
1 1 2  42 0.02712222235
1 1 2  43 0.02707777786
1 1 2  44 0.02698888894
1 1 2  45 0.02703333358
1 1 2  46 0.02685555565
1 1 2  47 0.02708888895
1 1 2  48 0.02727777781
1 1 2  49 0.02696666687
1 1 2  50 0.02681111114
1 1 2  51 0.02707777789
1 1 2  52 0.02696666684
1 1 2  53 0.02667777779
1 1 2  54 0.02700000010
1 1 2  55 0.02728888883
1 1 2  56 0.02711111124
1 1 2  57 0.02693333343
1 1 2  58 0.02722222233
1 1 2  59 0.02690000005
1 1 2  60 0.02707777804
1 1 2  61 0.02704444450
1 1 2  62 0.02695555571
1 1 2  63 0.02683333359
1 1 2  64 0.02732222211
1 1 2  65 0.02706666684
1 1 2  66 0.02680000001
1 1 2  67 0.02680000003
1 1 2  68 0.02695555555
1 1 2  69 0.02705555575
1 1 2  70 0.02664444444
1 1 2  71 0.02707777788
1 1 2  72 0.02687777779
1 1 2  73 0.02660000017
1 1 2  74 0.02697777782
1 1 2  75 0.02724444457
1 1 2  76 0.02688888907
1 1 2  77 0.02664444458
1 1 2  78 0.02702222242
1 1 2  79 0.02673333345
1 1 2  80 0.02684444437
1 1 2  81 0.02716666665
1 1 2  82 0.02730000020
1 1 2  83 0.02697777785
1 1 2  84 0.02695555581
1 1 2  85 0.02727777790
1 1 2  86 0.02684444455
1 1 2  87 0.02691111112
1 1 2  88 0.02691111133
1 1 2  89 0.02672222238
1 1 2  90 0.02744444452
1 1 2  91 0.02676666679
1 1 2  92 0.02685555555
1 1 2  93 0.02743333355
1 1 2  94 0.02658888903
1 1 2  95 0.02716666678
1 1 2  96 0.02714444461
1 1 2  97 0.02673333339
1 1 2  98 0.02691111129
1 1 2  99 0.02701111120
1 1 2 100 0.02688888904
1 1 2 101 0.02687777799
1 1 2 102 0.02700000009
1 1 2 103 0.02665555575
1 1 2 104 0.02680000021
1 1 2 105 0.02708888895
1 1 2 106 0.02671111124
1 1 2 107 0.02711111110
1 1 2 108 0.02698888911
1 1 2 109 0.02690000011
1 1 2 110 0.02696666668
1 1 2 111 0.02715555564
1 1 2 112 0.02686666681
1 1 2 113 0.02736666684
1 1 2 114 0.02675555566
1 1 2 115 0.02676666674
1 1 2 116 0.02677777798
1 1 2 117 0.02668888898
1 1 2 118 0.02734444448
1 1 2 119 0.02695555568
1 1 2 120 0.02623333348
1 1 2 121 0.02711111108
1 1 2 122 0.02724444450
1 1 2 123 0.02690000011
1 1 2 124 0.02696666680
1 1 2 125 0.02667777797
1 1 2 126 0.02712222233
1 1 2 127 0.02680000003
1 1 2 128 0.02712222235
1 1 2 129 0.02667777793
1 1 2 130 0.02687777769
1 1 2 131 0.02710000014
1 1 2 132 0.02711111117
1 1 2 133 0.02743333346
1 1 2 134 0.02721111130
1 1 2 135 0.02670000015
1 1 2 136 0.02697777797
1 1 2 137 0.02686666685
1 1 2 138 0.02670000001
1 1 2 139 0.02705555579
1 1 2 140 0.02693333361
1 1 2 141 0.02684444454
1 1 2 142 0.02713333341
1 1 2 143 0.02680000002
1 1 2 144 0.02761111123
1 1 2 145 0.02683333339
1 1 2 146 0.02678888923
1 1 2 147 0.02665555566
1 1 2 148 0.02688888904
1 1 2 149 0.02735555565
1 1 2 150 0.02711111121
1 1 2 151 0.02698888904
1 1 2 152 0.02733333345
1 1 2 153 0.02650000008
1 1 2 154 0.02700000022
1 1 2 155 0.02690000002
1 1 2 156 0.02690000009
1 1 2 157 0.02711111106
1 1 2 158 0.02690000010
1 1 2 159 0.02711111107
1 1 2 160 0.02657777798
1 1 2 161 0.02721111121
1 1 2 162 0.02714444466
1 1 2 163 0.02690000006
1 1 2 164 0.02697777797
1 1 2 165 0.02682222235
1 1 2 166 0.02688888895
1 1 2 167 0.02723333339
1 1 2 168 0.02642222237
1 1 2 169 0.02664444443
1 1 2 170 0.02706666685
1 1 2 171 0.02711111122
1 1 2 172 0.02672222221
1 1 2 173 0.02701111114
1 1 2 174 0.02683333348
1 1 2 175 0.02745555559
1 1 2 176 0.02676666680
1 1 2 177 0.02691111133
1 1 2 178 0.02706666675
1 1 2 179 0.02711111127
1 1 2 180 0.02623333334
1 1 2 181 0.02725555553
1 1 2 182 0.02725555557
1 1 2 183 0.02682222239
1 1 2 184 0.02678888889
1 1 2 185 0.02661111128
1 1 2 186 0.02688888909
1 1 2 187 0.02684444458
1 1 2 188 0.02694444461
1 1 2 189 0.02705555577
1 1 2 190 0.02708888892
1 1 2 191 0.02732222227
1 1 2 192 0.02705555555
1 1 2 193 0.02662222235
1 1 2 194 0.02734444442
1 1 2 195 0.02685555570
1 1 2 196 0.02686666674
1 1 2 197 0.02692222236
1 1 2 198 0.02686666674
1 1 2 199 0.02666666680
1 1 2 200 0.02721111113
1 1 3   1 0.50051111042
1 1 3   2 0.36088888884
1 1 3   3 0.27033333436
1 1 3   4 0.20866666734
1 1 3   5 0.16404444464
1 1 3   6 0.13159999989
1 1 3   7 0.10814444471
1 1 3   8 0.09288888913
1 1 3   9 0.08076666709
1 1 3  10 0.07255555568
1 1 3  11 0.06783333354
1 1 3  12 0.06296666693
1 1 3  13 0.05973333337
1 1 3  14 0.05789999980
1 1 3  15 0.05646666680
1 1 3  16 0.05488888919
1 1 3  17 0.05376666673
1 1 3  18 0.05250000008
1 1 3  19 0.05215555579
1 1 3  20 0.05222222243
1 1 3  21 0.05180000009
1 1 3  22 0.05175555536
1 1 3  23 0.05020000003
1 1 3  24 0.05067777760
1 1 3  25 0.05055555572
1 1 3  26 0.04993333341
1 1 3  27 0.05035555581
1 1 3  28 0.04942222212
1 1 3  29 0.04974444460
1 1 3  30 0.04972222220
1 1 3  31 0.05066666668
1 1 3  32 0.05046666644
1 1 3  33 0.04956666702
1 1 3  34 0.04833333331
1 1 3  35 0.04864444456
1 1 3  36 0.04899999995
1 1 3  37 0.04937777787
1 1 3  38 0.04920000026
1 1 3  39 0.04972222211
1 1 3  40 0.04987777780
1 1 3  41 0.04976666687
1 1 3  42 0.04928888901
1 1 3  43 0.04991111136
1 1 3  44 0.04967777804
1 1 3  45 0.04987777805
1 1 3  46 0.04956666669
1 1 3  47 0.04930000018
1 1 3  48 0.04920000006
1 1 3  49 0.04893333323
1 1 3  50 0.04964444431
1 1 3  51 0.05048888869
1 1 3  52 0.05041111114
1 1 3  53 0.04991111133
1 1 3  54 0.04946666672
1 1 3  55 0.04923333364
1 1 3  56 0.04994444463
1 1 3  57 0.05004444447
1 1 3  58 0.04898888912
1 1 3  59 0.04922222226
1 1 3  60 0.04965555573
1 1 3  61 0.04974444466
1 1 3  62 0.04984444436
1 1 3  63 0.05027777780
1 1 3  64 0.05029999984
1 1 3  65 0.04938888902
1 1 3  66 0.04977777759
1 1 3  67 0.04981111109
1 1 3  68 0.04977777785
1 1 3  69 0.05010000020
1 1 3  70 0.04993333325
1 1 3  71 0.04948888895
1 1 3  72 0.04912222237
1 1 3  73 0.04912222226
1 1 3  74 0.04942222262
1 1 3  75 0.04930000009
1 1 3  76 0.04867777755
1 1 3  77 0.04942222224
1 1 3  78 0.04886666663
1 1 3  79 0.04869999998
1 1 3  80 0.04963333354
1 1 3  81 0.04992222222
1 1 3  82 0.04956666658
1 1 3  83 0.04951111144
1 1 3  84 0.04972222233
1 1 3  85 0.04932222211
1 1 3  86 0.04924444461
1 1 3  87 0.04908888890
1 1 3  88 0.04879999994
1 1 3  89 0.04951111117
1 1 3  90 0.04955555562
1 1 3  91 0.04901111116
1 1 3  92 0.04877777782
1 1 3  93 0.04925555550
1 1 3  94 0.04953333347
1 1 3  95 0.05001111126
1 1 3  96 0.04958888919
1 1 3  97 0.04877777785
1 1 3  98 0.04981111133
1 1 3  99 0.04991111113
1 1 3 100 0.04956666667
1 1 3 101 0.04990000010
1 1 3 102 0.05007777794
1 1 3 103 0.04976666655
1 1 3 104 0.04982222226
1 1 3 105 0.04923333352
1 1 3 106 0.04992222224
1 1 3 107 0.04987777773
1 1 3 108 0.04972222237
1 1 3 109 0.04994444459
1 1 3 110 0.04992222229
1 1 3 111 0.04960000004
1 1 3 112 0.04993333327
1 1 3 113 0.04997777790
1 1 3 114 0.04953333343
1 1 3 115 0.04962222218
1 1 3 116 0.04998888896
1 1 3 117 0.05064444477
1 1 3 118 0.04996666666
1 1 3 119 0.04955555558
1 1 3 120 0.04937777770
1 1 3 121 0.04915555578
1 1 3 122 0.04920000002
1 1 3 123 0.04884444458
1 1 3 124 0.04868888904
1 1 3 125 0.04913333338
1 1 3 126 0.05030000015
1 1 3 127 0.04995555580
1 1 3 128 0.04974444466
1 1 3 129 0.04964444456
1 1 3 130 0.04975555574
1 1 3 131 0.04912222221
1 1 3 132 0.04950000011
1 1 3 133 0.04942222219
1 1 3 134 0.04884444452
1 1 3 135 0.04892222241
1 1 3 136 0.04895555570
1 1 3 137 0.04993333342
1 1 3 138 0.05011111123
1 1 3 139 0.05007777783
1 1 3 140 0.04971111126
1 1 3 141 0.04988888893
1 1 3 142 0.05000000010
1 1 3 143 0.04962222249
1 1 3 144 0.04950000016
1 1 3 145 0.04937777810
1 1 3 146 0.04926666653
1 1 3 147 0.04871111114
1 1 3 148 0.04918888895
1 1 3 149 0.05005555583
1 1 3 150 0.05024444456
1 1 3 151 0.05034444433
1 1 3 152 0.05028888903
1 1 3 153 0.05041111118
1 1 3 154 0.04956666668
1 1 3 155 0.04993333338
1 1 3 156 0.04998888907
1 1 3 157 0.04947777774
1 1 3 158 0.04928888905
1 1 3 159 0.04992222226
1 1 3 160 0.04976666686
1 1 3 161 0.04973333339
1 1 3 162 0.04884444434
1 1 3 163 0.04978888894
1 1 3 164 0.05025555528
1 1 3 165 0.05045555567
1 1 3 166 0.04960000011
1 1 3 167 0.04961111117
1 1 3 168 0.04976666688
1 1 3 169 0.04956666690
1 1 3 170 0.04924444430
1 1 3 171 0.04964444453
1 1 3 172 0.04984444448
1 1 3 173 0.04914444454
1 1 3 174 0.04981111111
1 1 3 175 0.04881111112
1 1 3 176 0.04930000026
1 1 3 177 0.04918888890
1 1 3 178 0.04896666680
1 1 3 179 0.04897777807
1 1 3 180 0.04797777766
1 1 3 181 0.04888888879
1 1 3 182 0.04911111109
1 1 3 183 0.04962222232
1 1 3 184 0.04976666666
1 1 3 185 0.04985555551
1 1 3 186 0.04955555552
1 1 3 187 0.04967777765
1 1 3 188 0.05003333356
1 1 3 189 0.04968888877
1 1 3 190 0.04917777779
1 1 3 191 0.04992222235
1 1 3 192 0.04996666675
1 1 3 193 0.05026666689
1 1 3 194 0.05012222253
1 1 3 195 0.05054444429
1 1 3 196 0.04984444465
1 1 3 197 0.05011111131
1 1 3 198 0.04914444449
1 1 3 199 0.04879999980
1 1 3 200 0.04877777775
1 1 4   1 0.50002221882
1 1 4   2 0.35865555704
1 1 4   3 0.26927777827
1 1 4   4 0.20781111166
1 1 4   5 0.16244444415
1 1 4   6 0.13204444468
1 1 4   7 0.11091111142
1 1 4   8 0.09562222242
1 1 4   9 0.08292222220
1 1 4  10 0.07374444421
1 1 4  11 0.06823333332
1 1 4  12 0.06458888885
1 1 4  13 0.06168888928
1 1 4  14 0.05923333338
1 1 4  15 0.05703333355
1 1 4  16 0.05592222231
1 1 4  17 0.05380000005
1 1 4  18 0.05371111116
1 1 4  19 0.05386666675
1 1 4  20 0.05313333335
1 1 4  21 0.05240000001
1 1 4  22 0.05223333355
1 1 4  23 0.05151111153
1 1 4  24 0.05128888911
1 1 4  25 0.05186666701
1 1 4  26 0.05194444437
1 1 4  27 0.05196666665
1 1 4  28 0.05166666675
1 1 4  29 0.05208888914
1 1 4  30 0.05243333346
1 1 4  31 0.05300000019
1 1 4  32 0.05172222245
1 1 4  33 0.05183333375
1 1 4  34 0.05167777779
1 1 4  35 0.05080000020
1 1 4  36 0.05144444463
1 1 4  37 0.05176666686
1 1 4  38 0.05225555562
1 1 4  39 0.05166666692
1 1 4  40 0.05217777785
1 1 4  41 0.05254444443
1 1 4  42 0.05217777763
1 1 4  43 0.05174444454
1 1 4  44 0.05132222235
1 1 4  45 0.05108888924
1 1 4  46 0.05085555556
1 1 4  47 0.05106666694
1 1 4  48 0.05134444454
1 1 4  49 0.05134444442
1 1 4  50 0.05152222228
1 1 4  51 0.05118888883
1 1 4  52 0.05168888889
1 1 4  53 0.05207777759
1 1 4  54 0.05146666666
1 1 4  55 0.05164444457
1 1 4  56 0.05163333328
1 1 4  57 0.05140000028
1 1 4  58 0.05125555581
1 1 4  59 0.05123333347
1 1 4  60 0.05184444450
1 1 4  61 0.05141111112
1 1 4  62 0.05164444475
1 1 4  63 0.05218888882
1 1 4  64 0.05181111121
1 1 4  65 0.05116666647
1 1 4  66 0.05114444464
1 1 4  67 0.05141111117
1 1 4  68 0.05188888889
1 1 4  69 0.05244444450
1 1 4  70 0.05190000013
1 1 4  71 0.05146666676
1 1 4  72 0.05137777788
1 1 4  73 0.05161111129
1 1 4  74 0.05145555560
1 1 4  75 0.05166666681
1 1 4  76 0.05135555541
1 1 4  77 0.05156666701
1 1 4  78 0.05189999990
1 1 4  79 0.05198888910
1 1 4  80 0.05193333335
1 1 4  81 0.05216666668
1 1 4  82 0.05246666675
1 1 4  83 0.05276666674
1 1 4  84 0.05266666682
1 1 4  85 0.05252222242
1 1 4  86 0.05306666667
1 1 4  87 0.05264444467
1 1 4  88 0.05294444462
1 1 4  89 0.05223333352
1 1 4  90 0.05171111129
1 1 4  91 0.05174444449
1 1 4  92 0.05184444447
1 1 4  93 0.05201111119
1 1 4  94 0.05200000013
1 1 4  95 0.05155555575
1 1 4  96 0.05154444429
1 1 4  97 0.05132222231
1 1 4  98 0.05164444452
1 1 4  99 0.05190000001
1 1 4 100 0.05186666676
1 1 4 101 0.05151111120
1 1 4 102 0.05247777783
1 1 4 103 0.05196666669
1 1 4 104 0.05178888895
1 1 4 105 0.05157777794
1 1 4 106 0.05145555559
1 1 4 107 0.05228888897
1 1 4 108 0.05210000006
1 1 4 109 0.05211111134
1 1 4 110 0.05172222232
1 1 4 111 0.05227777797
1 1 4 112 0.05187777783
1 1 4 113 0.05106666679
1 1 4 114 0.05112222252
1 1 4 115 0.05157777798
1 1 4 116 0.05217777791
1 1 4 117 0.05223333342
1 1 4 118 0.05185555580
1 1 4 119 0.05157777780
1 1 4 120 0.05097777770
1 1 4 121 0.05159999997
1 1 4 122 0.05185555568
1 1 4 123 0.05236666670
1 1 4 124 0.05166666687
1 1 4 125 0.05138888904
1 1 4 126 0.05190000013
1 1 4 127 0.05223333327
1 1 4 128 0.05201111127
1 1 4 129 0.05212222239
1 1 4 130 0.05150000038
1 1 4 131 0.05166666655
1 1 4 132 0.05190000026
1 1 4 133 0.05192222239
1 1 4 134 0.05221111135
1 1 4 135 0.05154444453
1 1 4 136 0.05176666687
1 1 4 137 0.05157777797
1 1 4 138 0.05203333329
1 1 4 139 0.05192222252
1 1 4 140 0.05146666686
1 1 4 141 0.05230000019
1 1 4 142 0.05176666683
1 1 4 143 0.05158888897
1 1 4 144 0.05113333357
1 1 4 145 0.05117777783
1 1 4 146 0.05145555570
1 1 4 147 0.05108888904
1 1 4 148 0.05097777815
1 1 4 149 0.05152222236
1 1 4 150 0.05177777799
1 1 4 151 0.05195555577
1 1 4 152 0.05208888914
1 1 4 153 0.05197777802
1 1 4 154 0.05213333335
1 1 4 155 0.05188888907
1 1 4 156 0.05131111119
1 1 4 157 0.05125555569
1 1 4 158 0.05148888904
1 1 4 159 0.05128888907
1 1 4 160 0.05139999987
1 1 4 161 0.05146666671
1 1 4 162 0.05134444464
1 1 4 163 0.05100000004
1 1 4 164 0.05090000013
1 1 4 165 0.05144444451
1 1 4 166 0.05303333350
1 1 4 167 0.05215555551
1 1 4 168 0.05185555556
1 1 4 169 0.05140000014
1 1 4 170 0.05133333358
1 1 4 171 0.05193333367
1 1 4 172 0.05268888887
1 1 4 173 0.05162222237
1 1 4 174 0.05096666694
1 1 4 175 0.05117777755
1 1 4 176 0.05128888899
1 1 4 177 0.05074444471
1 1 4 178 0.05145555563
1 1 4 179 0.05254444494
1 1 4 180 0.05124444434
1 1 4 181 0.05081111119
1 1 4 182 0.05148888902
1 1 4 183 0.05118888901
1 1 4 184 0.05177777785
1 1 4 185 0.05188888905
1 1 4 186 0.05134444450
1 1 4 187 0.05144444427
1 1 4 188 0.05109999986
1 1 4 189 0.05174444465
1 1 4 190 0.05193333344
1 1 4 191 0.05207777807
1 1 4 192 0.05124444474
1 1 4 193 0.05216666686
1 1 4 194 0.05231111123
1 1 4 195 0.05184444443
1 1 4 196 0.05180000024
1 1 4 197 0.05145555584
1 1 4 198 0.05232222239
1 1 4 199 0.05237777794
1 1 4 200 0.05224444456
1 1 5   1 0.49943333298
1 1 5   2 0.39945555568
1 1 5   3 0.33009999961
1 1 5   4 0.27766666740
1 1 5   5 0.23778888941
1 1 5   6 0.20787777811
1 1 5   7 0.17951111101
1 1 5   8 0.15799999982
1 1 5   9 0.13755555570
1 1 5  10 0.12042222176
1 1 5  11 0.10932222228
1 1 5  12 0.10034444448
1 1 5  13 0.09342222217
1 1 5  14 0.08767777827
1 1 5  15 0.08281111119
1 1 5  16 0.07780000022
1 1 5  17 0.07514444416
1 1 5  18 0.07285555560
1 1 5  19 0.07231111119
1 1 5  20 0.07032222265
1 1 5  21 0.06956666665
1 1 5  22 0.06858888861
1 1 5  23 0.06720000034
1 1 5  24 0.06744444483
1 1 5  25 0.06660000034
1 1 5  26 0.06586666705
1 1 5  27 0.06583333345
1 1 5  28 0.06555555576
1 1 5  29 0.06491111130
1 1 5  30 0.06515555561
1 1 5  31 0.06563333347
1 1 5  32 0.06496666661
1 1 5  33 0.06407777775
1 1 5  34 0.06534444472
1 1 5  35 0.06503333338
1 1 5  36 0.06531111108
1 1 5  37 0.06485555572
1 1 5  38 0.06396666694
1 1 5  39 0.06561111156
1 1 5  40 0.06518888904
1 1 5  41 0.06453333350
1 1 5  42 0.06445555571
1 1 5  43 0.06406666681
1 1 5  44 0.06447777795
1 1 5  45 0.06416666687
1 1 5  46 0.06512222247
1 1 5  47 0.06406666698
1 1 5  48 0.06457777809
1 1 5  49 0.06414444475
1 1 5  50 0.06505555546
1 1 5  51 0.06481111094
1 1 5  52 0.06502222255
1 1 5  53 0.06515555540
1 1 5  54 0.06474444471
1 1 5  55 0.06550000032
1 1 5  56 0.06510000009
1 1 5  57 0.06524444446
1 1 5  58 0.06557777779
1 1 5  59 0.06463333338
1 1 5  60 0.06526666690
1 1 5  61 0.06493333338
1 1 5  62 0.06565555550
1 1 5  63 0.06537777757
1 1 5  64 0.06444444478
1 1 5  65 0.06480000023
1 1 5  66 0.06493333340
1 1 5  67 0.06497777792
1 1 5  68 0.06460000016
1 1 5  69 0.06605555568
1 1 5  70 0.06596666656
1 1 5  71 0.06588888887
1 1 5  72 0.06490000049
1 1 5  73 0.06461111106
1 1 5  74 0.06577777794
1 1 5  75 0.06576666683
1 1 5  76 0.06495555585
1 1 5  77 0.06439999998
1 1 5  78 0.06473333336
1 1 5  79 0.06411111131
1 1 5  80 0.06424444459
1 1 5  81 0.06435555581
1 1 5  82 0.06487777816
1 1 5  83 0.06424444458
1 1 5  84 0.06450000010
1 1 5  85 0.06474444456
1 1 5  86 0.06513333363
1 1 5  87 0.06465555569
1 1 5  88 0.06452222275
1 1 5  89 0.06538888894
1 1 5  90 0.06533333354
1 1 5  91 0.06453333354
1 1 5  92 0.06487777770
1 1 5  93 0.06512222229
1 1 5  94 0.06476666694
1 1 5  95 0.06585555598
1 1 5  96 0.06537777785
1 1 5  97 0.06526666682
1 1 5  98 0.06502222231
1 1 5  99 0.06456666658
1 1 5 100 0.06516666690
1 1 5 101 0.06569999969
1 1 5 102 0.06501111092
1 1 5 103 0.06511111092
1 1 5 104 0.06441111114
1 1 5 105 0.06472222248
1 1 5 106 0.06458888916
1 1 5 107 0.06395555574
1 1 5 108 0.06415555572
1 1 5 109 0.06465555554
1 1 5 110 0.06513333347
1 1 5 111 0.06498888893
1 1 5 112 0.06594444452
1 1 5 113 0.06545555592
1 1 5 114 0.06465555549
1 1 5 115 0.06430000020
1 1 5 116 0.06454444466
1 1 5 117 0.06460000016
1 1 5 118 0.06455555573
1 1 5 119 0.06457777778
1 1 5 120 0.06536666678
1 1 5 121 0.06571111111
1 1 5 122 0.06512222240
1 1 5 123 0.06490000015
1 1 5 124 0.06498888908
1 1 5 125 0.06583333338
1 1 5 126 0.06548888905
1 1 5 127 0.06482222257
1 1 5 128 0.06485555548
1 1 5 129 0.06480000019
1 1 5 130 0.06451111125
1 1 5 131 0.06447777774
1 1 5 132 0.06433333365
1 1 5 133 0.06415555559
1 1 5 134 0.06436666686
1 1 5 135 0.06457777768
1 1 5 136 0.06514444450
1 1 5 137 0.06515555579
1 1 5 138 0.06522222197
1 1 5 139 0.06491111103
1 1 5 140 0.06446666684
1 1 5 141 0.06417777797
1 1 5 142 0.06516666664
1 1 5 143 0.06510000015
1 1 5 144 0.06458888896
1 1 5 145 0.06496666683
1 1 5 146 0.06394444462
1 1 5 147 0.06443333350
1 1 5 148 0.06457777770
1 1 5 149 0.06523333371
1 1 5 150 0.06455555566
1 1 5 151 0.06500000009
1 1 5 152 0.06542222222
1 1 5 153 0.06527777800
1 1 5 154 0.06594444454
1 1 5 155 0.06630000042
1 1 5 156 0.06555555575
1 1 5 157 0.06551111147
1 1 5 158 0.06580000021
1 1 5 159 0.06510000005
1 1 5 160 0.06520000016
1 1 5 161 0.06585555561
1 1 5 162 0.06575555585
1 1 5 163 0.06535555568
1 1 5 164 0.06523333341
1 1 5 165 0.06470000029
1 1 5 166 0.06455555534
1 1 5 167 0.06459999999
1 1 5 168 0.06515555572
1 1 5 169 0.06486666692
1 1 5 170 0.06544444460
1 1 5 171 0.06587777801
1 1 5 172 0.06618888929
1 1 5 173 0.06611111123
1 1 5 174 0.06517777797
1 1 5 175 0.06496666707
1 1 5 176 0.06473333336
1 1 5 177 0.06451111147
1 1 5 178 0.06442222262
1 1 5 179 0.06386666704
1 1 5 180 0.06467777796
1 1 5 181 0.06477777803
1 1 5 182 0.06433333365
1 1 5 183 0.06416666666
1 1 5 184 0.06413333328
1 1 5 185 0.06518888904
1 1 5 186 0.06471111117
1 1 5 187 0.06451111121
1 1 5 188 0.06502222287
1 1 5 189 0.06553333381
1 1 5 190 0.06524444453
1 1 5 191 0.06474444469
1 1 5 192 0.06502222233
1 1 5 193 0.06528888909
1 1 5 194 0.06517777776
1 1 5 195 0.06495555572
1 1 5 196 0.06435555544
1 1 5 197 0.06434444487
1 1 5 198 0.06473333349
1 1 5 199 0.06491111130
1 1 5 200 0.06525555598
1 1 6   1 0.50110000014
1 1 6   2 0.44291111201
1 1 6   3 0.39773333251
1 1 6   4 0.36155555576
1 1 6   5 0.33087777585
1 1 6   6 0.30524444371
1 1 6   7 0.28260000065
1 1 6   8 0.26156666800
1 1 6   9 0.24224444434
1 1 6  10 0.22702222303
1 1 6  11 0.21445555598
1 1 6  12 0.20203333318
1 1 6  13 0.19233333334
1 1 6  14 0.18307777829
1 1 6  15 0.17544444501
1 1 6  16 0.17051111095
1 1 6  17 0.16471111096
1 1 6  18 0.15992222272
1 1 6  19 0.15544444464
1 1 6  20 0.15158888914
1 1 6  21 0.14921111159
1 1 6  22 0.14546666682
1 1 6  23 0.14015555568
1 1 6  24 0.13679999974
1 1 6  25 0.13704444520
1 1 6  26 0.13450000022
1 1 6  27 0.13227777772
1 1 6  28 0.13073333360
1 1 6  29 0.12898888912
1 1 6  30 0.12741111130
1 1 6  31 0.12604444467
1 1 6  32 0.12551111117
1 1 6  33 0.12431111149
1 1 6  34 0.12337777816
1 1 6  35 0.12328888934
1 1 6  36 0.12143333323
1 1 6  37 0.11980000053
1 1 6  38 0.12063333379
1 1 6  39 0.11917777829
1 1 6  40 0.11996666726
1 1 6  41 0.11865555607
1 1 6  42 0.11831111085
1 1 6  43 0.11753333382
1 1 6  44 0.11647777844
1 1 6  45 0.11606666666
1 1 6  46 0.11530000055
1 1 6  47 0.11531111142
1 1 6  48 0.11614444494
1 1 6  49 0.11610000025
1 1 6  50 0.11470000008
1 1 6  51 0.11354444528
1 1 6  52 0.11191111181
1 1 6  53 0.11297777783
1 1 6  54 0.11163333297
1 1 6  55 0.11183333375
1 1 6  56 0.11026666683
1 1 6  57 0.11020000060
1 1 6  58 0.11107777776
1 1 6  59 0.10955555579
1 1 6  60 0.10882222236
1 1 6  61 0.10740000064
1 1 6  62 0.10765555519
1 1 6  63 0.10826666696
1 1 6  64 0.10904444493
1 1 6  65 0.10863333367
1 1 6  66 0.10808888875
1 1 6  67 0.10937777805
1 1 6  68 0.10829999977
1 1 6  69 0.10723333353
1 1 6  70 0.10686666718
1 1 6  71 0.10793333372
1 1 6  72 0.10798888939
1 1 6  73 0.10703333416
1 1 6  74 0.10661111108
1 1 6  75 0.10600000028
1 1 6  76 0.10738888901
1 1 6  77 0.10753333376
1 1 6  78 0.10723333401
1 1 6  79 0.10661111142
1 1 6  80 0.10665555564
1 1 6  81 0.10664444475
1 1 6  82 0.10553333364
1 1 6  83 0.10627777806
1 1 6  84 0.10556666655
1 1 6  85 0.10483333347
1 1 6  86 0.10552222263
1 1 6  87 0.10575555617
1 1 6  88 0.10554444490
1 1 6  89 0.10557777760
1 1 6  90 0.10546666686
1 1 6  91 0.10504444502
1 1 6  92 0.10542222247
1 1 6  93 0.10563333341
1 1 6  94 0.10642222218
1 1 6  95 0.10685555603
1 1 6  96 0.10636666664
1 1 6  97 0.10663333339
1 1 6  98 0.10732222307
1 1 6  99 0.10612222289
1 1 6 100 0.10566666706
1 1 6 101 0.10516666748
1 1 6 102 0.10531111137
1 1 6 103 0.10434444436
1 1 6 104 0.10480000026
1 1 6 105 0.10478888944
1 1 6 106 0.10525555608
1 1 6 107 0.10435555575
1 1 6 108 0.10417777824
1 1 6 109 0.10467777810
1 1 6 110 0.10454444420
1 1 6 111 0.10460000009
1 1 6 112 0.10494444471
1 1 6 113 0.10340000037
1 1 6 114 0.10400000025
1 1 6 115 0.10426666678
1 1 6 116 0.10451111150
1 1 6 117 0.10586666713
1 1 6 118 0.10432222273
1 1 6 119 0.10558888948
1 1 6 120 0.10626666723
1 1 6 121 0.10562222224
1 1 6 122 0.10521111170
1 1 6 123 0.10527777771
1 1 6 124 0.10520000000
1 1 6 125 0.10392222239
1 1 6 126 0.10298888927
1 1 6 127 0.10271111131
1 1 6 128 0.10327777795
1 1 6 129 0.10214444445
1 1 6 130 0.10302222285
1 1 6 131 0.10290000027
1 1 6 132 0.10321111137
1 1 6 133 0.10352222217
1 1 6 134 0.10277777804
1 1 6 135 0.10335555624
1 1 6 136 0.10334444502
1 1 6 137 0.10205555554
1 1 6 138 0.10292222231
1 1 6 139 0.10245555591
1 1 6 140 0.10235555572
1 1 6 141 0.10252222231
1 1 6 142 0.10378888885
1 1 6 143 0.10305555597
1 1 6 144 0.10376666700
1 1 6 145 0.10290000007
1 1 6 146 0.10301111149
1 1 6 147 0.10352222208
1 1 6 148 0.10417777793
1 1 6 149 0.10368888877
1 1 6 150 0.10366666658
1 1 6 151 0.10347777799
1 1 6 152 0.10371111121
1 1 6 153 0.10472222269
1 1 6 154 0.10503333312
1 1 6 155 0.10405555604
1 1 6 156 0.10348888934
1 1 6 157 0.10385555610
1 1 6 158 0.10442222282
1 1 6 159 0.10424444474
1 1 6 160 0.10408888921
1 1 6 161 0.10358888930
1 1 6 162 0.10371111121
1 1 6 163 0.10456666676
1 1 6 164 0.10540000001
1 1 6 165 0.10510000063
1 1 6 166 0.10437777802
1 1 6 167 0.10424444448
1 1 6 168 0.10368888900
1 1 6 169 0.10417777812
1 1 6 170 0.10345555570
1 1 6 171 0.10340000007
1 1 6 172 0.10391111167
1 1 6 173 0.10354444463
1 1 6 174 0.10414444454
1 1 6 175 0.10396666665
1 1 6 176 0.10327777794
1 1 6 177 0.10384444509
1 1 6 178 0.10324444467
1 1 6 179 0.10325555628
1 1 6 180 0.10242222212
1 1 6 181 0.10344444493
1 1 6 182 0.10428888934
1 1 6 183 0.10354444465
1 1 6 184 0.10351111155
1 1 6 185 0.10402222240
1 1 6 186 0.10426666714
1 1 6 187 0.10477777842
1 1 6 188 0.10481111130
1 1 6 189 0.10411111113
1 1 6 190 0.10552222241
1 1 6 191 0.10387777809
1 1 6 192 0.10412222259
1 1 6 193 0.10413333382
1 1 6 194 0.10235555593
1 1 6 195 0.10309999999
1 1 6 196 0.10226666728
1 1 6 197 0.10188888907
1 1 6 198 0.10204444436
1 1 6 199 0.10193333339
1 1 6 200 0.10187777774
1 1 7   1 0.50097777814
1 1 7   2 0.44252222359
1 1 7   3 0.39711111039
1 1 7   4 0.36027777672
1 1 7   5 0.33117777824
1 1 7   6 0.30242222130
1 1 7   7 0.27823333398
1 1 7   8 0.25891111106
1 1 7   9 0.24207777679
1 1 7  10 0.22522222251
1 1 7  11 0.21331111088
1 1 7  12 0.20142222285
1 1 7  13 0.18987777710
1 1 7  14 0.18227777794
1 1 7  15 0.17498888940
1 1 7  16 0.16823333248
1 1 7  17 0.16185555555
1 1 7  18 0.15619999930
1 1 7  19 0.15342222244
1 1 7  20 0.14796666659
1 1 7  21 0.14507777825
1 1 7  22 0.14210000023
1 1 7  23 0.14158888955
1 1 7  24 0.13921111099
1 1 7  25 0.13578888938
1 1 7  26 0.13418888852
1 1 7  27 0.13058888923
1 1 7  28 0.12892222192
1 1 7  29 0.12777777746
1 1 7  30 0.12618888889
1 1 7  31 0.12556666732
1 1 7  32 0.12413333397
1 1 7  33 0.12471111163
1 1 7  34 0.12224444535
1 1 7  35 0.12167777814
1 1 7  36 0.12068888925
1 1 7  37 0.11970000040
1 1 7  38 0.11822222278
1 1 7  39 0.11837777790
1 1 7  40 0.11684444498
1 1 7  41 0.11700000037
1 1 7  42 0.11624444481
1 1 7  43 0.11513333406
1 1 7  44 0.11516666718
1 1 7  45 0.11506666724
1 1 7  46 0.11462222278
1 1 7  47 0.11411111120
1 1 7  48 0.11440000042
1 1 7  49 0.11374444492
1 1 7  50 0.11282222249
1 1 7  51 0.11135555547
1 1 7  52 0.11147777788
1 1 7  53 0.11135555655
1 1 7  54 0.11150000047
1 1 7  55 0.11153333396
1 1 7  56 0.11194444414
1 1 7  57 0.11163333379
1 1 7  58 0.11033333380
1 1 7  59 0.11015555568
1 1 7  60 0.10985555634
1 1 7  61 0.10923333358
1 1 7  62 0.10945555557
1 1 7  63 0.10911111111
1 1 7  64 0.10906666677
1 1 7  65 0.10925555520
1 1 7  66 0.10804444494
1 1 7  67 0.10926666729
1 1 7  68 0.10872222262
1 1 7  69 0.10871111156
1 1 7  70 0.10835555553
1 1 7  71 0.10745555621
1 1 7  72 0.10694444455
1 1 7  73 0.10784444515
1 1 7  74 0.10681111105
1 1 7  75 0.10632222259
1 1 7  76 0.10758888913
1 1 7  77 0.10692222232
1 1 7  78 0.10664444519
1 1 7  79 0.10523333384
1 1 7  80 0.10536666727
1 1 7  81 0.10591111137
1 1 7  82 0.10603333386
1 1 7  83 0.10613333385
1 1 7  84 0.10637777781
1 1 7  85 0.10551111134
1 1 7  86 0.10702222200
1 1 7  87 0.10754444458
1 1 7  88 0.10691111140
1 1 7  89 0.10653333407
1 1 7  90 0.10455555577
1 1 7  91 0.10494444415
1 1 7  92 0.10486666666
1 1 7  93 0.10510000063
1 1 7  94 0.10401111174
1 1 7  95 0.10298888894
1 1 7  96 0.10196666623
1 1 7  97 0.10284444444
1 1 7  98 0.10308888908
1 1 7  99 0.10320000028
1 1 7 100 0.10340000035
1 1 7 101 0.10351111095
1 1 7 102 0.10337777816
1 1 7 103 0.10338888932
1 1 7 104 0.10265555575
1 1 7 105 0.10394444503
1 1 7 106 0.10413333332
1 1 7 107 0.10516666677
1 1 7 108 0.10304444496
1 1 7 109 0.10337777819
1 1 7 110 0.10340000030
1 1 7 111 0.10299999982
1 1 7 112 0.10346666696
1 1 7 113 0.10436666774
1 1 7 114 0.10365555646
1 1 7 115 0.10275555605
1 1 7 116 0.10339999991
1 1 7 117 0.10310000066
1 1 7 118 0.10403333463
1 1 7 119 0.10276666665
1 1 7 120 0.10321111197
1 1 7 121 0.10376666702
1 1 7 122 0.10252222233
1 1 7 123 0.10388888955
1 1 7 124 0.10296666696
1 1 7 125 0.10296666726
1 1 7 126 0.10288888915
1 1 7 127 0.10172222231
1 1 7 128 0.10284444460
1 1 7 129 0.10280000026
1 1 7 130 0.10352222254
1 1 7 131 0.10394444458
1 1 7 132 0.10290000045
1 1 7 133 0.10338888952
1 1 7 134 0.10310000037
1 1 7 135 0.10341111161
1 1 7 136 0.10324444477
1 1 7 137 0.10266666660
1 1 7 138 0.10125555584
1 1 7 139 0.10131111171
1 1 7 140 0.10256666699
1 1 7 141 0.10213333336
1 1 7 142 0.10144444495
1 1 7 143 0.10242222244
1 1 7 144 0.10313333353
1 1 7 145 0.10375555564
1 1 7 146 0.10279999981
1 1 7 147 0.10392222201
1 1 7 148 0.10451111099
1 1 7 149 0.10460000023
1 1 7 150 0.10406666687
1 1 7 151 0.10424444446
1 1 7 152 0.10338888915
1 1 7 153 0.10431111159
1 1 7 154 0.10416666690
1 1 7 155 0.10391111139
1 1 7 156 0.10296666615
1 1 7 157 0.10432222269
1 1 7 158 0.10457777753
1 1 7 159 0.10388888888
1 1 7 160 0.10377777783
1 1 7 161 0.10537777806
1 1 7 162 0.10453333398
1 1 7 163 0.10388888930
1 1 7 164 0.10333333366
1 1 7 165 0.10447777779
1 1 7 166 0.10396666631
1 1 7 167 0.10340000065
1 1 7 168 0.10370000034
1 1 7 169 0.10383333344
1 1 7 170 0.10360000015
1 1 7 171 0.10285555591
1 1 7 172 0.10315555640
1 1 7 173 0.10280000045
1 1 7 174 0.10327777821
1 1 7 175 0.10289999997
1 1 7 176 0.10176666722
1 1 7 177 0.10186666660
1 1 7 178 0.10079999998
1 1 7 179 0.10060000017
1 1 7 180 0.10193333335
1 1 7 181 0.10172222236
1 1 7 182 0.10247777814
1 1 7 183 0.10260000044
1 1 7 184 0.10160000003
1 1 7 185 0.10276666695
1 1 7 186 0.10317777826
1 1 7 187 0.10382222295
1 1 7 188 0.10302222249
1 1 7 189 0.10286666716
1 1 7 190 0.10265555568
1 1 7 191 0.10310000053
1 1 7 192 0.10347777809
1 1 7 193 0.10414444543
1 1 7 194 0.10407777851
1 1 7 195 0.10420000032
1 1 7 196 0.10372222239
1 1 7 197 0.10422222225
1 1 7 198 0.10441111106
1 1 7 199 0.10352222275
1 1 7 200 0.10338888908
1 1 8   1 0.50117777675
1 1 8   2 0.44258888870
1 1 8   3 0.39694444567
1 1 8   4 0.36048888981
1 1 8   5 0.33145555437
1 1 8   6 0.30477777839
1 1 8   7 0.28288888797
1 1 8   8 0.26362222314
1 1 8   9 0.24753333211
1 1 8  10 0.23161111102
1 1 8  11 0.21934444413
1 1 8  12 0.20815555558
1 1 8  13 0.19716666639
1 1 8  14 0.18976666674
1 1 8  15 0.18246666640
1 1 8  16 0.17600000001
1 1 8  17 0.16950000025
1 1 8  18 0.16488888927
1 1 8  19 0.16087777793
1 1 8  20 0.15583333381
1 1 8  21 0.15132222228
1 1 8  22 0.14923333339
1 1 8  23 0.14612222232
1 1 8  24 0.14335555598
1 1 8  25 0.14158888899
1 1 8  26 0.13905555576
1 1 8  27 0.13664444514
1 1 8  28 0.13485555612
1 1 8  29 0.13201111153
1 1 8  30 0.13116666660
1 1 8  31 0.12856666721
1 1 8  32 0.12727777846
1 1 8  33 0.12582222223
1 1 8  34 0.12649999976
1 1 8  35 0.12614444479
1 1 8  36 0.12514444459
1 1 8  37 0.12385555577
1 1 8  38 0.12277777817
1 1 8  39 0.12076666694
1 1 8  40 0.12033333387
1 1 8  41 0.12025555599
1 1 8  42 0.11951111097
1 1 8  43 0.11982222255
1 1 8  44 0.11827777743
1 1 8  45 0.11828888893
1 1 8  46 0.11656666707
1 1 8  47 0.11584444456
1 1 8  48 0.11652222253
1 1 8  49 0.11573333383
1 1 8  50 0.11614444450
1 1 8  51 0.11423333336
1 1 8  52 0.11344444491
1 1 8  53 0.11388888907
1 1 8  54 0.11457777850
1 1 8  55 0.11468888884
1 1 8  56 0.11400000066
1 1 8  57 0.11437777800
1 1 8  58 0.11503333358
1 1 8  59 0.11435555568
1 1 8  60 0.11366666701
1 1 8  61 0.11225555563
1 1 8  62 0.11181111077
1 1 8  63 0.11120000089
1 1 8  64 0.10975555558
1 1 8  65 0.11151111167
1 1 8  66 0.11075555570
1 1 8  67 0.11103333384
1 1 8  68 0.11030000068
1 1 8  69 0.10991111159
1 1 8  70 0.10965555549
1 1 8  71 0.11019999985
1 1 8  72 0.11023333326
1 1 8  73 0.11058888944
1 1 8  74 0.10960000008
1 1 8  75 0.10992222264
1 1 8  76 0.10850000050
1 1 8  77 0.10778888889
1 1 8  78 0.10751111105
1 1 8  79 0.10844444423
1 1 8  80 0.10954444462
1 1 8  81 0.10992222218
1 1 8  82 0.11017777801
1 1 8  83 0.11063333293
1 1 8  84 0.10926666643
1 1 8  85 0.10800000053
1 1 8  86 0.10840000017
1 1 8  87 0.10762222255
1 1 8  88 0.10801111130
1 1 8  89 0.10886666678
1 1 8  90 0.10767777799
1 1 8  91 0.10823333345
1 1 8  92 0.10825555570
1 1 8  93 0.10753333360
1 1 8  94 0.10697777785
1 1 8  95 0.10685555555
1 1 8  96 0.10595555549
1 1 8  97 0.10671111129
1 1 8  98 0.10595555587
1 1 8  99 0.10707777781
1 1 8 100 0.10801111126
1 1 8 101 0.10836666686
1 1 8 102 0.10754444484
1 1 8 103 0.10707777781
1 1 8 104 0.10647777818
1 1 8 105 0.10688888878
1 1 8 106 0.10653333347
1 1 8 107 0.10603333374
1 1 8 108 0.10624444488
1 1 8 109 0.10602222245
1 1 8 110 0.10608888926
1 1 8 111 0.10672222266
1 1 8 112 0.10598888960
1 1 8 113 0.10587777834
1 1 8 114 0.10640000036
1 1 8 115 0.10597777784
1 1 8 116 0.10677777812
1 1 8 117 0.10501111150
1 1 8 118 0.10604444450
1 1 8 119 0.10707777800
1 1 8 120 0.10703333361
1 1 8 121 0.10717777839
1 1 8 122 0.10664444502
1 1 8 123 0.10672222253
1 1 8 124 0.10672222257
1 1 8 125 0.10664444475
1 1 8 126 0.10722222254
1 1 8 127 0.10540000027
1 1 8 128 0.10664444495
1 1 8 129 0.10663333477
1 1 8 130 0.10670000037
1 1 8 131 0.10585555596
1 1 8 132 0.10477777801
1 1 8 133 0.10568888951
1 1 8 134 0.10556666661
1 1 8 135 0.10593333416
1 1 8 136 0.10491111113
1 1 8 137 0.10547777845
1 1 8 138 0.10585555596
1 1 8 139 0.10623333352
1 1 8 140 0.10484444518
1 1 8 141 0.10724444486
1 1 8 142 0.10762222249
1 1 8 143 0.10664444452
1 1 8 144 0.10731111083
1 1 8 145 0.10760000031
1 1 8 146 0.10753333312
1 1 8 147 0.10636666700
1 1 8 148 0.10662222208
1 1 8 149 0.10588888976
1 1 8 150 0.10521111099
1 1 8 151 0.10540000003
1 1 8 152 0.10461111071
1 1 8 153 0.10496666716
1 1 8 154 0.10531111157
1 1 8 155 0.10548888948
1 1 8 156 0.10557777816
1 1 8 157 0.10580000026
1 1 8 158 0.10595555581
1 1 8 159 0.10504444458
1 1 8 160 0.10545555592
1 1 8 161 0.10507777760
1 1 8 162 0.10576666687
1 1 8 163 0.10494444460
1 1 8 164 0.10381111147
1 1 8 165 0.10496666644
1 1 8 166 0.10405555574
1 1 8 167 0.10355555588
1 1 8 168 0.10313333347
1 1 8 169 0.10364444451
1 1 8 170 0.10443333387
1 1 8 171 0.10591111088
1 1 8 172 0.10530000005
1 1 8 173 0.10487777784
1 1 8 174 0.10424444519
1 1 8 175 0.10492222235
1 1 8 176 0.10437777776
1 1 8 177 0.10487777773
1 1 8 178 0.10391111150
1 1 8 179 0.10384444509
1 1 8 180 0.10368888903
1 1 8 181 0.10448888961
1 1 8 182 0.10530000065
1 1 8 183 0.10574444421
1 1 8 184 0.10593333375
1 1 8 185 0.10725555589
1 1 8 186 0.10640000062
1 1 8 187 0.10665555626
1 1 8 188 0.10645555537
1 1 8 189 0.10666666731
1 1 8 190 0.10694444472
1 1 8 191 0.10669999998
1 1 8 192 0.10701111168
1 1 8 193 0.10478888864
1 1 8 194 0.10397777827
1 1 8 195 0.10541111121
1 1 8 196 0.10413333384
1 1 8 197 0.10451111158
1 1 8 198 0.10476666676
1 1 8 199 0.10455555523
1 1 8 200 0.10452222232
1 2 1   1 0.50037777632
1 2 1   2 0.24972222239
1 2 1   3 0.09831111111
1 2 1   4 0.02850000005
1 2 1   5 0.00657777789
1 2 1   6 0.00126666670
1 2 1   7 0.00017777778
1 2 1   8 0.00001111111
1 2 1   9 0.00000000000
1 2 1  10 0.00000000000
1 2 1  11 0.00000000000
1 2 1  12 0.00000000000
1 2 1  13 0.00000000000
1 2 1  14 0.00000000000
1 2 1  15 0.00000000000
1 2 1  16 0.00000000000
1 2 1  17 0.00000000000
1 2 1  18 0.00000000000
1 2 1  19 0.00000000000
1 2 1  20 0.00000000000
1 2 1  21 0.00000000000
1 2 1  22 0.00000000000
1 2 1  23 0.00000000000
1 2 1  24 0.00000000000
1 2 1  25 0.00000000000
1 2 1  26 0.00000000000
1 2 1  27 0.00000000000
1 2 1  28 0.00000000000
1 2 1  29 0.00000000000
1 2 1  30 0.00000000000
1 2 1  31 0.00000000000
1 2 1  32 0.00000000000
1 2 1  33 0.00000000000
1 2 1  34 0.00000000000
1 2 1  35 0.00000000000
1 2 1  36 0.00000000000
1 2 1  37 0.00000000000
1 2 1  38 0.00000000000
1 2 1  39 0.00000000000
1 2 1  40 0.00000000000
1 2 1  41 0.00000000000
1 2 1  42 0.00000000000
1 2 1  43 0.00000000000
1 2 1  44 0.00000000000
1 2 1  45 0.00000000000
1 2 1  46 0.00000000000
1 2 1  47 0.00000000000
1 2 1  48 0.00000000000
1 2 1  49 0.00000000000
1 2 1  50 0.00000000000
1 2 1  51 0.00000000000
1 2 1  52 0.00000000000
1 2 1  53 0.00000000000
1 2 1  54 0.00000000000
1 2 1  55 0.00000000000
1 2 1  56 0.00000000000
1 2 1  57 0.00000000000
1 2 1  58 0.00000000000
1 2 1  59 0.00000000000
1 2 1  60 0.00000000000
1 2 1  61 0.00000000000
1 2 1  62 0.00000000000
1 2 1  63 0.00000000000
1 2 1  64 0.00000000000
1 2 1  65 0.00000000000
1 2 1  66 0.00000000000
1 2 1  67 0.00000000000
1 2 1  68 0.00000000000
1 2 1  69 0.00000000000
1 2 1  70 0.00000000000
1 2 1  71 0.00000000000
1 2 1  72 0.00000000000
1 2 1  73 0.00000000000
1 2 1  74 0.00000000000
1 2 1  75 0.00000000000
1 2 1  76 0.00000000000
1 2 1  77 0.00000000000
1 2 1  78 0.00000000000
1 2 1  79 0.00000000000
1 2 1  80 0.00000000000
1 2 1  81 0.00000000000
1 2 1  82 0.00000000000
1 2 1  83 0.00000000000
1 2 1  84 0.00000000000
1 2 1  85 0.00000000000
1 2 1  86 0.00000000000
1 2 1  87 0.00000000000
1 2 1  88 0.00000000000
1 2 1  89 0.00000000000
1 2 1  90 0.00000000000
1 2 1  91 0.00000000000
1 2 1  92 0.00000000000
1 2 1  93 0.00000000000
1 2 1  94 0.00000000000
1 2 1  95 0.00000000000
1 2 1  96 0.00000000000
1 2 1  97 0.00000000000
1 2 1  98 0.00000000000
1 2 1  99 0.00000000000
1 2 1 100 0.00000000000
1 2 1 101 0.00000000000
1 2 1 102 0.00000000000
1 2 1 103 0.00000000000
1 2 1 104 0.00000000000
1 2 1 105 0.00000000000
1 2 1 106 0.00000000000
1 2 1 107 0.00000000000
1 2 1 108 0.00000000000
1 2 1 109 0.00000000000
1 2 1 110 0.00000000000
1 2 1 111 0.00000000000
1 2 1 112 0.00000000000
1 2 1 113 0.00000000000
1 2 1 114 0.00000000000
1 2 1 115 0.00000000000
1 2 1 116 0.00000000000
1 2 1 117 0.00000000000
1 2 1 118 0.00000000000
1 2 1 119 0.00000000000
1 2 1 120 0.00000000000
1 2 1 121 0.00000000000
1 2 1 122 0.00000000000
1 2 1 123 0.00000000000
1 2 1 124 0.00000000000
1 2 1 125 0.00000000000
1 2 1 126 0.00000000000
1 2 1 127 0.00000000000
1 2 1 128 0.00000000000
1 2 1 129 0.00000000000
1 2 1 130 0.00000000000
1 2 1 131 0.00000000000
1 2 1 132 0.00000000000
1 2 1 133 0.00000000000
1 2 1 134 0.00000000000
1 2 1 135 0.00000000000
1 2 1 136 0.00000000000
1 2 1 137 0.00000000000
1 2 1 138 0.00000000000
1 2 1 139 0.00000000000
1 2 1 140 0.00000000000
1 2 1 141 0.00000000000
1 2 1 142 0.00000000000
1 2 1 143 0.00000000000
1 2 1 144 0.00000000000
1 2 1 145 0.00000000000
1 2 1 146 0.00000000000
1 2 1 147 0.00000000000
1 2 1 148 0.00000000000
1 2 1 149 0.00000000000
1 2 1 150 0.00000000000
1 2 1 151 0.00000000000
1 2 1 152 0.00000000000
1 2 1 153 0.00000000000
1 2 1 154 0.00000000000
1 2 1 155 0.00000000000
1 2 1 156 0.00000000000
1 2 1 157 0.00000000000
1 2 1 158 0.00000000000
1 2 1 159 0.00000000000
1 2 1 160 0.00000000000
1 2 1 161 0.00000000000
1 2 1 162 0.00000000000
1 2 1 163 0.00000000000
1 2 1 164 0.00000000000
1 2 1 165 0.00000000000
1 2 1 166 0.00000000000
1 2 1 167 0.00000000000
1 2 1 168 0.00000000000
1 2 1 169 0.00000000000
1 2 1 170 0.00000000000
1 2 1 171 0.00000000000
1 2 1 172 0.00000000000
1 2 1 173 0.00000000000
1 2 1 174 0.00000000000
1 2 1 175 0.00000000000
1 2 1 176 0.00000000000
1 2 1 177 0.00000000000
1 2 1 178 0.00000000000
1 2 1 179 0.00000000000
1 2 1 180 0.00000000000
1 2 1 181 0.00000000000
1 2 1 182 0.00000000000
1 2 1 183 0.00000000000
1 2 1 184 0.00000000000
1 2 1 185 0.00000000000
1 2 1 186 0.00000000000
1 2 1 187 0.00000000000
1 2 1 188 0.00000000000
1 2 1 189 0.00000000000
1 2 1 190 0.00000000000
1 2 1 191 0.00000000000
1 2 1 192 0.00000000000
1 2 1 193 0.00000000000
1 2 1 194 0.00000000000
1 2 1 195 0.00000000000
1 2 1 196 0.00000000000
1 2 1 197 0.00000000000
1 2 1 198 0.00000000000
1 2 1 199 0.00000000000
1 2 1 200 0.00000000000
1 2 2   1 0.49779999763
1 2 2   2 0.25633333296
1 2 2   3 0.10987777840
1 2 2   4 0.03943333329
1 2 2   5 0.01251111118
1 2 2   6 0.00365555564
1 2 2   7 0.00095555557
1 2 2   8 0.00033333334
1 2 2   9 0.00011111111
1 2 2  10 0.00002222222
1 2 2  11 0.00000000000
1 2 2  12 0.00000000000
1 2 2  13 0.00000000000
1 2 2  14 0.00000000000
1 2 2  15 0.00000000000
1 2 2  16 0.00000000000
1 2 2  17 0.00000000000
1 2 2  18 0.00000000000
1 2 2  19 0.00000000000
1 2 2  20 0.00000000000
1 2 2  21 0.00000000000
1 2 2  22 0.00000000000
1 2 2  23 0.00000000000
1 2 2  24 0.00000000000
1 2 2  25 0.00000000000
1 2 2  26 0.00000000000
1 2 2  27 0.00000000000
1 2 2  28 0.00000000000
1 2 2  29 0.00000000000
1 2 2  30 0.00000000000
1 2 2  31 0.00000000000
1 2 2  32 0.00000000000
1 2 2  33 0.00000000000
1 2 2  34 0.00000000000
1 2 2  35 0.00000000000
1 2 2  36 0.00000000000
1 2 2  37 0.00000000000
1 2 2  38 0.00000000000
1 2 2  39 0.00000000000
1 2 2  40 0.00000000000
1 2 2  41 0.00000000000
1 2 2  42 0.00000000000
1 2 2  43 0.00000000000
1 2 2  44 0.00000000000
1 2 2  45 0.00000000000
1 2 2  46 0.00000000000
1 2 2  47 0.00000000000
1 2 2  48 0.00000000000
1 2 2  49 0.00000000000
1 2 2  50 0.00000000000
1 2 2  51 0.00000000000
1 2 2  52 0.00000000000
1 2 2  53 0.00000000000
1 2 2  54 0.00000000000
1 2 2  55 0.00000000000
1 2 2  56 0.00000000000
1 2 2  57 0.00000000000
1 2 2  58 0.00000000000
1 2 2  59 0.00000000000
1 2 2  60 0.00000000000
1 2 2  61 0.00000000000
1 2 2  62 0.00000000000
1 2 2  63 0.00000000000
1 2 2  64 0.00000000000
1 2 2  65 0.00000000000
1 2 2  66 0.00000000000
1 2 2  67 0.00000000000
1 2 2  68 0.00000000000
1 2 2  69 0.00000000000
1 2 2  70 0.00000000000
1 2 2  71 0.00000000000
1 2 2  72 0.00000000000
1 2 2  73 0.00000000000
1 2 2  74 0.00000000000
1 2 2  75 0.00000000000
1 2 2  76 0.00000000000
1 2 2  77 0.00000000000
1 2 2  78 0.00000000000
1 2 2  79 0.00000000000
1 2 2  80 0.00000000000
1 2 2  81 0.00000000000
1 2 2  82 0.00000000000
1 2 2  83 0.00000000000
1 2 2  84 0.00000000000
1 2 2  85 0.00000000000
1 2 2  86 0.00000000000
1 2 2  87 0.00000000000
1 2 2  88 0.00000000000
1 2 2  89 0.00000000000
1 2 2  90 0.00000000000
1 2 2  91 0.00000000000
1 2 2  92 0.00000000000
1 2 2  93 0.00000000000
1 2 2  94 0.00000000000
1 2 2  95 0.00000000000
1 2 2  96 0.00000000000
1 2 2  97 0.00000000000
1 2 2  98 0.00000000000
1 2 2  99 0.00000000000
1 2 2 100 0.00000000000
1 2 2 101 0.00000000000
1 2 2 102 0.00000000000
1 2 2 103 0.00000000000
1 2 2 104 0.00000000000
1 2 2 105 0.00000000000
1 2 2 106 0.00000000000
1 2 2 107 0.00000000000
1 2 2 108 0.00000000000
1 2 2 109 0.00000000000
1 2 2 110 0.00000000000
1 2 2 111 0.00000000000
1 2 2 112 0.00000000000
1 2 2 113 0.00000000000
1 2 2 114 0.00000000000
1 2 2 115 0.00000000000
1 2 2 116 0.00000000000
1 2 2 117 0.00000000000
1 2 2 118 0.00000000000
1 2 2 119 0.00000000000
1 2 2 120 0.00000000000
1 2 2 121 0.00000000000
1 2 2 122 0.00000000000
1 2 2 123 0.00000000000
1 2 2 124 0.00000000000
1 2 2 125 0.00000000000
1 2 2 126 0.00000000000
1 2 2 127 0.00000000000
1 2 2 128 0.00000000000
1 2 2 129 0.00000000000
1 2 2 130 0.00000000000
1 2 2 131 0.00000000000
1 2 2 132 0.00000000000
1 2 2 133 0.00000000000
1 2 2 134 0.00000000000
1 2 2 135 0.00000000000
1 2 2 136 0.00000000000
1 2 2 137 0.00000000000
1 2 2 138 0.00000000000
1 2 2 139 0.00000000000
1 2 2 140 0.00000000000
1 2 2 141 0.00000000000
1 2 2 142 0.00000000000
1 2 2 143 0.00000000000
1 2 2 144 0.00000000000
1 2 2 145 0.00000000000
1 2 2 146 0.00000000000
1 2 2 147 0.00000000000
1 2 2 148 0.00000000000
1 2 2 149 0.00000000000
1 2 2 150 0.00000000000
1 2 2 151 0.00000000000
1 2 2 152 0.00000000000
1 2 2 153 0.00000000000
1 2 2 154 0.00000000000
1 2 2 155 0.00000000000
1 2 2 156 0.00000000000
1 2 2 157 0.00000000000
1 2 2 158 0.00000000000
1 2 2 159 0.00000000000
1 2 2 160 0.00000000000
1 2 2 161 0.00000000000
1 2 2 162 0.00000000000
1 2 2 163 0.00000000000
1 2 2 164 0.00000000000
1 2 2 165 0.00000000000
1 2 2 166 0.00000000000
1 2 2 167 0.00000000000
1 2 2 168 0.00000000000
1 2 2 169 0.00000000000
1 2 2 170 0.00000000000
1 2 2 171 0.00000000000
1 2 2 172 0.00000000000
1 2 2 173 0.00000000000
1 2 2 174 0.00000000000
1 2 2 175 0.00000000000
1 2 2 176 0.00000000000
1 2 2 177 0.00000000000
1 2 2 178 0.00000000000
1 2 2 179 0.00000000000
1 2 2 180 0.00000000000
1 2 2 181 0.00000000000
1 2 2 182 0.00000000000
1 2 2 183 0.00000000000
1 2 2 184 0.00000000000
1 2 2 185 0.00000000000
1 2 2 186 0.00000000000
1 2 2 187 0.00000000000
1 2 2 188 0.00000000000
1 2 2 189 0.00000000000
1 2 2 190 0.00000000000
1 2 2 191 0.00000000000
1 2 2 192 0.00000000000
1 2 2 193 0.00000000000
1 2 2 194 0.00000000000
1 2 2 195 0.00000000000
1 2 2 196 0.00000000000
1 2 2 197 0.00000000000
1 2 2 198 0.00000000000
1 2 2 199 0.00000000000
1 2 2 200 0.00000000000
1 2 3   1 0.49954444259
1 2 3   2 0.30397777870
1 2 3   3 0.20091111034
1 2 3   4 0.13738888852
1 2 3   5 0.09955555536
1 2 3   6 0.07815555599
1 2 3   7 0.06440000022
1 2 3   8 0.05377777800
1 2 3   9 0.04753333335
1 2 3  10 0.04319999993
1 2 3  11 0.03940000002
1 2 3  12 0.03603333345
1 2 3  13 0.03395555545
1 2 3  14 0.03149999992
1 2 3  15 0.02888888895
1 2 3  16 0.02670000007
1 2 3  17 0.02443333345
1 2 3  18 0.02248888906
1 2 3  19 0.02031111126
1 2 3  20 0.01906666681
1 2 3  21 0.01772222215
1 2 3  22 0.01597777786
1 2 3  23 0.01487777782
1 2 3  24 0.01312222224
1 2 3  25 0.01204444459
1 2 3  26 0.01103333346
1 2 3  27 0.00980000004
1 2 3  28 0.00904444446
1 2 3  29 0.00847777788
1 2 3  30 0.00840000005
1 2 3  31 0.00778888894
1 2 3  32 0.00756666668
1 2 3  33 0.00691111118
1 2 3  34 0.00652222225
1 2 3  35 0.00634444445
1 2 3  36 0.00597777785
1 2 3  37 0.00574444445
1 2 3  38 0.00534444448
1 2 3  39 0.00502222221
1 2 3  40 0.00496666670
1 2 3  41 0.00465555557
1 2 3  42 0.00446666672
1 2 3  43 0.00416666672
1 2 3  44 0.00391111111
1 2 3  45 0.00326666670
1 2 3  46 0.00314444449
1 2 3  47 0.00290000001
1 2 3  48 0.00284444442
1 2 3  49 0.00242222223
1 2 3  50 0.00214444446
1 2 3  51 0.00215555554
1 2 3  52 0.00182222225
1 2 3  53 0.00181111112
1 2 3  54 0.00172222225
1 2 3  55 0.00165555559
1 2 3  56 0.00160000000
1 2 3  57 0.00158888891
1 2 3  58 0.00151111112
1 2 3  59 0.00144444445
1 2 3  60 0.00135555555
1 2 3  61 0.00126666668
1 2 3  62 0.00113333333
1 2 3  63 0.00112222224
1 2 3  64 0.00103333334
1 2 3  65 0.00113333333
1 2 3  66 0.00107777778
1 2 3  67 0.00102222221
1 2 3  68 0.00088888888
1 2 3  69 0.00074444446
1 2 3  70 0.00082222225
1 2 3  71 0.00074444447
1 2 3  72 0.00075555556
1 2 3  73 0.00070000000
1 2 3  74 0.00062222223
1 2 3  75 0.00054444445
1 2 3  76 0.00051111111
1 2 3  77 0.00047777778
1 2 3  78 0.00043333334
1 2 3  79 0.00034444445
1 2 3  80 0.00037777779
1 2 3  81 0.00028888890
1 2 3  82 0.00023333333
1 2 3  83 0.00024444445
1 2 3  84 0.00022222222
1 2 3  85 0.00025555556
1 2 3  86 0.00018888889
1 2 3  87 0.00010000000
1 2 3  88 0.00005555556
1 2 3  89 0.00005555556
1 2 3  90 0.00005555556
1 2 3  91 0.00002222222
1 2 3  92 0.00000000000
1 2 3  93 0.00000000000
1 2 3  94 0.00000000000
1 2 3  95 0.00000000000
1 2 3  96 0.00000000000
1 2 3  97 0.00000000000
1 2 3  98 0.00000000000
1 2 3  99 0.00000000000
1 2 3 100 0.00000000000
1 2 3 101 0.00000000000
1 2 3 102 0.00000000000
1 2 3 103 0.00000000000
1 2 3 104 0.00000000000
1 2 3 105 0.00000000000
1 2 3 106 0.00000000000
1 2 3 107 0.00000000000
1 2 3 108 0.00000000000
1 2 3 109 0.00000000000
1 2 3 110 0.00000000000
1 2 3 111 0.00000000000
1 2 3 112 0.00000000000
1 2 3 113 0.00000000000
1 2 3 114 0.00000000000
1 2 3 115 0.00000000000
1 2 3 116 0.00000000000
1 2 3 117 0.00000000000
1 2 3 118 0.00000000000
1 2 3 119 0.00000000000
1 2 3 120 0.00000000000
1 2 3 121 0.00000000000
1 2 3 122 0.00000000000
1 2 3 123 0.00000000000
1 2 3 124 0.00000000000
1 2 3 125 0.00000000000
1 2 3 126 0.00000000000
1 2 3 127 0.00000000000
1 2 3 128 0.00000000000
1 2 3 129 0.00000000000
1 2 3 130 0.00000000000
1 2 3 131 0.00000000000
1 2 3 132 0.00000000000
1 2 3 133 0.00000000000
1 2 3 134 0.00000000000
1 2 3 135 0.00000000000
1 2 3 136 0.00000000000
1 2 3 137 0.00000000000
1 2 3 138 0.00000000000
1 2 3 139 0.00000000000
1 2 3 140 0.00000000000
1 2 3 141 0.00000000000
1 2 3 142 0.00000000000
1 2 3 143 0.00000000000
1 2 3 144 0.00000000000
1 2 3 145 0.00000000000
1 2 3 146 0.00000000000
1 2 3 147 0.00000000000
1 2 3 148 0.00000000000
1 2 3 149 0.00000000000
1 2 3 150 0.00000000000
1 2 3 151 0.00000000000
1 2 3 152 0.00000000000
1 2 3 153 0.00000000000
1 2 3 154 0.00000000000
1 2 3 155 0.00000000000
1 2 3 156 0.00000000000
1 2 3 157 0.00000000000
1 2 3 158 0.00000000000
1 2 3 159 0.00000000000
1 2 3 160 0.00000000000
1 2 3 161 0.00000000000
1 2 3 162 0.00000000000
1 2 3 163 0.00000000000
1 2 3 164 0.00000000000
1 2 3 165 0.00000000000
1 2 3 166 0.00000000000
1 2 3 167 0.00000000000
1 2 3 168 0.00000000000
1 2 3 169 0.00000000000
1 2 3 170 0.00000000000
1 2 3 171 0.00000000000
1 2 3 172 0.00000000000
1 2 3 173 0.00000000000
1 2 3 174 0.00000000000
1 2 3 175 0.00000000000
1 2 3 176 0.00000000000
1 2 3 177 0.00000000000
1 2 3 178 0.00000000000
1 2 3 179 0.00000000000
1 2 3 180 0.00000000000
1 2 3 181 0.00000000000
1 2 3 182 0.00000000000
1 2 3 183 0.00000000000
1 2 3 184 0.00000000000
1 2 3 185 0.00000000000
1 2 3 186 0.00000000000
1 2 3 187 0.00000000000
1 2 3 188 0.00000000000
1 2 3 189 0.00000000000
1 2 3 190 0.00000000000
1 2 3 191 0.00000000000
1 2 3 192 0.00000000000
1 2 3 193 0.00000000000
1 2 3 194 0.00000000000
1 2 3 195 0.00000000000
1 2 3 196 0.00000000000
1 2 3 197 0.00000000000
1 2 3 198 0.00000000000
1 2 3 199 0.00000000000
1 2 3 200 0.00000000000
1 2 4   1 0.50141110957
1 2 4   2 0.30460000068
1 2 4   3 0.20140000045
1 2 4   4 0.14062222213
1 2 4   5 0.10364444457
1 2 4   6 0.08205555571
1 2 4   7 0.06806666684
1 2 4   8 0.05777777817
1 2 4   9 0.05135555553
1 2 4  10 0.04633333337
1 2 4  11 0.04132222211
1 2 4  12 0.03694444447
1 2 4  13 0.03302222232
1 2 4  14 0.03084444446
1 2 4  15 0.02776666665
1 2 4  16 0.02564444460
1 2 4  17 0.02343333338
1 2 4  18 0.02121111124
1 2 4  19 0.01964444452
1 2 4  20 0.01845555554
1 2 4  21 0.01752222229
1 2 4  22 0.01597777784
1 2 4  23 0.01488888899
1 2 4  24 0.01367777789
1 2 4  25 0.01271111111
1 2 4  26 0.01117777779
1 2 4  27 0.01032222226
1 2 4  28 0.00913333339
1 2 4  29 0.00797777781
1 2 4  30 0.00758888898
1 2 4  31 0.00677777778
1 2 4  32 0.00642222228
1 2 4  33 0.00576666669
1 2 4  34 0.00536666668
1 2 4  35 0.00472222226
1 2 4  36 0.00420000001
1 2 4  37 0.00383333335
1 2 4  38 0.00346666669
1 2 4  39 0.00314444448
1 2 4  40 0.00274444443
1 2 4  41 0.00257777782
1 2 4  42 0.00257777777
1 2 4  43 0.00254444447
1 2 4  44 0.00237777780
1 2 4  45 0.00212222221
1 2 4  46 0.00191111112
1 2 4  47 0.00188888889
1 2 4  48 0.00163333335
1 2 4  49 0.00141111111
1 2 4  50 0.00131111111
1 2 4  51 0.00128888890
1 2 4  52 0.00123333334
1 2 4  53 0.00102222223
1 2 4  54 0.00081111112
1 2 4  55 0.00080000001
1 2 4  56 0.00064444445
1 2 4  57 0.00053333334
1 2 4  58 0.00051111112
1 2 4  59 0.00038888889
1 2 4  60 0.00030000000
1 2 4  61 0.00031111112
1 2 4  62 0.00032222223
1 2 4  63 0.00035555556
1 2 4  64 0.00028888888
1 2 4  65 0.00031111112
1 2 4  66 0.00032222223
1 2 4  67 0.00023333334
1 2 4  68 0.00021111111
1 2 4  69 0.00016666667
1 2 4  70 0.00014444444
1 2 4  71 0.00007777778
1 2 4  72 0.00010000000
1 2 4  73 0.00010000000
1 2 4  74 0.00008888889
1 2 4  75 0.00006666667
1 2 4  76 0.00005555556
1 2 4  77 0.00007777778
1 2 4  78 0.00006666667
1 2 4  79 0.00005555556
1 2 4  80 0.00003333333
1 2 4  81 0.00002222222
1 2 4  82 0.00000000000
1 2 4  83 0.00000000000
1 2 4  84 0.00000000000
1 2 4  85 0.00000000000
1 2 4  86 0.00000000000
1 2 4  87 0.00000000000
1 2 4  88 0.00000000000
1 2 4  89 0.00000000000
1 2 4  90 0.00000000000
1 2 4  91 0.00000000000
1 2 4  92 0.00000000000
1 2 4  93 0.00000000000
1 2 4  94 0.00000000000
1 2 4  95 0.00000000000
1 2 4  96 0.00000000000
1 2 4  97 0.00000000000
1 2 4  98 0.00000000000
1 2 4  99 0.00000000000
1 2 4 100 0.00000000000
1 2 4 101 0.00000000000
1 2 4 102 0.00000000000
1 2 4 103 0.00000000000
1 2 4 104 0.00000000000
1 2 4 105 0.00000000000
1 2 4 106 0.00000000000
1 2 4 107 0.00000000000
1 2 4 108 0.00000000000
1 2 4 109 0.00000000000
1 2 4 110 0.00000000000
1 2 4 111 0.00000000000
1 2 4 112 0.00000000000
1 2 4 113 0.00000000000
1 2 4 114 0.00000000000
1 2 4 115 0.00000000000
1 2 4 116 0.00000000000
1 2 4 117 0.00000000000
1 2 4 118 0.00000000000
1 2 4 119 0.00000000000
1 2 4 120 0.00000000000
1 2 4 121 0.00000000000
1 2 4 122 0.00000000000
1 2 4 123 0.00000000000
1 2 4 124 0.00000000000
1 2 4 125 0.00000000000
1 2 4 126 0.00000000000
1 2 4 127 0.00000000000
1 2 4 128 0.00000000000
1 2 4 129 0.00000000000
1 2 4 130 0.00000000000
1 2 4 131 0.00000000000
1 2 4 132 0.00000000000
1 2 4 133 0.00000000000
1 2 4 134 0.00000000000
1 2 4 135 0.00000000000
1 2 4 136 0.00000000000
1 2 4 137 0.00000000000
1 2 4 138 0.00000000000
1 2 4 139 0.00000000000
1 2 4 140 0.00000000000
1 2 4 141 0.00000000000
1 2 4 142 0.00000000000
1 2 4 143 0.00000000000
1 2 4 144 0.00000000000
1 2 4 145 0.00000000000
1 2 4 146 0.00000000000
1 2 4 147 0.00000000000
1 2 4 148 0.00000000000
1 2 4 149 0.00000000000
1 2 4 150 0.00000000000
1 2 4 151 0.00000000000
1 2 4 152 0.00000000000
1 2 4 153 0.00000000000
1 2 4 154 0.00000000000
1 2 4 155 0.00000000000
1 2 4 156 0.00000000000
1 2 4 157 0.00000000000
1 2 4 158 0.00000000000
1 2 4 159 0.00000000000
1 2 4 160 0.00000000000
1 2 4 161 0.00000000000
1 2 4 162 0.00000000000
1 2 4 163 0.00000000000
1 2 4 164 0.00000000000
1 2 4 165 0.00000000000
1 2 4 166 0.00000000000
1 2 4 167 0.00000000000
1 2 4 168 0.00000000000
1 2 4 169 0.00000000000
1 2 4 170 0.00000000000
1 2 4 171 0.00000000000
1 2 4 172 0.00000000000
1 2 4 173 0.00000000000
1 2 4 174 0.00000000000
1 2 4 175 0.00000000000
1 2 4 176 0.00000000000
1 2 4 177 0.00000000000
1 2 4 178 0.00000000000
1 2 4 179 0.00000000000
1 2 4 180 0.00000000000
1 2 4 181 0.00000000000
1 2 4 182 0.00000000000
1 2 4 183 0.00000000000
1 2 4 184 0.00000000000
1 2 4 185 0.00000000000
1 2 4 186 0.00000000000
1 2 4 187 0.00000000000
1 2 4 188 0.00000000000
1 2 4 189 0.00000000000
1 2 4 190 0.00000000000
1 2 4 191 0.00000000000
1 2 4 192 0.00000000000
1 2 4 193 0.00000000000
1 2 4 194 0.00000000000
1 2 4 195 0.00000000000
1 2 4 196 0.00000000000
1 2 4 197 0.00000000000
1 2 4 198 0.00000000000
1 2 4 199 0.00000000000
1 2 4 200 0.00000000000
1 2 5   1 0.50074444354
1 2 5   2 0.36575555593
1 2 5   3 0.31726666689
1 2 5   4 0.29101111099
1 2 5   5 0.27366666719
1 2 5   6 0.26497777849
1 2 5   7 0.25814444408
1 2 5   8 0.25519999981
1 2 5   9 0.25392222285
1 2 5  10 0.25364444509
1 2 5  11 0.25325555637
1 2 5  12 0.25534444481
1 2 5  13 0.25661111116
1 2 5  14 0.26030000143
1 2 5  15 0.26430000015
1 2 5  16 0.26719999969
1 2 5  17 0.27162222341
1 2 5  18 0.27609999970
1 2 5  19 0.28143333487
1 2 5  20 0.28822222263
1 2 5  21 0.29305555522
1 2 5  22 0.29925555609
1 2 5  23 0.30365555674
1 2 5  24 0.30876666680
1 2 5  25 0.31323333234
1 2 5  26 0.32012222230
1 2 5  27 0.32641110957
1 2 5  28 0.33231111065
1 2 5  29 0.33682222009
1 2 5  30 0.34182222217
1 2 5  31 0.34715555489
1 2 5  32 0.35073333353
1 2 5  33 0.35536666602
1 2 5  34 0.35997777775
1 2 5  35 0.36537777707
1 2 5  36 0.37065555558
1 2 5  37 0.37515555590
1 2 5  38 0.37787777603
1 2 5  39 0.38258888796
1 2 5  40 0.38723333403
1 2 5  41 0.39260000125
1 2 5  42 0.39585555628
1 2 5  43 0.39991111159
1 2 5  44 0.40086666763
1 2 5  45 0.40482222289
1 2 5  46 0.40963333249
1 2 5  47 0.41384444684
1 2 5  48 0.41951111227
1 2 5  49 0.42123333365
1 2 5  50 0.42485555589
1 2 5  51 0.42776666552
1 2 5  52 0.43193333358
1 2 5  53 0.43669999897
1 2 5  54 0.44030000061
1 2 5  55 0.44556666642
1 2 5  56 0.44841111124
1 2 5  57 0.45258888930
1 2 5  58 0.45576666713
1 2 5  59 0.45662222177
1 2 5  60 0.46002222329
1 2 5  61 0.45953333288
1 2 5  62 0.46356666505
1 2 5  63 0.46532222211
1 2 5  64 0.46772222281
1 2 5  65 0.47186666489
1 2 5  66 0.47368889004
1 2 5  67 0.47517777741
1 2 5  68 0.48007777661
1 2 5  69 0.48028888911
1 2 5  70 0.48225555718
1 2 5  71 0.48447777867
1 2 5  72 0.48601111233
1 2 5  73 0.48960000187
1 2 5  74 0.49299999952
1 2 5  75 0.49394444555
1 2 5  76 0.49772222161
1 2 5  77 0.50027777821
1 2 5  78 0.50276666552
1 2 5  79 0.50483333230
1 2 5  80 0.50725555599
1 2 5  81 0.50766666740
1 2 5  82 0.50901111186
1 2 5  83 0.51057777792
1 2 5  84 0.50931111157
1 2 5  85 0.51075555503
1 2 5  86 0.51111111075
1 2 5  87 0.51315555602
1 2 5  88 0.51336666644
1 2 5  89 0.51366666466
1 2 5  90 0.51565555334
1 2 5  91 0.51709999949
1 2 5  92 0.51765555620
1 2 5  93 0.52010000169
1 2 5  94 0.52072222114
1 2 5  95 0.52096666962
1 2 5  96 0.52272222161
1 2 5  97 0.52314444244
1 2 5  98 0.52403333545
1 2 5  99 0.52324444473
1 2 5 100 0.52380000234
1 2 5 101 0.52603333294
1 2 5 102 0.52663333327
1 2 5 103 0.52723333210
1 2 5 104 0.52904444546
1 2 5 105 0.52907777905
1 2 5 106 0.52964444309
1 2 5 107 0.53075555772
1 2 5 108 0.53067777842
1 2 5 109 0.52965555578
1 2 5 110 0.53062222034
1 2 5 111 0.53134444624
1 2 5 112 0.53204444528
1 2 5 113 0.53046666831
1 2 5 114 0.53289999962
1 2 5 115 0.53119999886
1 2 5 116 0.52994444370
1 2 5 117 0.53102222413
1 2 5 118 0.53172222078
1 2 5 119 0.53242222309
1 2 5 120 0.53103333235
1 2 5 121 0.53145555615
1 2 5 122 0.53362222224
1 2 5 123 0.53575555235
1 2 5 124 0.53567777932
1 2 5 125 0.53595555604
1 2 5 126 0.53780000001
1 2 5 127 0.53942222089
1 2 5 128 0.53784444451
1 2 5 129 0.53986666888
1 2 5 130 0.53994444340
1 2 5 131 0.54177777737
1 2 5 132 0.54203333110
1 2 5 133 0.54262222320
1 2 5 134 0.54423333257
1 2 5 135 0.54522222131
1 2 5 136 0.54406666607
1 2 5 137 0.54316666245
1 2 5 138 0.54124444574
1 2 5 139 0.54175555557
1 2 5 140 0.54182222158
1 2 5 141 0.54331111073
1 2 5 142 0.54171111166
1 2 5 143 0.54140000165
1 2 5 144 0.54475555599
1 2 5 145 0.54359999955
1 2 5 146 0.54497777909
1 2 5 147 0.54897777677
1 2 5 148 0.55196666509
1 2 5 149 0.55296666801
1 2 5 150 0.55306666762
1 2 5 151 0.55472222298
1 2 5 152 0.55418889165
1 2 5 153 0.55537777781
1 2 5 154 0.55577777594
1 2 5 155 0.55707777917
1 2 5 156 0.55739999980
1 2 5 157 0.55915555418
1 2 5 158 0.56045555353
1 2 5 159 0.55919999927
1 2 5 160 0.55931110829
1 2 5 161 0.55662222177
1 2 5 162 0.55726666570
1 2 5 163 0.55626667053
1 2 5 164 0.55525555581
1 2 5 165 0.55572222173
1 2 5 166 0.55695555568
1 2 5 167 0.55606666476
1 2 5 168 0.55476666808
1 2 5 169 0.55418888956
1 2 5 170 0.55252222508
1 2 5 171 0.55169999897
1 2 5 172 0.54924444675
1 2 5 173 0.54932222575
1 2 5 174 0.55276666641
1 2 5 175 0.55139999986
1 2 5 176 0.54844444603
1 2 5 177 0.54982222259
1 2 5 178 0.55083333403
1 2 5 179 0.54817777753
1 2 5 180 0.54733333439
1 2 5 181 0.54740000159
1 2 5 182 0.54881111026
1 2 5 183 0.54819999844
1 2 5 184 0.54766666740
1 2 5 185 0.54675555497
1 2 5 186 0.54803333133
1 2 5 187 0.54745555550
1 2 5 188 0.54571111202
1 2 5 189 0.54724444360
1 2 5 190 0.54827778012
1 2 5 191 0.54845555335
1 2 5 192 0.54891110986
1 2 5 193 0.54849999875
1 2 5 194 0.54802222252
1 2 5 195 0.54800000042
1 2 5 196 0.54891111434
1 2 5 197 0.54625555396
1 2 5 198 0.54852222204
1 2 5 199 0.54911111146
1 2 5 200 0.55172222257
1 2 6   1 0.49988888502
1 2 6   2 0.42818888962
1 2 6   3 0.45375555634
1 2 6   4 0.49466666579
1 2 6   5 0.53862222075
1 2 6   6 0.58454444200
1 2 6   7 0.63065555930
1 2 6   8 0.67315555274
1 2 6   9 0.71368888795
1 2 6  10 0.74819999814
1 2 6  11 0.78322222412
1 2 6  12 0.81343333364
1 2 6  13 0.83993333042
1 2 6  14 0.86293333352
1 2 6  15 0.88425555348
1 2 6  16 0.90286666512
1 2 6  17 0.91688889086
1 2 6  18 0.92946666837
1 2 6  19 0.94109999835
1 2 6  20 0.95047777772
1 2 6  21 0.95830000103
1 2 6  22 0.96605555773
1 2 6  23 0.97206666648
1 2 6  24 0.97680000126
1 2 6  25 0.98104444504
1 2 6  26 0.98372222304
1 2 6  27 0.98652221918
1 2 6  28 0.98924444854
1 2 6  29 0.99100000381
1 2 6  30 0.99304444730
1 2 6  31 0.99401111424
1 2 6  32 0.99501111567
1 2 6  33 0.99566666842
1 2 6  34 0.99621111333
1 2 6  35 0.99663333774
1 2 6  36 0.99720000267
1 2 6  37 0.99760000288
1 2 6  38 0.99777778029
1 2 6  39 0.99824444652
1 2 6  40 0.99852222383
1 2 6  41 0.99877777815
1 2 6  42 0.99903333426
1 2 6  43 0.99920000017
1 2 6  44 0.99924444616
1 2 6  45 0.99915555477
1 2 6  46 0.99926666796
1 2 6  47 0.99938888848
1 2 6  48 0.99950000048
1 2 6  49 0.99946666718
1 2 6  50 0.99963333368
1 2 6  51 0.99967777908
1 2 6  52 0.99976666570
1 2 6  53 0.99983333349
1 2 6  54 0.99990000010
1 2 6  55 0.99990000010
1 2 6  56 0.99987777770
1 2 6  57 0.99988888860
1 2 6  58 0.99991111100
1 2 6  59 0.99995555580
1 2 6  60 0.99993333340
1 2 6  61 0.99994444430
1 2 6  62 0.99995555580
1 2 6  63 0.99996666670
1 2 6  64 0.99998888910
1 2 6  65 0.99998888910
1 2 6  66 0.99997777760
1 2 6  67 1.00000000000
1 2 6  68 1.00000000000
1 2 6  69 1.00000000000
1 2 6  70 1.00000000000
1 2 6  71 1.00000000000
1 2 6  72 1.00000000000
1 2 6  73 1.00000000000
1 2 6  74 1.00000000000
1 2 6  75 1.00000000000
1 2 6  76 1.00000000000
1 2 6  77 1.00000000000
1 2 6  78 1.00000000000
1 2 6  79 1.00000000000
1 2 6  80 1.00000000000
1 2 6  81 1.00000000000
1 2 6  82 1.00000000000
1 2 6  83 1.00000000000
1 2 6  84 1.00000000000
1 2 6  85 1.00000000000
1 2 6  86 1.00000000000
1 2 6  87 1.00000000000
1 2 6  88 1.00000000000
1 2 6  89 1.00000000000
1 2 6  90 1.00000000000
1 2 6  91 1.00000000000
1 2 6  92 1.00000000000
1 2 6  93 1.00000000000
1 2 6  94 1.00000000000
1 2 6  95 1.00000000000
1 2 6  96 1.00000000000
1 2 6  97 1.00000000000
1 2 6  98 1.00000000000
1 2 6  99 1.00000000000
1 2 6 100 1.00000000000
1 2 6 101 1.00000000000
1 2 6 102 1.00000000000
1 2 6 103 1.00000000000
1 2 6 104 1.00000000000
1 2 6 105 1.00000000000
1 2 6 106 1.00000000000
1 2 6 107 1.00000000000
1 2 6 108 1.00000000000
1 2 6 109 1.00000000000
1 2 6 110 1.00000000000
1 2 6 111 1.00000000000
1 2 6 112 1.00000000000
1 2 6 113 1.00000000000
1 2 6 114 1.00000000000
1 2 6 115 1.00000000000
1 2 6 116 1.00000000000
1 2 6 117 1.00000000000
1 2 6 118 1.00000000000
1 2 6 119 1.00000000000
1 2 6 120 1.00000000000
1 2 6 121 1.00000000000
1 2 6 122 1.00000000000
1 2 6 123 1.00000000000
1 2 6 124 1.00000000000
1 2 6 125 1.00000000000
1 2 6 126 1.00000000000
1 2 6 127 1.00000000000
1 2 6 128 1.00000000000
1 2 6 129 1.00000000000
1 2 6 130 1.00000000000
1 2 6 131 1.00000000000
1 2 6 132 1.00000000000
1 2 6 133 1.00000000000
1 2 6 134 1.00000000000
1 2 6 135 1.00000000000
1 2 6 136 1.00000000000
1 2 6 137 1.00000000000
1 2 6 138 1.00000000000
1 2 6 139 1.00000000000
1 2 6 140 1.00000000000
1 2 6 141 1.00000000000
1 2 6 142 1.00000000000
1 2 6 143 1.00000000000
1 2 6 144 1.00000000000
1 2 6 145 1.00000000000
1 2 6 146 1.00000000000
1 2 6 147 1.00000000000
1 2 6 148 1.00000000000
1 2 6 149 1.00000000000
1 2 6 150 1.00000000000
1 2 6 151 1.00000000000
1 2 6 152 1.00000000000
1 2 6 153 1.00000000000
1 2 6 154 1.00000000000
1 2 6 155 1.00000000000
1 2 6 156 1.00000000000
1 2 6 157 1.00000000000
1 2 6 158 1.00000000000
1 2 6 159 1.00000000000
1 2 6 160 1.00000000000
1 2 6 161 1.00000000000
1 2 6 162 1.00000000000
1 2 6 163 1.00000000000
1 2 6 164 1.00000000000
1 2 6 165 1.00000000000
1 2 6 166 1.00000000000
1 2 6 167 1.00000000000
1 2 6 168 1.00000000000
1 2 6 169 1.00000000000
1 2 6 170 1.00000000000
1 2 6 171 1.00000000000
1 2 6 172 1.00000000000
1 2 6 173 1.00000000000
1 2 6 174 1.00000000000
1 2 6 175 1.00000000000
1 2 6 176 1.00000000000
1 2 6 177 1.00000000000
1 2 6 178 1.00000000000
1 2 6 179 1.00000000000
1 2 6 180 1.00000000000
1 2 6 181 1.00000000000
1 2 6 182 1.00000000000
1 2 6 183 1.00000000000
1 2 6 184 1.00000000000
1 2 6 185 1.00000000000
1 2 6 186 1.00000000000
1 2 6 187 1.00000000000
1 2 6 188 1.00000000000
1 2 6 189 1.00000000000
1 2 6 190 1.00000000000
1 2 6 191 1.00000000000
1 2 6 192 1.00000000000
1 2 6 193 1.00000000000
1 2 6 194 1.00000000000
1 2 6 195 1.00000000000
1 2 6 196 1.00000000000
1 2 6 197 1.00000000000
1 2 6 198 1.00000000000
1 2 6 199 1.00000000000
1 2 6 200 1.00000000000
1 2 7   1 0.50211110890
1 2 7   2 0.42321111143
1 2 7   3 0.44917777717
1 2 7   4 0.48935555488
1 2 7   5 0.53394444525
1 2 7   6 0.57931110770
1 2 7   7 0.62255555630
1 2 7   8 0.66770000279
1 2 7   9 0.70569999993
1 2 7  10 0.74461111069
1 2 7  11 0.77896666467
1 2 7  12 0.80904444218
1 2 7  13 0.83577777684
1 2 7  14 0.85820000172
1 2 7  15 0.87954444230
1 2 7  16 0.89735555649
1 2 7  17 0.91406666875
1 2 7  18 0.92896666646
1 2 7  19 0.94049999654
1 2 7  20 0.94949999988
1 2 7  21 0.95553333282
1 2 7  22 0.96385555506
1 2 7  23 0.96953333437
1 2 7  24 0.97451111019
1 2 7  25 0.97844444335
1 2 7  26 0.98188888907
1 2 7  27 0.98552222252
1 2 7  28 0.98748888791
1 2 7  29 0.98995555639
1 2 7  30 0.99182222366
1 2 7  31 0.99320000172
1 2 7  32 0.99445555687
1 2 7  33 0.99520000398
1 2 7  34 0.99614444733
1 2 7  35 0.99672222614
1 2 7  36 0.99746666968
1 2 7  37 0.99772222459
1 2 7  38 0.99790000141
1 2 7  39 0.99821111321
1 2 7  40 0.99856666684
1 2 7  41 0.99876666903
1 2 7  42 0.99887777865
1 2 7  43 0.99890000165
1 2 7  44 0.99924444556
1 2 7  45 0.99921111286
1 2 7  46 0.99952222407
1 2 7  47 0.99954444468
1 2 7  48 0.99964444518
1 2 7  49 0.99956666589
1 2 7  50 0.99968888998
1 2 7  51 0.99977777779
1 2 7  52 0.99981111109
1 2 7  53 0.99983333349
1 2 7  54 0.99993333340
1 2 7  55 0.99995555580
1 2 7  56 0.99987777829
1 2 7  57 0.99991111159
1 2 7  58 0.99991111100
1 2 7  59 0.99993333340
1 2 7  60 0.99996666670
1 2 7  61 0.99997777760
1 2 7  62 0.99998888910
1 2 7  63 0.99998888910
1 2 7  64 0.99998888910
1 2 7  65 0.99997777760
1 2 7  66 1.00000000000
1 2 7  67 1.00000000000
1 2 7  68 1.00000000000
1 2 7  69 1.00000000000
1 2 7  70 1.00000000000
1 2 7  71 1.00000000000
1 2 7  72 1.00000000000
1 2 7  73 1.00000000000
1 2 7  74 1.00000000000
1 2 7  75 1.00000000000
1 2 7  76 1.00000000000
1 2 7  77 1.00000000000
1 2 7  78 1.00000000000
1 2 7  79 1.00000000000
1 2 7  80 1.00000000000
1 2 7  81 1.00000000000
1 2 7  82 1.00000000000
1 2 7  83 1.00000000000
1 2 7  84 1.00000000000
1 2 7  85 1.00000000000
1 2 7  86 1.00000000000
1 2 7  87 1.00000000000
1 2 7  88 1.00000000000
1 2 7  89 1.00000000000
1 2 7  90 1.00000000000
1 2 7  91 1.00000000000
1 2 7  92 1.00000000000
1 2 7  93 1.00000000000
1 2 7  94 1.00000000000
1 2 7  95 1.00000000000
1 2 7  96 1.00000000000
1 2 7  97 1.00000000000
1 2 7  98 1.00000000000
1 2 7  99 1.00000000000
1 2 7 100 1.00000000000
1 2 7 101 1.00000000000
1 2 7 102 1.00000000000
1 2 7 103 1.00000000000
1 2 7 104 1.00000000000
1 2 7 105 1.00000000000
1 2 7 106 1.00000000000
1 2 7 107 1.00000000000
1 2 7 108 1.00000000000
1 2 7 109 1.00000000000
1 2 7 110 1.00000000000
1 2 7 111 1.00000000000
1 2 7 112 1.00000000000
1 2 7 113 1.00000000000
1 2 7 114 1.00000000000
1 2 7 115 1.00000000000
1 2 7 116 1.00000000000
1 2 7 117 1.00000000000
1 2 7 118 1.00000000000
1 2 7 119 1.00000000000
1 2 7 120 1.00000000000
1 2 7 121 1.00000000000
1 2 7 122 1.00000000000
1 2 7 123 1.00000000000
1 2 7 124 1.00000000000
1 2 7 125 1.00000000000
1 2 7 126 1.00000000000
1 2 7 127 1.00000000000
1 2 7 128 1.00000000000
1 2 7 129 1.00000000000
1 2 7 130 1.00000000000
1 2 7 131 1.00000000000
1 2 7 132 1.00000000000
1 2 7 133 1.00000000000
1 2 7 134 1.00000000000
1 2 7 135 1.00000000000
1 2 7 136 1.00000000000
1 2 7 137 1.00000000000
1 2 7 138 1.00000000000
1 2 7 139 1.00000000000
1 2 7 140 1.00000000000
1 2 7 141 1.00000000000
1 2 7 142 1.00000000000
1 2 7 143 1.00000000000
1 2 7 144 1.00000000000
1 2 7 145 1.00000000000
1 2 7 146 1.00000000000
1 2 7 147 1.00000000000
1 2 7 148 1.00000000000
1 2 7 149 1.00000000000
1 2 7 150 1.00000000000
1 2 7 151 1.00000000000
1 2 7 152 1.00000000000
1 2 7 153 1.00000000000
1 2 7 154 1.00000000000
1 2 7 155 1.00000000000
1 2 7 156 1.00000000000
1 2 7 157 1.00000000000
1 2 7 158 1.00000000000
1 2 7 159 1.00000000000
1 2 7 160 1.00000000000
1 2 7 161 1.00000000000
1 2 7 162 1.00000000000
1 2 7 163 1.00000000000
1 2 7 164 1.00000000000
1 2 7 165 1.00000000000
1 2 7 166 1.00000000000
1 2 7 167 1.00000000000
1 2 7 168 1.00000000000
1 2 7 169 1.00000000000
1 2 7 170 1.00000000000
1 2 7 171 1.00000000000
1 2 7 172 1.00000000000
1 2 7 173 1.00000000000
1 2 7 174 1.00000000000
1 2 7 175 1.00000000000
1 2 7 176 1.00000000000
1 2 7 177 1.00000000000
1 2 7 178 1.00000000000
1 2 7 179 1.00000000000
1 2 7 180 1.00000000000
1 2 7 181 1.00000000000
1 2 7 182 1.00000000000
1 2 7 183 1.00000000000
1 2 7 184 1.00000000000
1 2 7 185 1.00000000000
1 2 7 186 1.00000000000
1 2 7 187 1.00000000000
1 2 7 188 1.00000000000
1 2 7 189 1.00000000000
1 2 7 190 1.00000000000
1 2 7 191 1.00000000000
1 2 7 192 1.00000000000
1 2 7 193 1.00000000000
1 2 7 194 1.00000000000
1 2 7 195 1.00000000000
1 2 7 196 1.00000000000
1 2 7 197 1.00000000000
1 2 7 198 1.00000000000
1 2 7 199 1.00000000000
1 2 7 200 1.00000000000
1 2 8   1 0.50019999892
1 2 8   2 0.42377777934
1 2 8   3 0.44840000063
1 2 8   4 0.48512222171
1 2 8   5 0.53104444444
1 2 8   6 0.57444444865
1 2 8   7 0.62105555654
1 2 8   8 0.66103333592
1 2 8   9 0.70338888645
1 2 8  10 0.73869999886
1 2 8  11 0.77426666498
1 2 8  12 0.80538888693
1 2 8  13 0.83209999859
1 2 8  14 0.85693333626
1 2 8  15 0.87784444630
1 2 8  16 0.89660000086
1 2 8  17 0.91196666718
1 2 8  18 0.92536666870
1 2 8  19 0.93700000048
1 2 8  20 0.94678888619
1 2 8  21 0.95576666534
1 2 8  22 0.96366666615
1 2 8  23 0.96884444714
1 2 8  24 0.97347777903
1 2 8  25 0.97771111131
1 2 8  26 0.98178888917
1 2 8  27 0.98451110840
1 2 8  28 0.98686666787
1 2 8  29 0.98940000117
1 2 8  30 0.99140000045
1 2 8  31 0.99277777433
1 2 8  32 0.99345555902
1 2 8  33 0.99485555768
1 2 8  34 0.99544444442
1 2 8  35 0.99610000134
1 2 8  36 0.99695555747
1 2 8  37 0.99711111128
1 2 8  38 0.99792222321
1 2 8  39 0.99822222292
1 2 8  40 0.99868889153
1 2 8  41 0.99881111145
1 2 8  42 0.99900000274
1 2 8  43 0.99912222385
1 2 8  44 0.99923333466
1 2 8  45 0.99944444478
1 2 8  46 0.99955555618
1 2 8  47 0.99958889008
1 2 8  48 0.99968888879
1 2 8  49 0.99977777958
1 2 8  50 0.99974444449
1 2 8  51 0.99980000019
1 2 8  52 0.99984444439
1 2 8  53 0.99991111159
1 2 8  54 0.99990000069
1 2 8  55 0.99993333340
1 2 8  56 0.99988888919
1 2 8  57 0.99994444430
1 2 8  58 0.99997777820
1 2 8  59 0.99992222250
1 2 8  60 0.99994444430
1 2 8  61 0.99995555580
1 2 8  62 0.99997777760
1 2 8  63 0.99997777760
1 2 8  64 1.00000000000
1 2 8  65 1.00000000000
1 2 8  66 1.00000000000
1 2 8  67 1.00000000000
1 2 8  68 1.00000000000
1 2 8  69 1.00000000000
1 2 8  70 1.00000000000
1 2 8  71 1.00000000000
1 2 8  72 1.00000000000
1 2 8  73 1.00000000000
1 2 8  74 1.00000000000
1 2 8  75 1.00000000000
1 2 8  76 1.00000000000
1 2 8  77 1.00000000000
1 2 8  78 1.00000000000
1 2 8  79 1.00000000000
1 2 8  80 1.00000000000
1 2 8  81 1.00000000000
1 2 8  82 1.00000000000
1 2 8  83 1.00000000000
1 2 8  84 1.00000000000
1 2 8  85 1.00000000000
1 2 8  86 1.00000000000
1 2 8  87 1.00000000000
1 2 8  88 1.00000000000
1 2 8  89 1.00000000000
1 2 8  90 1.00000000000
1 2 8  91 1.00000000000
1 2 8  92 1.00000000000
1 2 8  93 1.00000000000
1 2 8  94 1.00000000000
1 2 8  95 1.00000000000
1 2 8  96 1.00000000000
1 2 8  97 1.00000000000
1 2 8  98 1.00000000000
1 2 8  99 1.00000000000
1 2 8 100 1.00000000000
1 2 8 101 1.00000000000
1 2 8 102 1.00000000000
1 2 8 103 1.00000000000
1 2 8 104 1.00000000000
1 2 8 105 1.00000000000
1 2 8 106 1.00000000000
1 2 8 107 1.00000000000
1 2 8 108 1.00000000000
1 2 8 109 1.00000000000
1 2 8 110 1.00000000000
1 2 8 111 1.00000000000
1 2 8 112 1.00000000000
1 2 8 113 1.00000000000
1 2 8 114 1.00000000000
1 2 8 115 1.00000000000
1 2 8 116 1.00000000000
1 2 8 117 1.00000000000
1 2 8 118 1.00000000000
1 2 8 119 1.00000000000
1 2 8 120 1.00000000000
1 2 8 121 1.00000000000
1 2 8 122 1.00000000000
1 2 8 123 1.00000000000
1 2 8 124 1.00000000000
1 2 8 125 1.00000000000
1 2 8 126 1.00000000000
1 2 8 127 1.00000000000
1 2 8 128 1.00000000000
1 2 8 129 1.00000000000
1 2 8 130 1.00000000000
1 2 8 131 1.00000000000
1 2 8 132 1.00000000000
1 2 8 133 1.00000000000
1 2 8 134 1.00000000000
1 2 8 135 1.00000000000
1 2 8 136 1.00000000000
1 2 8 137 1.00000000000
1 2 8 138 1.00000000000
1 2 8 139 1.00000000000
1 2 8 140 1.00000000000
1 2 8 141 1.00000000000
1 2 8 142 1.00000000000
1 2 8 143 1.00000000000
1 2 8 144 1.00000000000
1 2 8 145 1.00000000000
1 2 8 146 1.00000000000
1 2 8 147 1.00000000000
1 2 8 148 1.00000000000
1 2 8 149 1.00000000000
1 2 8 150 1.00000000000
1 2 8 151 1.00000000000
1 2 8 152 1.00000000000
1 2 8 153 1.00000000000
1 2 8 154 1.00000000000
1 2 8 155 1.00000000000
1 2 8 156 1.00000000000
1 2 8 157 1.00000000000
1 2 8 158 1.00000000000
1 2 8 159 1.00000000000
1 2 8 160 1.00000000000
1 2 8 161 1.00000000000
1 2 8 162 1.00000000000
1 2 8 163 1.00000000000
1 2 8 164 1.00000000000
1 2 8 165 1.00000000000
1 2 8 166 1.00000000000
1 2 8 167 1.00000000000
1 2 8 168 1.00000000000
1 2 8 169 1.00000000000
1 2 8 170 1.00000000000
1 2 8 171 1.00000000000
1 2 8 172 1.00000000000
1 2 8 173 1.00000000000
1 2 8 174 1.00000000000
1 2 8 175 1.00000000000
1 2 8 176 1.00000000000
1 2 8 177 1.00000000000
1 2 8 178 1.00000000000
1 2 8 179 1.00000000000
1 2 8 180 1.00000000000
1 2 8 181 1.00000000000
1 2 8 182 1.00000000000
1 2 8 183 1.00000000000
1 2 8 184 1.00000000000
1 2 8 185 1.00000000000
1 2 8 186 1.00000000000
1 2 8 187 1.00000000000
1 2 8 188 1.00000000000
1 2 8 189 1.00000000000
1 2 8 190 1.00000000000
1 2 8 191 1.00000000000
1 2 8 192 1.00000000000
1 2 8 193 1.00000000000
1 2 8 194 1.00000000000
1 2 8 195 1.00000000000
1 2 8 196 1.00000000000
1 2 8 197 1.00000000000
1 2 8 198 1.00000000000
1 2 8 199 1.00000000000
1 2 8 200 1.00000000000
1 3 1   1 0.49894444227
1 3 1   2 0.24716666773
1 3 1   3 0.09532222234
1 3 1   4 0.02783333343
1 3 1   5 0.00681111120
1 3 1   6 0.00136666670
1 3 1   7 0.00020000000
1 3 1   8 0.00003333333
1 3 1   9 0.00000000000
1 3 1  10 0.00000000000
1 3 1  11 0.00000000000
1 3 1  12 0.00000000000
1 3 1  13 0.00000000000
1 3 1  14 0.00000000000
1 3 1  15 0.00000000000
1 3 1  16 0.00000000000
1 3 1  17 0.00000000000
1 3 1  18 0.00000000000
1 3 1  19 0.00000000000
1 3 1  20 0.00000000000
1 3 1  21 0.00000000000
1 3 1  22 0.00000000000
1 3 1  23 0.00000000000
1 3 1  24 0.00000000000
1 3 1  25 0.00000000000
1 3 1  26 0.00000000000
1 3 1  27 0.00000000000
1 3 1  28 0.00000000000
1 3 1  29 0.00000000000
1 3 1  30 0.00000000000
1 3 1  31 0.00000000000
1 3 1  32 0.00000000000
1 3 1  33 0.00000000000
1 3 1  34 0.00000000000
1 3 1  35 0.00000000000
1 3 1  36 0.00000000000
1 3 1  37 0.00000000000
1 3 1  38 0.00000000000
1 3 1  39 0.00000000000
1 3 1  40 0.00000000000
1 3 1  41 0.00000000000
1 3 1  42 0.00000000000
1 3 1  43 0.00000000000
1 3 1  44 0.00000000000
1 3 1  45 0.00000000000
1 3 1  46 0.00000000000
1 3 1  47 0.00000000000
1 3 1  48 0.00000000000
1 3 1  49 0.00000000000
1 3 1  50 0.00000000000
1 3 1  51 0.00000000000
1 3 1  52 0.00000000000
1 3 1  53 0.00000000000
1 3 1  54 0.00000000000
1 3 1  55 0.00000000000
1 3 1  56 0.00000000000
1 3 1  57 0.00000000000
1 3 1  58 0.00000000000
1 3 1  59 0.00000000000
1 3 1  60 0.00000000000
1 3 1  61 0.00000000000
1 3 1  62 0.00000000000
1 3 1  63 0.00000000000
1 3 1  64 0.00000000000
1 3 1  65 0.00000000000
1 3 1  66 0.00000000000
1 3 1  67 0.00000000000
1 3 1  68 0.00000000000
1 3 1  69 0.00000000000
1 3 1  70 0.00000000000
1 3 1  71 0.00000000000
1 3 1  72 0.00000000000
1 3 1  73 0.00000000000
1 3 1  74 0.00000000000
1 3 1  75 0.00000000000
1 3 1  76 0.00000000000
1 3 1  77 0.00000000000
1 3 1  78 0.00000000000
1 3 1  79 0.00000000000
1 3 1  80 0.00000000000
1 3 1  81 0.00000000000
1 3 1  82 0.00000000000
1 3 1  83 0.00000000000
1 3 1  84 0.00000000000
1 3 1  85 0.00000000000
1 3 1  86 0.00000000000
1 3 1  87 0.00000000000
1 3 1  88 0.00000000000
1 3 1  89 0.00000000000
1 3 1  90 0.00000000000
1 3 1  91 0.00000000000
1 3 1  92 0.00000000000
1 3 1  93 0.00000000000
1 3 1  94 0.00000000000
1 3 1  95 0.00000000000
1 3 1  96 0.00000000000
1 3 1  97 0.00000000000
1 3 1  98 0.00000000000
1 3 1  99 0.00000000000
1 3 1 100 0.00000000000
1 3 1 101 0.00000000000
1 3 1 102 0.00000000000
1 3 1 103 0.00000000000
1 3 1 104 0.00000000000
1 3 1 105 0.00000000000
1 3 1 106 0.00000000000
1 3 1 107 0.00000000000
1 3 1 108 0.00000000000
1 3 1 109 0.00000000000
1 3 1 110 0.00000000000
1 3 1 111 0.00000000000
1 3 1 112 0.00000000000
1 3 1 113 0.00000000000
1 3 1 114 0.00000000000
1 3 1 115 0.00000000000
1 3 1 116 0.00000000000
1 3 1 117 0.00000000000
1 3 1 118 0.00000000000
1 3 1 119 0.00000000000
1 3 1 120 0.00000000000
1 3 1 121 0.00000000000
1 3 1 122 0.00000000000
1 3 1 123 0.00000000000
1 3 1 124 0.00000000000
1 3 1 125 0.00000000000
1 3 1 126 0.00000000000
1 3 1 127 0.00000000000
1 3 1 128 0.00000000000
1 3 1 129 0.00000000000
1 3 1 130 0.00000000000
1 3 1 131 0.00000000000
1 3 1 132 0.00000000000
1 3 1 133 0.00000000000
1 3 1 134 0.00000000000
1 3 1 135 0.00000000000
1 3 1 136 0.00000000000
1 3 1 137 0.00000000000
1 3 1 138 0.00000000000
1 3 1 139 0.00000000000
1 3 1 140 0.00000000000
1 3 1 141 0.00000000000
1 3 1 142 0.00000000000
1 3 1 143 0.00000000000
1 3 1 144 0.00000000000
1 3 1 145 0.00000000000
1 3 1 146 0.00000000000
1 3 1 147 0.00000000000
1 3 1 148 0.00000000000
1 3 1 149 0.00000000000
1 3 1 150 0.00000000000
1 3 1 151 0.00000000000
1 3 1 152 0.00000000000
1 3 1 153 0.00000000000
1 3 1 154 0.00000000000
1 3 1 155 0.00000000000
1 3 1 156 0.00000000000
1 3 1 157 0.00000000000
1 3 1 158 0.00000000000
1 3 1 159 0.00000000000
1 3 1 160 0.00000000000
1 3 1 161 0.00000000000
1 3 1 162 0.00000000000
1 3 1 163 0.00000000000
1 3 1 164 0.00000000000
1 3 1 165 0.00000000000
1 3 1 166 0.00000000000
1 3 1 167 0.00000000000
1 3 1 168 0.00000000000
1 3 1 169 0.00000000000
1 3 1 170 0.00000000000
1 3 1 171 0.00000000000
1 3 1 172 0.00000000000
1 3 1 173 0.00000000000
1 3 1 174 0.00000000000
1 3 1 175 0.00000000000
1 3 1 176 0.00000000000
1 3 1 177 0.00000000000
1 3 1 178 0.00000000000
1 3 1 179 0.00000000000
1 3 1 180 0.00000000000
1 3 1 181 0.00000000000
1 3 1 182 0.00000000000
1 3 1 183 0.00000000000
1 3 1 184 0.00000000000
1 3 1 185 0.00000000000
1 3 1 186 0.00000000000
1 3 1 187 0.00000000000
1 3 1 188 0.00000000000
1 3 1 189 0.00000000000
1 3 1 190 0.00000000000
1 3 1 191 0.00000000000
1 3 1 192 0.00000000000
1 3 1 193 0.00000000000
1 3 1 194 0.00000000000
1 3 1 195 0.00000000000
1 3 1 196 0.00000000000
1 3 1 197 0.00000000000
1 3 1 198 0.00000000000
1 3 1 199 0.00000000000
1 3 1 200 0.00000000000
1 3 2   1 0.49875555456
1 3 2   2 0.25850000113
1 3 2   3 0.11101111166
1 3 2   4 0.03919999994
1 3 2   5 0.01221111120
1 3 2   6 0.00336666674
1 3 2   7 0.00092222224
1 3 2   8 0.00022222223
1 3 2   9 0.00007777778
1 3 2  10 0.00002222222
1 3 2  11 0.00000000000
1 3 2  12 0.00000000000
1 3 2  13 0.00000000000
1 3 2  14 0.00000000000
1 3 2  15 0.00000000000
1 3 2  16 0.00000000000
1 3 2  17 0.00000000000
1 3 2  18 0.00000000000
1 3 2  19 0.00000000000
1 3 2  20 0.00000000000
1 3 2  21 0.00000000000
1 3 2  22 0.00000000000
1 3 2  23 0.00000000000
1 3 2  24 0.00000000000
1 3 2  25 0.00000000000
1 3 2  26 0.00000000000
1 3 2  27 0.00000000000
1 3 2  28 0.00000000000
1 3 2  29 0.00000000000
1 3 2  30 0.00000000000
1 3 2  31 0.00000000000
1 3 2  32 0.00000000000
1 3 2  33 0.00000000000
1 3 2  34 0.00000000000
1 3 2  35 0.00000000000
1 3 2  36 0.00000000000
1 3 2  37 0.00000000000
1 3 2  38 0.00000000000
1 3 2  39 0.00000000000
1 3 2  40 0.00000000000
1 3 2  41 0.00000000000
1 3 2  42 0.00000000000
1 3 2  43 0.00000000000
1 3 2  44 0.00000000000
1 3 2  45 0.00000000000
1 3 2  46 0.00000000000
1 3 2  47 0.00000000000
1 3 2  48 0.00000000000
1 3 2  49 0.00000000000
1 3 2  50 0.00000000000
1 3 2  51 0.00000000000
1 3 2  52 0.00000000000
1 3 2  53 0.00000000000
1 3 2  54 0.00000000000
1 3 2  55 0.00000000000
1 3 2  56 0.00000000000
1 3 2  57 0.00000000000
1 3 2  58 0.00000000000
1 3 2  59 0.00000000000
1 3 2  60 0.00000000000
1 3 2  61 0.00000000000
1 3 2  62 0.00000000000
1 3 2  63 0.00000000000
1 3 2  64 0.00000000000
1 3 2  65 0.00000000000
1 3 2  66 0.00000000000
1 3 2  67 0.00000000000
1 3 2  68 0.00000000000
1 3 2  69 0.00000000000
1 3 2  70 0.00000000000
1 3 2  71 0.00000000000
1 3 2  72 0.00000000000
1 3 2  73 0.00000000000
1 3 2  74 0.00000000000
1 3 2  75 0.00000000000
1 3 2  76 0.00000000000
1 3 2  77 0.00000000000
1 3 2  78 0.00000000000
1 3 2  79 0.00000000000
1 3 2  80 0.00000000000
1 3 2  81 0.00000000000
1 3 2  82 0.00000000000
1 3 2  83 0.00000000000
1 3 2  84 0.00000000000
1 3 2  85 0.00000000000
1 3 2  86 0.00000000000
1 3 2  87 0.00000000000
1 3 2  88 0.00000000000
1 3 2  89 0.00000000000
1 3 2  90 0.00000000000
1 3 2  91 0.00000000000
1 3 2  92 0.00000000000
1 3 2  93 0.00000000000
1 3 2  94 0.00000000000
1 3 2  95 0.00000000000
1 3 2  96 0.00000000000
1 3 2  97 0.00000000000
1 3 2  98 0.00000000000
1 3 2  99 0.00000000000
1 3 2 100 0.00000000000
1 3 2 101 0.00000000000
1 3 2 102 0.00000000000
1 3 2 103 0.00000000000
1 3 2 104 0.00000000000
1 3 2 105 0.00000000000
1 3 2 106 0.00000000000
1 3 2 107 0.00000000000
1 3 2 108 0.00000000000
1 3 2 109 0.00000000000
1 3 2 110 0.00000000000
1 3 2 111 0.00000000000
1 3 2 112 0.00000000000
1 3 2 113 0.00000000000
1 3 2 114 0.00000000000
1 3 2 115 0.00000000000
1 3 2 116 0.00000000000
1 3 2 117 0.00000000000
1 3 2 118 0.00000000000
1 3 2 119 0.00000000000
1 3 2 120 0.00000000000
1 3 2 121 0.00000000000
1 3 2 122 0.00000000000
1 3 2 123 0.00000000000
1 3 2 124 0.00000000000
1 3 2 125 0.00000000000
1 3 2 126 0.00000000000
1 3 2 127 0.00000000000
1 3 2 128 0.00000000000
1 3 2 129 0.00000000000
1 3 2 130 0.00000000000
1 3 2 131 0.00000000000
1 3 2 132 0.00000000000
1 3 2 133 0.00000000000
1 3 2 134 0.00000000000
1 3 2 135 0.00000000000
1 3 2 136 0.00000000000
1 3 2 137 0.00000000000
1 3 2 138 0.00000000000
1 3 2 139 0.00000000000
1 3 2 140 0.00000000000
1 3 2 141 0.00000000000
1 3 2 142 0.00000000000
1 3 2 143 0.00000000000
1 3 2 144 0.00000000000
1 3 2 145 0.00000000000
1 3 2 146 0.00000000000
1 3 2 147 0.00000000000
1 3 2 148 0.00000000000
1 3 2 149 0.00000000000
1 3 2 150 0.00000000000
1 3 2 151 0.00000000000
1 3 2 152 0.00000000000
1 3 2 153 0.00000000000
1 3 2 154 0.00000000000
1 3 2 155 0.00000000000
1 3 2 156 0.00000000000
1 3 2 157 0.00000000000
1 3 2 158 0.00000000000
1 3 2 159 0.00000000000
1 3 2 160 0.00000000000
1 3 2 161 0.00000000000
1 3 2 162 0.00000000000
1 3 2 163 0.00000000000
1 3 2 164 0.00000000000
1 3 2 165 0.00000000000
1 3 2 166 0.00000000000
1 3 2 167 0.00000000000
1 3 2 168 0.00000000000
1 3 2 169 0.00000000000
1 3 2 170 0.00000000000
1 3 2 171 0.00000000000
1 3 2 172 0.00000000000
1 3 2 173 0.00000000000
1 3 2 174 0.00000000000
1 3 2 175 0.00000000000
1 3 2 176 0.00000000000
1 3 2 177 0.00000000000
1 3 2 178 0.00000000000
1 3 2 179 0.00000000000
1 3 2 180 0.00000000000
1 3 2 181 0.00000000000
1 3 2 182 0.00000000000
1 3 2 183 0.00000000000
1 3 2 184 0.00000000000
1 3 2 185 0.00000000000
1 3 2 186 0.00000000000
1 3 2 187 0.00000000000
1 3 2 188 0.00000000000
1 3 2 189 0.00000000000
1 3 2 190 0.00000000000
1 3 2 191 0.00000000000
1 3 2 192 0.00000000000
1 3 2 193 0.00000000000
1 3 2 194 0.00000000000
1 3 2 195 0.00000000000
1 3 2 196 0.00000000000
1 3 2 197 0.00000000000
1 3 2 198 0.00000000000
1 3 2 199 0.00000000000
1 3 2 200 0.00000000000
1 3 3   1 0.50243333429
1 3 3   2 0.30863333464
1 3 3   3 0.20527777791
1 3 3   4 0.14444444433
1 3 3   5 0.10773333363
1 3 3   6 0.08560000021
1 3 3   7 0.07176666673
1 3 3   8 0.06134444473
1 3 3   9 0.05381111128
1 3 3  10 0.04665555573
1 3 3  11 0.04154444443
1 3 3  12 0.03702222245
1 3 3  13 0.03348888898
1 3 3  14 0.03058888894
1 3 3  15 0.02878888892
1 3 3  16 0.02663333347
1 3 3  17 0.02441111111
1 3 3  18 0.02238888896
1 3 3  19 0.02075555564
1 3 3  20 0.01964444451
1 3 3  21 0.01837777794
1 3 3  22 0.01691111119
1 3 3  23 0.01591111116
1 3 3  24 0.01456666673
1 3 3  25 0.01364444451
1 3 3  26 0.01268888901
1 3 3  27 0.01203333339
1 3 3  28 0.01130000010
1 3 3  29 0.01043333341
1 3 3  30 0.00964444454
1 3 3  31 0.00914444453
1 3 3  32 0.00884444441
1 3 3  33 0.00842222228
1 3 3  34 0.00764444445
1 3 3  35 0.00705555557
1 3 3  36 0.00654444451
1 3 3  37 0.00622222230
1 3 3  38 0.00607777777
1 3 3  39 0.00555555559
1 3 3  40 0.00506666671
1 3 3  41 0.00492222225
1 3 3  42 0.00444444452
1 3 3  43 0.00403333336
1 3 3  44 0.00366666670
1 3 3  45 0.00356666673
1 3 3  46 0.00333333340
1 3 3  47 0.00302222223
1 3 3  48 0.00278888891
1 3 3  49 0.00271111116
1 3 3  50 0.00277777779
1 3 3  51 0.00243333337
1 3 3  52 0.00209999999
1 3 3  53 0.00185555559
1 3 3  54 0.00158888892
1 3 3  55 0.00142222224
1 3 3  56 0.00117777778
1 3 3  57 0.00113333334
1 3 3  58 0.00115555558
1 3 3  59 0.00101111112
1 3 3  60 0.00097777781
1 3 3  61 0.00090000001
1 3 3  62 0.00076666669
1 3 3  63 0.00082222223
1 3 3  64 0.00067777778
1 3 3  65 0.00054444445
1 3 3  66 0.00045555555
1 3 3  67 0.00037777777
1 3 3  68 0.00028888890
1 3 3  69 0.00034444444
1 3 3  70 0.00030000001
1 3 3  71 0.00026666666
1 3 3  72 0.00024444445
1 3 3  73 0.00022222223
1 3 3  74 0.00030000000
1 3 3  75 0.00027777778
1 3 3  76 0.00022222223
1 3 3  77 0.00024444445
1 3 3  78 0.00025555556
1 3 3  79 0.00021111112
1 3 3  80 0.00014444444
1 3 3  81 0.00012222223
1 3 3  82 0.00014444445
1 3 3  83 0.00012222223
1 3 3  84 0.00011111111
1 3 3  85 0.00007777778
1 3 3  86 0.00006666667
1 3 3  87 0.00010000000
1 3 3  88 0.00007777778
1 3 3  89 0.00010000000
1 3 3  90 0.00015555556
1 3 3  91 0.00014444444
1 3 3  92 0.00014444444
1 3 3  93 0.00017777778
1 3 3  94 0.00017777778
1 3 3  95 0.00018888889
1 3 3  96 0.00013333334
1 3 3  97 0.00011111111
1 3 3  98 0.00011111111
1 3 3  99 0.00011111111
1 3 3 100 0.00010000000
1 3 3 101 0.00006666667
1 3 3 102 0.00007777778
1 3 3 103 0.00006666667
1 3 3 104 0.00006666667
1 3 3 105 0.00004444445
1 3 3 106 0.00005555556
1 3 3 107 0.00008888889
1 3 3 108 0.00007777778
1 3 3 109 0.00008888889
1 3 3 110 0.00006666667
1 3 3 111 0.00007777778
1 3 3 112 0.00007777778
1 3 3 113 0.00004444445
1 3 3 114 0.00003333333
1 3 3 115 0.00001111111
1 3 3 116 0.00000000000
1 3 3 117 0.00000000000
1 3 3 118 0.00000000000
1 3 3 119 0.00000000000
1 3 3 120 0.00000000000
1 3 3 121 0.00000000000
1 3 3 122 0.00000000000
1 3 3 123 0.00000000000
1 3 3 124 0.00000000000
1 3 3 125 0.00000000000
1 3 3 126 0.00000000000
1 3 3 127 0.00000000000
1 3 3 128 0.00000000000
1 3 3 129 0.00000000000
1 3 3 130 0.00000000000
1 3 3 131 0.00000000000
1 3 3 132 0.00000000000
1 3 3 133 0.00000000000
1 3 3 134 0.00000000000
1 3 3 135 0.00000000000
1 3 3 136 0.00000000000
1 3 3 137 0.00000000000
1 3 3 138 0.00000000000
1 3 3 139 0.00000000000
1 3 3 140 0.00000000000
1 3 3 141 0.00000000000
1 3 3 142 0.00000000000
1 3 3 143 0.00000000000
1 3 3 144 0.00000000000
1 3 3 145 0.00000000000
1 3 3 146 0.00000000000
1 3 3 147 0.00000000000
1 3 3 148 0.00000000000
1 3 3 149 0.00000000000
1 3 3 150 0.00000000000
1 3 3 151 0.00000000000
1 3 3 152 0.00000000000
1 3 3 153 0.00000000000
1 3 3 154 0.00000000000
1 3 3 155 0.00000000000
1 3 3 156 0.00000000000
1 3 3 157 0.00000000000
1 3 3 158 0.00000000000
1 3 3 159 0.00000000000
1 3 3 160 0.00000000000
1 3 3 161 0.00000000000
1 3 3 162 0.00000000000
1 3 3 163 0.00000000000
1 3 3 164 0.00000000000
1 3 3 165 0.00000000000
1 3 3 166 0.00000000000
1 3 3 167 0.00000000000
1 3 3 168 0.00000000000
1 3 3 169 0.00000000000
1 3 3 170 0.00000000000
1 3 3 171 0.00000000000
1 3 3 172 0.00000000000
1 3 3 173 0.00000000000
1 3 3 174 0.00000000000
1 3 3 175 0.00000000000
1 3 3 176 0.00000000000
1 3 3 177 0.00000000000
1 3 3 178 0.00000000000
1 3 3 179 0.00000000000
1 3 3 180 0.00000000000
1 3 3 181 0.00000000000
1 3 3 182 0.00000000000
1 3 3 183 0.00000000000
1 3 3 184 0.00000000000
1 3 3 185 0.00000000000
1 3 3 186 0.00000000000
1 3 3 187 0.00000000000
1 3 3 188 0.00000000000
1 3 3 189 0.00000000000
1 3 3 190 0.00000000000
1 3 3 191 0.00000000000
1 3 3 192 0.00000000000
1 3 3 193 0.00000000000
1 3 3 194 0.00000000000
1 3 3 195 0.00000000000
1 3 3 196 0.00000000000
1 3 3 197 0.00000000000
1 3 3 198 0.00000000000
1 3 3 199 0.00000000000
1 3 3 200 0.00000000000
1 3 4   1 0.49836666584
1 3 4   2 0.30133333385
1 3 4   3 0.19971111044
1 3 4   4 0.13932222255
1 3 4   5 0.10221111167
1 3 4   6 0.08002222238
1 3 4   7 0.06562222209
1 3 4   8 0.05648888894
1 3 4   9 0.04921111133
1 3 4  10 0.04365555574
1 3 4  11 0.03907777783
1 3 4  12 0.03578888898
1 3 4  13 0.03323333353
1 3 4  14 0.03106666675
1 3 4  15 0.02923333341
1 3 4  16 0.02720000014
1 3 4  17 0.02498888906
1 3 4  18 0.02334444461
1 3 4  19 0.02191111126
1 3 4  20 0.02026666674
1 3 4  21 0.01865555558
1 3 4  22 0.01734444457
1 3 4  23 0.01529999999
1 3 4  24 0.01376666673
1 3 4  25 0.01268888905
1 3 4  26 0.01147777787
1 3 4  27 0.01041111116
1 3 4  28 0.00985555566
1 3 4  29 0.00906666676
1 3 4  30 0.00853333348
1 3 4  31 0.00784444445
1 3 4  32 0.00747777786
1 3 4  33 0.00702222224
1 3 4  34 0.00642222232
1 3 4  35 0.00600000006
1 3 4  36 0.00534444446
1 3 4  37 0.00520000009
1 3 4  38 0.00465555561
1 3 4  39 0.00428888893
1 3 4  40 0.00373333336
1 3 4  41 0.00347777784
1 3 4  42 0.00325555558
1 3 4  43 0.00291111112
1 3 4  44 0.00256666671
1 3 4  45 0.00234444444
1 3 4  46 0.00240000003
1 3 4  47 0.00232222222
1 3 4  48 0.00213333334
1 3 4  49 0.00197777779
1 3 4  50 0.00188888889
1 3 4  51 0.00181111112
1 3 4  52 0.00170000000
1 3 4  53 0.00151111109
1 3 4  54 0.00127777780
1 3 4  55 0.00116666669
1 3 4  56 0.00103333334
1 3 4  57 0.00097777780
1 3 4  58 0.00096666666
1 3 4  59 0.00092222221
1 3 4  60 0.00092222222
1 3 4  61 0.00097777779
1 3 4  62 0.00094444444
1 3 4  63 0.00082222222
1 3 4  64 0.00070000000
1 3 4  65 0.00062222224
1 3 4  66 0.00053333333
1 3 4  67 0.00048888890
1 3 4  68 0.00054444443
1 3 4  69 0.00052222222
1 3 4  70 0.00054444445
1 3 4  71 0.00048888889
1 3 4  72 0.00052222222
1 3 4  73 0.00052222223
1 3 4  74 0.00054444444
1 3 4  75 0.00053333335
1 3 4  76 0.00054444444
1 3 4  77 0.00045555557
1 3 4  78 0.00038888889
1 3 4  79 0.00042222222
1 3 4  80 0.00029999999
1 3 4  81 0.00025555556
1 3 4  82 0.00016666667
1 3 4  83 0.00011111111
1 3 4  84 0.00010000000
1 3 4  85 0.00007777778
1 3 4  86 0.00007777778
1 3 4  87 0.00010000000
1 3 4  88 0.00003333333
1 3 4  89 0.00002222222
1 3 4  90 0.00001111111
1 3 4  91 0.00000000000
1 3 4  92 0.00000000000
1 3 4  93 0.00000000000
1 3 4  94 0.00000000000
1 3 4  95 0.00000000000
1 3 4  96 0.00000000000
1 3 4  97 0.00000000000
1 3 4  98 0.00000000000
1 3 4  99 0.00000000000
1 3 4 100 0.00000000000
1 3 4 101 0.00000000000
1 3 4 102 0.00000000000
1 3 4 103 0.00000000000
1 3 4 104 0.00000000000
1 3 4 105 0.00000000000
1 3 4 106 0.00000000000
1 3 4 107 0.00000000000
1 3 4 108 0.00000000000
1 3 4 109 0.00000000000
1 3 4 110 0.00000000000
1 3 4 111 0.00000000000
1 3 4 112 0.00000000000
1 3 4 113 0.00000000000
1 3 4 114 0.00000000000
1 3 4 115 0.00000000000
1 3 4 116 0.00000000000
1 3 4 117 0.00000000000
1 3 4 118 0.00000000000
1 3 4 119 0.00000000000
1 3 4 120 0.00000000000
1 3 4 121 0.00000000000
1 3 4 122 0.00000000000
1 3 4 123 0.00000000000
1 3 4 124 0.00000000000
1 3 4 125 0.00000000000
1 3 4 126 0.00000000000
1 3 4 127 0.00000000000
1 3 4 128 0.00000000000
1 3 4 129 0.00000000000
1 3 4 130 0.00000000000
1 3 4 131 0.00000000000
1 3 4 132 0.00000000000
1 3 4 133 0.00000000000
1 3 4 134 0.00000000000
1 3 4 135 0.00000000000
1 3 4 136 0.00000000000
1 3 4 137 0.00000000000
1 3 4 138 0.00000000000
1 3 4 139 0.00000000000
1 3 4 140 0.00000000000
1 3 4 141 0.00000000000
1 3 4 142 0.00000000000
1 3 4 143 0.00000000000
1 3 4 144 0.00000000000
1 3 4 145 0.00000000000
1 3 4 146 0.00000000000
1 3 4 147 0.00000000000
1 3 4 148 0.00000000000
1 3 4 149 0.00000000000
1 3 4 150 0.00000000000
1 3 4 151 0.00000000000
1 3 4 152 0.00000000000
1 3 4 153 0.00000000000
1 3 4 154 0.00000000000
1 3 4 155 0.00000000000
1 3 4 156 0.00000000000
1 3 4 157 0.00000000000
1 3 4 158 0.00000000000
1 3 4 159 0.00000000000
1 3 4 160 0.00000000000
1 3 4 161 0.00000000000
1 3 4 162 0.00000000000
1 3 4 163 0.00000000000
1 3 4 164 0.00000000000
1 3 4 165 0.00000000000
1 3 4 166 0.00000000000
1 3 4 167 0.00000000000
1 3 4 168 0.00000000000
1 3 4 169 0.00000000000
1 3 4 170 0.00000000000
1 3 4 171 0.00000000000
1 3 4 172 0.00000000000
1 3 4 173 0.00000000000
1 3 4 174 0.00000000000
1 3 4 175 0.00000000000
1 3 4 176 0.00000000000
1 3 4 177 0.00000000000
1 3 4 178 0.00000000000
1 3 4 179 0.00000000000
1 3 4 180 0.00000000000
1 3 4 181 0.00000000000
1 3 4 182 0.00000000000
1 3 4 183 0.00000000000
1 3 4 184 0.00000000000
1 3 4 185 0.00000000000
1 3 4 186 0.00000000000
1 3 4 187 0.00000000000
1 3 4 188 0.00000000000
1 3 4 189 0.00000000000
1 3 4 190 0.00000000000
1 3 4 191 0.00000000000
1 3 4 192 0.00000000000
1 3 4 193 0.00000000000
1 3 4 194 0.00000000000
1 3 4 195 0.00000000000
1 3 4 196 0.00000000000
1 3 4 197 0.00000000000
1 3 4 198 0.00000000000
1 3 4 199 0.00000000000
1 3 4 200 0.00000000000
1 3 5   1 0.49961110950
1 3 5   2 0.36468889058
1 3 5   3 0.31902222246
1 3 5   4 0.29197777763
1 3 5   5 0.27537777841
1 3 5   6 0.26568888977
1 3 5   7 0.25851111144
1 3 5   8 0.25544444576
1 3 5   9 0.25279999971
1 3 5  10 0.25341111094
1 3 5  11 0.25688889012
1 3 5  12 0.26132222235
1 3 5  13 0.26294444501
1 3 5  14 0.26625555620
1 3 5  15 0.26933333188
1 3 5  16 0.27373333365
1 3 5  17 0.27738889068
1 3 5  18 0.28010000110
1 3 5  19 0.28505555421
1 3 5  20 0.28969999999
1 3 5  21 0.29325555548
1 3 5  22 0.29802222222
1 3 5  23 0.30611111179
1 3 5  24 0.31151111051
1 3 5  25 0.31608888909
1 3 5  26 0.32073333383
1 3 5  27 0.32428888962
1 3 5  28 0.33028888807
1 3 5  29 0.33533333257
1 3 5  30 0.33801111206
1 3 5  31 0.34442222178
1 3 5  32 0.35069999963
1 3 5  33 0.35615555555
1 3 5  34 0.35987777770
1 3 5  35 0.36438888684
1 3 5  36 0.36904444292
1 3 5  37 0.37382222265
1 3 5  38 0.37741111189
1 3 5  39 0.38225555629
1 3 5  40 0.38594444379
1 3 5  41 0.39135555565
1 3 5  42 0.39313333303
1 3 5  43 0.39794444308
1 3 5  44 0.40291111127
1 3 5  45 0.40883333296
1 3 5  46 0.41126666695
1 3 5  47 0.41473333240
1 3 5  48 0.41657777652
1 3 5  49 0.41941111088
1 3 5  50 0.42198888689
1 3 5  51 0.42391111076
1 3 5  52 0.42637777731
1 3 5  53 0.42825555518
1 3 5  54 0.43095555589
1 3 5  55 0.43345555425
1 3 5  56 0.43482222214
1 3 5  57 0.43847777739
1 3 5  58 0.44218888804
1 3 5  59 0.44460000187
1 3 5  60 0.44871110797
1 3 5  61 0.45204444468
1 3 5  62 0.45708888948
1 3 5  63 0.46107777908
1 3 5  64 0.46235555768
1 3 5  65 0.46415555567
1 3 5  66 0.46743333399
1 3 5  67 0.46938888729
1 3 5  68 0.47057777941
1 3 5  69 0.47334444404
1 3 5  70 0.47527777821
1 3 5  71 0.47743333369
1 3 5  72 0.48013333261
1 3 5  73 0.48087777704
1 3 5  74 0.48492222354
1 3 5  75 0.48677777916
1 3 5  76 0.48827777982
1 3 5  77 0.48915555716
1 3 5  78 0.49021111041
1 3 5  79 0.49281111360
1 3 5  80 0.49225555807
1 3 5  81 0.49536666781
1 3 5  82 0.49579999954
1 3 5  83 0.49895555556
1 3 5  84 0.50097777992
1 3 5  85 0.50367778033
1 3 5  86 0.50622222304
1 3 5  87 0.50924444437
1 3 5  88 0.51189999908
1 3 5  89 0.51298888803
1 3 5  90 0.51619999796
1 3 5  91 0.51848888934
1 3 5  92 0.52056666583
1 3 5  93 0.52258888811
1 3 5  94 0.52410000145
1 3 5  95 0.52484444499
1 3 5  96 0.52500000328
1 3 5  97 0.52508888721
1 3 5  98 0.52488888830
1 3 5  99 0.52635555595
1 3 5 100 0.52787777543
1 3 5 101 0.52935555637
1 3 5 102 0.53028889000
1 3 5 103 0.53074444383
1 3 5 104 0.53261111140
1 3 5 105 0.53423333406
1 3 5 106 0.53507777780
1 3 5 107 0.53452222347
1 3 5 108 0.53545555770
1 3 5 109 0.53432222158
1 3 5 110 0.53632221967
1 3 5 111 0.53541110963
1 3 5 112 0.53626666486
1 3 5 113 0.53754444450
1 3 5 114 0.53769999743
1 3 5 115 0.53869999766
1 3 5 116 0.53942222238
1 3 5 117 0.54208888888
1 3 5 118 0.54306666672
1 3 5 119 0.54396666735
1 3 5 120 0.54806666672
1 3 5 121 0.54613332927
1 3 5 122 0.54433333248
1 3 5 123 0.54495555282
1 3 5 124 0.54543333232
1 3 5 125 0.54439999968
1 3 5 126 0.54519999832
1 3 5 127 0.54615555733
1 3 5 128 0.54453333288
1 3 5 129 0.54796666712
1 3 5 130 0.54939999819
1 3 5 131 0.55105555475
1 3 5 132 0.55192222565
1 3 5 133 0.55243333220
1 3 5 134 0.55386666596
1 3 5 135 0.55251111001
1 3 5 136 0.55295555234
1 3 5 137 0.55144444317
1 3 5 138 0.55317777693
1 3 5 139 0.55283333272
1 3 5 140 0.55253333122
1 3 5 141 0.54962222278
1 3 5 142 0.54910000175
1 3 5 143 0.54923333526
1 3 5 144 0.54860000074
1 3 5 145 0.54840000123
1 3 5 146 0.54946666420
1 3 5 147 0.54907777488
1 3 5 148 0.54976666957
1 3 5 149 0.54878888965
1 3 5 150 0.54955555499
1 3 5 151 0.54994444281
1 3 5 152 0.54857777685
1 3 5 153 0.54921111077
1 3 5 154 0.55108888745
1 3 5 155 0.55088888705
1 3 5 156 0.55165555537
1 3 5 157 0.55171110958
1 3 5 158 0.55286666840
1 3 5 159 0.55421111017
1 3 5 160 0.55461110950
1 3 5 161 0.55522222191
1 3 5 162 0.55725555599
1 3 5 163 0.55599999934
1 3 5 164 0.55496666759
1 3 5 165 0.55456666768
1 3 5 166 0.55283333391
1 3 5 167 0.55358888984
1 3 5 168 0.55218888849
1 3 5 169 0.55212222070
1 3 5 170 0.55253333598
1 3 5 171 0.55037778139
1 3 5 172 0.55254444599
1 3 5 173 0.55364444524
1 3 5 174 0.55227778107
1 3 5 175 0.55352222383
1 3 5 176 0.55405555665
1 3 5 177 0.55303333342
1 3 5 178 0.55257777750
1 3 5 179 0.55385555625
1 3 5 180 0.55487778068
1 3 5 181 0.55693333268
1 3 5 182 0.55608888745
1 3 5 183 0.55857777715
1 3 5 184 0.55950000018
1 3 5 185 0.56125555396
1 3 5 186 0.56173333138
1 3 5 187 0.55986666560
1 3 5 188 0.56043333054
1 3 5 189 0.55987777740
1 3 5 190 0.56078888834
1 3 5 191 0.55776666850
1 3 5 192 0.55872222275
1 3 5 193 0.55916666776
1 3 5 194 0.55968888968
1 3 5 195 0.55951110959
1 3 5 196 0.56028888941
1 3 5 197 0.55988888681
1 3 5 198 0.55965555698
1 3 5 199 0.56117777735
1 3 5 200 0.56136666626
1 3 6   1 0.49986666679
1 3 6   2 0.42306666821
1 3 6   3 0.45009999990
1 3 6   4 0.48812222123
1 3 6   5 0.53245555550
1 3 6   6 0.57706666827
1 3 6   7 0.62251111150
1 3 6   8 0.66608888865
1 3 6   9 0.70874444425
1 3 6  10 0.74523333371
1 3 6  11 0.78097777963
1 3 6  12 0.80973333418
1 3 6  13 0.83617777705
1 3 6  14 0.85892222285
1 3 6  15 0.88044444263
1 3 6  16 0.89747777879
1 3 6  17 0.91428889036
1 3 6  18 0.92899999857
1 3 6  19 0.94012221992
1 3 6  20 0.94939999700
1 3 6  21 0.95736666501
1 3 6  22 0.96431111157
1 3 6  23 0.97106666505
1 3 6  24 0.97524444342
1 3 6  25 0.97927778006
1 3 6  26 0.98211110771
1 3 6  27 0.98567777753
1 3 6  28 0.98799999952
1 3 6  29 0.99018888891
1 3 6  30 0.99166666865
1 3 6  31 0.99283333480
1 3 6  32 0.99377778292
1 3 6  33 0.99476666987
1 3 6  34 0.99536666930
1 3 6  35 0.99608889043
1 3 6  36 0.99676667154
1 3 6  37 0.99741111159
1 3 6  38 0.99781111419
1 3 6  39 0.99820000350
1 3 6  40 0.99853333473
1 3 6  41 0.99871111512
1 3 6  42 0.99896666825
1 3 6  43 0.99900000274
1 3 6  44 0.99912222147
1 3 6  45 0.99930000067
1 3 6  46 0.99938888967
1 3 6  47 0.99946666837
1 3 6  48 0.99960000157
1 3 6  49 0.99957777858
1 3 6  50 0.99970000088
1 3 6  51 0.99972222090
1 3 6  52 0.99988888979
1 3 6  53 0.99987777770
1 3 6  54 0.99992222190
1 3 6  55 0.99993333340
1 3 6  56 0.99993333340
1 3 6  57 0.99994444430
1 3 6  58 0.99996666670
1 3 6  59 0.99994444430
1 3 6  60 0.99992222250
1 3 6  61 0.99993333340
1 3 6  62 0.99994444430
1 3 6  63 0.99991111100
1 3 6  64 0.99991111100
1 3 6  65 0.99993333340
1 3 6  66 0.99996666670
1 3 6  67 0.99994444430
1 3 6  68 0.99995555580
1 3 6  69 0.99995555580
1 3 6  70 0.99996666670
1 3 6  71 0.99997777760
1 3 6  72 1.00000000000
1 3 6  73 1.00000000000
1 3 6  74 1.00000000000
1 3 6  75 1.00000000000
1 3 6  76 1.00000000000
1 3 6  77 1.00000000000
1 3 6  78 1.00000000000
1 3 6  79 1.00000000000
1 3 6  80 1.00000000000
1 3 6  81 1.00000000000
1 3 6  82 1.00000000000
1 3 6  83 1.00000000000
1 3 6  84 1.00000000000
1 3 6  85 1.00000000000
1 3 6  86 1.00000000000
1 3 6  87 1.00000000000
1 3 6  88 1.00000000000
1 3 6  89 1.00000000000
1 3 6  90 1.00000000000
1 3 6  91 1.00000000000
1 3 6  92 1.00000000000
1 3 6  93 1.00000000000
1 3 6  94 1.00000000000
1 3 6  95 1.00000000000
1 3 6  96 1.00000000000
1 3 6  97 1.00000000000
1 3 6  98 1.00000000000
1 3 6  99 1.00000000000
1 3 6 100 1.00000000000
1 3 6 101 1.00000000000
1 3 6 102 1.00000000000
1 3 6 103 1.00000000000
1 3 6 104 1.00000000000
1 3 6 105 1.00000000000
1 3 6 106 1.00000000000
1 3 6 107 1.00000000000
1 3 6 108 1.00000000000
1 3 6 109 1.00000000000
1 3 6 110 1.00000000000
1 3 6 111 1.00000000000
1 3 6 112 1.00000000000
1 3 6 113 1.00000000000
1 3 6 114 1.00000000000
1 3 6 115 1.00000000000
1 3 6 116 1.00000000000
1 3 6 117 1.00000000000
1 3 6 118 1.00000000000
1 3 6 119 1.00000000000
1 3 6 120 1.00000000000
1 3 6 121 1.00000000000
1 3 6 122 1.00000000000
1 3 6 123 1.00000000000
1 3 6 124 1.00000000000
1 3 6 125 1.00000000000
1 3 6 126 1.00000000000
1 3 6 127 1.00000000000
1 3 6 128 1.00000000000
1 3 6 129 1.00000000000
1 3 6 130 1.00000000000
1 3 6 131 1.00000000000
1 3 6 132 1.00000000000
1 3 6 133 1.00000000000
1 3 6 134 1.00000000000
1 3 6 135 1.00000000000
1 3 6 136 1.00000000000
1 3 6 137 1.00000000000
1 3 6 138 1.00000000000
1 3 6 139 1.00000000000
1 3 6 140 1.00000000000
1 3 6 141 1.00000000000
1 3 6 142 1.00000000000
1 3 6 143 1.00000000000
1 3 6 144 1.00000000000
1 3 6 145 1.00000000000
1 3 6 146 1.00000000000
1 3 6 147 1.00000000000
1 3 6 148 1.00000000000
1 3 6 149 1.00000000000
1 3 6 150 1.00000000000
1 3 6 151 1.00000000000
1 3 6 152 1.00000000000
1 3 6 153 1.00000000000
1 3 6 154 1.00000000000
1 3 6 155 1.00000000000
1 3 6 156 1.00000000000
1 3 6 157 1.00000000000
1 3 6 158 1.00000000000
1 3 6 159 1.00000000000
1 3 6 160 1.00000000000
1 3 6 161 1.00000000000
1 3 6 162 1.00000000000
1 3 6 163 1.00000000000
1 3 6 164 1.00000000000
1 3 6 165 1.00000000000
1 3 6 166 1.00000000000
1 3 6 167 1.00000000000
1 3 6 168 1.00000000000
1 3 6 169 1.00000000000
1 3 6 170 1.00000000000
1 3 6 171 1.00000000000
1 3 6 172 1.00000000000
1 3 6 173 1.00000000000
1 3 6 174 1.00000000000
1 3 6 175 1.00000000000
1 3 6 176 1.00000000000
1 3 6 177 1.00000000000
1 3 6 178 1.00000000000
1 3 6 179 1.00000000000
1 3 6 180 1.00000000000
1 3 6 181 1.00000000000
1 3 6 182 1.00000000000
1 3 6 183 1.00000000000
1 3 6 184 1.00000000000
1 3 6 185 1.00000000000
1 3 6 186 1.00000000000
1 3 6 187 1.00000000000
1 3 6 188 1.00000000000
1 3 6 189 1.00000000000
1 3 6 190 1.00000000000
1 3 6 191 1.00000000000
1 3 6 192 1.00000000000
1 3 6 193 1.00000000000
1 3 6 194 1.00000000000
1 3 6 195 1.00000000000
1 3 6 196 1.00000000000
1 3 6 197 1.00000000000
1 3 6 198 1.00000000000
1 3 6 199 1.00000000000
1 3 6 200 1.00000000000
1 3 7   1 0.50292222202
1 3 7   2 0.42597777873
1 3 7   3 0.45135555476
1 3 7   4 0.49145555407
1 3 7   5 0.53376666725
1 3 7   6 0.57580000013
1 3 7   7 0.62193333507
1 3 7   8 0.66488888621
1 3 7   9 0.70715555668
1 3 7  10 0.74466666937
1 3 7  11 0.77954444528
1 3 7  12 0.80992221892
1 3 7  13 0.83547777593
1 3 7  14 0.85927777767
1 3 7  15 0.88059999764
1 3 7  16 0.89824444532
1 3 7  17 0.91441111267
1 3 7  18 0.92905555308
1 3 7  19 0.94054444313
1 3 7  20 0.94947777569
1 3 7  21 0.95821110904
1 3 7  22 0.96535555601
1 3 7  23 0.97105555713
1 3 7  24 0.97597777843
1 3 7  25 0.98033333480
1 3 7  26 0.98319999933
1 3 7  27 0.98593333125
1 3 7  28 0.98837777615
1 3 7  29 0.99016666591
1 3 7  30 0.99188888967
1 3 7  31 0.99304444611
1 3 7  32 0.99396666765
1 3 7  33 0.99504445016
1 3 7  34 0.99591111481
1 3 7  35 0.99628889143
1 3 7  36 0.99705555618
1 3 7  37 0.99740000188
1 3 7  38 0.99768889010
1 3 7  39 0.99830000281
1 3 7  40 0.99837777793
1 3 7  41 0.99870000303
1 3 7  42 0.99868888915
1 3 7  43 0.99910000265
1 3 7  44 0.99931111276
1 3 7  45 0.99928888977
1 3 7  46 0.99928888857
1 3 7  47 0.99950000048
1 3 7  48 0.99971111178
1 3 7  49 0.99966666758
1 3 7  50 0.99966666579
1 3 7  51 0.99980000019
1 3 7  52 0.99982222259
1 3 7  53 0.99986666620
1 3 7  54 0.99988888919
1 3 7  55 0.99995555580
1 3 7  56 0.99995555580
1 3 7  57 0.99995555580
1 3 7  58 0.99997777820
1 3 7  59 0.99993333340
1 3 7  60 0.99995555580
1 3 7  61 0.99997777760
1 3 7  62 0.99995555580
1 3 7  63 0.99995555580
1 3 7  64 0.99998888910
1 3 7  65 0.99997777760
1 3 7  66 0.99998888910
1 3 7  67 0.99995555580
1 3 7  68 0.99996666670
1 3 7  69 0.99997777760
1 3 7  70 0.99995555580
1 3 7  71 0.99997777760
1 3 7  72 0.99998888910
1 3 7  73 0.99998888910
1 3 7  74 0.99997777760
1 3 7  75 1.00000000000
1 3 7  76 1.00000000000
1 3 7  77 1.00000000000
1 3 7  78 1.00000000000
1 3 7  79 1.00000000000
1 3 7  80 1.00000000000
1 3 7  81 1.00000000000
1 3 7  82 1.00000000000
1 3 7  83 1.00000000000
1 3 7  84 1.00000000000
1 3 7  85 1.00000000000
1 3 7  86 1.00000000000
1 3 7  87 1.00000000000
1 3 7  88 1.00000000000
1 3 7  89 1.00000000000
1 3 7  90 1.00000000000
1 3 7  91 1.00000000000
1 3 7  92 1.00000000000
1 3 7  93 1.00000000000
1 3 7  94 1.00000000000
1 3 7  95 1.00000000000
1 3 7  96 1.00000000000
1 3 7  97 1.00000000000
1 3 7  98 1.00000000000
1 3 7  99 1.00000000000
1 3 7 100 1.00000000000
1 3 7 101 1.00000000000
1 3 7 102 1.00000000000
1 3 7 103 1.00000000000
1 3 7 104 1.00000000000
1 3 7 105 1.00000000000
1 3 7 106 1.00000000000
1 3 7 107 1.00000000000
1 3 7 108 1.00000000000
1 3 7 109 1.00000000000
1 3 7 110 1.00000000000
1 3 7 111 1.00000000000
1 3 7 112 1.00000000000
1 3 7 113 1.00000000000
1 3 7 114 1.00000000000
1 3 7 115 1.00000000000
1 3 7 116 1.00000000000
1 3 7 117 1.00000000000
1 3 7 118 1.00000000000
1 3 7 119 1.00000000000
1 3 7 120 1.00000000000
1 3 7 121 1.00000000000
1 3 7 122 1.00000000000
1 3 7 123 1.00000000000
1 3 7 124 1.00000000000
1 3 7 125 1.00000000000
1 3 7 126 1.00000000000
1 3 7 127 1.00000000000
1 3 7 128 1.00000000000
1 3 7 129 1.00000000000
1 3 7 130 1.00000000000
1 3 7 131 1.00000000000
1 3 7 132 1.00000000000
1 3 7 133 1.00000000000
1 3 7 134 1.00000000000
1 3 7 135 1.00000000000
1 3 7 136 1.00000000000
1 3 7 137 1.00000000000
1 3 7 138 1.00000000000
1 3 7 139 1.00000000000
1 3 7 140 1.00000000000
1 3 7 141 1.00000000000
1 3 7 142 1.00000000000
1 3 7 143 1.00000000000
1 3 7 144 1.00000000000
1 3 7 145 1.00000000000
1 3 7 146 1.00000000000
1 3 7 147 1.00000000000
1 3 7 148 1.00000000000
1 3 7 149 1.00000000000
1 3 7 150 1.00000000000
1 3 7 151 1.00000000000
1 3 7 152 1.00000000000
1 3 7 153 1.00000000000
1 3 7 154 1.00000000000
1 3 7 155 1.00000000000
1 3 7 156 1.00000000000
1 3 7 157 1.00000000000
1 3 7 158 1.00000000000
1 3 7 159 1.00000000000
1 3 7 160 1.00000000000
1 3 7 161 1.00000000000
1 3 7 162 1.00000000000
1 3 7 163 1.00000000000
1 3 7 164 1.00000000000
1 3 7 165 1.00000000000
1 3 7 166 1.00000000000
1 3 7 167 1.00000000000
1 3 7 168 1.00000000000
1 3 7 169 1.00000000000
1 3 7 170 1.00000000000
1 3 7 171 1.00000000000
1 3 7 172 1.00000000000
1 3 7 173 1.00000000000
1 3 7 174 1.00000000000
1 3 7 175 1.00000000000
1 3 7 176 1.00000000000
1 3 7 177 1.00000000000
1 3 7 178 1.00000000000
1 3 7 179 1.00000000000
1 3 7 180 1.00000000000
1 3 7 181 1.00000000000
1 3 7 182 1.00000000000
1 3 7 183 1.00000000000
1 3 7 184 1.00000000000
1 3 7 185 1.00000000000
1 3 7 186 1.00000000000
1 3 7 187 1.00000000000
1 3 7 188 1.00000000000
1 3 7 189 1.00000000000
1 3 7 190 1.00000000000
1 3 7 191 1.00000000000
1 3 7 192 1.00000000000
1 3 7 193 1.00000000000
1 3 7 194 1.00000000000
1 3 7 195 1.00000000000
1 3 7 196 1.00000000000
1 3 7 197 1.00000000000
1 3 7 198 1.00000000000
1 3 7 199 1.00000000000
1 3 7 200 1.00000000000
1 3 8   1 0.49792222172
1 3 8   2 0.41964444548
1 3 8   3 0.44485555589
1 3 8   4 0.48420000017
1 3 8   5 0.52886666626
1 3 8   6 0.57355555475
1 3 8   7 0.61797778130
1 3 8   8 0.65942222238
1 3 8   9 0.70056666613
1 3 8  10 0.73836666465
1 3 8  11 0.77409999907
1 3 8  12 0.80295555651
1 3 8  13 0.83026666343
1 3 8  14 0.85402222157
1 3 8  15 0.87509999931
1 3 8  16 0.89444444597
1 3 8  17 0.91226666987
1 3 8  18 0.92490000188
1 3 8  19 0.93646666706
1 3 8  20 0.94751111209
1 3 8  21 0.95557777703
1 3 8  22 0.96171111166
1 3 8  23 0.96883333266
1 3 8  24 0.97376666665
1 3 8  25 0.97827777624
1 3 8  26 0.98222222149
1 3 8  27 0.98527777612
1 3 8  28 0.98777777791
1 3 8  29 0.98957777619
1 3 8  30 0.99149999857
1 3 8  31 0.99280000389
1 3 8  32 0.99408889532
1 3 8  33 0.99547778070
1 3 8  34 0.99627778053
1 3 8  35 0.99672222614
1 3 8  36 0.99691111326
1 3 8  37 0.99751111329
1 3 8  38 0.99805555701
1 3 8  39 0.99841111481
1 3 8  40 0.99844444633
1 3 8  41 0.99866666853
1 3 8  42 0.99875555634
1 3 8  43 0.99925555706
1 3 8  44 0.99925555706
1 3 8  45 0.99932222247
1 3 8  46 0.99956666887
1 3 8  47 0.99953333378
1 3 8  48 0.99971111178
1 3 8  49 0.99974444449
1 3 8  50 0.99986666739
1 3 8  51 0.99987777770
1 3 8  52 0.99990000010
1 3 8  53 0.99993333340
1 3 8  54 0.99994444489
1 3 8  55 0.99991111100
1 3 8  56 0.99993333340
1 3 8  57 0.99995555580
1 3 8  58 0.99994444489
1 3 8  59 0.99994444430
1 3 8  60 0.99994444430
1 3 8  61 0.99991111100
1 3 8  62 0.99990000010
1 3 8  63 0.99995555520
1 3 8  64 0.99993333340
1 3 8  65 0.99994444430
1 3 8  66 0.99994444489
1 3 8  67 0.99996666670
1 3 8  68 0.99997777820
1 3 8  69 0.99993333340
1 3 8  70 0.99994444489
1 3 8  71 0.99995555580
1 3 8  72 0.99993333340
1 3 8  73 0.99996666670
1 3 8  74 0.99996666670
1 3 8  75 0.99996666670
1 3 8  76 0.99997777760
1 3 8  77 0.99996666670
1 3 8  78 0.99996666670
1 3 8  79 0.99998888910
1 3 8  80 0.99997777760
1 3 8  81 0.99998888910
1 3 8  82 0.99997777760
1 3 8  83 1.00000000000
1 3 8  84 1.00000000000
1 3 8  85 1.00000000000
1 3 8  86 1.00000000000
1 3 8  87 1.00000000000
1 3 8  88 1.00000000000
1 3 8  89 1.00000000000
1 3 8  90 1.00000000000
1 3 8  91 1.00000000000
1 3 8  92 1.00000000000
1 3 8  93 1.00000000000
1 3 8  94 1.00000000000
1 3 8  95 1.00000000000
1 3 8  96 1.00000000000
1 3 8  97 1.00000000000
1 3 8  98 1.00000000000
1 3 8  99 1.00000000000
1 3 8 100 1.00000000000
1 3 8 101 1.00000000000
1 3 8 102 1.00000000000
1 3 8 103 1.00000000000
1 3 8 104 1.00000000000
1 3 8 105 1.00000000000
1 3 8 106 1.00000000000
1 3 8 107 1.00000000000
1 3 8 108 1.00000000000
1 3 8 109 1.00000000000
1 3 8 110 1.00000000000
1 3 8 111 1.00000000000
1 3 8 112 1.00000000000
1 3 8 113 1.00000000000
1 3 8 114 1.00000000000
1 3 8 115 1.00000000000
1 3 8 116 1.00000000000
1 3 8 117 1.00000000000
1 3 8 118 1.00000000000
1 3 8 119 1.00000000000
1 3 8 120 1.00000000000
1 3 8 121 1.00000000000
1 3 8 122 1.00000000000
1 3 8 123 1.00000000000
1 3 8 124 1.00000000000
1 3 8 125 1.00000000000
1 3 8 126 1.00000000000
1 3 8 127 1.00000000000
1 3 8 128 1.00000000000
1 3 8 129 1.00000000000
1 3 8 130 1.00000000000
1 3 8 131 1.00000000000
1 3 8 132 1.00000000000
1 3 8 133 1.00000000000
1 3 8 134 1.00000000000
1 3 8 135 1.00000000000
1 3 8 136 1.00000000000
1 3 8 137 1.00000000000
1 3 8 138 1.00000000000
1 3 8 139 1.00000000000
1 3 8 140 1.00000000000
1 3 8 141 1.00000000000
1 3 8 142 1.00000000000
1 3 8 143 1.00000000000
1 3 8 144 1.00000000000
1 3 8 145 1.00000000000
1 3 8 146 1.00000000000
1 3 8 147 1.00000000000
1 3 8 148 1.00000000000
1 3 8 149 1.00000000000
1 3 8 150 1.00000000000
1 3 8 151 1.00000000000
1 3 8 152 1.00000000000
1 3 8 153 1.00000000000
1 3 8 154 1.00000000000
1 3 8 155 1.00000000000
1 3 8 156 1.00000000000
1 3 8 157 1.00000000000
1 3 8 158 1.00000000000
1 3 8 159 1.00000000000
1 3 8 160 1.00000000000
1 3 8 161 1.00000000000
1 3 8 162 1.00000000000
1 3 8 163 1.00000000000
1 3 8 164 1.00000000000
1 3 8 165 1.00000000000
1 3 8 166 1.00000000000
1 3 8 167 1.00000000000
1 3 8 168 1.00000000000
1 3 8 169 1.00000000000
1 3 8 170 1.00000000000
1 3 8 171 1.00000000000
1 3 8 172 1.00000000000
1 3 8 173 1.00000000000
1 3 8 174 1.00000000000
1 3 8 175 1.00000000000
1 3 8 176 1.00000000000
1 3 8 177 1.00000000000
1 3 8 178 1.00000000000
1 3 8 179 1.00000000000
1 3 8 180 1.00000000000
1 3 8 181 1.00000000000
1 3 8 182 1.00000000000
1 3 8 183 1.00000000000
1 3 8 184 1.00000000000
1 3 8 185 1.00000000000
1 3 8 186 1.00000000000
1 3 8 187 1.00000000000
1 3 8 188 1.00000000000
1 3 8 189 1.00000000000
1 3 8 190 1.00000000000
1 3 8 191 1.00000000000
1 3 8 192 1.00000000000
1 3 8 193 1.00000000000
1 3 8 194 1.00000000000
1 3 8 195 1.00000000000
1 3 8 196 1.00000000000
1 3 8 197 1.00000000000
1 3 8 198 1.00000000000
1 3 8 199 1.00000000000
1 3 8 200 1.00000000000
1 4 1   1 0.49822222233
1 4 1   2 0.24862222284
1 4 1   3 0.09605555579
1 4 1   4 0.02713333336
1 4 1   5 0.00540000009
1 4 1   6 0.00080000002
1 4 1   7 0.00004444445
1 4 1   8 0.00000000000
1 4 1   9 0.00000000000
1 4 1  10 0.00000000000
1 4 1  11 0.00000000000
1 4 1  12 0.00000000000
1 4 1  13 0.00000000000
1 4 1  14 0.00000000000
1 4 1  15 0.00000000000
1 4 1  16 0.00000000000
1 4 1  17 0.00000000000
1 4 1  18 0.00000000000
1 4 1  19 0.00000000000
1 4 1  20 0.00000000000
1 4 1  21 0.00000000000
1 4 1  22 0.00000000000
1 4 1  23 0.00000000000
1 4 1  24 0.00000000000
1 4 1  25 0.00000000000
1 4 1  26 0.00000000000
1 4 1  27 0.00000000000
1 4 1  28 0.00000000000
1 4 1  29 0.00000000000
1 4 1  30 0.00000000000
1 4 1  31 0.00000000000
1 4 1  32 0.00000000000
1 4 1  33 0.00000000000
1 4 1  34 0.00000000000
1 4 1  35 0.00000000000
1 4 1  36 0.00000000000
1 4 1  37 0.00000000000
1 4 1  38 0.00000000000
1 4 1  39 0.00000000000
1 4 1  40 0.00000000000
1 4 1  41 0.00000000000
1 4 1  42 0.00000000000
1 4 1  43 0.00000000000
1 4 1  44 0.00000000000
1 4 1  45 0.00000000000
1 4 1  46 0.00000000000
1 4 1  47 0.00000000000
1 4 1  48 0.00000000000
1 4 1  49 0.00000000000
1 4 1  50 0.00000000000
1 4 1  51 0.00000000000
1 4 1  52 0.00000000000
1 4 1  53 0.00000000000
1 4 1  54 0.00000000000
1 4 1  55 0.00000000000
1 4 1  56 0.00000000000
1 4 1  57 0.00000000000
1 4 1  58 0.00000000000
1 4 1  59 0.00000000000
1 4 1  60 0.00000000000
1 4 1  61 0.00000000000
1 4 1  62 0.00000000000
1 4 1  63 0.00000000000
1 4 1  64 0.00000000000
1 4 1  65 0.00000000000
1 4 1  66 0.00000000000
1 4 1  67 0.00000000000
1 4 1  68 0.00000000000
1 4 1  69 0.00000000000
1 4 1  70 0.00000000000
1 4 1  71 0.00000000000
1 4 1  72 0.00000000000
1 4 1  73 0.00000000000
1 4 1  74 0.00000000000
1 4 1  75 0.00000000000
1 4 1  76 0.00000000000
1 4 1  77 0.00000000000
1 4 1  78 0.00000000000
1 4 1  79 0.00000000000
1 4 1  80 0.00000000000
1 4 1  81 0.00000000000
1 4 1  82 0.00000000000
1 4 1  83 0.00000000000
1 4 1  84 0.00000000000
1 4 1  85 0.00000000000
1 4 1  86 0.00000000000
1 4 1  87 0.00000000000
1 4 1  88 0.00000000000
1 4 1  89 0.00000000000
1 4 1  90 0.00000000000
1 4 1  91 0.00000000000
1 4 1  92 0.00000000000
1 4 1  93 0.00000000000
1 4 1  94 0.00000000000
1 4 1  95 0.00000000000
1 4 1  96 0.00000000000
1 4 1  97 0.00000000000
1 4 1  98 0.00000000000
1 4 1  99 0.00000000000
1 4 1 100 0.00000000000
1 4 1 101 0.00000000000
1 4 1 102 0.00000000000
1 4 1 103 0.00000000000
1 4 1 104 0.00000000000
1 4 1 105 0.00000000000
1 4 1 106 0.00000000000
1 4 1 107 0.00000000000
1 4 1 108 0.00000000000
1 4 1 109 0.00000000000
1 4 1 110 0.00000000000
1 4 1 111 0.00000000000
1 4 1 112 0.00000000000
1 4 1 113 0.00000000000
1 4 1 114 0.00000000000
1 4 1 115 0.00000000000
1 4 1 116 0.00000000000
1 4 1 117 0.00000000000
1 4 1 118 0.00000000000
1 4 1 119 0.00000000000
1 4 1 120 0.00000000000
1 4 1 121 0.00000000000
1 4 1 122 0.00000000000
1 4 1 123 0.00000000000
1 4 1 124 0.00000000000
1 4 1 125 0.00000000000
1 4 1 126 0.00000000000
1 4 1 127 0.00000000000
1 4 1 128 0.00000000000
1 4 1 129 0.00000000000
1 4 1 130 0.00000000000
1 4 1 131 0.00000000000
1 4 1 132 0.00000000000
1 4 1 133 0.00000000000
1 4 1 134 0.00000000000
1 4 1 135 0.00000000000
1 4 1 136 0.00000000000
1 4 1 137 0.00000000000
1 4 1 138 0.00000000000
1 4 1 139 0.00000000000
1 4 1 140 0.00000000000
1 4 1 141 0.00000000000
1 4 1 142 0.00000000000
1 4 1 143 0.00000000000
1 4 1 144 0.00000000000
1 4 1 145 0.00000000000
1 4 1 146 0.00000000000
1 4 1 147 0.00000000000
1 4 1 148 0.00000000000
1 4 1 149 0.00000000000
1 4 1 150 0.00000000000
1 4 1 151 0.00000000000
1 4 1 152 0.00000000000
1 4 1 153 0.00000000000
1 4 1 154 0.00000000000
1 4 1 155 0.00000000000
1 4 1 156 0.00000000000
1 4 1 157 0.00000000000
1 4 1 158 0.00000000000
1 4 1 159 0.00000000000
1 4 1 160 0.00000000000
1 4 1 161 0.00000000000
1 4 1 162 0.00000000000
1 4 1 163 0.00000000000
1 4 1 164 0.00000000000
1 4 1 165 0.00000000000
1 4 1 166 0.00000000000
1 4 1 167 0.00000000000
1 4 1 168 0.00000000000
1 4 1 169 0.00000000000
1 4 1 170 0.00000000000
1 4 1 171 0.00000000000
1 4 1 172 0.00000000000
1 4 1 173 0.00000000000
1 4 1 174 0.00000000000
1 4 1 175 0.00000000000
1 4 1 176 0.00000000000
1 4 1 177 0.00000000000
1 4 1 178 0.00000000000
1 4 1 179 0.00000000000
1 4 1 180 0.00000000000
1 4 1 181 0.00000000000
1 4 1 182 0.00000000000
1 4 1 183 0.00000000000
1 4 1 184 0.00000000000
1 4 1 185 0.00000000000
1 4 1 186 0.00000000000
1 4 1 187 0.00000000000
1 4 1 188 0.00000000000
1 4 1 189 0.00000000000
1 4 1 190 0.00000000000
1 4 1 191 0.00000000000
1 4 1 192 0.00000000000
1 4 1 193 0.00000000000
1 4 1 194 0.00000000000
1 4 1 195 0.00000000000
1 4 1 196 0.00000000000
1 4 1 197 0.00000000000
1 4 1 198 0.00000000000
1 4 1 199 0.00000000000
1 4 1 200 0.00000000000
1 4 2   1 0.50095555604
1 4 2   2 0.25103333354
1 4 2   3 0.09939999990
1 4 2   4 0.03036666675
1 4 2   5 0.00697777787
1 4 2   6 0.00120000003
1 4 2   7 0.00017777778
1 4 2   8 0.00004444445
1 4 2   9 0.00000000000
1 4 2  10 0.00000000000
1 4 2  11 0.00000000000
1 4 2  12 0.00000000000
1 4 2  13 0.00000000000
1 4 2  14 0.00000000000
1 4 2  15 0.00000000000
1 4 2  16 0.00000000000
1 4 2  17 0.00000000000
1 4 2  18 0.00000000000
1 4 2  19 0.00000000000
1 4 2  20 0.00000000000
1 4 2  21 0.00000000000
1 4 2  22 0.00000000000
1 4 2  23 0.00000000000
1 4 2  24 0.00000000000
1 4 2  25 0.00000000000
1 4 2  26 0.00000000000
1 4 2  27 0.00000000000
1 4 2  28 0.00000000000
1 4 2  29 0.00000000000
1 4 2  30 0.00000000000
1 4 2  31 0.00000000000
1 4 2  32 0.00000000000
1 4 2  33 0.00000000000
1 4 2  34 0.00000000000
1 4 2  35 0.00000000000
1 4 2  36 0.00000000000
1 4 2  37 0.00000000000
1 4 2  38 0.00000000000
1 4 2  39 0.00000000000
1 4 2  40 0.00000000000
1 4 2  41 0.00000000000
1 4 2  42 0.00000000000
1 4 2  43 0.00000000000
1 4 2  44 0.00000000000
1 4 2  45 0.00000000000
1 4 2  46 0.00000000000
1 4 2  47 0.00000000000
1 4 2  48 0.00000000000
1 4 2  49 0.00000000000
1 4 2  50 0.00000000000
1 4 2  51 0.00000000000
1 4 2  52 0.00000000000
1 4 2  53 0.00000000000
1 4 2  54 0.00000000000
1 4 2  55 0.00000000000
1 4 2  56 0.00000000000
1 4 2  57 0.00000000000
1 4 2  58 0.00000000000
1 4 2  59 0.00000000000
1 4 2  60 0.00000000000
1 4 2  61 0.00000000000
1 4 2  62 0.00000000000
1 4 2  63 0.00000000000
1 4 2  64 0.00000000000
1 4 2  65 0.00000000000
1 4 2  66 0.00000000000
1 4 2  67 0.00000000000
1 4 2  68 0.00000000000
1 4 2  69 0.00000000000
1 4 2  70 0.00000000000
1 4 2  71 0.00000000000
1 4 2  72 0.00000000000
1 4 2  73 0.00000000000
1 4 2  74 0.00000000000
1 4 2  75 0.00000000000
1 4 2  76 0.00000000000
1 4 2  77 0.00000000000
1 4 2  78 0.00000000000
1 4 2  79 0.00000000000
1 4 2  80 0.00000000000
1 4 2  81 0.00000000000
1 4 2  82 0.00000000000
1 4 2  83 0.00000000000
1 4 2  84 0.00000000000
1 4 2  85 0.00000000000
1 4 2  86 0.00000000000
1 4 2  87 0.00000000000
1 4 2  88 0.00000000000
1 4 2  89 0.00000000000
1 4 2  90 0.00000000000
1 4 2  91 0.00000000000
1 4 2  92 0.00000000000
1 4 2  93 0.00000000000
1 4 2  94 0.00000000000
1 4 2  95 0.00000000000
1 4 2  96 0.00000000000
1 4 2  97 0.00000000000
1 4 2  98 0.00000000000
1 4 2  99 0.00000000000
1 4 2 100 0.00000000000
1 4 2 101 0.00000000000
1 4 2 102 0.00000000000
1 4 2 103 0.00000000000
1 4 2 104 0.00000000000
1 4 2 105 0.00000000000
1 4 2 106 0.00000000000
1 4 2 107 0.00000000000
1 4 2 108 0.00000000000
1 4 2 109 0.00000000000
1 4 2 110 0.00000000000
1 4 2 111 0.00000000000
1 4 2 112 0.00000000000
1 4 2 113 0.00000000000
1 4 2 114 0.00000000000
1 4 2 115 0.00000000000
1 4 2 116 0.00000000000
1 4 2 117 0.00000000000
1 4 2 118 0.00000000000
1 4 2 119 0.00000000000
1 4 2 120 0.00000000000
1 4 2 121 0.00000000000
1 4 2 122 0.00000000000
1 4 2 123 0.00000000000
1 4 2 124 0.00000000000
1 4 2 125 0.00000000000
1 4 2 126 0.00000000000
1 4 2 127 0.00000000000
1 4 2 128 0.00000000000
1 4 2 129 0.00000000000
1 4 2 130 0.00000000000
1 4 2 131 0.00000000000
1 4 2 132 0.00000000000
1 4 2 133 0.00000000000
1 4 2 134 0.00000000000
1 4 2 135 0.00000000000
1 4 2 136 0.00000000000
1 4 2 137 0.00000000000
1 4 2 138 0.00000000000
1 4 2 139 0.00000000000
1 4 2 140 0.00000000000
1 4 2 141 0.00000000000
1 4 2 142 0.00000000000
1 4 2 143 0.00000000000
1 4 2 144 0.00000000000
1 4 2 145 0.00000000000
1 4 2 146 0.00000000000
1 4 2 147 0.00000000000
1 4 2 148 0.00000000000
1 4 2 149 0.00000000000
1 4 2 150 0.00000000000
1 4 2 151 0.00000000000
1 4 2 152 0.00000000000
1 4 2 153 0.00000000000
1 4 2 154 0.00000000000
1 4 2 155 0.00000000000
1 4 2 156 0.00000000000
1 4 2 157 0.00000000000
1 4 2 158 0.00000000000
1 4 2 159 0.00000000000
1 4 2 160 0.00000000000
1 4 2 161 0.00000000000
1 4 2 162 0.00000000000
1 4 2 163 0.00000000000
1 4 2 164 0.00000000000
1 4 2 165 0.00000000000
1 4 2 166 0.00000000000
1 4 2 167 0.00000000000
1 4 2 168 0.00000000000
1 4 2 169 0.00000000000
1 4 2 170 0.00000000000
1 4 2 171 0.00000000000
1 4 2 172 0.00000000000
1 4 2 173 0.00000000000
1 4 2 174 0.00000000000
1 4 2 175 0.00000000000
1 4 2 176 0.00000000000
1 4 2 177 0.00000000000
1 4 2 178 0.00000000000
1 4 2 179 0.00000000000
1 4 2 180 0.00000000000
1 4 2 181 0.00000000000
1 4 2 182 0.00000000000
1 4 2 183 0.00000000000
1 4 2 184 0.00000000000
1 4 2 185 0.00000000000
1 4 2 186 0.00000000000
1 4 2 187 0.00000000000
1 4 2 188 0.00000000000
1 4 2 189 0.00000000000
1 4 2 190 0.00000000000
1 4 2 191 0.00000000000
1 4 2 192 0.00000000000
1 4 2 193 0.00000000000
1 4 2 194 0.00000000000
1 4 2 195 0.00000000000
1 4 2 196 0.00000000000
1 4 2 197 0.00000000000
1 4 2 198 0.00000000000
1 4 2 199 0.00000000000
1 4 2 200 0.00000000000
1 4 3   1 0.49897777736
1 4 3   2 0.25398888960
1 4 3   3 0.10412222262
1 4 3   4 0.03525555567
1 4 3   5 0.01136666676
1 4 3   6 0.00377777785
1 4 3   7 0.00141111114
1 4 3   8 0.00048888890
1 4 3   9 0.00015555556
1 4 3  10 0.00001111111
1 4 3  11 0.00000000000
1 4 3  12 0.00000000000
1 4 3  13 0.00000000000
1 4 3  14 0.00000000000
1 4 3  15 0.00000000000
1 4 3  16 0.00000000000
1 4 3  17 0.00000000000
1 4 3  18 0.00000000000
1 4 3  19 0.00000000000
1 4 3  20 0.00000000000
1 4 3  21 0.00000000000
1 4 3  22 0.00000000000
1 4 3  23 0.00000000000
1 4 3  24 0.00000000000
1 4 3  25 0.00000000000
1 4 3  26 0.00000000000
1 4 3  27 0.00000000000
1 4 3  28 0.00000000000
1 4 3  29 0.00000000000
1 4 3  30 0.00000000000
1 4 3  31 0.00000000000
1 4 3  32 0.00000000000
1 4 3  33 0.00000000000
1 4 3  34 0.00000000000
1 4 3  35 0.00000000000
1 4 3  36 0.00000000000
1 4 3  37 0.00000000000
1 4 3  38 0.00000000000
1 4 3  39 0.00000000000
1 4 3  40 0.00000000000
1 4 3  41 0.00000000000
1 4 3  42 0.00000000000
1 4 3  43 0.00000000000
1 4 3  44 0.00000000000
1 4 3  45 0.00000000000
1 4 3  46 0.00000000000
1 4 3  47 0.00000000000
1 4 3  48 0.00000000000
1 4 3  49 0.00000000000
1 4 3  50 0.00000000000
1 4 3  51 0.00000000000
1 4 3  52 0.00000000000
1 4 3  53 0.00000000000
1 4 3  54 0.00000000000
1 4 3  55 0.00000000000
1 4 3  56 0.00000000000
1 4 3  57 0.00000000000
1 4 3  58 0.00000000000
1 4 3  59 0.00000000000
1 4 3  60 0.00000000000
1 4 3  61 0.00000000000
1 4 3  62 0.00000000000
1 4 3  63 0.00000000000
1 4 3  64 0.00000000000
1 4 3  65 0.00000000000
1 4 3  66 0.00000000000
1 4 3  67 0.00000000000
1 4 3  68 0.00000000000
1 4 3  69 0.00000000000
1 4 3  70 0.00000000000
1 4 3  71 0.00000000000
1 4 3  72 0.00000000000
1 4 3  73 0.00000000000
1 4 3  74 0.00000000000
1 4 3  75 0.00000000000
1 4 3  76 0.00000000000
1 4 3  77 0.00000000000
1 4 3  78 0.00000000000
1 4 3  79 0.00000000000
1 4 3  80 0.00000000000
1 4 3  81 0.00000000000
1 4 3  82 0.00000000000
1 4 3  83 0.00000000000
1 4 3  84 0.00000000000
1 4 3  85 0.00000000000
1 4 3  86 0.00000000000
1 4 3  87 0.00000000000
1 4 3  88 0.00000000000
1 4 3  89 0.00000000000
1 4 3  90 0.00000000000
1 4 3  91 0.00000000000
1 4 3  92 0.00000000000
1 4 3  93 0.00000000000
1 4 3  94 0.00000000000
1 4 3  95 0.00000000000
1 4 3  96 0.00000000000
1 4 3  97 0.00000000000
1 4 3  98 0.00000000000
1 4 3  99 0.00000000000
1 4 3 100 0.00000000000
1 4 3 101 0.00000000000
1 4 3 102 0.00000000000
1 4 3 103 0.00000000000
1 4 3 104 0.00000000000
1 4 3 105 0.00000000000
1 4 3 106 0.00000000000
1 4 3 107 0.00000000000
1 4 3 108 0.00000000000
1 4 3 109 0.00000000000
1 4 3 110 0.00000000000
1 4 3 111 0.00000000000
1 4 3 112 0.00000000000
1 4 3 113 0.00000000000
1 4 3 114 0.00000000000
1 4 3 115 0.00000000000
1 4 3 116 0.00000000000
1 4 3 117 0.00000000000
1 4 3 118 0.00000000000
1 4 3 119 0.00000000000
1 4 3 120 0.00000000000
1 4 3 121 0.00000000000
1 4 3 122 0.00000000000
1 4 3 123 0.00000000000
1 4 3 124 0.00000000000
1 4 3 125 0.00000000000
1 4 3 126 0.00000000000
1 4 3 127 0.00000000000
1 4 3 128 0.00000000000
1 4 3 129 0.00000000000
1 4 3 130 0.00000000000
1 4 3 131 0.00000000000
1 4 3 132 0.00000000000
1 4 3 133 0.00000000000
1 4 3 134 0.00000000000
1 4 3 135 0.00000000000
1 4 3 136 0.00000000000
1 4 3 137 0.00000000000
1 4 3 138 0.00000000000
1 4 3 139 0.00000000000
1 4 3 140 0.00000000000
1 4 3 141 0.00000000000
1 4 3 142 0.00000000000
1 4 3 143 0.00000000000
1 4 3 144 0.00000000000
1 4 3 145 0.00000000000
1 4 3 146 0.00000000000
1 4 3 147 0.00000000000
1 4 3 148 0.00000000000
1 4 3 149 0.00000000000
1 4 3 150 0.00000000000
1 4 3 151 0.00000000000
1 4 3 152 0.00000000000
1 4 3 153 0.00000000000
1 4 3 154 0.00000000000
1 4 3 155 0.00000000000
1 4 3 156 0.00000000000
1 4 3 157 0.00000000000
1 4 3 158 0.00000000000
1 4 3 159 0.00000000000
1 4 3 160 0.00000000000
1 4 3 161 0.00000000000
1 4 3 162 0.00000000000
1 4 3 163 0.00000000000
1 4 3 164 0.00000000000
1 4 3 165 0.00000000000
1 4 3 166 0.00000000000
1 4 3 167 0.00000000000
1 4 3 168 0.00000000000
1 4 3 169 0.00000000000
1 4 3 170 0.00000000000
1 4 3 171 0.00000000000
1 4 3 172 0.00000000000
1 4 3 173 0.00000000000
1 4 3 174 0.00000000000
1 4 3 175 0.00000000000
1 4 3 176 0.00000000000
1 4 3 177 0.00000000000
1 4 3 178 0.00000000000
1 4 3 179 0.00000000000
1 4 3 180 0.00000000000
1 4 3 181 0.00000000000
1 4 3 182 0.00000000000
1 4 3 183 0.00000000000
1 4 3 184 0.00000000000
1 4 3 185 0.00000000000
1 4 3 186 0.00000000000
1 4 3 187 0.00000000000
1 4 3 188 0.00000000000
1 4 3 189 0.00000000000
1 4 3 190 0.00000000000
1 4 3 191 0.00000000000
1 4 3 192 0.00000000000
1 4 3 193 0.00000000000
1 4 3 194 0.00000000000
1 4 3 195 0.00000000000
1 4 3 196 0.00000000000
1 4 3 197 0.00000000000
1 4 3 198 0.00000000000
1 4 3 199 0.00000000000
1 4 3 200 0.00000000000
1 4 4   1 0.49837777615
1 4 4   2 0.28657777831
1 4 4   3 0.15807777807
1 4 4   4 0.09081111148
1 4 4   5 0.06148888921
1 4 4   6 0.04901111133
1 4 4   7 0.04441111125
1 4 4   8 0.04388888884
1 4 4   9 0.04418888898
1 4 4  10 0.04408888907
1 4 4  11 0.04464444446
1 4 4  12 0.04630000011
1 4 4  13 0.04717777794
1 4 4  14 0.04845555549
1 4 4  15 0.04922222216
1 4 4  16 0.05165555541
1 4 4  17 0.05406666694
1 4 4  18 0.05680000006
1 4 4  19 0.05943333368
1 4 4  20 0.06160000035
1 4 4  21 0.06354444495
1 4 4  22 0.06606666670
1 4 4  23 0.06846666698
1 4 4  24 0.07116666651
1 4 4  25 0.07427777823
1 4 4  26 0.07705555568
1 4 4  27 0.08005555558
1 4 4  28 0.08258888897
1 4 4  29 0.08548888881
1 4 4  30 0.08834444473
1 4 4  31 0.09104444484
1 4 4  32 0.09373333318
1 4 4  33 0.09711111099
1 4 4  34 0.10032222249
1 4 4  35 0.10280000038
1 4 4  36 0.10568888881
1 4 4  37 0.10792222266
1 4 4  38 0.11097777811
1 4 4  39 0.11454444454
1 4 4  40 0.11656666698
1 4 4  41 0.11911111139
1 4 4  42 0.12222222209
1 4 4  43 0.12480000010
1 4 4  44 0.12719999978
1 4 4  45 0.12981111137
1 4 4  46 0.13080000002
1 4 4  47 0.13451111136
1 4 4  48 0.13612222242
1 4 4  49 0.13917777750
1 4 4  50 0.14198888879
1 4 4  51 0.14525555512
1 4 4  52 0.14677777801
1 4 4  53 0.14985555554
1 4 4  54 0.15334444353
1 4 4  55 0.15600000076
1 4 4  56 0.15833333310
1 4 4  57 0.15979999959
1 4 4  58 0.16313333325
1 4 4  59 0.16668888915
1 4 4  60 0.16903333314
1 4 4  61 0.17228888914
1 4 4  62 0.17395555545
1 4 4  63 0.17661111139
1 4 4  64 0.17993333265
1 4 4  65 0.18208888918
1 4 4  66 0.18507777721
1 4 4  67 0.18863333356
1 4 4  68 0.19131111048
1 4 4  69 0.19343333285
1 4 4  70 0.19612222221
1 4 4  71 0.19731111117
1 4 4  72 0.19865555547
1 4 4  73 0.20118888892
1 4 4  74 0.20265555527
1 4 4  75 0.20511111066
1 4 4  76 0.20715555631
1 4 4  77 0.20933333330
1 4 4  78 0.21031111032
1 4 4  79 0.21270000011
1 4 4  80 0.21477777876
1 4 4  81 0.21632222101
1 4 4  82 0.21892222159
1 4 4  83 0.22142222263
1 4 4  84 0.22371111140
1 4 4  85 0.22583333358
1 4 4  86 0.22825555541
1 4 4  87 0.23032222249
1 4 4  88 0.23396666661
1 4 4  89 0.23625555597
1 4 4  90 0.23954444401
1 4 4  91 0.24161111102
1 4 4  92 0.24376666717
1 4 4  93 0.24577777795
1 4 4  94 0.24804444335
1 4 4  95 0.24982222214
1 4 4  96 0.25123333253
1 4 4  97 0.25391111061
1 4 4  98 0.25516666666
1 4 4  99 0.25737777844
1 4 4 100 0.25975555554
1 4 4 101 0.26183333494
1 4 4 102 0.26391111195
1 4 4 103 0.26509999998
1 4 4 104 0.26714444451
1 4 4 105 0.26948888876
1 4 4 106 0.27315555699
1 4 4 107 0.27557777695
1 4 4 108 0.27839999989
1 4 4 109 0.27936666697
1 4 4 110 0.28096666761
1 4 4 111 0.28374444582
1 4 4 112 0.28595555604
1 4 4 113 0.28818888947
1 4 4 114 0.29096666537
1 4 4 115 0.29274444491
1 4 4 116 0.29293333255
1 4 4 117 0.29496666737
1 4 4 118 0.29689999871
1 4 4 119 0.29965555623
1 4 4 120 0.30130000040
1 4 4 121 0.30198888913
1 4 4 122 0.30435555518
1 4 4 123 0.30708888955
1 4 4 124 0.30889999911
1 4 4 125 0.31041111290
1 4 4 126 0.31266666591
1 4 4 127 0.31384444341
1 4 4 128 0.31709999993
1 4 4 129 0.31911111161
1 4 4 130 0.32047777861
1 4 4 131 0.32335555598
1 4 4 132 0.32444444403
1 4 4 133 0.32732222334
1 4 4 134 0.32933333367
1 4 4 135 0.33064444453
1 4 4 136 0.33266666651
1 4 4 137 0.33412222058
1 4 4 138 0.33631111220
1 4 4 139 0.33927777708
1 4 4 140 0.34011111133
1 4 4 141 0.34238888778
1 4 4 142 0.34336666711
1 4 4 143 0.34516666673
1 4 4 144 0.34635555476
1 4 4 145 0.34999999918
1 4 4 146 0.35146666691
1 4 4 147 0.35345555596
1 4 4 148 0.35335555695
1 4 4 149 0.35529999994
1 4 4 150 0.35713333212
1 4 4 151 0.35883333243
1 4 4 152 0.36056666777
1 4 4 153 0.36305555508
1 4 4 154 0.36415555395
1 4 4 155 0.36691111162
1 4 4 156 0.36818888955
1 4 4 157 0.37156666815
1 4 4 158 0.37321110994
1 4 4 159 0.37328888781
1 4 4 160 0.37553333253
1 4 4 161 0.37783333480
1 4 4 162 0.37878889024
1 4 4 163 0.38037777789
1 4 4 164 0.38314444378
1 4 4 165 0.38545555472
1 4 4 166 0.38656666875
1 4 4 167 0.38724444374
1 4 4 168 0.38891111061
1 4 4 169 0.38996666580
1 4 4 170 0.39265555620
1 4 4 171 0.39534444660
1 4 4 172 0.39643333346
1 4 4 173 0.39738888875
1 4 4 174 0.40027777702
1 4 4 175 0.40263333425
1 4 4 176 0.40388888836
1 4 4 177 0.40623333395
1 4 4 178 0.40665555507
1 4 4 179 0.40913333535
1 4 4 180 0.40957777590
1 4 4 181 0.41051111117
1 4 4 182 0.41297777727
1 4 4 183 0.41405555546
1 4 4 184 0.41645555407
1 4 4 185 0.41734444529
1 4 4 186 0.41822222307
1 4 4 187 0.41889999941
1 4 4 188 0.41811111152
1 4 4 189 0.41686666727
1 4 4 190 0.41908888847
1 4 4 191 0.42025555566
1 4 4 192 0.42133333147
1 4 4 193 0.42282222301
1 4 4 194 0.42617777944
1 4 4 195 0.42746666729
1 4 4 196 0.42693333387
1 4 4 197 0.42737777710
1 4 4 198 0.43054444432
1 4 4 199 0.43156666636
1 4 4 200 0.43075555474
1 4 5   1 0.49866666496
1 4 5   2 0.35564444572
1 4 5   3 0.27312222227
1 4 5   4 0.23474444509
1 4 5   5 0.22123333424
1 4 5   6 0.21870000124
1 4 5   7 0.22805555709
1 4 5   8 0.24038888983
1 4 5   9 0.25693333372
1 4 5  10 0.27366666779
1 4 5  11 0.29306666657
1 4 5  12 0.31147777773
1 4 5  13 0.33219999880
1 4 5  14 0.35215555638
1 4 5  15 0.37282222152
1 4 5  16 0.39281111151
1 4 5  17 0.41297777742
1 4 5  18 0.42919999972
1 4 5  19 0.44832222298
1 4 5  20 0.46612222418
1 4 5  21 0.48433333471
1 4 5  22 0.50061110973
1 4 5  23 0.51998888850
1 4 5  24 0.53649999976
1 4 5  25 0.55295555621
1 4 5  26 0.56996666998
1 4 5  27 0.58466666669
1 4 5  28 0.59902222365
1 4 5  29 0.61317777604
1 4 5  30 0.62566666663
1 4 5  31 0.63873333275
1 4 5  32 0.65281111211
1 4 5  33 0.66616666496
1 4 5  34 0.67553333402
1 4 5  35 0.68786666542
1 4 5  36 0.69666666478
1 4 5  37 0.70565555573
1 4 5  38 0.71329999894
1 4 5  39 0.72100000322
1 4 5  40 0.72785555184
1 4 5  41 0.73633333266
1 4 5  42 0.74224444449
1 4 5  43 0.75094444513
1 4 5  44 0.75631111443
1 4 5  45 0.76190000057
1 4 5  46 0.76659999967
1 4 5  47 0.76964444280
1 4 5  48 0.77552222431
1 4 5  49 0.78036666870
1 4 5  50 0.78518888831
1 4 5  51 0.78997777998
1 4 5  52 0.79470000148
1 4 5  53 0.79712222219
1 4 5  54 0.79899999917
1 4 5  55 0.80186666608
1 4 5  56 0.80453333318
1 4 5  57 0.80719999909
1 4 5  58 0.80818888962
1 4 5  59 0.81303333640
1 4 5  60 0.81359999895
1 4 5  61 0.81533333004
1 4 5  62 0.81951111376
1 4 5  63 0.82318888843
1 4 5  64 0.82493333578
1 4 5  65 0.82731111050
1 4 5  66 0.82959999919
1 4 5  67 0.83134444475
1 4 5  68 0.83367777586
1 4 5  69 0.83493333519
1 4 5  70 0.83635555625
1 4 5  71 0.83911110997
1 4 5  72 0.84306666553
1 4 5  73 0.84464444399
1 4 5  74 0.84479999959
1 4 5  75 0.84695555627
1 4 5  76 0.84733333230
1 4 5  77 0.84962222219
1 4 5  78 0.84991111040
1 4 5  79 0.85187777877
1 4 5  80 0.85553333282
1 4 5  81 0.85859999835
1 4 5  82 0.86052222013
1 4 5  83 0.86192222059
1 4 5  84 0.86359999895
1 4 5  85 0.86571111202
1 4 5  86 0.86727777898
1 4 5  87 0.86883333325
1 4 5  88 0.86855555952
1 4 5  89 0.87157777667
1 4 5  90 0.87370000005
1 4 5  91 0.87504444301
1 4 5  92 0.87663333476
1 4 5  93 0.87720000267
1 4 5  94 0.87791111290
1 4 5  95 0.87795555651
1 4 5  96 0.87934444487
1 4 5  97 0.88082222283
1 4 5  98 0.88268888891
1 4 5  99 0.88283333421
1 4 5 100 0.88401110888
1 4 5 101 0.88753333271
1 4 5 102 0.88827777624
1 4 5 103 0.88841111302
1 4 5 104 0.88821111202
1 4 5 105 0.88976666629
1 4 5 106 0.89113333523
1 4 5 107 0.89234444618
1 4 5 108 0.89382222056
1 4 5 109 0.89345555305
1 4 5 110 0.89545555830
1 4 5 111 0.89589999974
1 4 5 112 0.89463333428
1 4 5 113 0.89466666579
1 4 5 114 0.89498888731
1 4 5 115 0.89534444273
1 4 5 116 0.89683333516
1 4 5 117 0.89866666913
1 4 5 118 0.89929999828
1 4 5 119 0.90141111076
1 4 5 120 0.90280000031
1 4 5 121 0.90414444447
1 4 5 122 0.90476666927
1 4 5 123 0.90594444573
1 4 5 124 0.90536666811
1 4 5 125 0.90672222257
1 4 5 126 0.90608889103
1 4 5 127 0.90745555460
1 4 5 128 0.90657777846
1 4 5 129 0.90723333538
1 4 5 130 0.90854444683
1 4 5 131 0.90952222347
1 4 5 132 0.91066666603
1 4 5 133 0.91112222195
1 4 5 134 0.91210000098
1 4 5 135 0.91275555670
1 4 5 136 0.91356666386
1 4 5 137 0.91431111395
1 4 5 138 0.91518888652
1 4 5 139 0.91556666374
1 4 5 140 0.91538888812
1 4 5 141 0.91553333402
1 4 5 142 0.91470000386
1 4 5 143 0.91657777846
1 4 5 144 0.91536666811
1 4 5 145 0.91582222104
1 4 5 146 0.91632222235
1 4 5 147 0.91761111140
1 4 5 148 0.91742222250
1 4 5 149 0.91825555801
1 4 5 150 0.91860000134
1 4 5 151 0.91744444549
1 4 5 152 0.91873333752
1 4 5 153 0.91823333323
1 4 5 154 0.91771111310
1 4 5 155 0.91832222283
1 4 5 156 0.91941111088
1 4 5 157 0.91974444389
1 4 5 158 0.92006666958
1 4 5 159 0.92068888843
1 4 5 160 0.92151111066
1 4 5 161 0.92061111033
1 4 5 162 0.92108888924
1 4 5 163 0.92032222450
1 4 5 164 0.92074444532
1 4 5 165 0.92003333449
1 4 5 166 0.92067777932
1 4 5 167 0.92167777479
1 4 5 168 0.92211111426
1 4 5 169 0.92405555606
1 4 5 170 0.92378888726
1 4 5 171 0.92319999874
1 4 5 172 0.92365555763
1 4 5 173 0.92522222281
1 4 5 174 0.92541111231
1 4 5 175 0.92628888726
1 4 5 176 0.92576666594
1 4 5 177 0.92682222247
1 4 5 178 0.92775555491
1 4 5 179 0.92815555513
1 4 5 180 0.92846666694
1 4 5 181 0.92690000057
1 4 5 182 0.92817777514
1 4 5 183 0.92931111097
1 4 5 184 0.92976666570
1 4 5 185 0.92935555577
1 4 5 186 0.93022222281
1 4 5 187 0.92953333020
1 4 5 188 0.92997777641
1 4 5 189 0.92953333378
1 4 5 190 0.93051111102
1 4 5 191 0.93102222085
1 4 5 192 0.93175555348
1 4 5 193 0.93152221739
1 4 5 194 0.93198888898
1 4 5 195 0.93314444244
1 4 5 196 0.93345555246
1 4 5 197 0.93315555453
1 4 5 198 0.93451110899
1 4 5 199 0.93511111259
1 4 5 200 0.93493333042
1 4 6   1 0.50177777648
1 4 6   2 0.39367777705
1 4 6   3 0.33882222176
1 4 6   4 0.31830000043
1 4 6   5 0.32056666791
1 4 6   6 0.33642222330
1 4 6   7 0.35717777848
1 4 6   8 0.38191111118
1 4 6   9 0.41035555571
1 4 6  10 0.43734444410
1 4 6  11 0.46521111071
1 4 6  12 0.49404444605
1 4 6  13 0.52312222004
1 4 6  14 0.54770000041
1 4 6  15 0.57477777570
1 4 6  16 0.60058888972
1 4 6  17 0.62206666887
1 4 6  18 0.64525555372
1 4 6  19 0.66862222075
1 4 6  20 0.69035555363
1 4 6  21 0.70789999902
1 4 6  22 0.72523333192
1 4 6  23 0.74076666892
1 4 6  24 0.75641111076
1 4 6  25 0.76984444559
1 4 6  26 0.78323333263
1 4 6  27 0.79439999938
1 4 6  28 0.80438888848
1 4 6  29 0.81265555441
1 4 6  30 0.82364444673
1 4 6  31 0.83248889029
1 4 6  32 0.83908888757
1 4 6  33 0.84708888948
1 4 6  34 0.85228888988
1 4 6  35 0.85756666660
1 4 6  36 0.86398888648
1 4 6  37 0.86886666656
1 4 6  38 0.87436666846
1 4 6  39 0.87856666863
1 4 6  40 0.88223333299
1 4 6  41 0.88641111076
1 4 6  42 0.89077778101
1 4 6  43 0.89394444644
1 4 6  44 0.89620000184
1 4 6  45 0.90126666427
1 4 6  46 0.90561111212
1 4 6  47 0.90755555630
1 4 6  48 0.90984444320
1 4 6  49 0.91324444413
1 4 6  50 0.91519999981
1 4 6  51 0.91652222276
1 4 6  52 0.91963333607
1 4 6  53 0.92231110990
1 4 6  54 0.92423333168
1 4 6  55 0.92712221980
1 4 6  56 0.92840000093
1 4 6  57 0.92937777996
1 4 6  58 0.93007777691
1 4 6  59 0.93240000129
1 4 6  60 0.93437777519
1 4 6  61 0.93588889122
1 4 6  62 0.93699999809
1 4 6  63 0.93862222075
1 4 6  64 0.94076666474
1 4 6  65 0.94274444103
1 4 6  66 0.94285555661
1 4 6  67 0.94289999902
1 4 6  68 0.94262222171
1 4 6  69 0.94366666377
1 4 6  70 0.94469999790
1 4 6  71 0.94574444294
1 4 6  72 0.94641111255
1 4 6  73 0.94868888974
1 4 6  74 0.94855555534
1 4 6  75 0.95061111093
1 4 6  76 0.95144444287
1 4 6  77 0.95253333330
1 4 6  78 0.95330000043
1 4 6  79 0.95382222354
1 4 6  80 0.95311110973
1 4 6  81 0.95475555599
1 4 6  82 0.95485555649
1 4 6  83 0.95583333075
1 4 6  84 0.95678888559
1 4 6  85 0.95714444339
1 4 6  86 0.95823333144
1 4 6  87 0.95843333304
1 4 6  88 0.95762222409
1 4 6  89 0.95802222013
1 4 6  90 0.95974444568
1 4 6  91 0.96099999905
1 4 6  92 0.96036666572
1 4 6  93 0.96031110764
1 4 6  94 0.96065555692
1 4 6  95 0.96195555389
1 4 6  96 0.96242222190
1 4 6  97 0.96261111021
1 4 6  98 0.96369999826
1 4 6  99 0.96257777572
1 4 6 100 0.96411111057
1 4 6 101 0.96430000067
1 4 6 102 0.96390000105
1 4 6 103 0.96482222080
1 4 6 104 0.96507777512
1 4 6 105 0.96503333330
1 4 6 106 0.96562222481
1 4 6 107 0.96583333731
1 4 6 108 0.96607778132
1 4 6 109 0.96634444535
1 4 6 110 0.96643333495
1 4 6 111 0.96698888838
1 4 6 112 0.96651111245
1 4 6 113 0.96726666689
1 4 6 114 0.96821111143
1 4 6 115 0.96914444625
1 4 6 116 0.96939999998
1 4 6 117 0.96961111486
1 4 6 118 0.96935555577
1 4 6 119 0.96996666491
1 4 6 120 0.97025555849
1 4 6 121 0.97015555561
1 4 6 122 0.96994444549
1 4 6 123 0.97024444342
1 4 6 124 0.97051111341
1 4 6 125 0.97111110985
1 4 6 126 0.97157777905
1 4 6 127 0.97172222257
1 4 6 128 0.97248888791
1 4 6 129 0.97271111369
1 4 6 130 0.97317777812
1 4 6 131 0.97336666584
1 4 6 132 0.97312222481
1 4 6 133 0.97301111341
1 4 6 134 0.97362222075
1 4 6 135 0.97345555544
1 4 6 136 0.97405555367
1 4 6 137 0.97365555525
1 4 6 138 0.97394444287
1 4 6 139 0.97453333437
1 4 6 140 0.97446666896
1 4 6 141 0.97468888879
1 4 6 142 0.97465555668
1 4 6 143 0.97483333349
1 4 6 144 0.97465555549
1 4 6 145 0.97465555489
1 4 6 146 0.97535555661
1 4 6 147 0.97535555780
1 4 6 148 0.97544444680
1 4 6 149 0.97598888874
1 4 6 150 0.97605555713
1 4 6 151 0.97536666214
1 4 6 152 0.97574444532
1 4 6 153 0.97651110888
1 4 6 154 0.97700000226
1 4 6 155 0.97647777796
1 4 6 156 0.97754444361
1 4 6 157 0.97805555403
1 4 6 158 0.97848888814
1 4 6 159 0.97791110933
1 4 6 160 0.97768888950
1 4 6 161 0.97839999974
1 4 6 162 0.97802222192
1 4 6 163 0.97837777853
1 4 6 164 0.97863333166
1 4 6 165 0.97884444594
1 4 6 166 0.97849999964
1 4 6 167 0.97851111174
1 4 6 168 0.97819999933
1 4 6 169 0.97828889072
1 4 6 170 0.97867777586
1 4 6 171 0.97942222536
1 4 6 172 0.97879999876
1 4 6 173 0.97976666749
1 4 6 174 0.97966666460
1 4 6 175 0.98014444470
1 4 6 176 0.98061110675
1 4 6 177 0.97974444568
1 4 6 178 0.98047777891
1 4 6 179 0.98066666424
1 4 6 180 0.98112222016
1 4 6 181 0.98113332987
1 4 6 182 0.98178888559
1 4 6 183 0.98123333395
1 4 6 184 0.98201111019
1 4 6 185 0.98132222235
1 4 6 186 0.98127777755
1 4 6 187 0.98134444535
1 4 6 188 0.98165555000
1 4 6 189 0.98199999452
1 4 6 190 0.98173333168
1 4 6 191 0.98275555551
1 4 6 192 0.98261111140
1 4 6 193 0.98257777512
1 4 6 194 0.98277777374
1 4 6 195 0.98249999940
1 4 6 196 0.98249999523
1 4 6 197 0.98299999774
1 4 6 198 0.98304444373
1 4 6 199 0.98297777832
1 4 6 200 0.98317777514
1 4 7   1 0.49977777898
1 4 7   2 0.46127777874
1 4 7   3 0.46000000060
1 4 7   4 0.48323333412
1 4 7   5 0.51591111124
1 4 7   6 0.55483333141
1 4 7   7 0.59757777512
1 4 7   8 0.64179999948
1 4 7   9 0.68478888810
1 4 7  10 0.72427777588
1 4 7  11 0.76021111071
1 4 7  12 0.79174444437
1 4 7  13 0.82037777960
1 4 7  14 0.84488888979
1 4 7  15 0.86631111622
1 4 7  16 0.88461111248
1 4 7  17 0.89937777519
1 4 7  18 0.91104444802
1 4 7  19 0.92042222261
1 4 7  20 0.92883333325
1 4 7  21 0.93548888981
1 4 7  22 0.94234444380
1 4 7  23 0.94701111019
1 4 7  24 0.95054444313
1 4 7  25 0.95458889067
1 4 7  26 0.95615555406
1 4 7  27 0.95844444454
1 4 7  28 0.96266666532
1 4 7  29 0.96405555308
1 4 7  30 0.96527777314
1 4 7  31 0.96728889167
1 4 7  32 0.96902222574
1 4 7  33 0.97024444640
1 4 7  34 0.97211111009
1 4 7  35 0.97318888903
1 4 7  36 0.97395555675
1 4 7  37 0.97503333271
1 4 7  38 0.97570000231
1 4 7  39 0.97614444733
1 4 7  40 0.97758888781
1 4 7  41 0.97854444325
1 4 7  42 0.97997778118
1 4 7  43 0.97991111100
1 4 7  44 0.98093333304
1 4 7  45 0.98188888729
1 4 7  46 0.98208888888
1 4 7  47 0.98241110682
1 4 7  48 0.98378888905
1 4 7  49 0.98408888519
1 4 7  50 0.98451111078
1 4 7  51 0.98499999583
1 4 7  52 0.98535555542
1 4 7  53 0.98599999785
1 4 7  54 0.98658888578
1 4 7  55 0.98727777362
1 4 7  56 0.98774443984
1 4 7  57 0.98808888555
1 4 7  58 0.98829999983
1 4 7  59 0.98868888676
1 4 7  60 0.98884444237
1 4 7  61 0.98903333366
1 4 7  62 0.99037777364
1 4 7  63 0.98983333170
1 4 7  64 0.99071111202
1 4 7  65 0.99091111124
1 4 7  66 0.99146666646
1 4 7  67 0.99189999759
1 4 7  68 0.99191110969
1 4 7  69 0.99213333428
1 4 7  70 0.99205555737
1 4 7  71 0.99245555580
1 4 7  72 0.99297778130
1 4 7  73 0.99325555682
1 4 7  74 0.99377777874
1 4 7  75 0.99386667013
1 4 7  76 0.99433333576
1 4 7  77 0.99402222335
1 4 7  78 0.99386666954
1 4 7  79 0.99413333714
1 4 7  80 0.99446666658
1 4 7  81 0.99503333390
1 4 7  82 0.99504444778
1 4 7  83 0.99515555739
1 4 7  84 0.99531111181
1 4 7  85 0.99548889339
1 4 7  86 0.99540000379
1 4 7  87 0.99595555723
1 4 7  88 0.99584444761
1 4 7  89 0.99597778141
1 4 7  90 0.99595555365
1 4 7  91 0.99588889420
1 4 7  92 0.99595555842
1 4 7  93 0.99625555813
1 4 7  94 0.99631111383
1 4 7  95 0.99646667123
1 4 7  96 0.99660000205
1 4 7  97 0.99650000155
1 4 7  98 0.99689999998
1 4 7  99 0.99710000157
1 4 7 100 0.99705555677
1 4 7 101 0.99707777739
1 4 7 102 0.99721111238
1 4 7 103 0.99732222378
1 4 7 104 0.99741111219
1 4 7 105 0.99757777989
1 4 7 106 0.99788888991
1 4 7 107 0.99756666720
1 4 7 108 0.99773333371
1 4 7 109 0.99776666939
1 4 7 110 0.99783333302
1 4 7 111 0.99803333461
1 4 7 112 0.99788888872
1 4 7 113 0.99813333392
1 4 7 114 0.99824444592
1 4 7 115 0.99810000062
1 4 7 116 0.99825555503
1 4 7 117 0.99823333561
1 4 7 118 0.99838889003
1 4 7 119 0.99857777655
1 4 7 120 0.99861111224
1 4 7 121 0.99862222254
1 4 7 122 0.99861111104
1 4 7 123 0.99866666675
1 4 7 124 0.99892222464
1 4 7 125 0.99888889134
1 4 7 126 0.99898888886
1 4 7 127 0.99894444585
1 4 7 128 0.99891111195
1 4 7 129 0.99895555615
1 4 7 130 0.99896666765
1 4 7 131 0.99905555606
1 4 7 132 0.99910000086
1 4 7 133 0.99907777905
1 4 7 134 0.99918889105
1 4 7 135 0.99910000026
1 4 7 136 0.99930000067
1 4 7 137 0.99921111286
1 4 7 138 0.99918888927
1 4 7 139 0.99934444726
1 4 7 140 0.99926666617
1 4 7 141 0.99923333526
1 4 7 142 0.99932222247
1 4 7 143 0.99942222118
1 4 7 144 0.99942222178
1 4 7 145 0.99943333447
1 4 7 146 0.99940000057
1 4 7 147 0.99947777689
1 4 7 148 0.99936666608
1 4 7 149 0.99937777698
1 4 7 150 0.99944444597
1 4 7 151 0.99941111207
1 4 7 152 0.99946666777
1 4 7 153 0.99946666777
1 4 7 154 0.99950000048
1 4 7 155 0.99956666648
1 4 7 156 0.99963333368
1 4 7 157 0.99963333368
1 4 7 158 0.99956666648
1 4 7 159 0.99955555618
1 4 7 160 0.99958888888
1 4 7 161 0.99957777798
1 4 7 162 0.99963333368
1 4 7 163 0.99962222278
1 4 7 164 0.99970000029
1 4 7 165 0.99967777729
1 4 7 166 0.99973333299
1 4 7 167 0.99969999909
1 4 7 168 0.99975555658
1 4 7 169 0.99976666629
1 4 7 170 0.99964444458
1 4 7 171 0.99967777848
1 4 7 172 0.99972222269
1 4 7 173 0.99974444568
1 4 7 174 0.99972222209
1 4 7 175 0.99971111119
1 4 7 176 0.99965555549
1 4 7 177 0.99970000029
1 4 7 178 0.99974444389
1 4 7 179 0.99970000029
1 4 7 180 0.99980000079
1 4 7 181 0.99971111178
1 4 7 182 0.99977777779
1 4 7 183 0.99975555539
1 4 7 184 0.99976666689
1 4 7 185 0.99979999900
1 4 7 186 0.99978888988
1 4 7 187 0.99982222259
1 4 7 188 0.99978888929
1 4 7 189 0.99978888929
1 4 7 190 0.99978888988
1 4 7 191 0.99978888869
1 4 7 192 0.99974444509
1 4 7 193 0.99982222199
1 4 7 194 0.99983333290
1 4 7 195 0.99984444439
1 4 7 196 0.99978888929
1 4 7 197 0.99982222259
1 4 7 198 0.99992222250
1 4 7 199 0.99983333290
1 4 7 200 0.99987777710
1 4 8   1 0.50159999996
1 4 8   2 0.46393333375
1 4 8   3 0.46206666708
1 4 8   4 0.48540000170
1 4 8   5 0.52056666911
1 4 8   6 0.56232222289
1 4 8   7 0.60413333237
1 4 8   8 0.65080000162
1 4 8   9 0.69246666670
1 4 8  10 0.73164444387
1 4 8  11 0.76675555468
1 4 8  12 0.79587777674
1 4 8  13 0.82462222457
1 4 8  14 0.84766666651
1 4 8  15 0.86871110857
1 4 8  16 0.88533333302
1 4 8  17 0.90045555472
1 4 8  18 0.91275555909
1 4 8  19 0.92320000112
1 4 8  20 0.93152222097
1 4 8  21 0.93717777789
1 4 8  22 0.94223333478
1 4 8  23 0.94670000017
1 4 8  24 0.95026666462
1 4 8  25 0.95333333194
1 4 8  26 0.95706666470
1 4 8  27 0.96112222075
1 4 8  28 0.96307777822
1 4 8  29 0.96436666608
1 4 8  30 0.96713333130
1 4 8  31 0.96795555770
1 4 8  32 0.96927777946
1 4 8  33 0.97128889263
1 4 8  34 0.97196666956
1 4 8  35 0.97408889055
1 4 8  36 0.97535555720
1 4 8  37 0.97650000215
1 4 8  38 0.97711111069
1 4 8  39 0.97826666832
1 4 8  40 0.97861111224
1 4 8  41 0.97911110818
1 4 8  42 0.98022222400
1 4 8  43 0.98185555220
1 4 8  44 0.98177777588
1 4 8  45 0.98263333261
1 4 8  46 0.98322221696
1 4 8  47 0.98343333125
1 4 8  48 0.98464443982
1 4 8  49 0.98487777710
1 4 8  50 0.98548888683
1 4 8  51 0.98604443967
1 4 8  52 0.98683333099
1 4 8  53 0.98725555301
1 4 8  54 0.98732221901
1 4 8  55 0.98759999692
1 4 8  56 0.98824444354
1 4 8  57 0.98858888805
1 4 8  58 0.98913333416
1 4 8  59 0.98974444687
1 4 8  60 0.99035555482
1 4 8  61 0.99003333271
1 4 8  62 0.99068888843
1 4 8  63 0.99104444325
1 4 8  64 0.99134444416
1 4 8  65 0.99172222257
1 4 8  66 0.99206667066
1 4 8  67 0.99224444807
1 4 8  68 0.99245555758
1 4 8  69 0.99305555642
1 4 8  70 0.99302222192
1 4 8  71 0.99330000103
1 4 8  72 0.99314444482
1 4 8  73 0.99362222195
1 4 8  74 0.99355555773
1 4 8  75 0.99374444604
1 4 8  76 0.99450000167
1 4 8  77 0.99411111474
1 4 8  78 0.99426666975
1 4 8  79 0.99467777669
1 4 8  80 0.99482222557
1 4 8  81 0.99534444809
1 4 8  82 0.99506667078
1 4 8  83 0.99512222469
1 4 8  84 0.99531111360
1 4 8  85 0.99558889151
1 4 8  86 0.99570000291
1 4 8  87 0.99588889301
1 4 8  88 0.99598889112
1 4 8  89 0.99597778082
1 4 8  90 0.99618889153
1 4 8  91 0.99636666775
1 4 8  92 0.99621111214
1 4 8  93 0.99658888936
1 4 8  94 0.99672222257
1 4 8  95 0.99691111207
1 4 8  96 0.99666666925
1 4 8  97 0.99703333378
1 4 8  98 0.99705555499
1 4 8  99 0.99701111138
1 4 8 100 0.99700000048
1 4 8 101 0.99720000386
1 4 8 102 0.99761111438
1 4 8 103 0.99758889079
1 4 8 104 0.99748889029
1 4 8 105 0.99766666710
1 4 8 106 0.99771111429
1 4 8 107 0.99775555551
1 4 8 108 0.99781111360
1 4 8 109 0.99798888922
1 4 8 110 0.99789999843
1 4 8 111 0.99814444721
1 4 8 112 0.99812222242
1 4 8 113 0.99806666732
1 4 8 114 0.99818888903
1 4 8 115 0.99842222214
1 4 8 116 0.99853333414
1 4 8 117 0.99839999974
1 4 8 118 0.99840000093
1 4 8 119 0.99854444563
1 4 8 120 0.99872222304
1 4 8 121 0.99860000014
1 4 8 122 0.99860000134
1 4 8 123 0.99867778003
1 4 8 124 0.99881111264
1 4 8 125 0.99867778003
1 4 8 126 0.99865555584
1 4 8 127 0.99872222185
1 4 8 128 0.99874444366
1 4 8 129 0.99883333206
1 4 8 130 0.99895555735
1 4 8 131 0.99894444406
1 4 8 132 0.99901111126
1 4 8 133 0.99908889055
1 4 8 134 0.99897777677
1 4 8 135 0.99918888927
1 4 8 136 0.99921111107
1 4 8 137 0.99922222316
1 4 8 138 0.99927777886
1 4 8 139 0.99923333347
1 4 8 140 0.99922222257
1 4 8 141 0.99922222316
1 4 8 142 0.99922222197
1 4 8 143 0.99927777827
1 4 8 144 0.99931111097
1 4 8 145 0.99930000007
1 4 8 146 0.99933333397
1 4 8 147 0.99938888848
1 4 8 148 0.99931111097
1 4 8 149 0.99934444487
1 4 8 150 0.99939999938
1 4 8 151 0.99934444666
1 4 8 152 0.99952222347
1 4 8 153 0.99947777808
1 4 8 154 0.99947777867
1 4 8 155 0.99952222168
1 4 8 156 0.99945555687
1 4 8 157 0.99953333378
1 4 8 158 0.99955555618
1 4 8 159 0.99963333368
1 4 8 160 0.99962222219
1 4 8 161 0.99963333368
1 4 8 162 0.99960000038
1 4 8 163 0.99962222219
1 4 8 164 0.99963333309
1 4 8 165 0.99968888998
1 4 8 166 0.99967777789
1 4 8 167 0.99971111059
1 4 8 168 0.99962222278
1 4 8 169 0.99968888879
1 4 8 170 0.99975555599
1 4 8 171 0.99976666689
1 4 8 172 0.99976666749
1 4 8 173 0.99972222209
1 4 8 174 0.99967777848
1 4 8 175 0.99978888929
1 4 8 176 0.99980000019
1 4 8 177 0.99977777779
1 4 8 178 0.99983333349
1 4 8 179 0.99982222199
1 4 8 180 0.99984444380
1 4 8 181 0.99981111109
1 4 8 182 0.99976666689
1 4 8 183 0.99985555589
1 4 8 184 0.99984444439
1 4 8 185 0.99982222259
1 4 8 186 0.99983333349
1 4 8 187 0.99981111109
1 4 8 188 0.99981111109
1 4 8 189 0.99992222250
1 4 8 190 0.99987777770
1 4 8 191 0.99987777770
1 4 8 192 0.99984444439
1 4 8 193 0.99985555589
1 4 8 194 0.99985555589
1 4 8 195 0.99992222190
1 4 8 196 0.99991111100
1 4 8 197 0.99994444489
1 4 8 198 0.99994444489
1 4 8 199 0.99994444489
1 4 8 200 0.99993333340
2 1 1   1 0.49995555609
2 1 1   2 0.25166666642
2 1 1   3 0.09954444468
2 1 1   4 0.03003333336
2 1 1   5 0.00716666677
2 1 1   6 0.00142222226
2 1 1   7 0.00025555556
2 1 1   8 0.00001111111
2 1 1   9 0.00000000000
2 1 1  10 0.00000000000
2 1 1  11 0.00000000000
2 1 1  12 0.00000000000
2 1 1  13 0.00000000000
2 1 1  14 0.00000000000
2 1 1  15 0.00000000000
2 1 1  16 0.00000000000
2 1 1  17 0.00000000000
2 1 1  18 0.00000000000
2 1 1  19 0.00000000000
2 1 1  20 0.00000000000
2 1 1  21 0.00000000000
2 1 1  22 0.00000000000
2 1 1  23 0.00000000000
2 1 1  24 0.00000000000
2 1 1  25 0.00000000000
2 1 1  26 0.00000000000
2 1 1  27 0.00000000000
2 1 1  28 0.00000000000
2 1 1  29 0.00000000000
2 1 1  30 0.00000000000
2 1 1  31 0.00000000000
2 1 1  32 0.00000000000
2 1 1  33 0.00000000000
2 1 1  34 0.00000000000
2 1 1  35 0.00000000000
2 1 1  36 0.00000000000
2 1 1  37 0.00000000000
2 1 1  38 0.00000000000
2 1 1  39 0.00000000000
2 1 1  40 0.00000000000
2 1 1  41 0.00000000000
2 1 1  42 0.00000000000
2 1 1  43 0.00000000000
2 1 1  44 0.00000000000
2 1 1  45 0.00000000000
2 1 1  46 0.00000000000
2 1 1  47 0.00000000000
2 1 1  48 0.00000000000
2 1 1  49 0.00000000000
2 1 1  50 0.00000000000
2 1 1  51 0.00000000000
2 1 1  52 0.00000000000
2 1 1  53 0.00000000000
2 1 1  54 0.00000000000
2 1 1  55 0.00000000000
2 1 1  56 0.00000000000
2 1 1  57 0.00000000000
2 1 1  58 0.00000000000
2 1 1  59 0.00000000000
2 1 1  60 0.00000000000
2 1 1  61 0.00000000000
2 1 1  62 0.00000000000
2 1 1  63 0.00000000000
2 1 1  64 0.00000000000
2 1 1  65 0.00000000000
2 1 1  66 0.00000000000
2 1 1  67 0.00000000000
2 1 1  68 0.00000000000
2 1 1  69 0.00000000000
2 1 1  70 0.00000000000
2 1 1  71 0.00000000000
2 1 1  72 0.00000000000
2 1 1  73 0.00000000000
2 1 1  74 0.00000000000
2 1 1  75 0.00000000000
2 1 1  76 0.00000000000
2 1 1  77 0.00000000000
2 1 1  78 0.00000000000
2 1 1  79 0.00000000000
2 1 1  80 0.00000000000
2 1 1  81 0.00000000000
2 1 1  82 0.00000000000
2 1 1  83 0.00000000000
2 1 1  84 0.00000000000
2 1 1  85 0.00000000000
2 1 1  86 0.00000000000
2 1 1  87 0.00000000000
2 1 1  88 0.00000000000
2 1 1  89 0.00000000000
2 1 1  90 0.00000000000
2 1 1  91 0.00000000000
2 1 1  92 0.00000000000
2 1 1  93 0.00000000000
2 1 1  94 0.00000000000
2 1 1  95 0.00000000000
2 1 1  96 0.00000000000
2 1 1  97 0.00000000000
2 1 1  98 0.00000000000
2 1 1  99 0.00000000000
2 1 1 100 0.00000000000
2 1 1 101 0.00000000000
2 1 1 102 0.00000000000
2 1 1 103 0.00000000000
2 1 1 104 0.00000000000
2 1 1 105 0.00000000000
2 1 1 106 0.00000000000
2 1 1 107 0.00000000000
2 1 1 108 0.00000000000
2 1 1 109 0.00000000000
2 1 1 110 0.00000000000
2 1 1 111 0.00000000000
2 1 1 112 0.00000000000
2 1 1 113 0.00000000000
2 1 1 114 0.00000000000
2 1 1 115 0.00000000000
2 1 1 116 0.00000000000
2 1 1 117 0.00000000000
2 1 1 118 0.00000000000
2 1 1 119 0.00000000000
2 1 1 120 0.00000000000
2 1 1 121 0.00000000000
2 1 1 122 0.00000000000
2 1 1 123 0.00000000000
2 1 1 124 0.00000000000
2 1 1 125 0.00000000000
2 1 1 126 0.00000000000
2 1 1 127 0.00000000000
2 1 1 128 0.00000000000
2 1 1 129 0.00000000000
2 1 1 130 0.00000000000
2 1 1 131 0.00000000000
2 1 1 132 0.00000000000
2 1 1 133 0.00000000000
2 1 1 134 0.00000000000
2 1 1 135 0.00000000000
2 1 1 136 0.00000000000
2 1 1 137 0.00000000000
2 1 1 138 0.00000000000
2 1 1 139 0.00000000000
2 1 1 140 0.00000000000
2 1 1 141 0.00000000000
2 1 1 142 0.00000000000
2 1 1 143 0.00000000000
2 1 1 144 0.00000000000
2 1 1 145 0.00000000000
2 1 1 146 0.00000000000
2 1 1 147 0.00000000000
2 1 1 148 0.00000000000
2 1 1 149 0.00000000000
2 1 1 150 0.00000000000
2 1 1 151 0.00000000000
2 1 1 152 0.00000000000
2 1 1 153 0.00000000000
2 1 1 154 0.00000000000
2 1 1 155 0.00000000000
2 1 1 156 0.00000000000
2 1 1 157 0.00000000000
2 1 1 158 0.00000000000
2 1 1 159 0.00000000000
2 1 1 160 0.00000000000
2 1 1 161 0.00000000000
2 1 1 162 0.00000000000
2 1 1 163 0.00000000000
2 1 1 164 0.00000000000
2 1 1 165 0.00000000000
2 1 1 166 0.00000000000
2 1 1 167 0.00000000000
2 1 1 168 0.00000000000
2 1 1 169 0.00000000000
2 1 1 170 0.00000000000
2 1 1 171 0.00000000000
2 1 1 172 0.00000000000
2 1 1 173 0.00000000000
2 1 1 174 0.00000000000
2 1 1 175 0.00000000000
2 1 1 176 0.00000000000
2 1 1 177 0.00000000000
2 1 1 178 0.00000000000
2 1 1 179 0.00000000000
2 1 1 180 0.00000000000
2 1 1 181 0.00000000000
2 1 1 182 0.00000000000
2 1 1 183 0.00000000000
2 1 1 184 0.00000000000
2 1 1 185 0.00000000000
2 1 1 186 0.00000000000
2 1 1 187 0.00000000000
2 1 1 188 0.00000000000
2 1 1 189 0.00000000000
2 1 1 190 0.00000000000
2 1 1 191 0.00000000000
2 1 1 192 0.00000000000
2 1 1 193 0.00000000000
2 1 1 194 0.00000000000
2 1 1 195 0.00000000000
2 1 1 196 0.00000000000
2 1 1 197 0.00000000000
2 1 1 198 0.00000000000
2 1 1 199 0.00000000000
2 1 1 200 0.00000000000
2 1 2   1 0.50101110965
2 1 2   2 0.28743333250
2 1 2   3 0.15817777790
2 1 2   4 0.08895555571
2 1 2   5 0.05430000012
2 1 2   6 0.03795555563
2 1 2   7 0.02793333342
2 1 2   8 0.02233333340
2 1 2   9 0.01792222225
2 1 2  10 0.01590000013
2 1 2  11 0.01452222234
2 1 2  12 0.01254444450
2 1 2  13 0.01153333347
2 1 2  14 0.01026666676
2 1 2  15 0.00984444448
2 1 2  16 0.00937777788
2 1 2  17 0.00943333335
2 1 2  18 0.00904444452
2 1 2  19 0.00872222231
2 1 2  20 0.00865555569
2 1 2  21 0.00858888896
2 1 2  22 0.00817777784
2 1 2  23 0.00804444449
2 1 2  24 0.00813333340
2 1 2  25 0.00793333344
2 1 2  26 0.00796666669
2 1 2  27 0.00791111114
2 1 2  28 0.00810000002
2 1 2  29 0.00783333338
2 1 2  30 0.00781111119
2 1 2  31 0.00787777786
2 1 2  32 0.00784444450
2 1 2  33 0.00800000007
2 1 2  34 0.00768888903
2 1 2  35 0.00760000004
2 1 2  36 0.00802222230
2 1 2  37 0.00786666677
2 1 2  38 0.00772222234
2 1 2  39 0.00785555558
2 1 2  40 0.00810000006
2 1 2  41 0.00802222228
2 1 2  42 0.00781111116
2 1 2  43 0.00787777783
2 1 2  44 0.00803333340
2 1 2  45 0.00762222234
2 1 2  46 0.00772222227
2 1 2  47 0.00801111114
2 1 2  48 0.00806666674
2 1 2  49 0.00773333338
2 1 2  50 0.00798888896
2 1 2  51 0.00796666669
2 1 2  52 0.00785555569
2 1 2  53 0.00776666673
2 1 2  54 0.00785555560
2 1 2  55 0.00767777785
2 1 2  56 0.00784444452
2 1 2  57 0.00791111122
2 1 2  58 0.00767777787
2 1 2  59 0.00793333340
2 1 2  60 0.00762222229
2 1 2  61 0.00802222230
2 1 2  62 0.00783333339
2 1 2  63 0.00787777787
2 1 2  64 0.00785555561
2 1 2  65 0.00780000001
2 1 2  66 0.00775555558
2 1 2  67 0.00753333342
2 1 2  68 0.00797777787
2 1 2  69 0.00794444453
2 1 2  70 0.00815555562
2 1 2  71 0.00801111115
2 1 2  72 0.00791111122
2 1 2  73 0.00800000008
2 1 2  74 0.00810000002
2 1 2  75 0.00804444450
2 1 2  76 0.00790000006
2 1 2  77 0.00804444453
2 1 2  78 0.00806666678
2 1 2  79 0.00780000006
2 1 2  80 0.00795555562
2 1 2  81 0.00811111113
2 1 2  82 0.00783333343
2 1 2  83 0.00785555560
2 1 2  84 0.00793333339
2 1 2  85 0.00802222230
2 1 2  86 0.00774444459
2 1 2  87 0.00777777779
2 1 2  88 0.00782222230
2 1 2  89 0.00811111110
2 1 2  90 0.00787777786
2 1 2  91 0.00784444446
2 1 2  92 0.00805555563
2 1 2  93 0.00781111115
2 1 2  94 0.00813333337
2 1 2  95 0.00781111118
2 1 2  96 0.00778888899
2 1 2  97 0.00782222234
2 1 2  98 0.00796666675
2 1 2  99 0.00775555567
2 1 2 100 0.00782222235
2 1 2 101 0.00784444458
2 1 2 102 0.00774444455
2 1 2 103 0.00797777779
2 1 2 104 0.00791111118
2 1 2 105 0.00783333343
2 1 2 106 0.00774444454
2 1 2 107 0.00772222226
2 1 2 108 0.00783333338
2 1 2 109 0.00793333345
2 1 2 110 0.00764444456
2 1 2 111 0.00811111117
2 1 2 112 0.00771111125
2 1 2 113 0.00797777785
2 1 2 114 0.00761111120
2 1 2 115 0.00776666671
2 1 2 116 0.00790000004
2 1 2 117 0.00785555564
2 1 2 118 0.00774444454
2 1 2 119 0.00791111125
2 1 2 120 0.00787777787
2 1 2 121 0.00797777783
2 1 2 122 0.00791111120
2 1 2 123 0.00776666673
2 1 2 124 0.00787777781
2 1 2 125 0.00795555566
2 1 2 126 0.00781111123
2 1 2 127 0.00781111120
2 1 2 128 0.00777777783
2 1 2 129 0.00800000005
2 1 2 130 0.00785555562
2 1 2 131 0.00772222230
2 1 2 132 0.00786666675
2 1 2 133 0.00797777783
2 1 2 134 0.00800000008
2 1 2 135 0.00770000005
2 1 2 136 0.00761111116
2 1 2 137 0.00798888897
2 1 2 138 0.00774444457
2 1 2 139 0.00761111117
2 1 2 140 0.00795555560
2 1 2 141 0.00810000008
2 1 2 142 0.00790000005
2 1 2 143 0.00804444452
2 1 2 144 0.00770000010
2 1 2 145 0.00796666672
2 1 2 146 0.00785555560
2 1 2 147 0.00783333337
2 1 2 148 0.00764444453
2 1 2 149 0.00800000006
2 1 2 150 0.00790000010
2 1 2 151 0.00785555569
2 1 2 152 0.00776666672
2 1 2 153 0.00777777789
2 1 2 154 0.00787777780
2 1 2 155 0.00787777783
2 1 2 156 0.00788888896
2 1 2 157 0.00788888896
2 1 2 158 0.00786666671
2 1 2 159 0.00817777785
2 1 2 160 0.00775555567
2 1 2 161 0.00794444450
2 1 2 162 0.00795555562
2 1 2 163 0.00801111112
2 1 2 164 0.00797777786
2 1 2 165 0.00765555559
2 1 2 166 0.00754444454
2 1 2 167 0.00791111121
2 1 2 168 0.00798888900
2 1 2 169 0.00812222227
2 1 2 170 0.00785555564
2 1 2 171 0.00784444457
2 1 2 172 0.00793333340
2 1 2 173 0.00802222228
2 1 2 174 0.00795555561
2 1 2 175 0.00783333341
2 1 2 176 0.00801111115
2 1 2 177 0.00793333345
2 1 2 178 0.00786666678
2 1 2 179 0.00781111116
2 1 2 180 0.00797777780
2 1 2 181 0.00800000004
2 1 2 182 0.00796666669
2 1 2 183 0.00798888899
2 1 2 184 0.00766666676
2 1 2 185 0.00778888898
2 1 2 186 0.00783333335
2 1 2 187 0.00780000008
2 1 2 188 0.00802222226
2 1 2 189 0.00810000009
2 1 2 190 0.00784444451
2 1 2 191 0.00775555559
2 1 2 192 0.00792222231
2 1 2 193 0.00801111117
2 1 2 194 0.00783333345
2 1 2 195 0.00770000010
2 1 2 196 0.00777777787
2 1 2 197 0.00776666677
2 1 2 198 0.00796666670
2 1 2 199 0.00778888898
2 1 2 200 0.00800000007
2 1 3   1 0.49805555552
2 1 3   2 0.35284444392
2 1 3   3 0.26083333269
2 1 3   4 0.19604444459
2 1 3   5 0.14929999970
2 1 3   6 0.11550000060
2 1 3   7 0.09242222194
2 1 3   8 0.07397777811
2 1 3   9 0.06192222252
2 1 3  10 0.05181111106
2 1 3  11 0.04538888919
2 1 3  12 0.03957777799
2 1 3  13 0.03640000008
2 1 3  14 0.03332222231
2 1 3  15 0.03131111114
2 1 3  16 0.02950000019
2 1 3  17 0.02840000001
2 1 3  18 0.02683333339
2 1 3  19 0.02656666675
2 1 3  20 0.02567777785
2 1 3  21 0.02582222221
2 1 3  22 0.02556666660
2 1 3  23 0.02593333325
2 1 3  24 0.02487777792
2 1 3  25 0.02496666671
2 1 3  26 0.02466666666
2 1 3  27 0.02434444454
2 1 3  28 0.02492222218
2 1 3  29 0.02502222226
2 1 3  30 0.02466666662
2 1 3  31 0.02488888887
2 1 3  32 0.02481111112
2 1 3  33 0.02454444443
2 1 3  34 0.02464444434
2 1 3  35 0.02440000004
2 1 3  36 0.02522222228
2 1 3  37 0.02508888897
2 1 3  38 0.02503333331
2 1 3  39 0.02452222227
2 1 3  40 0.02482222234
2 1 3  41 0.02427777779
2 1 3  42 0.02440000007
2 1 3  43 0.02454444453
2 1 3  44 0.02442222222
2 1 3  45 0.02476666667
2 1 3  46 0.02466666680
2 1 3  47 0.02485555560
2 1 3  48 0.02462222220
2 1 3  49 0.02473333335
2 1 3  50 0.02483333347
2 1 3  51 0.02487777793
2 1 3  52 0.02503333342
2 1 3  53 0.02488888891
2 1 3  54 0.02507777780
2 1 3  55 0.02494444442
2 1 3  56 0.02461111116
2 1 3  57 0.02522222243
2 1 3  58 0.02485555546
2 1 3  59 0.02507777771
2 1 3  60 0.02510000005
2 1 3  61 0.02431111108
2 1 3  62 0.02473333336
2 1 3  63 0.02478888904
2 1 3  64 0.02447777776
2 1 3  65 0.02492222229
2 1 3  66 0.02508888896
2 1 3  67 0.02501111119
2 1 3  68 0.02504444459
2 1 3  69 0.02490000004
2 1 3  70 0.02487777777
2 1 3  71 0.02472222227
2 1 3  72 0.02451111123
2 1 3  73 0.02484444449
2 1 3  74 0.02541111117
2 1 3  75 0.02505555557
2 1 3  76 0.02481111105
2 1 3  77 0.02482222231
2 1 3  78 0.02488888897
2 1 3  79 0.02466666673
2 1 3  80 0.02446666657
2 1 3  81 0.02507777770
2 1 3  82 0.02487777779
2 1 3  83 0.02472222217
2 1 3  84 0.02501111118
2 1 3  85 0.02464444439
2 1 3  86 0.02447777782
2 1 3  87 0.02408888892
2 1 3  88 0.02404444454
2 1 3  89 0.02462222228
2 1 3  90 0.02510000002
2 1 3  91 0.02474444457
2 1 3  92 0.02518888897
2 1 3  93 0.02488888906
2 1 3  94 0.02477777780
2 1 3  95 0.02472222230
2 1 3  96 0.02431111124
2 1 3  97 0.02410000006
2 1 3  98 0.02442222217
2 1 3  99 0.02384444430
2 1 3 100 0.02447777786
2 1 3 101 0.02472222221
2 1 3 102 0.02451111123
2 1 3 103 0.02419999979
2 1 3 104 0.02372222219
2 1 3 105 0.02431111104
2 1 3 106 0.02448888901
2 1 3 107 0.02449999995
2 1 3 108 0.02453333337
2 1 3 109 0.02427777783
2 1 3 110 0.02464444448
2 1 3 111 0.02491111112
2 1 3 112 0.02533333339
2 1 3 113 0.02458888889
2 1 3 114 0.02437777782
2 1 3 115 0.02441111115
2 1 3 116 0.02476666681
2 1 3 117 0.02496666664
2 1 3 118 0.02506666673
2 1 3 119 0.02500000013
2 1 3 120 0.02495555561
2 1 3 121 0.02513333342
2 1 3 122 0.02498888888
2 1 3 123 0.02488888890
2 1 3 124 0.02467777787
2 1 3 125 0.02484444454
2 1 3 126 0.02511111115
2 1 3 127 0.02473333344
2 1 3 128 0.02502222217
2 1 3 129 0.02494444454
2 1 3 130 0.02487777777
2 1 3 131 0.02493333335
2 1 3 132 0.02490000010
2 1 3 133 0.02444444451
2 1 3 134 0.02463333323
2 1 3 135 0.02445555557
2 1 3 136 0.02446666660
2 1 3 137 0.02483333352
2 1 3 138 0.02472222230
2 1 3 139 0.02473333342
2 1 3 140 0.02474444453
2 1 3 141 0.02465555564
2 1 3 142 0.02438888889
2 1 3 143 0.02485555571
2 1 3 144 0.02428888899
2 1 3 145 0.02443333334
2 1 3 146 0.02436666669
2 1 3 147 0.02432222225
2 1 3 148 0.02454444451
2 1 3 149 0.02403333342
2 1 3 150 0.02450000011
2 1 3 151 0.02433333339
2 1 3 152 0.02445555556
2 1 3 153 0.02446666670
2 1 3 154 0.02437777779
2 1 3 155 0.02437777792
2 1 3 156 0.02385555561
2 1 3 157 0.02418888895
2 1 3 158 0.02494444455
2 1 3 159 0.02516666675
2 1 3 160 0.02537777799
2 1 3 161 0.02518888904
2 1 3 162 0.02543333337
2 1 3 163 0.02468888899
2 1 3 164 0.02460000006
2 1 3 165 0.02463333345
2 1 3 166 0.02424444457
2 1 3 167 0.02428888890
2 1 3 168 0.02454444439
2 1 3 169 0.02429999996
2 1 3 170 0.02456666674
2 1 3 171 0.02434444450
2 1 3 172 0.02445555575
2 1 3 173 0.02495555544
2 1 3 174 0.02473333334
2 1 3 175 0.02472222214
2 1 3 176 0.02486666677
2 1 3 177 0.02500000000
2 1 3 178 0.02466666674
2 1 3 179 0.02458888902
2 1 3 180 0.02495555547
2 1 3 181 0.02491111121
2 1 3 182 0.02471111123
2 1 3 183 0.02485555556
2 1 3 184 0.02473333338
2 1 3 185 0.02436666675
2 1 3 186 0.02415555556
2 1 3 187 0.02437777783
2 1 3 188 0.02467777780
2 1 3 189 0.02473333341
2 1 3 190 0.02434444449
2 1 3 191 0.02511111113
2 1 3 192 0.02491111117
2 1 3 193 0.02478888893
2 1 3 194 0.02454444454
2 1 3 195 0.02461111099
2 1 3 196 0.02483333334
2 1 3 197 0.02488888890
2 1 3 198 0.02463333332
2 1 3 199 0.02423333334
2 1 3 200 0.02457777782
2 1 4   1 0.49687777728
2 1 4   2 0.35334444433
2 1 4   3 0.25931111291
2 1 4   4 0.19554444455
2 1 4   5 0.14760000020
2 1 4   6 0.11320000049
2 1 4   7 0.08943333380
2 1 4   8 0.07116666673
2 1 4   9 0.05900000018
2 1 4  10 0.05060000001
2 1 4  11 0.04468888919
2 1 4  12 0.03973333329
2 1 4  13 0.03620000008
2 1 4  14 0.03330000008
2 1 4  15 0.03150000004
2 1 4  16 0.02992222204
2 1 4  17 0.02813333340
2 1 4  18 0.02797777778
2 1 4  19 0.02803333326
2 1 4  20 0.02691111117
2 1 4  21 0.02666666645
2 1 4  22 0.02600000004
2 1 4  23 0.02653333344
2 1 4  24 0.02674444456
2 1 4  25 0.02584444453
2 1 4  26 0.02561111121
2 1 4  27 0.02595555555
2 1 4  28 0.02538888880
2 1 4  29 0.02526666670
2 1 4  30 0.02535555556
2 1 4  31 0.02504444456
2 1 4  32 0.02532222208
2 1 4  33 0.02506666673
2 1 4  34 0.02561111127
2 1 4  35 0.02540000007
2 1 4  36 0.02554444445
2 1 4  37 0.02595555548
2 1 4  38 0.02596666683
2 1 4  39 0.02608888900
2 1 4  40 0.02613333349
2 1 4  41 0.02567777772
2 1 4  42 0.02506666670
2 1 4  43 0.02516666681
2 1 4  44 0.02536666672
2 1 4  45 0.02521111118
2 1 4  46 0.02514444459
2 1 4  47 0.02470000013
2 1 4  48 0.02494444437
2 1 4  49 0.02503333345
2 1 4  50 0.02513333329
2 1 4  51 0.02483333335
2 1 4  52 0.02538888888
2 1 4  53 0.02552222222
2 1 4  54 0.02544444451
2 1 4  55 0.02538888886
2 1 4  56 0.02535555568
2 1 4  57 0.02521111114
2 1 4  58 0.02531111108
2 1 4  59 0.02618888900
2 1 4  60 0.02578888894
2 1 4  61 0.02511111120
2 1 4  62 0.02511111123
2 1 4  63 0.02483333358
2 1 4  64 0.02487777792
2 1 4  65 0.02480000000
2 1 4  66 0.02563333346
2 1 4  67 0.02563333347
2 1 4  68 0.02554444443
2 1 4  69 0.02500000000
2 1 4  70 0.02485555558
2 1 4  71 0.02513333324
2 1 4  72 0.02573333343
2 1 4  73 0.02507777778
2 1 4  74 0.02501111118
2 1 4  75 0.02510000018
2 1 4  76 0.02490000004
2 1 4  77 0.02527777775
2 1 4  78 0.02500000007
2 1 4  79 0.02522222240
2 1 4  80 0.02514444457
2 1 4  81 0.02531111130
2 1 4  82 0.02489999999
2 1 4  83 0.02498888889
2 1 4  84 0.02535555567
2 1 4  85 0.02517777793
2 1 4  86 0.02510000009
2 1 4  87 0.02526666668
2 1 4  88 0.02602222237
2 1 4  89 0.02567777797
2 1 4  90 0.02542222230
2 1 4  91 0.02495555566
2 1 4  92 0.02508888890
2 1 4  93 0.02510000018
2 1 4  94 0.02575555569
2 1 4  95 0.02547777769
2 1 4  96 0.02491111112
2 1 4  97 0.02533333339
2 1 4  98 0.02567777782
2 1 4  99 0.02534444448
2 1 4 100 0.02565555564
2 1 4 101 0.02513333336
2 1 4 102 0.02526666673
2 1 4 103 0.02541111129
2 1 4 104 0.02563333340
2 1 4 105 0.02515555557
2 1 4 106 0.02462222230
2 1 4 107 0.02513333336
2 1 4 108 0.02517777779
2 1 4 109 0.02478888878
2 1 4 110 0.02522222232
2 1 4 111 0.02580000012
2 1 4 112 0.02531111109
2 1 4 113 0.02558888894
2 1 4 114 0.02572222229
2 1 4 115 0.02577777785
2 1 4 116 0.02594444444
2 1 4 117 0.02556666674
2 1 4 118 0.02574444445
2 1 4 119 0.02493333350
2 1 4 120 0.02506666684
2 1 4 121 0.02490000014
2 1 4 122 0.02572222242
2 1 4 123 0.02564444447
2 1 4 124 0.02555555551
2 1 4 125 0.02551111111
2 1 4 126 0.02507777785
2 1 4 127 0.02588888892
2 1 4 128 0.02592222231
2 1 4 129 0.02614444453
2 1 4 130 0.02522222241
2 1 4 131 0.02583333340
2 1 4 132 0.02582222226
2 1 4 133 0.02533333337
2 1 4 134 0.02473333344
2 1 4 135 0.02522222223
2 1 4 136 0.02511111106
2 1 4 137 0.02524444439
2 1 4 138 0.02518888901
2 1 4 139 0.02536666677
2 1 4 140 0.02564444459
2 1 4 141 0.02535555547
2 1 4 142 0.02537777783
2 1 4 143 0.02491111113
2 1 4 144 0.02468888892
2 1 4 145 0.02474444458
2 1 4 146 0.02510000015
2 1 4 147 0.02484444456
2 1 4 148 0.02465555564
2 1 4 149 0.02442222240
2 1 4 150 0.02523333333
2 1 4 151 0.02536666675
2 1 4 152 0.02540000005
2 1 4 153 0.02563333345
2 1 4 154 0.02501111120
2 1 4 155 0.02462222225
2 1 4 156 0.02499999998
2 1 4 157 0.02501111106
2 1 4 158 0.02495555555
2 1 4 159 0.02515555574
2 1 4 160 0.02532222228
2 1 4 161 0.02550000002
2 1 4 162 0.02486666667
2 1 4 163 0.02503333330
2 1 4 164 0.02495555566
2 1 4 165 0.02498888891
2 1 4 166 0.02487777783
2 1 4 167 0.02534444451
2 1 4 168 0.02536666658
2 1 4 169 0.02518888893
2 1 4 170 0.02548888902
2 1 4 171 0.02509999998
2 1 4 172 0.02487777773
2 1 4 173 0.02515555566
2 1 4 174 0.02531111114
2 1 4 175 0.02526666672
2 1 4 176 0.02516666677
2 1 4 177 0.02508888884
2 1 4 178 0.02522222216
2 1 4 179 0.02530000012
2 1 4 180 0.02502222225
2 1 4 181 0.02543333345
2 1 4 182 0.02531111115
2 1 4 183 0.02492222229
2 1 4 184 0.02514444450
2 1 4 185 0.02482222218
2 1 4 186 0.02480000023
2 1 4 187 0.02538888894
2 1 4 188 0.02542222230
2 1 4 189 0.02576666655
2 1 4 190 0.02488888878
2 1 4 191 0.02487777778
2 1 4 192 0.02515555561
2 1 4 193 0.02488888897
2 1 4 194 0.02516666687
2 1 4 195 0.02533333350
2 1 4 196 0.02501111123
2 1 4 197 0.02541111110
2 1 4 198 0.02551111108
2 1 4 199 0.02610000009
2 1 4 200 0.02585555554
2 1 5   1 0.50110000014
2 1 5   2 0.39554444522
2 1 5   3 0.32374444485
2 1 5   4 0.27193333536
2 1 5   5 0.23030000001
2 1 5   6 0.19593333349
2 1 5   7 0.16576666720
2 1 5   8 0.14118888870
2 1 5   9 0.12051111192
2 1 5  10 0.10485555582
2 1 5  11 0.09137777790
2 1 5  12 0.07977777800
2 1 5  13 0.07132222259
2 1 5  14 0.06565555583
2 1 5  15 0.06024444454
2 1 5  16 0.05543333315
2 1 5  17 0.05155555535
2 1 5  18 0.04888888898
2 1 5  19 0.04668888893
2 1 5  20 0.04472222224
2 1 5  21 0.04377777799
2 1 5  22 0.04296666674
2 1 5  23 0.04210000008
2 1 5  24 0.04171111138
2 1 5  25 0.04119999991
2 1 5  26 0.04067777779
2 1 5  27 0.04041111123
2 1 5  28 0.04000000007
2 1 5  29 0.03935555564
2 1 5  30 0.03988888898
2 1 5  31 0.03937777772
2 1 5  32 0.03885555548
2 1 5  33 0.03931111110
2 1 5  34 0.03926666668
2 1 5  35 0.03950000000
2 1 5  36 0.03964444437
2 1 5  37 0.03923333353
2 1 5  38 0.03933333351
2 1 5  39 0.03911111125
2 1 5  40 0.03923333313
2 1 5  41 0.03871111109
2 1 5  42 0.03884444450
2 1 5  43 0.03868888885
2 1 5  44 0.03913333334
2 1 5  45 0.03860000007
2 1 5  46 0.03802222231
2 1 5  47 0.03821111121
2 1 5  48 0.03841111124
2 1 5  49 0.03870000002
2 1 5  50 0.03907777774
2 1 5  51 0.03854444453
2 1 5  52 0.03881111125
2 1 5  53 0.03904444452
2 1 5  54 0.03922222235
2 1 5  55 0.03848888897
2 1 5  56 0.03873333343
2 1 5  57 0.03834444447
2 1 5  58 0.03923333348
2 1 5  59 0.03908888896
2 1 5  60 0.03885555561
2 1 5  61 0.03951111118
2 1 5  62 0.03862222208
2 1 5  63 0.03892222229
2 1 5  64 0.03871111128
2 1 5  65 0.03887777781
2 1 5  66 0.03846666668
2 1 5  67 0.03832222245
2 1 5  68 0.03868888898
2 1 5  69 0.03847777804
2 1 5  70 0.03884444469
2 1 5  71 0.03861111106
2 1 5  72 0.03823333342
2 1 5  73 0.03805555587
2 1 5  74 0.03826666675
2 1 5  75 0.03777777772
2 1 5  76 0.03790000014
2 1 5  77 0.03829999997
2 1 5  78 0.03824444466
2 1 5  79 0.03814444447
2 1 5  80 0.03850000008
2 1 5  81 0.03788888893
2 1 5  82 0.03809999984
2 1 5  83 0.03808888910
2 1 5  84 0.03847777771
2 1 5  85 0.03752222241
2 1 5  86 0.03714444444
2 1 5  87 0.03749999986
2 1 5  88 0.03783333341
2 1 5  89 0.03804444453
2 1 5  90 0.03822222237
2 1 5  91 0.03813333355
2 1 5  92 0.03873333336
2 1 5  93 0.03806666664
2 1 5  94 0.03765555543
2 1 5  95 0.03748888894
2 1 5  96 0.03749999999
2 1 5  97 0.03746666662
2 1 5  98 0.03770000006
2 1 5  99 0.03720000008
2 1 5 100 0.03716666678
2 1 5 101 0.03735555571
2 1 5 102 0.03692222239
2 1 5 103 0.03717777776
2 1 5 104 0.03672222228
2 1 5 105 0.03667777779
2 1 5 106 0.03682222229
2 1 5 107 0.03672222232
2 1 5 108 0.03641111117
2 1 5 109 0.03720000014
2 1 5 110 0.03676666670
2 1 5 111 0.03664444453
2 1 5 112 0.03763333347
2 1 5 113 0.03727777780
2 1 5 114 0.03701111107
2 1 5 115 0.03762222227
2 1 5 116 0.03703333333
2 1 5 117 0.03693333318
2 1 5 118 0.03671111121
2 1 5 119 0.03676666673
2 1 5 120 0.03652222202
2 1 5 121 0.03744444459
2 1 5 122 0.03767777802
2 1 5 123 0.03738888885
2 1 5 124 0.03686666663
2 1 5 125 0.03695555556
2 1 5 126 0.03649999994
2 1 5 127 0.03681111095
2 1 5 128 0.03781111106
2 1 5 129 0.03756666671
2 1 5 130 0.03764444449
2 1 5 131 0.03725555557
2 1 5 132 0.03753333339
2 1 5 133 0.03785555561
2 1 5 134 0.03781111113
2 1 5 135 0.03803333322
2 1 5 136 0.03811111101
2 1 5 137 0.03786666653
2 1 5 138 0.03783333343
2 1 5 139 0.03747777792
2 1 5 140 0.03755555579
2 1 5 141 0.03732222217
2 1 5 142 0.03711111110
2 1 5 143 0.03670000016
2 1 5 144 0.03687777788
2 1 5 145 0.03678888908
2 1 5 146 0.03696666676
2 1 5 147 0.03692222229
2 1 5 148 0.03732222225
2 1 5 149 0.03702222240
2 1 5 150 0.03692222253
2 1 5 151 0.03714444442
2 1 5 152 0.03721111103
2 1 5 153 0.03723333340
2 1 5 154 0.03780000004
2 1 5 155 0.03752222240
2 1 5 156 0.03802222209
2 1 5 157 0.03790000003
2 1 5 158 0.03797777786
2 1 5 159 0.03766666667
2 1 5 160 0.03803333329
2 1 5 161 0.03733333318
2 1 5 162 0.03700000004
2 1 5 163 0.03735555570
2 1 5 164 0.03700000009
2 1 5 165 0.03750000024
2 1 5 166 0.03751111119
2 1 5 167 0.03691111114
2 1 5 168 0.03616666681
2 1 5 169 0.03666666689
2 1 5 170 0.03692222230
2 1 5 171 0.03631111117
2 1 5 172 0.03650000000
2 1 5 173 0.03722222225
2 1 5 174 0.03661111121
2 1 5 175 0.03651111121
2 1 5 176 0.03682222224
2 1 5 177 0.03756666671
2 1 5 178 0.03722222218
2 1 5 179 0.03784444445
2 1 5 180 0.03732222231
2 1 5 181 0.03691111133
2 1 5 182 0.03706666674
2 1 5 183 0.03672222218
2 1 5 184 0.03630000006
2 1 5 185 0.03664444438
2 1 5 186 0.03691111108
2 1 5 187 0.03626666684
2 1 5 188 0.03635555548
2 1 5 189 0.03685555558
2 1 5 190 0.03660000023
2 1 5 191 0.03634444448
2 1 5 192 0.03697777793
2 1 5 193 0.03724444450
2 1 5 194 0.03693333344
2 1 5 195 0.03627777786
2 1 5 196 0.03627777788
2 1 5 197 0.03723333340
2 1 5 198 0.03667777774
2 1 5 199 0.03703333346
2 1 5 200 0.03653333334
2 1 6   1 0.50063333154
2 1 6   2 0.43702222228
2 1 6   3 0.39340000093
2 1 6   4 0.35517777830
2 1 6   5 0.32334444433
2 1 6   6 0.29652222171
2 1 6   7 0.27235555649
2 1 6   8 0.25404444367
2 1 6   9 0.23307777733
2 1 6  10 0.22096666694
2 1 6  11 0.20458888978
2 1 6  12 0.19215555415
2 1 6  13 0.18118888922
2 1 6  14 0.17171111092
2 1 6  15 0.16328888923
2 1 6  16 0.15552222170
2 1 6  17 0.14900000013
2 1 6  18 0.14462222174
2 1 6  19 0.13787777863
2 1 6  20 0.13287777871
2 1 6  21 0.12897777811
2 1 6  22 0.12439999998
2 1 6  23 0.12201111212
2 1 6  24 0.12125555597
2 1 6  25 0.11883333392
2 1 6  26 0.11604444433
2 1 6  27 0.11512222249
2 1 6  28 0.11241111144
2 1 6  29 0.11136666745
2 1 6  30 0.11060000040
2 1 6  31 0.10847777784
2 1 6  32 0.10700000066
2 1 6  33 0.10565555617
2 1 6  34 0.10423333321
2 1 6  35 0.10388888925
2 1 6  36 0.10175555613
2 1 6  37 0.10111111067
2 1 6  38 0.09998888943
2 1 6  39 0.09894444462
2 1 6  40 0.09758888893
2 1 6  41 0.09623333368
2 1 6  42 0.09634444475
2 1 6  43 0.09572222233
2 1 6  44 0.09497777820
2 1 6  45 0.09532222200
2 1 6  46 0.09425555583
2 1 6  47 0.09311111096
2 1 6  48 0.09182222221
2 1 6  49 0.09217777833
2 1 6  50 0.09270000031
2 1 6  51 0.09165555535
2 1 6  52 0.09147777772
2 1 6  53 0.09028888892
2 1 6  54 0.09074444432
2 1 6  55 0.09074444471
2 1 6  56 0.09080000035
2 1 6  57 0.09116666682
2 1 6  58 0.09060000028
2 1 6  59 0.09005555581
2 1 6  60 0.08926666670
2 1 6  61 0.08907777792
2 1 6  62 0.08923333330
2 1 6  63 0.08798888937
2 1 6  64 0.08744444467
2 1 6  65 0.08746666688
2 1 6  66 0.08761111168
2 1 6  67 0.08785555618
2 1 6  68 0.08725555567
2 1 6  69 0.08717777759
2 1 6  70 0.08542222193
2 1 6  71 0.08594444470
2 1 6  72 0.08562222254
2 1 6  73 0.08563333331
2 1 6  74 0.08525555592
2 1 6  75 0.08435555544
2 1 6  76 0.08404444443
2 1 6  77 0.08411111146
2 1 6  78 0.08390000045
2 1 6  79 0.08363333374
2 1 6  80 0.08456666667
2 1 6  81 0.08296666648
2 1 6  82 0.08325555585
2 1 6  83 0.08286666673
2 1 6  84 0.08301111137
2 1 6  85 0.08344444474
2 1 6  86 0.08324444482
2 1 6  87 0.08308888918
2 1 6  88 0.08296666663
2 1 6  89 0.08283333387
2 1 6  90 0.08293333346
2 1 6  91 0.08296666693
2 1 6  92 0.08281111138
2 1 6  93 0.08277777789
2 1 6  94 0.08288888877
2 1 6  95 0.08326666696
2 1 6  96 0.08165555611
2 1 6  97 0.08163333330
2 1 6  98 0.08117777772
2 1 6  99 0.08102222227
2 1 6 100 0.08022222253
2 1 6 101 0.08050000025
2 1 6 102 0.08063333374
2 1 6 103 0.08088888928
2 1 6 104 0.08007777771
2 1 6 105 0.07991111159
2 1 6 106 0.07943333331
2 1 6 107 0.08066666683
2 1 6 108 0.08055555595
2 1 6 109 0.08193333348
2 1 6 110 0.08137777794
2 1 6 111 0.08258888902
2 1 6 112 0.08151111141
2 1 6 113 0.08044444498
2 1 6 114 0.08152222259
2 1 6 115 0.08051111175
2 1 6 116 0.08105555600
2 1 6 117 0.08070000036
2 1 6 118 0.08094444476
2 1 6 119 0.08044444494
2 1 6 120 0.08015555549
2 1 6 121 0.08064444471
2 1 6 122 0.08064444503
2 1 6 123 0.08074444434
2 1 6 124 0.07913333382
2 1 6 125 0.07944444468
2 1 6 126 0.08077777777
2 1 6 127 0.08094444485
2 1 6 128 0.08036666686
2 1 6 129 0.07986666674
2 1 6 130 0.07925555579
2 1 6 131 0.07921111140
2 1 6 132 0.07930000009
2 1 6 133 0.07913333334
2 1 6 134 0.07956666717
2 1 6 135 0.07985555567
2 1 6 136 0.07948888903
2 1 6 137 0.07964444472
2 1 6 138 0.07982222250
2 1 6 139 0.07974444453
2 1 6 140 0.07966666711
2 1 6 141 0.07907777792
2 1 6 142 0.07962222245
2 1 6 143 0.07966666713
2 1 6 144 0.07891111121
2 1 6 145 0.07948888917
2 1 6 146 0.08007777795
2 1 6 147 0.07945555525
2 1 6 148 0.07862222243
2 1 6 149 0.07917777779
2 1 6 150 0.07926666675
2 1 6 151 0.07957777826
2 1 6 152 0.08011111116
2 1 6 153 0.08044444410
2 1 6 154 0.08011111105
2 1 6 155 0.08138888901
2 1 6 156 0.08146666719
2 1 6 157 0.08062222242
2 1 6 158 0.08086666666
2 1 6 159 0.08036666688
2 1 6 160 0.08015555602
2 1 6 161 0.07986666666
2 1 6 162 0.08022222266
2 1 6 163 0.08104444416
2 1 6 164 0.08044444461
2 1 6 165 0.08021111146
2 1 6 166 0.07923333403
2 1 6 167 0.08004444452
2 1 6 168 0.07954444431
2 1 6 169 0.07993333327
2 1 6 170 0.08081111124
2 1 6 171 0.08133333342
2 1 6 172 0.08057777783
2 1 6 173 0.08027777794
2 1 6 174 0.08047777817
2 1 6 175 0.08004444449
2 1 6 176 0.08032222278
2 1 6 177 0.08173333390
2 1 6 178 0.08160000050
2 1 6 179 0.08202222225
2 1 6 180 0.08131111137
2 1 6 181 0.08174444479
2 1 6 182 0.08178888909
2 1 6 183 0.08168888904
2 1 6 184 0.08153333386
2 1 6 185 0.08168888887
2 1 6 186 0.08161111096
2 1 6 187 0.08192222262
2 1 6 188 0.08257777782
2 1 6 189 0.08246666636
2 1 6 190 0.08190000001
2 1 6 191 0.08123333339
2 1 6 192 0.08108888886
2 1 6 193 0.08001111121
2 1 6 194 0.07884444479
2 1 6 195 0.08043333344
2 1 6 196 0.08096666718
2 1 6 197 0.08089999992
2 1 6 198 0.08020000029
2 1 6 199 0.08070000026
2 1 6 200 0.08083333330
2 1 7   1 0.49719999790
2 1 7   2 0.43467777818
2 1 7   3 0.38858888745
2 1 7   4 0.35186666787
2 1 7   5 0.32148888886
2 1 7   6 0.29271111161
2 1 7   7 0.27240000039
2 1 7   8 0.25093333319
2 1 7   9 0.23171111122
2 1 7  10 0.21496666685
2 1 7  11 0.20109999985
2 1 7  12 0.18939999968
2 1 7  13 0.17722222328
2 1 7  14 0.16775555559
2 1 7  15 0.15899999991
2 1 7  16 0.15053333327
2 1 7  17 0.14671111137
2 1 7  18 0.14086666681
2 1 7  19 0.13607777841
2 1 7  20 0.13142222174
2 1 7  21 0.12558888979
2 1 7  22 0.12424444474
2 1 7  23 0.12124444462
2 1 7  24 0.11892222289
2 1 7  25 0.11825555578
2 1 7  26 0.11640000083
2 1 7  27 0.11345555622
2 1 7  28 0.11190000001
2 1 7  29 0.11092222240
2 1 7  30 0.10902222238
2 1 7  31 0.10704444446
2 1 7  32 0.10644444481
2 1 7  33 0.10424444452
2 1 7  34 0.10265555609
2 1 7  35 0.10183333352
2 1 7  36 0.10050000057
2 1 7  37 0.10170000024
2 1 7  38 0.10018888902
2 1 7  39 0.09871111143
2 1 7  40 0.09901111133
2 1 7  41 0.09737777760
2 1 7  42 0.09617777817
2 1 7  43 0.09598888911
2 1 7  44 0.09426666707
2 1 7  45 0.09426666714
2 1 7  46 0.09316666741
2 1 7  47 0.09277777804
2 1 7  48 0.09191111093
2 1 7  49 0.09254444474
2 1 7  50 0.09095555540
2 1 7  51 0.09141111158
2 1 7  52 0.09026666684
2 1 7  53 0.09050000027
2 1 7  54 0.08973333407
2 1 7  55 0.08876666700
2 1 7  56 0.08832222208
2 1 7  57 0.08893333387
2 1 7  58 0.08716666681
2 1 7  59 0.08712222241
2 1 7  60 0.08681111136
2 1 7  61 0.08642222221
2 1 7  62 0.08604444438
2 1 7  63 0.08594444496
2 1 7  64 0.08561111130
2 1 7  65 0.08512222229
2 1 7  66 0.08526666684
2 1 7  67 0.08585555587
2 1 7  68 0.08651111139
2 1 7  69 0.08478888905
2 1 7  70 0.08583333357
2 1 7  71 0.08508888933
2 1 7  72 0.08468888897
2 1 7  73 0.08402222213
2 1 7  74 0.08402222246
2 1 7  75 0.08478888916
2 1 7  76 0.08428888917
2 1 7  77 0.08403333378
2 1 7  78 0.08404444414
2 1 7  79 0.08334444458
2 1 7  80 0.08343333337
2 1 7  81 0.08367777800
2 1 7  82 0.08313333372
2 1 7  83 0.08390000029
2 1 7  84 0.08333333351
2 1 7  85 0.08227777782
2 1 7  86 0.08175555575
2 1 7  87 0.08314444485
2 1 7  88 0.08180000045
2 1 7  89 0.08166666674
2 1 7  90 0.08235555579
2 1 7  91 0.08197777766
2 1 7  92 0.08215555565
2 1 7  93 0.08185555576
2 1 7  94 0.08160000004
2 1 7  95 0.08154444438
2 1 7  96 0.08131111091
2 1 7  97 0.08201111152
2 1 7  98 0.08231111115
2 1 7  99 0.08143333370
2 1 7 100 0.08147777817
2 1 7 101 0.08177777803
2 1 7 102 0.08158888931
2 1 7 103 0.08114444440
2 1 7 104 0.08054444443
2 1 7 105 0.08090000018
2 1 7 106 0.07984444454
2 1 7 107 0.07960000027
2 1 7 108 0.08057777818
2 1 7 109 0.08039999991
2 1 7 110 0.08040000021
2 1 7 111 0.07998888936
2 1 7 112 0.08040000053
2 1 7 113 0.07964444440
2 1 7 114 0.07903333356
2 1 7 115 0.08005555577
2 1 7 116 0.08044444448
2 1 7 117 0.08044444442
2 1 7 118 0.07984444460
2 1 7 119 0.07991111094
2 1 7 120 0.07996666693
2 1 7 121 0.08004444477
2 1 7 122 0.08038888917
2 1 7 123 0.08044444442
2 1 7 124 0.08076666700
2 1 7 125 0.07997777801
2 1 7 126 0.07953333344
2 1 7 127 0.07878888930
2 1 7 128 0.07842222197
2 1 7 129 0.07883333363
2 1 7 130 0.07795555532
2 1 7 131 0.07881111127
2 1 7 132 0.07854444439
2 1 7 133 0.07885555598
2 1 7 134 0.07956666704
2 1 7 135 0.07967777777
2 1 7 136 0.07896666691
2 1 7 137 0.07943333361
2 1 7 138 0.07958888931
2 1 7 139 0.07787777809
2 1 7 140 0.07862222205
2 1 7 141 0.07873333355
2 1 7 142 0.07955555578
2 1 7 143 0.07872222240
2 1 7 144 0.07887777805
2 1 7 145 0.07937777789
2 1 7 146 0.07982222246
2 1 7 147 0.08027777795
2 1 7 148 0.07963333359
2 1 7 149 0.07885555593
2 1 7 150 0.07826666677
2 1 7 151 0.07888888913
2 1 7 152 0.07873333335
2 1 7 153 0.07844444459
2 1 7 154 0.07955555574
2 1 7 155 0.07955555598
2 1 7 156 0.07875555603
2 1 7 157 0.07877777793
2 1 7 158 0.07795555566
2 1 7 159 0.07881111125
2 1 7 160 0.07975555560
2 1 7 161 0.07847777811
2 1 7 162 0.07902222238
2 1 7 163 0.07856666695
2 1 7 164 0.07914444484
2 1 7 165 0.07918888915
2 1 7 166 0.07828888891
2 1 7 167 0.07904444464
2 1 7 168 0.07992222248
2 1 7 169 0.08065555615
2 1 7 170 0.07974444431
2 1 7 171 0.07970000006
2 1 7 172 0.07928888914
2 1 7 173 0.07991111119
2 1 7 174 0.08131111118
2 1 7 175 0.08109999986
2 1 7 176 0.08154444431
2 1 7 177 0.08155555582
2 1 7 178 0.08090000017
2 1 7 179 0.08053333363
2 1 7 180 0.07998888967
2 1 7 181 0.07926666699
2 1 7 182 0.08014444442
2 1 7 183 0.07947777820
2 1 7 184 0.07990000021
2 1 7 185 0.08026666647
2 1 7 186 0.08018888910
2 1 7 187 0.07877777799
2 1 7 188 0.07839999998
2 1 7 189 0.07857777781
2 1 7 190 0.07831111122
2 1 7 191 0.07812222265
2 1 7 192 0.07758888893
2 1 7 193 0.07660000021
2 1 7 194 0.07783333370
2 1 7 195 0.07910000023
2 1 7 196 0.07899999999
2 1 7 197 0.07923333324
2 1 7 198 0.08024444493
2 1 7 199 0.07988888885
2 1 7 200 0.08011111168
2 1 8   1 0.50109999985
2 1 8   2 0.43994444400
2 1 8   3 0.39251111031
2 1 8   4 0.35676666677
2 1 8   5 0.32426666588
2 1 8   6 0.29633333400
2 1 8   7 0.27141111091
2 1 8   8 0.25274444640
2 1 8   9 0.23416666687
2 1 8  10 0.21625555605
2 1 8  11 0.20190000117
2 1 8  12 0.19018888876
2 1 8  13 0.17893333331
2 1 8  14 0.16981111102
2 1 8  15 0.16189999968
2 1 8  16 0.15591111094
2 1 8  17 0.14841111176
2 1 8  18 0.14441111110
2 1 8  19 0.13933333337
2 1 8  20 0.13521111108
2 1 8  21 0.13081111148
2 1 8  22 0.12692222252
2 1 8  23 0.12470000044
2 1 8  24 0.12074444450
2 1 8  25 0.11973333351
2 1 8  26 0.11798888970
2 1 8  27 0.11691111114
2 1 8  28 0.11282222267
2 1 8  29 0.11140000027
2 1 8  30 0.10947777823
2 1 8  31 0.10783333369
2 1 8  32 0.10802222222
2 1 8  33 0.10545555584
2 1 8  34 0.10424444452
2 1 8  35 0.10328888945
2 1 8  36 0.10230000015
2 1 8  37 0.10076666696
2 1 8  38 0.10133333420
2 1 8  39 0.09973333389
2 1 8  40 0.09913333345
2 1 8  41 0.09805555562
2 1 8  42 0.09672222234
2 1 8  43 0.09631111130
2 1 8  44 0.09643333381
2 1 8  45 0.09507777797
2 1 8  46 0.09502222249
2 1 8  47 0.09350000074
2 1 8  48 0.09355555627
2 1 8  49 0.09320000013
2 1 8  50 0.09363333391
2 1 8  51 0.09213333346
2 1 8  52 0.09147777781
2 1 8  53 0.09130000055
2 1 8  54 0.09077777803
2 1 8  55 0.09007777795
2 1 8  56 0.08894444471
2 1 8  57 0.08917777833
2 1 8  58 0.08828888958
2 1 8  59 0.08792222207
2 1 8  60 0.08873333381
2 1 8  61 0.08785555590
2 1 8  62 0.08732222248
2 1 8  63 0.08722222257
2 1 8  64 0.08705555588
2 1 8  65 0.08708888914
2 1 8  66 0.08621111138
2 1 8  67 0.08632222211
2 1 8  68 0.08687777827
2 1 8  69 0.08616666704
2 1 8  70 0.08624444479
2 1 8  71 0.08544444466
2 1 8  72 0.08584444495
2 1 8  73 0.08608888892
2 1 8  74 0.08582222236
2 1 8  75 0.08538888920
2 1 8  76 0.08523333393
2 1 8  77 0.08508888923
2 1 8  78 0.08350000028
2 1 8  79 0.08401111104
2 1 8  80 0.08268888894
2 1 8  81 0.08302222276
2 1 8  82 0.08392222259
2 1 8  83 0.08336666660
2 1 8  84 0.08326666687
2 1 8  85 0.08321111148
2 1 8  86 0.08412222229
2 1 8  87 0.08460000003
2 1 8  88 0.08448888885
2 1 8  89 0.08436666638
2 1 8  90 0.08396666717
2 1 8  91 0.08441111078
2 1 8  92 0.08384444477
2 1 8  93 0.08306666687
2 1 8  94 0.08330000006
2 1 8  95 0.08244444450
2 1 8  96 0.08204444472
2 1 8  97 0.08174444502
2 1 8  98 0.08200000046
2 1 8  99 0.08259999996
2 1 8 100 0.08307777829
2 1 8 101 0.08240000021
2 1 8 102 0.08302222228
2 1 8 103 0.08314444441
2 1 8 104 0.08267777815
2 1 8 105 0.08201111121
2 1 8 106 0.08270000035
2 1 8 107 0.08195555564
2 1 8 108 0.08154444505
2 1 8 109 0.08133333366
2 1 8 110 0.08215555608
2 1 8 111 0.08148888908
2 1 8 112 0.08234444465
2 1 8 113 0.08284444461
2 1 8 114 0.08223333362
2 1 8 115 0.08228888893
2 1 8 116 0.08292222260
2 1 8 117 0.08224444494
2 1 8 118 0.08276666692
2 1 8 119 0.08345555581
2 1 8 120 0.08320000019
2 1 8 121 0.08322222276
2 1 8 122 0.08307777837
2 1 8 123 0.08204444485
2 1 8 124 0.08278888896
2 1 8 125 0.08274444466
2 1 8 126 0.08208888907
2 1 8 127 0.08204444477
2 1 8 128 0.08183333380
2 1 8 129 0.08179999985
2 1 8 130 0.08248888889
2 1 8 131 0.08315555610
2 1 8 132 0.08365555564
2 1 8 133 0.08332222254
2 1 8 134 0.08341111097
2 1 8 135 0.08328888878
2 1 8 136 0.08275555596
2 1 8 137 0.08227777816
2 1 8 138 0.08320000027
2 1 8 139 0.08244444465
2 1 8 140 0.08242222272
2 1 8 141 0.08214444451
2 1 8 142 0.08273333358
2 1 8 143 0.08216666710
2 1 8 144 0.08292222225
2 1 8 145 0.08286666685
2 1 8 146 0.08308888886
2 1 8 147 0.08326666718
2 1 8 148 0.08337777835
2 1 8 149 0.08367777775
2 1 8 150 0.08331111140
2 1 8 151 0.08266666698
2 1 8 152 0.08238888903
2 1 8 153 0.08144444481
2 1 8 154 0.08200000005
2 1 8 155 0.08177777819
2 1 8 156 0.08207777793
2 1 8 157 0.08317777790
2 1 8 158 0.08328888921
2 1 8 159 0.08358888905
2 1 8 160 0.08285555586
2 1 8 161 0.08195555534
2 1 8 162 0.08226666702
2 1 8 163 0.08272222262
2 1 8 164 0.08281111134
2 1 8 165 0.08201111142
2 1 8 166 0.08178888923
2 1 8 167 0.08204444498
2 1 8 168 0.08215555550
2 1 8 169 0.08243333362
2 1 8 170 0.08311111115
2 1 8 171 0.08180000028
2 1 8 172 0.08230000058
2 1 8 173 0.08306666676
2 1 8 174 0.08294444463
2 1 8 175 0.08316666650
2 1 8 176 0.08303333372
2 1 8 177 0.08244444443
2 1 8 178 0.08282222254
2 1 8 179 0.08256666696
2 1 8 180 0.08230000040
2 1 8 181 0.08141111117
2 1 8 182 0.08147777773
2 1 8 183 0.08164444530
2 1 8 184 0.08212222235
2 1 8 185 0.08150000013
2 1 8 186 0.08085555580
2 1 8 187 0.07970000042
2 1 8 188 0.07953333376
2 1 8 189 0.08015555567
2 1 8 190 0.08113333370
2 1 8 191 0.08063333353
2 1 8 192 0.08008888952
2 1 8 193 0.07947777838
2 1 8 194 0.07966666685
2 1 8 195 0.07934444433
2 1 8 196 0.07993333344
2 1 8 197 0.08032222250
2 1 8 198 0.08062222234
2 1 8 199 0.08022222263
2 1 8 200 0.08088888897
2 2 1   1 0.50145555437
2 2 1   2 0.25298889071
2 2 1   3 0.09973333322
2 2 1   4 0.03060000001
2 2 1   5 0.00781111124
2 2 1   6 0.00160000003
2 2 1   7 0.00024444445
2 2 1   8 0.00005555556
2 2 1   9 0.00000000000
2 2 1  10 0.00000000000
2 2 1  11 0.00000000000
2 2 1  12 0.00000000000
2 2 1  13 0.00000000000
2 2 1  14 0.00000000000
2 2 1  15 0.00000000000
2 2 1  16 0.00000000000
2 2 1  17 0.00000000000
2 2 1  18 0.00000000000
2 2 1  19 0.00000000000
2 2 1  20 0.00000000000
2 2 1  21 0.00000000000
2 2 1  22 0.00000000000
2 2 1  23 0.00000000000
2 2 1  24 0.00000000000
2 2 1  25 0.00000000000
2 2 1  26 0.00000000000
2 2 1  27 0.00000000000
2 2 1  28 0.00000000000
2 2 1  29 0.00000000000
2 2 1  30 0.00000000000
2 2 1  31 0.00000000000
2 2 1  32 0.00000000000
2 2 1  33 0.00000000000
2 2 1  34 0.00000000000
2 2 1  35 0.00000000000
2 2 1  36 0.00000000000
2 2 1  37 0.00000000000
2 2 1  38 0.00000000000
2 2 1  39 0.00000000000
2 2 1  40 0.00000000000
2 2 1  41 0.00000000000
2 2 1  42 0.00000000000
2 2 1  43 0.00000000000
2 2 1  44 0.00000000000
2 2 1  45 0.00000000000
2 2 1  46 0.00000000000
2 2 1  47 0.00000000000
2 2 1  48 0.00000000000
2 2 1  49 0.00000000000
2 2 1  50 0.00000000000
2 2 1  51 0.00000000000
2 2 1  52 0.00000000000
2 2 1  53 0.00000000000
2 2 1  54 0.00000000000
2 2 1  55 0.00000000000
2 2 1  56 0.00000000000
2 2 1  57 0.00000000000
2 2 1  58 0.00000000000
2 2 1  59 0.00000000000
2 2 1  60 0.00000000000
2 2 1  61 0.00000000000
2 2 1  62 0.00000000000
2 2 1  63 0.00000000000
2 2 1  64 0.00000000000
2 2 1  65 0.00000000000
2 2 1  66 0.00000000000
2 2 1  67 0.00000000000
2 2 1  68 0.00000000000
2 2 1  69 0.00000000000
2 2 1  70 0.00000000000
2 2 1  71 0.00000000000
2 2 1  72 0.00000000000
2 2 1  73 0.00000000000
2 2 1  74 0.00000000000
2 2 1  75 0.00000000000
2 2 1  76 0.00000000000
2 2 1  77 0.00000000000
2 2 1  78 0.00000000000
2 2 1  79 0.00000000000
2 2 1  80 0.00000000000
2 2 1  81 0.00000000000
2 2 1  82 0.00000000000
2 2 1  83 0.00000000000
2 2 1  84 0.00000000000
2 2 1  85 0.00000000000
2 2 1  86 0.00000000000
2 2 1  87 0.00000000000
2 2 1  88 0.00000000000
2 2 1  89 0.00000000000
2 2 1  90 0.00000000000
2 2 1  91 0.00000000000
2 2 1  92 0.00000000000
2 2 1  93 0.00000000000
2 2 1  94 0.00000000000
2 2 1  95 0.00000000000
2 2 1  96 0.00000000000
2 2 1  97 0.00000000000
2 2 1  98 0.00000000000
2 2 1  99 0.00000000000
2 2 1 100 0.00000000000
2 2 1 101 0.00000000000
2 2 1 102 0.00000000000
2 2 1 103 0.00000000000
2 2 1 104 0.00000000000
2 2 1 105 0.00000000000
2 2 1 106 0.00000000000
2 2 1 107 0.00000000000
2 2 1 108 0.00000000000
2 2 1 109 0.00000000000
2 2 1 110 0.00000000000
2 2 1 111 0.00000000000
2 2 1 112 0.00000000000
2 2 1 113 0.00000000000
2 2 1 114 0.00000000000
2 2 1 115 0.00000000000
2 2 1 116 0.00000000000
2 2 1 117 0.00000000000
2 2 1 118 0.00000000000
2 2 1 119 0.00000000000
2 2 1 120 0.00000000000
2 2 1 121 0.00000000000
2 2 1 122 0.00000000000
2 2 1 123 0.00000000000
2 2 1 124 0.00000000000
2 2 1 125 0.00000000000
2 2 1 126 0.00000000000
2 2 1 127 0.00000000000
2 2 1 128 0.00000000000
2 2 1 129 0.00000000000
2 2 1 130 0.00000000000
2 2 1 131 0.00000000000
2 2 1 132 0.00000000000
2 2 1 133 0.00000000000
2 2 1 134 0.00000000000
2 2 1 135 0.00000000000
2 2 1 136 0.00000000000
2 2 1 137 0.00000000000
2 2 1 138 0.00000000000
2 2 1 139 0.00000000000
2 2 1 140 0.00000000000
2 2 1 141 0.00000000000
2 2 1 142 0.00000000000
2 2 1 143 0.00000000000
2 2 1 144 0.00000000000
2 2 1 145 0.00000000000
2 2 1 146 0.00000000000
2 2 1 147 0.00000000000
2 2 1 148 0.00000000000
2 2 1 149 0.00000000000
2 2 1 150 0.00000000000
2 2 1 151 0.00000000000
2 2 1 152 0.00000000000
2 2 1 153 0.00000000000
2 2 1 154 0.00000000000
2 2 1 155 0.00000000000
2 2 1 156 0.00000000000
2 2 1 157 0.00000000000
2 2 1 158 0.00000000000
2 2 1 159 0.00000000000
2 2 1 160 0.00000000000
2 2 1 161 0.00000000000
2 2 1 162 0.00000000000
2 2 1 163 0.00000000000
2 2 1 164 0.00000000000
2 2 1 165 0.00000000000
2 2 1 166 0.00000000000
2 2 1 167 0.00000000000
2 2 1 168 0.00000000000
2 2 1 169 0.00000000000
2 2 1 170 0.00000000000
2 2 1 171 0.00000000000
2 2 1 172 0.00000000000
2 2 1 173 0.00000000000
2 2 1 174 0.00000000000
2 2 1 175 0.00000000000
2 2 1 176 0.00000000000
2 2 1 177 0.00000000000
2 2 1 178 0.00000000000
2 2 1 179 0.00000000000
2 2 1 180 0.00000000000
2 2 1 181 0.00000000000
2 2 1 182 0.00000000000
2 2 1 183 0.00000000000
2 2 1 184 0.00000000000
2 2 1 185 0.00000000000
2 2 1 186 0.00000000000
2 2 1 187 0.00000000000
2 2 1 188 0.00000000000
2 2 1 189 0.00000000000
2 2 1 190 0.00000000000
2 2 1 191 0.00000000000
2 2 1 192 0.00000000000
2 2 1 193 0.00000000000
2 2 1 194 0.00000000000
2 2 1 195 0.00000000000
2 2 1 196 0.00000000000
2 2 1 197 0.00000000000
2 2 1 198 0.00000000000
2 2 1 199 0.00000000000
2 2 1 200 0.00000000000
2 2 2   1 0.50125555366
2 2 2   2 0.25672222227
2 2 2   3 0.10814444497
2 2 2   4 0.03631111123
2 2 2   5 0.01068888903
2 2 2   6 0.00290000007
2 2 2   7 0.00066666668
2 2 2   8 0.00011111111
2 2 2   9 0.00000000000
2 2 2  10 0.00000000000
2 2 2  11 0.00000000000
2 2 2  12 0.00000000000
2 2 2  13 0.00000000000
2 2 2  14 0.00000000000
2 2 2  15 0.00000000000
2 2 2  16 0.00000000000
2 2 2  17 0.00000000000
2 2 2  18 0.00000000000
2 2 2  19 0.00000000000
2 2 2  20 0.00000000000
2 2 2  21 0.00000000000
2 2 2  22 0.00000000000
2 2 2  23 0.00000000000
2 2 2  24 0.00000000000
2 2 2  25 0.00000000000
2 2 2  26 0.00000000000
2 2 2  27 0.00000000000
2 2 2  28 0.00000000000
2 2 2  29 0.00000000000
2 2 2  30 0.00000000000
2 2 2  31 0.00000000000
2 2 2  32 0.00000000000
2 2 2  33 0.00000000000
2 2 2  34 0.00000000000
2 2 2  35 0.00000000000
2 2 2  36 0.00000000000
2 2 2  37 0.00000000000
2 2 2  38 0.00000000000
2 2 2  39 0.00000000000
2 2 2  40 0.00000000000
2 2 2  41 0.00000000000
2 2 2  42 0.00000000000
2 2 2  43 0.00000000000
2 2 2  44 0.00000000000
2 2 2  45 0.00000000000
2 2 2  46 0.00000000000
2 2 2  47 0.00000000000
2 2 2  48 0.00000000000
2 2 2  49 0.00000000000
2 2 2  50 0.00000000000
2 2 2  51 0.00000000000
2 2 2  52 0.00000000000
2 2 2  53 0.00000000000
2 2 2  54 0.00000000000
2 2 2  55 0.00000000000
2 2 2  56 0.00000000000
2 2 2  57 0.00000000000
2 2 2  58 0.00000000000
2 2 2  59 0.00000000000
2 2 2  60 0.00000000000
2 2 2  61 0.00000000000
2 2 2  62 0.00000000000
2 2 2  63 0.00000000000
2 2 2  64 0.00000000000
2 2 2  65 0.00000000000
2 2 2  66 0.00000000000
2 2 2  67 0.00000000000
2 2 2  68 0.00000000000
2 2 2  69 0.00000000000
2 2 2  70 0.00000000000
2 2 2  71 0.00000000000
2 2 2  72 0.00000000000
2 2 2  73 0.00000000000
2 2 2  74 0.00000000000
2 2 2  75 0.00000000000
2 2 2  76 0.00000000000
2 2 2  77 0.00000000000
2 2 2  78 0.00000000000
2 2 2  79 0.00000000000
2 2 2  80 0.00000000000
2 2 2  81 0.00000000000
2 2 2  82 0.00000000000
2 2 2  83 0.00000000000
2 2 2  84 0.00000000000
2 2 2  85 0.00000000000
2 2 2  86 0.00000000000
2 2 2  87 0.00000000000
2 2 2  88 0.00000000000
2 2 2  89 0.00000000000
2 2 2  90 0.00000000000
2 2 2  91 0.00000000000
2 2 2  92 0.00000000000
2 2 2  93 0.00000000000
2 2 2  94 0.00000000000
2 2 2  95 0.00000000000
2 2 2  96 0.00000000000
2 2 2  97 0.00000000000
2 2 2  98 0.00000000000
2 2 2  99 0.00000000000
2 2 2 100 0.00000000000
2 2 2 101 0.00000000000
2 2 2 102 0.00000000000
2 2 2 103 0.00000000000
2 2 2 104 0.00000000000
2 2 2 105 0.00000000000
2 2 2 106 0.00000000000
2 2 2 107 0.00000000000
2 2 2 108 0.00000000000
2 2 2 109 0.00000000000
2 2 2 110 0.00000000000
2 2 2 111 0.00000000000
2 2 2 112 0.00000000000
2 2 2 113 0.00000000000
2 2 2 114 0.00000000000
2 2 2 115 0.00000000000
2 2 2 116 0.00000000000
2 2 2 117 0.00000000000
2 2 2 118 0.00000000000
2 2 2 119 0.00000000000
2 2 2 120 0.00000000000
2 2 2 121 0.00000000000
2 2 2 122 0.00000000000
2 2 2 123 0.00000000000
2 2 2 124 0.00000000000
2 2 2 125 0.00000000000
2 2 2 126 0.00000000000
2 2 2 127 0.00000000000
2 2 2 128 0.00000000000
2 2 2 129 0.00000000000
2 2 2 130 0.00000000000
2 2 2 131 0.00000000000
2 2 2 132 0.00000000000
2 2 2 133 0.00000000000
2 2 2 134 0.00000000000
2 2 2 135 0.00000000000
2 2 2 136 0.00000000000
2 2 2 137 0.00000000000
2 2 2 138 0.00000000000
2 2 2 139 0.00000000000
2 2 2 140 0.00000000000
2 2 2 141 0.00000000000
2 2 2 142 0.00000000000
2 2 2 143 0.00000000000
2 2 2 144 0.00000000000
2 2 2 145 0.00000000000
2 2 2 146 0.00000000000
2 2 2 147 0.00000000000
2 2 2 148 0.00000000000
2 2 2 149 0.00000000000
2 2 2 150 0.00000000000
2 2 2 151 0.00000000000
2 2 2 152 0.00000000000
2 2 2 153 0.00000000000
2 2 2 154 0.00000000000
2 2 2 155 0.00000000000
2 2 2 156 0.00000000000
2 2 2 157 0.00000000000
2 2 2 158 0.00000000000
2 2 2 159 0.00000000000
2 2 2 160 0.00000000000
2 2 2 161 0.00000000000
2 2 2 162 0.00000000000
2 2 2 163 0.00000000000
2 2 2 164 0.00000000000
2 2 2 165 0.00000000000
2 2 2 166 0.00000000000
2 2 2 167 0.00000000000
2 2 2 168 0.00000000000
2 2 2 169 0.00000000000
2 2 2 170 0.00000000000
2 2 2 171 0.00000000000
2 2 2 172 0.00000000000
2 2 2 173 0.00000000000
2 2 2 174 0.00000000000
2 2 2 175 0.00000000000
2 2 2 176 0.00000000000
2 2 2 177 0.00000000000
2 2 2 178 0.00000000000
2 2 2 179 0.00000000000
2 2 2 180 0.00000000000
2 2 2 181 0.00000000000
2 2 2 182 0.00000000000
2 2 2 183 0.00000000000
2 2 2 184 0.00000000000
2 2 2 185 0.00000000000
2 2 2 186 0.00000000000
2 2 2 187 0.00000000000
2 2 2 188 0.00000000000
2 2 2 189 0.00000000000
2 2 2 190 0.00000000000
2 2 2 191 0.00000000000
2 2 2 192 0.00000000000
2 2 2 193 0.00000000000
2 2 2 194 0.00000000000
2 2 2 195 0.00000000000
2 2 2 196 0.00000000000
2 2 2 197 0.00000000000
2 2 2 198 0.00000000000
2 2 2 199 0.00000000000
2 2 2 200 0.00000000000
2 2 3   1 0.49978888720
2 2 3   2 0.30090000004
2 2 3   3 0.19361111075
2 2 3   4 0.12912222244
2 2 3   5 0.08955555551
2 2 3   6 0.06532222217
2 2 3   7 0.04916666688
2 2 3   8 0.03917777778
2 2 3   9 0.03192222246
2 2 3  10 0.02518888888
2 2 3  11 0.02063333342
2 2 3  12 0.01715555563
2 2 3  13 0.01425555566
2 2 3  14 0.01168888896
2 2 3  15 0.00947777786
2 2 3  16 0.00756666674
2 2 3  17 0.00633333343
2 2 3  18 0.00546666672
2 2 3  19 0.00446666672
2 2 3  20 0.00356666669
2 2 3  21 0.00288888890
2 2 3  22 0.00235555559
2 2 3  23 0.00200000003
2 2 3  24 0.00157777781
2 2 3  25 0.00127777777
2 2 3  26 0.00105555555
2 2 3  27 0.00114444446
2 2 3  28 0.00104444447
2 2 3  29 0.00100000000
2 2 3  30 0.00077777780
2 2 3  31 0.00067777778
2 2 3  32 0.00046666667
2 2 3  33 0.00041111112
2 2 3  34 0.00035555555
2 2 3  35 0.00024444445
2 2 3  36 0.00021111112
2 2 3  37 0.00022222223
2 2 3  38 0.00017777778
2 2 3  39 0.00011111111
2 2 3  40 0.00010000000
2 2 3  41 0.00011111111
2 2 3  42 0.00010000000
2 2 3  43 0.00007777778
2 2 3  44 0.00007777778
2 2 3  45 0.00005555556
2 2 3  46 0.00004444445
2 2 3  47 0.00002222222
2 2 3  48 0.00000000000
2 2 3  49 0.00000000000
2 2 3  50 0.00000000000
2 2 3  51 0.00000000000
2 2 3  52 0.00000000000
2 2 3  53 0.00000000000
2 2 3  54 0.00000000000
2 2 3  55 0.00000000000
2 2 3  56 0.00000000000
2 2 3  57 0.00000000000
2 2 3  58 0.00000000000
2 2 3  59 0.00000000000
2 2 3  60 0.00000000000
2 2 3  61 0.00000000000
2 2 3  62 0.00000000000
2 2 3  63 0.00000000000
2 2 3  64 0.00000000000
2 2 3  65 0.00000000000
2 2 3  66 0.00000000000
2 2 3  67 0.00000000000
2 2 3  68 0.00000000000
2 2 3  69 0.00000000000
2 2 3  70 0.00000000000
2 2 3  71 0.00000000000
2 2 3  72 0.00000000000
2 2 3  73 0.00000000000
2 2 3  74 0.00000000000
2 2 3  75 0.00000000000
2 2 3  76 0.00000000000
2 2 3  77 0.00000000000
2 2 3  78 0.00000000000
2 2 3  79 0.00000000000
2 2 3  80 0.00000000000
2 2 3  81 0.00000000000
2 2 3  82 0.00000000000
2 2 3  83 0.00000000000
2 2 3  84 0.00000000000
2 2 3  85 0.00000000000
2 2 3  86 0.00000000000
2 2 3  87 0.00000000000
2 2 3  88 0.00000000000
2 2 3  89 0.00000000000
2 2 3  90 0.00000000000
2 2 3  91 0.00000000000
2 2 3  92 0.00000000000
2 2 3  93 0.00000000000
2 2 3  94 0.00000000000
2 2 3  95 0.00000000000
2 2 3  96 0.00000000000
2 2 3  97 0.00000000000
2 2 3  98 0.00000000000
2 2 3  99 0.00000000000
2 2 3 100 0.00000000000
2 2 3 101 0.00000000000
2 2 3 102 0.00000000000
2 2 3 103 0.00000000000
2 2 3 104 0.00000000000
2 2 3 105 0.00000000000
2 2 3 106 0.00000000000
2 2 3 107 0.00000000000
2 2 3 108 0.00000000000
2 2 3 109 0.00000000000
2 2 3 110 0.00000000000
2 2 3 111 0.00000000000
2 2 3 112 0.00000000000
2 2 3 113 0.00000000000
2 2 3 114 0.00000000000
2 2 3 115 0.00000000000
2 2 3 116 0.00000000000
2 2 3 117 0.00000000000
2 2 3 118 0.00000000000
2 2 3 119 0.00000000000
2 2 3 120 0.00000000000
2 2 3 121 0.00000000000
2 2 3 122 0.00000000000
2 2 3 123 0.00000000000
2 2 3 124 0.00000000000
2 2 3 125 0.00000000000
2 2 3 126 0.00000000000
2 2 3 127 0.00000000000
2 2 3 128 0.00000000000
2 2 3 129 0.00000000000
2 2 3 130 0.00000000000
2 2 3 131 0.00000000000
2 2 3 132 0.00000000000
2 2 3 133 0.00000000000
2 2 3 134 0.00000000000
2 2 3 135 0.00000000000
2 2 3 136 0.00000000000
2 2 3 137 0.00000000000
2 2 3 138 0.00000000000
2 2 3 139 0.00000000000
2 2 3 140 0.00000000000
2 2 3 141 0.00000000000
2 2 3 142 0.00000000000
2 2 3 143 0.00000000000
2 2 3 144 0.00000000000
2 2 3 145 0.00000000000
2 2 3 146 0.00000000000
2 2 3 147 0.00000000000
2 2 3 148 0.00000000000
2 2 3 149 0.00000000000
2 2 3 150 0.00000000000
2 2 3 151 0.00000000000
2 2 3 152 0.00000000000
2 2 3 153 0.00000000000
2 2 3 154 0.00000000000
2 2 3 155 0.00000000000
2 2 3 156 0.00000000000
2 2 3 157 0.00000000000
2 2 3 158 0.00000000000
2 2 3 159 0.00000000000
2 2 3 160 0.00000000000
2 2 3 161 0.00000000000
2 2 3 162 0.00000000000
2 2 3 163 0.00000000000
2 2 3 164 0.00000000000
2 2 3 165 0.00000000000
2 2 3 166 0.00000000000
2 2 3 167 0.00000000000
2 2 3 168 0.00000000000
2 2 3 169 0.00000000000
2 2 3 170 0.00000000000
2 2 3 171 0.00000000000
2 2 3 172 0.00000000000
2 2 3 173 0.00000000000
2 2 3 174 0.00000000000
2 2 3 175 0.00000000000
2 2 3 176 0.00000000000
2 2 3 177 0.00000000000
2 2 3 178 0.00000000000
2 2 3 179 0.00000000000
2 2 3 180 0.00000000000
2 2 3 181 0.00000000000
2 2 3 182 0.00000000000
2 2 3 183 0.00000000000
2 2 3 184 0.00000000000
2 2 3 185 0.00000000000
2 2 3 186 0.00000000000
2 2 3 187 0.00000000000
2 2 3 188 0.00000000000
2 2 3 189 0.00000000000
2 2 3 190 0.00000000000
2 2 3 191 0.00000000000
2 2 3 192 0.00000000000
2 2 3 193 0.00000000000
2 2 3 194 0.00000000000
2 2 3 195 0.00000000000
2 2 3 196 0.00000000000
2 2 3 197 0.00000000000
2 2 3 198 0.00000000000
2 2 3 199 0.00000000000
2 2 3 200 0.00000000000
2 2 4   1 0.49907777697
2 2 4   2 0.29870000005
2 2 4   3 0.19045555487
2 2 4   4 0.12528888896
2 2 4   5 0.08754444428
2 2 4   6 0.06427777795
2 2 4   7 0.04695555561
2 2 4   8 0.03645555565
2 2 4   9 0.02854444453
2 2 4  10 0.02230000015
2 2 4  11 0.01816666670
2 2 4  12 0.01427777791
2 2 4  13 0.01201111115
2 2 4  14 0.01023333344
2 2 4  15 0.00844444451
2 2 4  16 0.00717777779
2 2 4  17 0.00582222228
2 2 4  18 0.00471111116
2 2 4  19 0.00381111118
2 2 4  20 0.00336666673
2 2 4  21 0.00278888892
2 2 4  22 0.00257777783
2 2 4  23 0.00220000004
2 2 4  24 0.00183333336
2 2 4  25 0.00160000001
2 2 4  26 0.00121111114
2 2 4  27 0.00103333334
2 2 4  28 0.00093333334
2 2 4  29 0.00072222223
2 2 4  30 0.00060000001
2 2 4  31 0.00051111111
2 2 4  32 0.00037777779
2 2 4  33 0.00032222223
2 2 4  34 0.00028888889
2 2 4  35 0.00018888889
2 2 4  36 0.00014444444
2 2 4  37 0.00011111111
2 2 4  38 0.00007777778
2 2 4  39 0.00007777778
2 2 4  40 0.00006666667
2 2 4  41 0.00005555556
2 2 4  42 0.00002222222
2 2 4  43 0.00000000000
2 2 4  44 0.00000000000
2 2 4  45 0.00000000000
2 2 4  46 0.00000000000
2 2 4  47 0.00000000000
2 2 4  48 0.00000000000
2 2 4  49 0.00000000000
2 2 4  50 0.00000000000
2 2 4  51 0.00000000000
2 2 4  52 0.00000000000
2 2 4  53 0.00000000000
2 2 4  54 0.00000000000
2 2 4  55 0.00000000000
2 2 4  56 0.00000000000
2 2 4  57 0.00000000000
2 2 4  58 0.00000000000
2 2 4  59 0.00000000000
2 2 4  60 0.00000000000
2 2 4  61 0.00000000000
2 2 4  62 0.00000000000
2 2 4  63 0.00000000000
2 2 4  64 0.00000000000
2 2 4  65 0.00000000000
2 2 4  66 0.00000000000
2 2 4  67 0.00000000000
2 2 4  68 0.00000000000
2 2 4  69 0.00000000000
2 2 4  70 0.00000000000
2 2 4  71 0.00000000000
2 2 4  72 0.00000000000
2 2 4  73 0.00000000000
2 2 4  74 0.00000000000
2 2 4  75 0.00000000000
2 2 4  76 0.00000000000
2 2 4  77 0.00000000000
2 2 4  78 0.00000000000
2 2 4  79 0.00000000000
2 2 4  80 0.00000000000
2 2 4  81 0.00000000000
2 2 4  82 0.00000000000
2 2 4  83 0.00000000000
2 2 4  84 0.00000000000
2 2 4  85 0.00000000000
2 2 4  86 0.00000000000
2 2 4  87 0.00000000000
2 2 4  88 0.00000000000
2 2 4  89 0.00000000000
2 2 4  90 0.00000000000
2 2 4  91 0.00000000000
2 2 4  92 0.00000000000
2 2 4  93 0.00000000000
2 2 4  94 0.00000000000
2 2 4  95 0.00000000000
2 2 4  96 0.00000000000
2 2 4  97 0.00000000000
2 2 4  98 0.00000000000
2 2 4  99 0.00000000000
2 2 4 100 0.00000000000
2 2 4 101 0.00000000000
2 2 4 102 0.00000000000
2 2 4 103 0.00000000000
2 2 4 104 0.00000000000
2 2 4 105 0.00000000000
2 2 4 106 0.00000000000
2 2 4 107 0.00000000000
2 2 4 108 0.00000000000
2 2 4 109 0.00000000000
2 2 4 110 0.00000000000
2 2 4 111 0.00000000000
2 2 4 112 0.00000000000
2 2 4 113 0.00000000000
2 2 4 114 0.00000000000
2 2 4 115 0.00000000000
2 2 4 116 0.00000000000
2 2 4 117 0.00000000000
2 2 4 118 0.00000000000
2 2 4 119 0.00000000000
2 2 4 120 0.00000000000
2 2 4 121 0.00000000000
2 2 4 122 0.00000000000
2 2 4 123 0.00000000000
2 2 4 124 0.00000000000
2 2 4 125 0.00000000000
2 2 4 126 0.00000000000
2 2 4 127 0.00000000000
2 2 4 128 0.00000000000
2 2 4 129 0.00000000000
2 2 4 130 0.00000000000
2 2 4 131 0.00000000000
2 2 4 132 0.00000000000
2 2 4 133 0.00000000000
2 2 4 134 0.00000000000
2 2 4 135 0.00000000000
2 2 4 136 0.00000000000
2 2 4 137 0.00000000000
2 2 4 138 0.00000000000
2 2 4 139 0.00000000000
2 2 4 140 0.00000000000
2 2 4 141 0.00000000000
2 2 4 142 0.00000000000
2 2 4 143 0.00000000000
2 2 4 144 0.00000000000
2 2 4 145 0.00000000000
2 2 4 146 0.00000000000
2 2 4 147 0.00000000000
2 2 4 148 0.00000000000
2 2 4 149 0.00000000000
2 2 4 150 0.00000000000
2 2 4 151 0.00000000000
2 2 4 152 0.00000000000
2 2 4 153 0.00000000000
2 2 4 154 0.00000000000
2 2 4 155 0.00000000000
2 2 4 156 0.00000000000
2 2 4 157 0.00000000000
2 2 4 158 0.00000000000
2 2 4 159 0.00000000000
2 2 4 160 0.00000000000
2 2 4 161 0.00000000000
2 2 4 162 0.00000000000
2 2 4 163 0.00000000000
2 2 4 164 0.00000000000
2 2 4 165 0.00000000000
2 2 4 166 0.00000000000
2 2 4 167 0.00000000000
2 2 4 168 0.00000000000
2 2 4 169 0.00000000000
2 2 4 170 0.00000000000
2 2 4 171 0.00000000000
2 2 4 172 0.00000000000
2 2 4 173 0.00000000000
2 2 4 174 0.00000000000
2 2 4 175 0.00000000000
2 2 4 176 0.00000000000
2 2 4 177 0.00000000000
2 2 4 178 0.00000000000
2 2 4 179 0.00000000000
2 2 4 180 0.00000000000
2 2 4 181 0.00000000000
2 2 4 182 0.00000000000
2 2 4 183 0.00000000000
2 2 4 184 0.00000000000
2 2 4 185 0.00000000000
2 2 4 186 0.00000000000
2 2 4 187 0.00000000000
2 2 4 188 0.00000000000
2 2 4 189 0.00000000000
2 2 4 190 0.00000000000
2 2 4 191 0.00000000000
2 2 4 192 0.00000000000
2 2 4 193 0.00000000000
2 2 4 194 0.00000000000
2 2 4 195 0.00000000000
2 2 4 196 0.00000000000
2 2 4 197 0.00000000000
2 2 4 198 0.00000000000
2 2 4 199 0.00000000000
2 2 4 200 0.00000000000
2 2 5   1 0.49822222263
2 2 5   2 0.36486666650
2 2 5   3 0.31536666781
2 2 5   4 0.28285555497
2 2 5   5 0.26178889066
2 2 5   6 0.24740000039
2 2 5   7 0.23518888831
2 2 5   8 0.22600000001
2 2 5   9 0.21776666783
2 2 5  10 0.21078888923
2 2 5  11 0.20475555584
2 2 5  12 0.19845555551
2 2 5  13 0.19492222123
2 2 5  14 0.19238888934
2 2 5  15 0.19004444458
2 2 5  16 0.18609999992
2 2 5  17 0.18237777799
2 2 5  18 0.17872222222
2 2 5  19 0.17515555575
2 2 5  20 0.17384444475
2 2 5  21 0.17237777740
2 2 5  22 0.16981111079
2 2 5  23 0.16775555573
2 2 5  24 0.16587777808
2 2 5  25 0.16359999917
2 2 5  26 0.16107777823
2 2 5  27 0.15910000004
2 2 5  28 0.15777777769
2 2 5  29 0.15692222275
2 2 5  30 0.15547777817
2 2 5  31 0.15442222189
2 2 5  32 0.15227777794
2 2 5  33 0.15110000018
2 2 5  34 0.15020000029
2 2 5  35 0.15034444470
2 2 5  36 0.15028888881
2 2 5  37 0.14903333329
2 2 5  38 0.14860000016
2 2 5  39 0.14851111088
2 2 5  40 0.14633333385
2 2 5  41 0.14552222211
2 2 5  42 0.14282222234
2 2 5  43 0.14226666711
2 2 5  44 0.14100000035
2 2 5  45 0.13942222271
2 2 5  46 0.13901111066
2 2 5  47 0.13816666652
2 2 5  48 0.13780000001
2 2 5  49 0.13801111069
2 2 5  50 0.13921111211
2 2 5  51 0.13827777792
2 2 5  52 0.13767777752
2 2 5  53 0.13790000018
2 2 5  54 0.13823333332
2 2 5  55 0.13671111166
2 2 5  56 0.13560000023
2 2 5  57 0.13397777844
2 2 5  58 0.13245555583
2 2 5  59 0.13275555583
2 2 5  60 0.13196666716
2 2 5  61 0.13124444466
2 2 5  62 0.13013333315
2 2 5  63 0.12974444423
2 2 5  64 0.12807777757
2 2 5  65 0.12646666635
2 2 5  66 0.12743333336
2 2 5  67 0.12610000003
2 2 5  68 0.12450000033
2 2 5  69 0.12301111083
2 2 5  70 0.12231111199
2 2 5  71 0.12265555618
2 2 5  72 0.12146666633
2 2 5  73 0.11946666686
2 2 5  74 0.11868888892
2 2 5  75 0.11874444479
2 2 5  76 0.11814444479
2 2 5  77 0.11648888966
2 2 5  78 0.11527777744
2 2 5  79 0.11405555513
2 2 5  80 0.11376666658
2 2 5  81 0.11263333342
2 2 5  82 0.11137777758
2 2 5  83 0.10996666702
2 2 5  84 0.11030000025
2 2 5  85 0.10954444465
2 2 5  86 0.10832222295
2 2 5  87 0.10735555509
2 2 5  88 0.10556666661
2 2 5  89 0.10523333343
2 2 5  90 0.10355555604
2 2 5  91 0.10346666643
2 2 5  92 0.10330000021
2 2 5  93 0.10353333358
2 2 5  94 0.10267777843
2 2 5  95 0.10151111135
2 2 5  96 0.10133333322
2 2 5  97 0.10167777793
2 2 5  98 0.10085555561
2 2 5  99 0.09997777806
2 2 5 100 0.10006666625
2 2 5 101 0.09894444492
2 2 5 102 0.09757777821
2 2 5 103 0.09670000053
2 2 5 104 0.09671111098
2 2 5 105 0.09668888937
2 2 5 106 0.09537777815
2 2 5 107 0.09528888828
2 2 5 108 0.09502222232
2 2 5 109 0.09398888876
2 2 5 110 0.09392222297
2 2 5 111 0.09289999961
2 2 5 112 0.09288888971
2 2 5 113 0.09241111082
2 2 5 114 0.09176666699
2 2 5 115 0.09139999992
2 2 5 116 0.09127777806
2 2 5 117 0.09040000031
2 2 5 118 0.08930000028
2 2 5 119 0.08735555619
2 2 5 120 0.08654444458
2 2 5 121 0.08537777780
2 2 5 122 0.08501111123
2 2 5 123 0.08413333369
2 2 5 124 0.08441111150
2 2 5 125 0.08319999983
2 2 5 126 0.08240000034
2 2 5 127 0.08221111108
2 2 5 128 0.08125555597
2 2 5 129 0.08052222217
2 2 5 130 0.08072222230
2 2 5 131 0.08046666708
2 2 5 132 0.07950000077
2 2 5 133 0.07864444498
2 2 5 134 0.07818888907
2 2 5 135 0.07757777762
2 2 5 136 0.07700000012
2 2 5 137 0.07458888887
2 2 5 138 0.07407777778
2 2 5 139 0.07343333367
2 2 5 140 0.07241111095
2 2 5 141 0.07202222273
2 2 5 142 0.07168888892
2 2 5 143 0.07175555609
2 2 5 144 0.07122222221
2 2 5 145 0.07051111117
2 2 5 146 0.07000000040
2 2 5 147 0.06963333315
2 2 5 148 0.07003333343
2 2 5 149 0.06988888880
2 2 5 150 0.06886666696
2 2 5 151 0.06771111146
2 2 5 152 0.06754444486
2 2 5 153 0.06772222249
2 2 5 154 0.06683333300
2 2 5 155 0.06583333347
2 2 5 156 0.06466666659
2 2 5 157 0.06412222217
2 2 5 158 0.06424444478
2 2 5 159 0.06347777801
2 2 5 160 0.06371111121
2 2 5 161 0.06272222206
2 2 5 162 0.06295555551
2 2 5 163 0.06234444460
2 2 5 164 0.06242222212
2 2 5 165 0.06208888886
2 2 5 166 0.06163333336
2 2 5 167 0.06155555556
2 2 5 168 0.06125555565
2 2 5 169 0.06094444471
2 2 5 170 0.05996666676
2 2 5 171 0.05912222220
2 2 5 172 0.05737777806
2 2 5 173 0.05765555537
2 2 5 174 0.05747777802
2 2 5 175 0.05696666649
2 2 5 176 0.05621111084
2 2 5 177 0.05651111152
2 2 5 178 0.05631111091
2 2 5 179 0.05671111139
2 2 5 180 0.05642222244
2 2 5 181 0.05521111105
2 2 5 182 0.05504444468
2 2 5 183 0.05490000065
2 2 5 184 0.05503333373
2 2 5 185 0.05526666677
2 2 5 186 0.05492222222
2 2 5 187 0.05430000019
2 2 5 188 0.05368888926
2 2 5 189 0.05347777820
2 2 5 190 0.05324444459
2 2 5 191 0.05311111129
2 2 5 192 0.05334444469
2 2 5 193 0.05272222232
2 2 5 194 0.05265555626
2 2 5 195 0.05211111146
2 2 5 196 0.05232222230
2 2 5 197 0.05187777774
2 2 5 198 0.05132222244
2 2 5 199 0.05082222194
2 2 5 200 0.04954444443
2 2 6   1 0.49999999791
2 2 6   2 0.42535555631
2 2 6   3 0.44997777641
2 2 6   4 0.48538888901
2 2 6   5 0.52157778084
2 2 6   6 0.56299999952
2 2 6   7 0.60028888822
2 2 6   8 0.63861111045
2 2 6   9 0.67076666474
2 2 6  10 0.70397777617
2 2 6  11 0.73312222362
2 2 6  12 0.76152222157
2 2 6  13 0.78647777975
2 2 6  14 0.80753333211
2 2 6  15 0.82743333220
2 2 6  16 0.84677777946
2 2 6  17 0.86352221966
2 2 6  18 0.87771111250
2 2 6  19 0.89127777934
2 2 6  20 0.90171111345
2 2 6  21 0.91386666775
2 2 6  22 0.92189999938
2 2 6  23 0.93136666715
2 2 6  24 0.93775555432
2 2 6  25 0.94407777607
2 2 6  26 0.95047777712
2 2 6  27 0.95551110804
2 2 6  28 0.96031111121
2 2 6  29 0.96429999828
2 2 6  30 0.96776666641
2 2 6  31 0.97201111317
2 2 6  32 0.97376666367
2 2 6  33 0.97661110878
2 2 6  34 0.97880000234
2 2 6  35 0.98124444425
2 2 6  36 0.98271110833
2 2 6  37 0.98448888898
2 2 6  38 0.98612222254
2 2 6  39 0.98763333499
2 2 6  40 0.98834444463
2 2 6  41 0.98965555370
2 2 6  42 0.99047778249
2 2 6  43 0.99131111503
2 2 6  44 0.99216666758
2 2 6  45 0.99281111360
2 2 6  46 0.99380000234
2 2 6  47 0.99415555954
2 2 6  48 0.99484444559
2 2 6  49 0.99547777772
2 2 6  50 0.99586666703
2 2 6  51 0.99632222295
2 2 6  52 0.99643333852
2 2 6  53 0.99690000236
2 2 6  54 0.99724444628
2 2 6  55 0.99743333399
2 2 6  56 0.99790000141
2 2 6  57 0.99798889101
2 2 6  58 0.99818889141
2 2 6  59 0.99831111193
2 2 6  60 0.99840000093
2 2 6  61 0.99858889103
2 2 6  62 0.99882222295
2 2 6  63 0.99902222335
2 2 6  64 0.99907777786
2 2 6  65 0.99926666617
2 2 6  66 0.99930000007
2 2 6  67 0.99934444547
2 2 6  68 0.99945555687
2 2 6  69 0.99948888958
2 2 6  70 0.99956666768
2 2 6  71 0.99963333368
2 2 6  72 0.99971111059
2 2 6  73 0.99971111178
2 2 6  74 0.99972222328
2 2 6  75 0.99972222269
2 2 6  76 0.99967777729
2 2 6  77 0.99974444449
2 2 6  78 0.99972222328
2 2 6  79 0.99967777848
2 2 6  80 0.99976666689
2 2 6  81 0.99976666749
2 2 6  82 0.99980000019
2 2 6  83 0.99984444439
2 2 6  84 0.99990000010
2 2 6  85 0.99993333340
2 2 6  86 0.99992222250
2 2 6  87 0.99986666679
2 2 6  88 0.99994444489
2 2 6  89 0.99996666670
2 2 6  90 0.99996666670
2 2 6  91 0.99996666670
2 2 6  92 0.99998888910
2 2 6  93 0.99997777760
2 2 6  94 1.00000000000
2 2 6  95 1.00000000000
2 2 6  96 1.00000000000
2 2 6  97 1.00000000000
2 2 6  98 1.00000000000
2 2 6  99 1.00000000000
2 2 6 100 1.00000000000
2 2 6 101 1.00000000000
2 2 6 102 1.00000000000
2 2 6 103 1.00000000000
2 2 6 104 1.00000000000
2 2 6 105 1.00000000000
2 2 6 106 1.00000000000
2 2 6 107 1.00000000000
2 2 6 108 1.00000000000
2 2 6 109 1.00000000000
2 2 6 110 1.00000000000
2 2 6 111 1.00000000000
2 2 6 112 1.00000000000
2 2 6 113 1.00000000000
2 2 6 114 1.00000000000
2 2 6 115 1.00000000000
2 2 6 116 1.00000000000
2 2 6 117 1.00000000000
2 2 6 118 1.00000000000
2 2 6 119 1.00000000000
2 2 6 120 1.00000000000
2 2 6 121 1.00000000000
2 2 6 122 1.00000000000
2 2 6 123 1.00000000000
2 2 6 124 1.00000000000
2 2 6 125 1.00000000000
2 2 6 126 1.00000000000
2 2 6 127 1.00000000000
2 2 6 128 1.00000000000
2 2 6 129 1.00000000000
2 2 6 130 1.00000000000
2 2 6 131 1.00000000000
2 2 6 132 1.00000000000
2 2 6 133 1.00000000000
2 2 6 134 1.00000000000
2 2 6 135 1.00000000000
2 2 6 136 1.00000000000
2 2 6 137 1.00000000000
2 2 6 138 1.00000000000
2 2 6 139 1.00000000000
2 2 6 140 1.00000000000
2 2 6 141 1.00000000000
2 2 6 142 1.00000000000
2 2 6 143 1.00000000000
2 2 6 144 1.00000000000
2 2 6 145 1.00000000000
2 2 6 146 1.00000000000
2 2 6 147 1.00000000000
2 2 6 148 1.00000000000
2 2 6 149 1.00000000000
2 2 6 150 1.00000000000
2 2 6 151 1.00000000000
2 2 6 152 1.00000000000
2 2 6 153 1.00000000000
2 2 6 154 1.00000000000
2 2 6 155 1.00000000000
2 2 6 156 1.00000000000
2 2 6 157 1.00000000000
2 2 6 158 1.00000000000
2 2 6 159 1.00000000000
2 2 6 160 1.00000000000
2 2 6 161 1.00000000000
2 2 6 162 1.00000000000
2 2 6 163 1.00000000000
2 2 6 164 1.00000000000
2 2 6 165 1.00000000000
2 2 6 166 1.00000000000
2 2 6 167 1.00000000000
2 2 6 168 1.00000000000
2 2 6 169 1.00000000000
2 2 6 170 1.00000000000
2 2 6 171 1.00000000000
2 2 6 172 1.00000000000
2 2 6 173 1.00000000000
2 2 6 174 1.00000000000
2 2 6 175 1.00000000000
2 2 6 176 1.00000000000
2 2 6 177 1.00000000000
2 2 6 178 1.00000000000
2 2 6 179 1.00000000000
2 2 6 180 1.00000000000
2 2 6 181 1.00000000000
2 2 6 182 1.00000000000
2 2 6 183 1.00000000000
2 2 6 184 1.00000000000
2 2 6 185 1.00000000000
2 2 6 186 1.00000000000
2 2 6 187 1.00000000000
2 2 6 188 1.00000000000
2 2 6 189 1.00000000000
2 2 6 190 1.00000000000
2 2 6 191 1.00000000000
2 2 6 192 1.00000000000
2 2 6 193 1.00000000000
2 2 6 194 1.00000000000
2 2 6 195 1.00000000000
2 2 6 196 1.00000000000
2 2 6 197 1.00000000000
2 2 6 198 1.00000000000
2 2 6 199 1.00000000000
2 2 6 200 1.00000000000
2 2 7   1 0.50081111163
2 2 7   2 0.42622222275
2 2 7   3 0.44964444369
2 2 7   4 0.48432221949
2 2 7   5 0.52289999962
2 2 7   6 0.56432222068
2 2 7   7 0.60162222326
2 2 7   8 0.63502222300
2 2 7   9 0.67042222440
2 2 7  10 0.70197777689
2 2 7  11 0.73209999800
2 2 7  12 0.75867777526
2 2 7  13 0.78108888805
2 2 7  14 0.80462222517
2 2 7  15 0.82473333359
2 2 7  16 0.84257777870
2 2 7  17 0.85885555744
2 2 7  18 0.87452222228
2 2 7  19 0.88764444113
2 2 7  20 0.89947777689
2 2 7  21 0.91082221925
2 2 7  22 0.92006666839
2 2 7  23 0.92801110864
2 2 7  24 0.93702222645
2 2 7  25 0.94321110904
2 2 7  26 0.94989999831
2 2 7  27 0.95403333366
2 2 7  28 0.95828888655
2 2 7  29 0.96235555708
2 2 7  30 0.96553333104
2 2 7  31 0.96963333368
2 2 7  32 0.97257777691
2 2 7  33 0.97474444509
2 2 7  34 0.97831110895
2 2 7  35 0.98066666722
2 2 7  36 0.98277777791
2 2 7  37 0.98446666658
2 2 7  38 0.98592222393
2 2 7  39 0.98714444399
2 2 7  40 0.98826666534
2 2 7  41 0.98967777669
2 2 7  42 0.99136667013
2 2 7  43 0.99204444587
2 2 7  44 0.99298888683
2 2 7  45 0.99376666844
2 2 7  46 0.99416666985
2 2 7  47 0.99448889136
2 2 7  48 0.99531111538
2 2 7  49 0.99565555751
2 2 7  50 0.99622222424
2 2 7  51 0.99631111085
2 2 7  52 0.99688889325
2 2 7  53 0.99703333497
2 2 7  54 0.99758888900
2 2 7  55 0.99790000081
2 2 7  56 0.99785555720
2 2 7  57 0.99820000231
2 2 7  58 0.99854444623
2 2 7  59 0.99899999976
2 2 7  60 0.99904444635
2 2 7  61 0.99913333476
2 2 7  62 0.99924444497
2 2 7  63 0.99932222247
2 2 7  64 0.99946666896
2 2 7  65 0.99946666718
2 2 7  66 0.99946666777
2 2 7  67 0.99937777936
2 2 7  68 0.99954444468
2 2 7  69 0.99954444468
2 2 7  70 0.99957777798
2 2 7  71 0.99971111119
2 2 7  72 0.99966666639
2 2 7  73 0.99966666639
2 2 7  74 0.99971111059
2 2 7  75 0.99975555658
2 2 7  76 0.99974444389
2 2 7  77 0.99972222209
2 2 7  78 0.99972222209
2 2 7  79 0.99975555599
2 2 7  80 0.99976666689
2 2 7  81 0.99981111050
2 2 7  82 0.99984444499
2 2 7  83 0.99984444439
2 2 7  84 0.99985555530
2 2 7  85 0.99984444439
2 2 7  86 0.99987777770
2 2 7  87 0.99992222250
2 2 7  88 0.99993333340
2 2 7  89 0.99993333340
2 2 7  90 0.99991111100
2 2 7  91 0.99990000010
2 2 7  92 0.99991111100
2 2 7  93 0.99993333340
2 2 7  94 0.99990000010
2 2 7  95 0.99988888860
2 2 7  96 0.99984444439
2 2 7  97 0.99983333349
2 2 7  98 0.99988888860
2 2 7  99 0.99993333340
2 2 7 100 0.99992222250
2 2 7 101 0.99991111100
2 2 7 102 0.99995555580
2 2 7 103 0.99993333340
2 2 7 104 0.99996666670
2 2 7 105 0.99995555580
2 2 7 106 0.99996666670
2 2 7 107 0.99996666670
2 2 7 108 0.99996666670
2 2 7 109 0.99993333340
2 2 7 110 0.99992222250
2 2 7 111 0.99994444430
2 2 7 112 0.99994444430
2 2 7 113 0.99994444430
2 2 7 114 0.99992222250
2 2 7 115 0.99994444430
2 2 7 116 0.99990000010
2 2 7 117 0.99988888860
2 2 7 118 0.99991111100
2 2 7 119 0.99991111100
2 2 7 120 0.99994444430
2 2 7 121 0.99994444430
2 2 7 122 0.99995555580
2 2 7 123 0.99995555580
2 2 7 124 0.99996666670
2 2 7 125 0.99996666670
2 2 7 126 0.99996666670
2 2 7 127 0.99998888910
2 2 7 128 0.99997777760
2 2 7 129 0.99996666670
2 2 7 130 0.99998888910
2 2 7 131 0.99995555580
2 2 7 132 0.99996666670
2 2 7 133 0.99994444430
2 2 7 134 0.99995555580
2 2 7 135 0.99996666670
2 2 7 136 0.99996666670
2 2 7 137 0.99998888910
2 2 7 138 0.99996666670
2 2 7 139 0.99997777760
2 2 7 140 0.99998888910
2 2 7 141 1.00000000000
2 2 7 142 1.00000000000
2 2 7 143 1.00000000000
2 2 7 144 1.00000000000
2 2 7 145 1.00000000000
2 2 7 146 1.00000000000
2 2 7 147 1.00000000000
2 2 7 148 1.00000000000
2 2 7 149 1.00000000000
2 2 7 150 1.00000000000
2 2 7 151 1.00000000000
2 2 7 152 1.00000000000
2 2 7 153 1.00000000000
2 2 7 154 1.00000000000
2 2 7 155 1.00000000000
2 2 7 156 1.00000000000
2 2 7 157 1.00000000000
2 2 7 158 1.00000000000
2 2 7 159 1.00000000000
2 2 7 160 1.00000000000
2 2 7 161 1.00000000000
2 2 7 162 1.00000000000
2 2 7 163 1.00000000000
2 2 7 164 1.00000000000
2 2 7 165 1.00000000000
2 2 7 166 1.00000000000
2 2 7 167 1.00000000000
2 2 7 168 1.00000000000
2 2 7 169 1.00000000000
2 2 7 170 1.00000000000
2 2 7 171 1.00000000000
2 2 7 172 1.00000000000
2 2 7 173 1.00000000000
2 2 7 174 1.00000000000
2 2 7 175 1.00000000000
2 2 7 176 1.00000000000
2 2 7 177 1.00000000000
2 2 7 178 1.00000000000
2 2 7 179 1.00000000000
2 2 7 180 1.00000000000
2 2 7 181 1.00000000000
2 2 7 182 1.00000000000
2 2 7 183 1.00000000000
2 2 7 184 1.00000000000
2 2 7 185 1.00000000000
2 2 7 186 1.00000000000
2 2 7 187 1.00000000000
2 2 7 188 1.00000000000
2 2 7 189 1.00000000000
2 2 7 190 1.00000000000
2 2 7 191 1.00000000000
2 2 7 192 1.00000000000
2 2 7 193 1.00000000000
2 2 7 194 1.00000000000
2 2 7 195 1.00000000000
2 2 7 196 1.00000000000
2 2 7 197 1.00000000000
2 2 7 198 1.00000000000
2 2 7 199 1.00000000000
2 2 7 200 1.00000000000
2 2 8   1 0.49721111000
2 2 8   2 0.42250000089
2 2 8   3 0.44549999923
2 2 8   4 0.48202222258
2 2 8   5 0.51587777734
2 2 8   6 0.55733332962
2 2 8   7 0.59656666756
2 2 8   8 0.63085555553
2 2 8   9 0.66297777832
2 2 8  10 0.69548888624
2 2 8  11 0.72514444709
2 2 8  12 0.75400000095
2 2 8  13 0.77739999950
2 2 8  14 0.80066666782
2 2 8  15 0.82087777734
2 2 8  16 0.83971111000
2 2 8  17 0.85717777610
2 2 8  18 0.87170000017
2 2 8  19 0.88466666758
2 2 8  20 0.89725555599
2 2 8  21 0.90721111298
2 2 8  22 0.91600000143
2 2 8  23 0.92475555539
2 2 8  24 0.93356666505
2 2 8  25 0.93975555360
2 2 8  26 0.94516666830
2 2 8  27 0.95041111052
2 2 8  28 0.95544444561
2 2 8  29 0.96108888805
2 2 8  30 0.96456666648
2 2 8  31 0.96799999833
2 2 8  32 0.97177777469
2 2 8  33 0.97433333039
2 2 8  34 0.97715555429
2 2 8  35 0.98013333142
2 2 8  36 0.98215555251
2 2 8  37 0.98426666319
2 2 8  38 0.98551111102
2 2 8  39 0.98699999809
2 2 8  40 0.98843333185
2 2 8  41 0.98958889008
2 2 8  42 0.99064444423
2 2 8  43 0.99164444566
2 2 8  44 0.99226666927
2 2 8  45 0.99350000501
2 2 8  46 0.99410000086
2 2 8  47 0.99463333368
2 2 8  48 0.99521111071
2 2 8  49 0.99564444602
2 2 8  50 0.99610000134
2 2 8  51 0.99663333535
2 2 8  52 0.99663333595
2 2 8  53 0.99713333547
2 2 8  54 0.99751111329
2 2 8  55 0.99774444640
2 2 8  56 0.99791111410
2 2 8  57 0.99796666861
2 2 8  58 0.99814444482
2 2 8  59 0.99840000153
2 2 8  60 0.99845555663
2 2 8  61 0.99867778122
2 2 8  62 0.99883333385
2 2 8  63 0.99894444644
2 2 8  64 0.99896666765
2 2 8  65 0.99914444566
2 2 8  66 0.99918889105
2 2 8  67 0.99924444556
2 2 8  68 0.99926666915
2 2 8  69 0.99926666677
2 2 8  70 0.99933333516
2 2 8  71 0.99942222357
2 2 8  72 0.99952222228
2 2 8  73 0.99950000048
2 2 8  74 0.99951111197
2 2 8  75 0.99956666708
2 2 8  76 0.99966666698
2 2 8  77 0.99964444458
2 2 8  78 0.99967777729
2 2 8  79 0.99970000029
2 2 8  80 0.99983333349
2 2 8  81 0.99987777829
2 2 8  82 0.99981111109
2 2 8  83 0.99983333349
2 2 8  84 0.99986666679
2 2 8  85 0.99987777829
2 2 8  86 0.99991111159
2 2 8  87 0.99990000010
2 2 8  88 0.99990000010
2 2 8  89 0.99988888919
2 2 8  90 0.99995555580
2 2 8  91 0.99996666729
2 2 8  92 0.99995555580
2 2 8  93 0.99995555580
2 2 8  94 0.99993333399
2 2 8  95 0.99993333340
2 2 8  96 0.99994444430
2 2 8  97 0.99994444489
2 2 8  98 0.99991111100
2 2 8  99 0.99993333399
2 2 8 100 0.99992222190
2 2 8 101 0.99995555580
2 2 8 102 0.99995555520
2 2 8 103 0.99996666670
2 2 8 104 0.99996666670
2 2 8 105 0.99995555580
2 2 8 106 0.99995555580
2 2 8 107 0.99991111100
2 2 8 108 0.99991111100
2 2 8 109 0.99996666670
2 2 8 110 0.99995555580
2 2 8 111 0.99992222250
2 2 8 112 0.99993333340
2 2 8 113 0.99987777770
2 2 8 114 0.99988888860
2 2 8 115 0.99996666670
2 2 8 116 0.99997777760
2 2 8 117 0.99997777760
2 2 8 118 0.99996666670
2 2 8 119 0.99998888910
2 2 8 120 1.00000000000
2 2 8 121 1.00000000000
2 2 8 122 1.00000000000
2 2 8 123 1.00000000000
2 2 8 124 1.00000000000
2 2 8 125 1.00000000000
2 2 8 126 1.00000000000
2 2 8 127 1.00000000000
2 2 8 128 1.00000000000
2 2 8 129 1.00000000000
2 2 8 130 1.00000000000
2 2 8 131 1.00000000000
2 2 8 132 1.00000000000
2 2 8 133 1.00000000000
2 2 8 134 1.00000000000
2 2 8 135 1.00000000000
2 2 8 136 1.00000000000
2 2 8 137 1.00000000000
2 2 8 138 1.00000000000
2 2 8 139 1.00000000000
2 2 8 140 1.00000000000
2 2 8 141 1.00000000000
2 2 8 142 1.00000000000
2 2 8 143 1.00000000000
2 2 8 144 1.00000000000
2 2 8 145 1.00000000000
2 2 8 146 1.00000000000
2 2 8 147 1.00000000000
2 2 8 148 1.00000000000
2 2 8 149 1.00000000000
2 2 8 150 1.00000000000
2 2 8 151 1.00000000000
2 2 8 152 1.00000000000
2 2 8 153 1.00000000000
2 2 8 154 1.00000000000
2 2 8 155 1.00000000000
2 2 8 156 1.00000000000
2 2 8 157 1.00000000000
2 2 8 158 1.00000000000
2 2 8 159 1.00000000000
2 2 8 160 1.00000000000
2 2 8 161 1.00000000000
2 2 8 162 1.00000000000
2 2 8 163 1.00000000000
2 2 8 164 1.00000000000
2 2 8 165 1.00000000000
2 2 8 166 1.00000000000
2 2 8 167 1.00000000000
2 2 8 168 1.00000000000
2 2 8 169 1.00000000000
2 2 8 170 1.00000000000
2 2 8 171 1.00000000000
2 2 8 172 1.00000000000
2 2 8 173 1.00000000000
2 2 8 174 1.00000000000
2 2 8 175 1.00000000000
2 2 8 176 1.00000000000
2 2 8 177 1.00000000000
2 2 8 178 1.00000000000
2 2 8 179 1.00000000000
2 2 8 180 1.00000000000
2 2 8 181 1.00000000000
2 2 8 182 1.00000000000
2 2 8 183 1.00000000000
2 2 8 184 1.00000000000
2 2 8 185 1.00000000000
2 2 8 186 1.00000000000
2 2 8 187 1.00000000000
2 2 8 188 1.00000000000
2 2 8 189 1.00000000000
2 2 8 190 1.00000000000
2 2 8 191 1.00000000000
2 2 8 192 1.00000000000
2 2 8 193 1.00000000000
2 2 8 194 1.00000000000
2 2 8 195 1.00000000000
2 2 8 196 1.00000000000
2 2 8 197 1.00000000000
2 2 8 198 1.00000000000
2 2 8 199 1.00000000000
2 2 8 200 1.00000000000
2 3 1   1 0.49818888903
2 3 1   2 0.24736666754
2 3 1   3 0.09551111113
2 3 1   4 0.02783333346
2 3 1   5 0.00632222231
2 3 1   6 0.00121111114
2 3 1   7 0.00022222223
2 3 1   8 0.00004444445
2 3 1   9 0.00000000000
2 3 1  10 0.00000000000
2 3 1  11 0.00000000000
2 3 1  12 0.00000000000
2 3 1  13 0.00000000000
2 3 1  14 0.00000000000
2 3 1  15 0.00000000000
2 3 1  16 0.00000000000
2 3 1  17 0.00000000000
2 3 1  18 0.00000000000
2 3 1  19 0.00000000000
2 3 1  20 0.00000000000
2 3 1  21 0.00000000000
2 3 1  22 0.00000000000
2 3 1  23 0.00000000000
2 3 1  24 0.00000000000
2 3 1  25 0.00000000000
2 3 1  26 0.00000000000
2 3 1  27 0.00000000000
2 3 1  28 0.00000000000
2 3 1  29 0.00000000000
2 3 1  30 0.00000000000
2 3 1  31 0.00000000000
2 3 1  32 0.00000000000
2 3 1  33 0.00000000000
2 3 1  34 0.00000000000
2 3 1  35 0.00000000000
2 3 1  36 0.00000000000
2 3 1  37 0.00000000000
2 3 1  38 0.00000000000
2 3 1  39 0.00000000000
2 3 1  40 0.00000000000
2 3 1  41 0.00000000000
2 3 1  42 0.00000000000
2 3 1  43 0.00000000000
2 3 1  44 0.00000000000
2 3 1  45 0.00000000000
2 3 1  46 0.00000000000
2 3 1  47 0.00000000000
2 3 1  48 0.00000000000
2 3 1  49 0.00000000000
2 3 1  50 0.00000000000
2 3 1  51 0.00000000000
2 3 1  52 0.00000000000
2 3 1  53 0.00000000000
2 3 1  54 0.00000000000
2 3 1  55 0.00000000000
2 3 1  56 0.00000000000
2 3 1  57 0.00000000000
2 3 1  58 0.00000000000
2 3 1  59 0.00000000000
2 3 1  60 0.00000000000
2 3 1  61 0.00000000000
2 3 1  62 0.00000000000
2 3 1  63 0.00000000000
2 3 1  64 0.00000000000
2 3 1  65 0.00000000000
2 3 1  66 0.00000000000
2 3 1  67 0.00000000000
2 3 1  68 0.00000000000
2 3 1  69 0.00000000000
2 3 1  70 0.00000000000
2 3 1  71 0.00000000000
2 3 1  72 0.00000000000
2 3 1  73 0.00000000000
2 3 1  74 0.00000000000
2 3 1  75 0.00000000000
2 3 1  76 0.00000000000
2 3 1  77 0.00000000000
2 3 1  78 0.00000000000
2 3 1  79 0.00000000000
2 3 1  80 0.00000000000
2 3 1  81 0.00000000000
2 3 1  82 0.00000000000
2 3 1  83 0.00000000000
2 3 1  84 0.00000000000
2 3 1  85 0.00000000000
2 3 1  86 0.00000000000
2 3 1  87 0.00000000000
2 3 1  88 0.00000000000
2 3 1  89 0.00000000000
2 3 1  90 0.00000000000
2 3 1  91 0.00000000000
2 3 1  92 0.00000000000
2 3 1  93 0.00000000000
2 3 1  94 0.00000000000
2 3 1  95 0.00000000000
2 3 1  96 0.00000000000
2 3 1  97 0.00000000000
2 3 1  98 0.00000000000
2 3 1  99 0.00000000000
2 3 1 100 0.00000000000
2 3 1 101 0.00000000000
2 3 1 102 0.00000000000
2 3 1 103 0.00000000000
2 3 1 104 0.00000000000
2 3 1 105 0.00000000000
2 3 1 106 0.00000000000
2 3 1 107 0.00000000000
2 3 1 108 0.00000000000
2 3 1 109 0.00000000000
2 3 1 110 0.00000000000
2 3 1 111 0.00000000000
2 3 1 112 0.00000000000
2 3 1 113 0.00000000000
2 3 1 114 0.00000000000
2 3 1 115 0.00000000000
2 3 1 116 0.00000000000
2 3 1 117 0.00000000000
2 3 1 118 0.00000000000
2 3 1 119 0.00000000000
2 3 1 120 0.00000000000
2 3 1 121 0.00000000000
2 3 1 122 0.00000000000
2 3 1 123 0.00000000000
2 3 1 124 0.00000000000
2 3 1 125 0.00000000000
2 3 1 126 0.00000000000
2 3 1 127 0.00000000000
2 3 1 128 0.00000000000
2 3 1 129 0.00000000000
2 3 1 130 0.00000000000
2 3 1 131 0.00000000000
2 3 1 132 0.00000000000
2 3 1 133 0.00000000000
2 3 1 134 0.00000000000
2 3 1 135 0.00000000000
2 3 1 136 0.00000000000
2 3 1 137 0.00000000000
2 3 1 138 0.00000000000
2 3 1 139 0.00000000000
2 3 1 140 0.00000000000
2 3 1 141 0.00000000000
2 3 1 142 0.00000000000
2 3 1 143 0.00000000000
2 3 1 144 0.00000000000
2 3 1 145 0.00000000000
2 3 1 146 0.00000000000
2 3 1 147 0.00000000000
2 3 1 148 0.00000000000
2 3 1 149 0.00000000000
2 3 1 150 0.00000000000
2 3 1 151 0.00000000000
2 3 1 152 0.00000000000
2 3 1 153 0.00000000000
2 3 1 154 0.00000000000
2 3 1 155 0.00000000000
2 3 1 156 0.00000000000
2 3 1 157 0.00000000000
2 3 1 158 0.00000000000
2 3 1 159 0.00000000000
2 3 1 160 0.00000000000
2 3 1 161 0.00000000000
2 3 1 162 0.00000000000
2 3 1 163 0.00000000000
2 3 1 164 0.00000000000
2 3 1 165 0.00000000000
2 3 1 166 0.00000000000
2 3 1 167 0.00000000000
2 3 1 168 0.00000000000
2 3 1 169 0.00000000000
2 3 1 170 0.00000000000
2 3 1 171 0.00000000000
2 3 1 172 0.00000000000
2 3 1 173 0.00000000000
2 3 1 174 0.00000000000
2 3 1 175 0.00000000000
2 3 1 176 0.00000000000
2 3 1 177 0.00000000000
2 3 1 178 0.00000000000
2 3 1 179 0.00000000000
2 3 1 180 0.00000000000
2 3 1 181 0.00000000000
2 3 1 182 0.00000000000
2 3 1 183 0.00000000000
2 3 1 184 0.00000000000
2 3 1 185 0.00000000000
2 3 1 186 0.00000000000
2 3 1 187 0.00000000000
2 3 1 188 0.00000000000
2 3 1 189 0.00000000000
2 3 1 190 0.00000000000
2 3 1 191 0.00000000000
2 3 1 192 0.00000000000
2 3 1 193 0.00000000000
2 3 1 194 0.00000000000
2 3 1 195 0.00000000000
2 3 1 196 0.00000000000
2 3 1 197 0.00000000000
2 3 1 198 0.00000000000
2 3 1 199 0.00000000000
2 3 1 200 0.00000000000
2 3 2   1 0.49717777908
2 3 2   2 0.25273333400
2 3 2   3 0.10602222241
2 3 2   4 0.03704444459
2 3 2   5 0.01117777793
2 3 2   6 0.00296666672
2 3 2   7 0.00077777780
2 3 2   8 0.00015555556
2 3 2   9 0.00003333333
2 3 2  10 0.00000000000
2 3 2  11 0.00000000000
2 3 2  12 0.00000000000
2 3 2  13 0.00000000000
2 3 2  14 0.00000000000
2 3 2  15 0.00000000000
2 3 2  16 0.00000000000
2 3 2  17 0.00000000000
2 3 2  18 0.00000000000
2 3 2  19 0.00000000000
2 3 2  20 0.00000000000
2 3 2  21 0.00000000000
2 3 2  22 0.00000000000
2 3 2  23 0.00000000000
2 3 2  24 0.00000000000
2 3 2  25 0.00000000000
2 3 2  26 0.00000000000
2 3 2  27 0.00000000000
2 3 2  28 0.00000000000
2 3 2  29 0.00000000000
2 3 2  30 0.00000000000
2 3 2  31 0.00000000000
2 3 2  32 0.00000000000
2 3 2  33 0.00000000000
2 3 2  34 0.00000000000
2 3 2  35 0.00000000000
2 3 2  36 0.00000000000
2 3 2  37 0.00000000000
2 3 2  38 0.00000000000
2 3 2  39 0.00000000000
2 3 2  40 0.00000000000
2 3 2  41 0.00000000000
2 3 2  42 0.00000000000
2 3 2  43 0.00000000000
2 3 2  44 0.00000000000
2 3 2  45 0.00000000000
2 3 2  46 0.00000000000
2 3 2  47 0.00000000000
2 3 2  48 0.00000000000
2 3 2  49 0.00000000000
2 3 2  50 0.00000000000
2 3 2  51 0.00000000000
2 3 2  52 0.00000000000
2 3 2  53 0.00000000000
2 3 2  54 0.00000000000
2 3 2  55 0.00000000000
2 3 2  56 0.00000000000
2 3 2  57 0.00000000000
2 3 2  58 0.00000000000
2 3 2  59 0.00000000000
2 3 2  60 0.00000000000
2 3 2  61 0.00000000000
2 3 2  62 0.00000000000
2 3 2  63 0.00000000000
2 3 2  64 0.00000000000
2 3 2  65 0.00000000000
2 3 2  66 0.00000000000
2 3 2  67 0.00000000000
2 3 2  68 0.00000000000
2 3 2  69 0.00000000000
2 3 2  70 0.00000000000
2 3 2  71 0.00000000000
2 3 2  72 0.00000000000
2 3 2  73 0.00000000000
2 3 2  74 0.00000000000
2 3 2  75 0.00000000000
2 3 2  76 0.00000000000
2 3 2  77 0.00000000000
2 3 2  78 0.00000000000
2 3 2  79 0.00000000000
2 3 2  80 0.00000000000
2 3 2  81 0.00000000000
2 3 2  82 0.00000000000
2 3 2  83 0.00000000000
2 3 2  84 0.00000000000
2 3 2  85 0.00000000000
2 3 2  86 0.00000000000
2 3 2  87 0.00000000000
2 3 2  88 0.00000000000
2 3 2  89 0.00000000000
2 3 2  90 0.00000000000
2 3 2  91 0.00000000000
2 3 2  92 0.00000000000
2 3 2  93 0.00000000000
2 3 2  94 0.00000000000
2 3 2  95 0.00000000000
2 3 2  96 0.00000000000
2 3 2  97 0.00000000000
2 3 2  98 0.00000000000
2 3 2  99 0.00000000000
2 3 2 100 0.00000000000
2 3 2 101 0.00000000000
2 3 2 102 0.00000000000
2 3 2 103 0.00000000000
2 3 2 104 0.00000000000
2 3 2 105 0.00000000000
2 3 2 106 0.00000000000
2 3 2 107 0.00000000000
2 3 2 108 0.00000000000
2 3 2 109 0.00000000000
2 3 2 110 0.00000000000
2 3 2 111 0.00000000000
2 3 2 112 0.00000000000
2 3 2 113 0.00000000000
2 3 2 114 0.00000000000
2 3 2 115 0.00000000000
2 3 2 116 0.00000000000
2 3 2 117 0.00000000000
2 3 2 118 0.00000000000
2 3 2 119 0.00000000000
2 3 2 120 0.00000000000
2 3 2 121 0.00000000000
2 3 2 122 0.00000000000
2 3 2 123 0.00000000000
2 3 2 124 0.00000000000
2 3 2 125 0.00000000000
2 3 2 126 0.00000000000
2 3 2 127 0.00000000000
2 3 2 128 0.00000000000
2 3 2 129 0.00000000000
2 3 2 130 0.00000000000
2 3 2 131 0.00000000000
2 3 2 132 0.00000000000
2 3 2 133 0.00000000000
2 3 2 134 0.00000000000
2 3 2 135 0.00000000000
2 3 2 136 0.00000000000
2 3 2 137 0.00000000000
2 3 2 138 0.00000000000
2 3 2 139 0.00000000000
2 3 2 140 0.00000000000
2 3 2 141 0.00000000000
2 3 2 142 0.00000000000
2 3 2 143 0.00000000000
2 3 2 144 0.00000000000
2 3 2 145 0.00000000000
2 3 2 146 0.00000000000
2 3 2 147 0.00000000000
2 3 2 148 0.00000000000
2 3 2 149 0.00000000000
2 3 2 150 0.00000000000
2 3 2 151 0.00000000000
2 3 2 152 0.00000000000
2 3 2 153 0.00000000000
2 3 2 154 0.00000000000
2 3 2 155 0.00000000000
2 3 2 156 0.00000000000
2 3 2 157 0.00000000000
2 3 2 158 0.00000000000
2 3 2 159 0.00000000000
2 3 2 160 0.00000000000
2 3 2 161 0.00000000000
2 3 2 162 0.00000000000
2 3 2 163 0.00000000000
2 3 2 164 0.00000000000
2 3 2 165 0.00000000000
2 3 2 166 0.00000000000
2 3 2 167 0.00000000000
2 3 2 168 0.00000000000
2 3 2 169 0.00000000000
2 3 2 170 0.00000000000
2 3 2 171 0.00000000000
2 3 2 172 0.00000000000
2 3 2 173 0.00000000000
2 3 2 174 0.00000000000
2 3 2 175 0.00000000000
2 3 2 176 0.00000000000
2 3 2 177 0.00000000000
2 3 2 178 0.00000000000
2 3 2 179 0.00000000000
2 3 2 180 0.00000000000
2 3 2 181 0.00000000000
2 3 2 182 0.00000000000
2 3 2 183 0.00000000000
2 3 2 184 0.00000000000
2 3 2 185 0.00000000000
2 3 2 186 0.00000000000
2 3 2 187 0.00000000000
2 3 2 188 0.00000000000
2 3 2 189 0.00000000000
2 3 2 190 0.00000000000
2 3 2 191 0.00000000000
2 3 2 192 0.00000000000
2 3 2 193 0.00000000000
2 3 2 194 0.00000000000
2 3 2 195 0.00000000000
2 3 2 196 0.00000000000
2 3 2 197 0.00000000000
2 3 2 198 0.00000000000
2 3 2 199 0.00000000000
2 3 2 200 0.00000000000
2 3 3   1 0.49995555431
2 3 3   2 0.30452222228
2 3 3   3 0.20022222221
2 3 3   4 0.13834444508
2 3 3   5 0.10143333346
2 3 3   6 0.07868888920
2 3 3   7 0.06453333352
2 3 3   8 0.05537777770
2 3 3   9 0.04856666646
2 3 3  10 0.04380000010
2 3 3  11 0.03951111117
2 3 3  12 0.03556666661
2 3 3  13 0.03206666686
2 3 3  14 0.02930000015
2 3 3  15 0.02666666678
2 3 3  16 0.02500000009
2 3 3  17 0.02345555567
2 3 3  18 0.02152222235
2 3 3  19 0.01988888901
2 3 3  20 0.01916666673
2 3 3  21 0.01742222234
2 3 3  22 0.01662222231
2 3 3  23 0.01513333336
2 3 3  24 0.01432222223
2 3 3  25 0.01423333340
2 3 3  26 0.01332222234
2 3 3  27 0.01203333339
2 3 3  28 0.01096666671
2 3 3  29 0.01020000008
2 3 3  30 0.00945555562
2 3 3  31 0.00865555562
2 3 3  32 0.00800000004
2 3 3  33 0.00767777780
2 3 3  34 0.00752222225
2 3 3  35 0.00693333341
2 3 3  36 0.00654444450
2 3 3  37 0.00585555561
2 3 3  38 0.00550000001
2 3 3  39 0.00487777780
2 3 3  40 0.00432222226
2 3 3  41 0.00403333335
2 3 3  42 0.00393333331
2 3 3  43 0.00357777777
2 3 3  44 0.00332222226
2 3 3  45 0.00310000003
2 3 3  46 0.00302222225
2 3 3  47 0.00281111114
2 3 3  48 0.00248888893
2 3 3  49 0.00235555558
2 3 3  50 0.00208888888
2 3 3  51 0.00181111110
2 3 3  52 0.00174444447
2 3 3  53 0.00168888890
2 3 3  54 0.00172222221
2 3 3  55 0.00148888892
2 3 3  56 0.00145555555
2 3 3  57 0.00137777779
2 3 3  58 0.00122222222
2 3 3  59 0.00126666665
2 3 3  60 0.00125555555
2 3 3  61 0.00127777780
2 3 3  62 0.00113333335
2 3 3  63 0.00107777779
2 3 3  64 0.00100000000
2 3 3  65 0.00097777780
2 3 3  66 0.00094444447
2 3 3  67 0.00088888890
2 3 3  68 0.00080000001
2 3 3  69 0.00070000001
2 3 3  70 0.00061111112
2 3 3  71 0.00052222223
2 3 3  72 0.00063333333
2 3 3  73 0.00068888890
2 3 3  74 0.00058888890
2 3 3  75 0.00057777780
2 3 3  76 0.00056666669
2 3 3  77 0.00056666667
2 3 3  78 0.00044444444
2 3 3  79 0.00046666666
2 3 3  80 0.00040000001
2 3 3  81 0.00031111112
2 3 3  82 0.00027777778
2 3 3  83 0.00012222223
2 3 3  84 0.00010000000
2 3 3  85 0.00010000000
2 3 3  86 0.00017777778
2 3 3  87 0.00018888889
2 3 3  88 0.00016666668
2 3 3  89 0.00013333334
2 3 3  90 0.00013333334
2 3 3  91 0.00012222222
2 3 3  92 0.00012222222
2 3 3  93 0.00008888889
2 3 3  94 0.00006666667
2 3 3  95 0.00011111111
2 3 3  96 0.00006666667
2 3 3  97 0.00011111111
2 3 3  98 0.00011111111
2 3 3  99 0.00010000000
2 3 3 100 0.00007777778
2 3 3 101 0.00008888889
2 3 3 102 0.00008888889
2 3 3 103 0.00008888889
2 3 3 104 0.00007777778
2 3 3 105 0.00008888889
2 3 3 106 0.00010000000
2 3 3 107 0.00008888889
2 3 3 108 0.00008888889
2 3 3 109 0.00011111111
2 3 3 110 0.00007777778
2 3 3 111 0.00007777778
2 3 3 112 0.00006666667
2 3 3 113 0.00006666667
2 3 3 114 0.00005555556
2 3 3 115 0.00008888889
2 3 3 116 0.00003333333
2 3 3 117 0.00003333333
2 3 3 118 0.00001111111
2 3 3 119 0.00000000000
2 3 3 120 0.00000000000
2 3 3 121 0.00000000000
2 3 3 122 0.00000000000
2 3 3 123 0.00000000000
2 3 3 124 0.00000000000
2 3 3 125 0.00000000000
2 3 3 126 0.00000000000
2 3 3 127 0.00000000000
2 3 3 128 0.00000000000
2 3 3 129 0.00000000000
2 3 3 130 0.00000000000
2 3 3 131 0.00000000000
2 3 3 132 0.00000000000
2 3 3 133 0.00000000000
2 3 3 134 0.00000000000
2 3 3 135 0.00000000000
2 3 3 136 0.00000000000
2 3 3 137 0.00000000000
2 3 3 138 0.00000000000
2 3 3 139 0.00000000000
2 3 3 140 0.00000000000
2 3 3 141 0.00000000000
2 3 3 142 0.00000000000
2 3 3 143 0.00000000000
2 3 3 144 0.00000000000
2 3 3 145 0.00000000000
2 3 3 146 0.00000000000
2 3 3 147 0.00000000000
2 3 3 148 0.00000000000
2 3 3 149 0.00000000000
2 3 3 150 0.00000000000
2 3 3 151 0.00000000000
2 3 3 152 0.00000000000
2 3 3 153 0.00000000000
2 3 3 154 0.00000000000
2 3 3 155 0.00000000000
2 3 3 156 0.00000000000
2 3 3 157 0.00000000000
2 3 3 158 0.00000000000
2 3 3 159 0.00000000000
2 3 3 160 0.00000000000
2 3 3 161 0.00000000000
2 3 3 162 0.00000000000
2 3 3 163 0.00000000000
2 3 3 164 0.00000000000
2 3 3 165 0.00000000000
2 3 3 166 0.00000000000
2 3 3 167 0.00000000000
2 3 3 168 0.00000000000
2 3 3 169 0.00000000000
2 3 3 170 0.00000000000
2 3 3 171 0.00000000000
2 3 3 172 0.00000000000
2 3 3 173 0.00000000000
2 3 3 174 0.00000000000
2 3 3 175 0.00000000000
2 3 3 176 0.00000000000
2 3 3 177 0.00000000000
2 3 3 178 0.00000000000
2 3 3 179 0.00000000000
2 3 3 180 0.00000000000
2 3 3 181 0.00000000000
2 3 3 182 0.00000000000
2 3 3 183 0.00000000000
2 3 3 184 0.00000000000
2 3 3 185 0.00000000000
2 3 3 186 0.00000000000
2 3 3 187 0.00000000000
2 3 3 188 0.00000000000
2 3 3 189 0.00000000000
2 3 3 190 0.00000000000
2 3 3 191 0.00000000000
2 3 3 192 0.00000000000
2 3 3 193 0.00000000000
2 3 3 194 0.00000000000
2 3 3 195 0.00000000000
2 3 3 196 0.00000000000
2 3 3 197 0.00000000000
2 3 3 198 0.00000000000
2 3 3 199 0.00000000000
2 3 3 200 0.00000000000
2 3 4   1 0.50063333362
2 3 4   2 0.30454444349
2 3 4   3 0.20151111066
2 3 4   4 0.14087777793
2 3 4   5 0.10465555564
2 3 4   6 0.08153333370
2 3 4   7 0.06708888883
2 3 4   8 0.05707777782
2 3 4   9 0.04986666681
2 3 4  10 0.04438888898
2 3 4  11 0.03916666679
2 3 4  12 0.03483333351
2 3 4  13 0.03166666672
2 3 4  14 0.02931111113
2 3 4  15 0.02621111110
2 3 4  16 0.02432222230
2 3 4  17 0.02248888894
2 3 4  18 0.02021111128
2 3 4  19 0.01861111118
2 3 4  20 0.01695555557
2 3 4  21 0.01541111111
2 3 4  22 0.01448888909
2 3 4  23 0.01375555571
2 3 4  24 0.01275555559
2 3 4  25 0.01187777778
2 3 4  26 0.01124444454
2 3 4  27 0.01057777781
2 3 4  28 0.01027777794
2 3 4  29 0.00955555564
2 3 4  30 0.00860000004
2 3 4  31 0.00770000000
2 3 4  32 0.00714444450
2 3 4  33 0.00647777787
2 3 4  34 0.00591111117
2 3 4  35 0.00506666673
2 3 4  36 0.00475555561
2 3 4  37 0.00446666668
2 3 4  38 0.00421111116
2 3 4  39 0.00393333334
2 3 4  40 0.00367777781
2 3 4  41 0.00338888890
2 3 4  42 0.00326666671
2 3 4  43 0.00304444444
2 3 4  44 0.00264444448
2 3 4  45 0.00236666670
2 3 4  46 0.00228888889
2 3 4  47 0.00200000002
2 3 4  48 0.00186666667
2 3 4  49 0.00155555556
2 3 4  50 0.00146666666
2 3 4  51 0.00133333335
2 3 4  52 0.00135555558
2 3 4  53 0.00125555556
2 3 4  54 0.00097777779
2 3 4  55 0.00088888890
2 3 4  56 0.00075555556
2 3 4  57 0.00057777779
2 3 4  58 0.00053333334
2 3 4  59 0.00056666667
2 3 4  60 0.00060000001
2 3 4  61 0.00051111113
2 3 4  62 0.00042222223
2 3 4  63 0.00045555556
2 3 4  64 0.00037777778
2 3 4  65 0.00036666668
2 3 4  66 0.00032222222
2 3 4  67 0.00026666666
2 3 4  68 0.00023333334
2 3 4  69 0.00018888889
2 3 4  70 0.00018888889
2 3 4  71 0.00021111111
2 3 4  72 0.00016666667
2 3 4  73 0.00020000000
2 3 4  74 0.00020000000
2 3 4  75 0.00020000000
2 3 4  76 0.00020000000
2 3 4  77 0.00023333333
2 3 4  78 0.00022222222
2 3 4  79 0.00020000000
2 3 4  80 0.00017777778
2 3 4  81 0.00014444444
2 3 4  82 0.00012222223
2 3 4  83 0.00016666668
2 3 4  84 0.00015555556
2 3 4  85 0.00015555556
2 3 4  86 0.00015555556
2 3 4  87 0.00015555556
2 3 4  88 0.00014444444
2 3 4  89 0.00013333334
2 3 4  90 0.00014444444
2 3 4  91 0.00013333334
2 3 4  92 0.00013333334
2 3 4  93 0.00015555556
2 3 4  94 0.00014444444
2 3 4  95 0.00012222222
2 3 4  96 0.00007777778
2 3 4  97 0.00008888889
2 3 4  98 0.00008888889
2 3 4  99 0.00007777778
2 3 4 100 0.00011111111
2 3 4 101 0.00012222222
2 3 4 102 0.00013333334
2 3 4 103 0.00014444444
2 3 4 104 0.00015555556
2 3 4 105 0.00015555556
2 3 4 106 0.00015555556
2 3 4 107 0.00015555556
2 3 4 108 0.00013333334
2 3 4 109 0.00014444444
2 3 4 110 0.00014444444
2 3 4 111 0.00016666668
2 3 4 112 0.00011111111
2 3 4 113 0.00010000000
2 3 4 114 0.00007777778
2 3 4 115 0.00005555556
2 3 4 116 0.00006666667
2 3 4 117 0.00004444445
2 3 4 118 0.00001111111
2 3 4 119 0.00000000000
2 3 4 120 0.00000000000
2 3 4 121 0.00000000000
2 3 4 122 0.00000000000
2 3 4 123 0.00000000000
2 3 4 124 0.00000000000
2 3 4 125 0.00000000000
2 3 4 126 0.00000000000
2 3 4 127 0.00000000000
2 3 4 128 0.00000000000
2 3 4 129 0.00000000000
2 3 4 130 0.00000000000
2 3 4 131 0.00000000000
2 3 4 132 0.00000000000
2 3 4 133 0.00000000000
2 3 4 134 0.00000000000
2 3 4 135 0.00000000000
2 3 4 136 0.00000000000
2 3 4 137 0.00000000000
2 3 4 138 0.00000000000
2 3 4 139 0.00000000000
2 3 4 140 0.00000000000
2 3 4 141 0.00000000000
2 3 4 142 0.00000000000
2 3 4 143 0.00000000000
2 3 4 144 0.00000000000
2 3 4 145 0.00000000000
2 3 4 146 0.00000000000
2 3 4 147 0.00000000000
2 3 4 148 0.00000000000
2 3 4 149 0.00000000000
2 3 4 150 0.00000000000
2 3 4 151 0.00000000000
2 3 4 152 0.00000000000
2 3 4 153 0.00000000000
2 3 4 154 0.00000000000
2 3 4 155 0.00000000000
2 3 4 156 0.00000000000
2 3 4 157 0.00000000000
2 3 4 158 0.00000000000
2 3 4 159 0.00000000000
2 3 4 160 0.00000000000
2 3 4 161 0.00000000000
2 3 4 162 0.00000000000
2 3 4 163 0.00000000000
2 3 4 164 0.00000000000
2 3 4 165 0.00000000000
2 3 4 166 0.00000000000
2 3 4 167 0.00000000000
2 3 4 168 0.00000000000
2 3 4 169 0.00000000000
2 3 4 170 0.00000000000
2 3 4 171 0.00000000000
2 3 4 172 0.00000000000
2 3 4 173 0.00000000000
2 3 4 174 0.00000000000
2 3 4 175 0.00000000000
2 3 4 176 0.00000000000
2 3 4 177 0.00000000000
2 3 4 178 0.00000000000
2 3 4 179 0.00000000000
2 3 4 180 0.00000000000
2 3 4 181 0.00000000000
2 3 4 182 0.00000000000
2 3 4 183 0.00000000000
2 3 4 184 0.00000000000
2 3 4 185 0.00000000000
2 3 4 186 0.00000000000
2 3 4 187 0.00000000000
2 3 4 188 0.00000000000
2 3 4 189 0.00000000000
2 3 4 190 0.00000000000
2 3 4 191 0.00000000000
2 3 4 192 0.00000000000
2 3 4 193 0.00000000000
2 3 4 194 0.00000000000
2 3 4 195 0.00000000000
2 3 4 196 0.00000000000
2 3 4 197 0.00000000000
2 3 4 198 0.00000000000
2 3 4 199 0.00000000000
2 3 4 200 0.00000000000
2 3 5   1 0.50186666727
2 3 5   2 0.36371111095
2 3 5   3 0.31904444426
2 3 5   4 0.29522222370
2 3 5   5 0.28094444469
2 3 5   6 0.27026666686
2 3 5   7 0.26654444426
2 3 5   8 0.26492222175
2 3 5   9 0.26362222135
2 3 5  10 0.26614444420
2 3 5  11 0.26935555607
2 3 5  12 0.27322222084
2 3 5  13 0.27677777812
2 3 5  14 0.28178888932
2 3 5  15 0.28572222322
2 3 5  16 0.29149999887
2 3 5  17 0.29564444497
2 3 5  18 0.30115555540
2 3 5  19 0.30615555540
2 3 5  20 0.31094444394
2 3 5  21 0.31685555592
2 3 5  22 0.31922222257
2 3 5  23 0.32354444474
2 3 5  24 0.32733333439
2 3 5  25 0.33199999988
2 3 5  26 0.33473333478
2 3 5  27 0.34005555600
2 3 5  28 0.34534444287
2 3 5  29 0.35054444566
2 3 5  30 0.35484444439
2 3 5  31 0.36068888932
2 3 5  32 0.36368888870
2 3 5  33 0.36787777707
2 3 5  34 0.37272222295
2 3 5  35 0.37864444494
2 3 5  36 0.38274444386
2 3 5  37 0.38739999935
2 3 5  38 0.39198888674
2 3 5  39 0.39568888962
2 3 5  40 0.39936666757
2 3 5  41 0.40317777783
2 3 5  42 0.40676666707
2 3 5  43 0.40961111099
2 3 5  44 0.41250000089
2 3 5  45 0.41594444454
2 3 5  46 0.42157777637
2 3 5  47 0.42396666735
2 3 5  48 0.42706666678
2 3 5  49 0.43026666731
2 3 5  50 0.43430000037
2 3 5  51 0.43876666635
2 3 5  52 0.44105555505
2 3 5  53 0.44467777967
2 3 5  54 0.44835555434
2 3 5  55 0.45094444394
2 3 5  56 0.45590000063
2 3 5  57 0.45683333397
2 3 5  58 0.45946666569
2 3 5  59 0.46105555683
2 3 5  60 0.46224444330
2 3 5  61 0.46383333385
2 3 5  62 0.46406666607
2 3 5  63 0.46721111327
2 3 5  64 0.46838888824
2 3 5  65 0.47165555686
2 3 5  66 0.47361111253
2 3 5  67 0.47804444581
2 3 5  68 0.48086666584
2 3 5  69 0.48328888893
2 3 5  70 0.48606666595
2 3 5  71 0.48775555551
2 3 5  72 0.49081110954
2 3 5  73 0.49275555581
2 3 5  74 0.49578888983
2 3 5  75 0.49894444317
2 3 5  76 0.50017777771
2 3 5  77 0.50152222246
2 3 5  78 0.50623333335
2 3 5  79 0.50788888961
2 3 5  80 0.50737777770
2 3 5  81 0.50809999943
2 3 5  82 0.50735555589
2 3 5  83 0.51039999932
2 3 5  84 0.51114444315
2 3 5  85 0.51036666542
2 3 5  86 0.51114444315
2 3 5  87 0.51148888916
2 3 5  88 0.51364444464
2 3 5  89 0.51493333548
2 3 5  90 0.51447777838
2 3 5  91 0.51497777700
2 3 5  92 0.51538888574
2 3 5  93 0.51716666579
2 3 5  94 0.51995555431
2 3 5  95 0.52040000111
2 3 5  96 0.52154444158
2 3 5  97 0.52277777642
2 3 5  98 0.52273333162
2 3 5  99 0.52496666431
2 3 5 100 0.52518888682
2 3 5 101 0.52527777642
2 3 5 102 0.52663333297
2 3 5 103 0.52683333367
2 3 5 104 0.52851110846
2 3 5 105 0.52818889022
2 3 5 106 0.52778888822
2 3 5 107 0.52852222234
2 3 5 108 0.52767777830
2 3 5 109 0.52970000267
2 3 5 110 0.53163333386
2 3 5 111 0.53254444778
2 3 5 112 0.53618889034
2 3 5 113 0.53641111195
2 3 5 114 0.53636666566
2 3 5 115 0.53645555794
2 3 5 116 0.53634444624
2 3 5 117 0.53708888769
2 3 5 118 0.53744444758
2 3 5 119 0.53819999993
2 3 5 120 0.53581111163
2 3 5 121 0.53792222202
2 3 5 122 0.53667777807
2 3 5 123 0.53799999923
2 3 5 124 0.53690000445
2 3 5 125 0.53767777681
2 3 5 126 0.53851111144
2 3 5 127 0.53972222030
2 3 5 128 0.54047777772
2 3 5 129 0.54334444344
2 3 5 130 0.54262222499
2 3 5 131 0.54366666883
2 3 5 132 0.54297778010
2 3 5 133 0.54441110849
2 3 5 134 0.54756666839
2 3 5 135 0.54743333369
2 3 5 136 0.54949999958
2 3 5 137 0.55016666800
2 3 5 138 0.55112222105
2 3 5 139 0.55351110876
2 3 5 140 0.55369999975
2 3 5 141 0.55484444320
2 3 5 142 0.55606666535
2 3 5 143 0.55466666639
2 3 5 144 0.55545555115
2 3 5 145 0.55792222202
2 3 5 146 0.55938888639
2 3 5 147 0.56004444420
2 3 5 148 0.56128888845
2 3 5 149 0.56048888952
2 3 5 150 0.55822221994
2 3 5 151 0.55731110960
2 3 5 152 0.55498888642
2 3 5 153 0.55584444463
2 3 5 154 0.55564444482
2 3 5 155 0.55817777902
2 3 5 156 0.55844444484
2 3 5 157 0.55862222165
2 3 5 158 0.55991110951
2 3 5 159 0.56078888655
2 3 5 160 0.56225555599
2 3 5 161 0.56324444443
2 3 5 162 0.56234444231
2 3 5 163 0.56265555561
2 3 5 164 0.56276666790
2 3 5 165 0.56414444268
2 3 5 166 0.56425555617
2 3 5 167 0.56271111488
2 3 5 168 0.56353333354
2 3 5 169 0.56385555357
2 3 5 170 0.56435555130
2 3 5 171 0.56196666837
2 3 5 172 0.56293333173
2 3 5 173 0.56034444332
2 3 5 174 0.55877777636
2 3 5 175 0.56093333066
2 3 5 176 0.56081110924
2 3 5 177 0.56218888909
2 3 5 178 0.56261111170
2 3 5 179 0.56512222260
2 3 5 180 0.56452221990
2 3 5 181 0.56606666982
2 3 5 182 0.56548888624
2 3 5 183 0.56402222097
2 3 5 184 0.56234444171
2 3 5 185 0.56281111300
2 3 5 186 0.56071111113
2 3 5 187 0.56243333519
2 3 5 188 0.56153333455
2 3 5 189 0.56155555576
2 3 5 190 0.56140000194
2 3 5 191 0.56204444379
2 3 5 192 0.56311111182
2 3 5 193 0.56327777714
2 3 5 194 0.56436666816
2 3 5 195 0.56554444104
2 3 5 196 0.56345555663
2 3 5 197 0.56262222350
2 3 5 198 0.56030000001
2 3 5 199 0.56226666451
2 3 5 200 0.56338888794
2 3 6   1 0.49945555300
2 3 6   2 0.41914444387
2 3 6   3 0.44346666574
2 3 6   4 0.48223333389
2 3 6   5 0.52475555420
2 3 6   6 0.57117778033
2 3 6   7 0.61848888814
2 3 6   8 0.66225555599
2 3 6   9 0.70341111243
2 3 6  10 0.74010000229
2 3 6  11 0.77426667035
2 3 6  12 0.80334444582
2 3 6  13 0.83252222121
2 3 6  14 0.85458888948
2 3 6  15 0.87595555484
2 3 6  16 0.89394444346
2 3 6  17 0.91191111267
2 3 6  18 0.92372222543
2 3 6  19 0.93713333368
2 3 6  20 0.94626666725
2 3 6  21 0.95486666560
2 3 6  22 0.96305555224
2 3 6  23 0.96852221847
2 3 6  24 0.97361111343
2 3 6  25 0.97756666780
2 3 6  26 0.98108888805
2 3 6  27 0.98395555437
2 3 6  28 0.98621110857
2 3 6  29 0.98928888798
2 3 6  30 0.99132222116
2 3 6  31 0.99301111341
2 3 6  32 0.99408888936
2 3 6  33 0.99525555491
2 3 6  34 0.99578889072
2 3 6  35 0.99682222664
2 3 6  36 0.99690000117
2 3 6  37 0.99751111209
2 3 6  38 0.99770000160
2 3 6  39 0.99823333561
2 3 6  40 0.99870000303
2 3 6  41 0.99858888805
2 3 6  42 0.99893333554
2 3 6  43 0.99922222376
2 3 6  44 0.99922222257
2 3 6  45 0.99939999998
2 3 6  46 0.99945555568
2 3 6  47 0.99961111128
2 3 6  48 0.99971111119
2 3 6  49 0.99974444568
2 3 6  50 0.99978888869
2 3 6  51 0.99985555589
2 3 6  52 0.99984444499
2 3 6  53 0.99983333290
2 3 6  54 0.99988888919
2 3 6  55 0.99995555580
2 3 6  56 0.99995555580
2 3 6  57 0.99995555520
2 3 6  58 0.99997777820
2 3 6  59 0.99993333340
2 3 6  60 0.99994444430
2 3 6  61 0.99996666670
2 3 6  62 0.99996666670
2 3 6  63 0.99998888910
2 3 6  64 0.99998888910
2 3 6  65 0.99997777760
2 3 6  66 1.00000000000
2 3 6  67 1.00000000000
2 3 6  68 1.00000000000
2 3 6  69 1.00000000000
2 3 6  70 1.00000000000
2 3 6  71 1.00000000000
2 3 6  72 1.00000000000
2 3 6  73 1.00000000000
2 3 6  74 1.00000000000
2 3 6  75 1.00000000000
2 3 6  76 1.00000000000
2 3 6  77 1.00000000000
2 3 6  78 1.00000000000
2 3 6  79 1.00000000000
2 3 6  80 1.00000000000
2 3 6  81 1.00000000000
2 3 6  82 1.00000000000
2 3 6  83 1.00000000000
2 3 6  84 1.00000000000
2 3 6  85 1.00000000000
2 3 6  86 1.00000000000
2 3 6  87 1.00000000000
2 3 6  88 1.00000000000
2 3 6  89 1.00000000000
2 3 6  90 1.00000000000
2 3 6  91 1.00000000000
2 3 6  92 1.00000000000
2 3 6  93 1.00000000000
2 3 6  94 1.00000000000
2 3 6  95 1.00000000000
2 3 6  96 1.00000000000
2 3 6  97 1.00000000000
2 3 6  98 1.00000000000
2 3 6  99 1.00000000000
2 3 6 100 1.00000000000
2 3 6 101 1.00000000000
2 3 6 102 1.00000000000
2 3 6 103 1.00000000000
2 3 6 104 1.00000000000
2 3 6 105 1.00000000000
2 3 6 106 1.00000000000
2 3 6 107 1.00000000000
2 3 6 108 1.00000000000
2 3 6 109 1.00000000000
2 3 6 110 1.00000000000
2 3 6 111 1.00000000000
2 3 6 112 1.00000000000
2 3 6 113 1.00000000000
2 3 6 114 1.00000000000
2 3 6 115 1.00000000000
2 3 6 116 1.00000000000
2 3 6 117 1.00000000000
2 3 6 118 1.00000000000
2 3 6 119 1.00000000000
2 3 6 120 1.00000000000
2 3 6 121 1.00000000000
2 3 6 122 1.00000000000
2 3 6 123 1.00000000000
2 3 6 124 1.00000000000
2 3 6 125 1.00000000000
2 3 6 126 1.00000000000
2 3 6 127 1.00000000000
2 3 6 128 1.00000000000
2 3 6 129 1.00000000000
2 3 6 130 1.00000000000
2 3 6 131 1.00000000000
2 3 6 132 1.00000000000
2 3 6 133 1.00000000000
2 3 6 134 1.00000000000
2 3 6 135 1.00000000000
2 3 6 136 1.00000000000
2 3 6 137 1.00000000000
2 3 6 138 1.00000000000
2 3 6 139 1.00000000000
2 3 6 140 1.00000000000
2 3 6 141 1.00000000000
2 3 6 142 1.00000000000
2 3 6 143 1.00000000000
2 3 6 144 1.00000000000
2 3 6 145 1.00000000000
2 3 6 146 1.00000000000
2 3 6 147 1.00000000000
2 3 6 148 1.00000000000
2 3 6 149 1.00000000000
2 3 6 150 1.00000000000
2 3 6 151 1.00000000000
2 3 6 152 1.00000000000
2 3 6 153 1.00000000000
2 3 6 154 1.00000000000
2 3 6 155 1.00000000000
2 3 6 156 1.00000000000
2 3 6 157 1.00000000000
2 3 6 158 1.00000000000
2 3 6 159 1.00000000000
2 3 6 160 1.00000000000
2 3 6 161 1.00000000000
2 3 6 162 1.00000000000
2 3 6 163 1.00000000000
2 3 6 164 1.00000000000
2 3 6 165 1.00000000000
2 3 6 166 1.00000000000
2 3 6 167 1.00000000000
2 3 6 168 1.00000000000
2 3 6 169 1.00000000000
2 3 6 170 1.00000000000
2 3 6 171 1.00000000000
2 3 6 172 1.00000000000
2 3 6 173 1.00000000000
2 3 6 174 1.00000000000
2 3 6 175 1.00000000000
2 3 6 176 1.00000000000
2 3 6 177 1.00000000000
2 3 6 178 1.00000000000
2 3 6 179 1.00000000000
2 3 6 180 1.00000000000
2 3 6 181 1.00000000000
2 3 6 182 1.00000000000
2 3 6 183 1.00000000000
2 3 6 184 1.00000000000
2 3 6 185 1.00000000000
2 3 6 186 1.00000000000
2 3 6 187 1.00000000000
2 3 6 188 1.00000000000
2 3 6 189 1.00000000000
2 3 6 190 1.00000000000
2 3 6 191 1.00000000000
2 3 6 192 1.00000000000
2 3 6 193 1.00000000000
2 3 6 194 1.00000000000
2 3 6 195 1.00000000000
2 3 6 196 1.00000000000
2 3 6 197 1.00000000000
2 3 6 198 1.00000000000
2 3 6 199 1.00000000000
2 3 6 200 1.00000000000
2 3 7   1 0.49609999865
2 3 7   2 0.41791111052
2 3 7   3 0.43847777665
2 3 7   4 0.47597777784
2 3 7   5 0.51984444499
2 3 7   6 0.56696666747
2 3 7   7 0.61203333497
2 3 7   8 0.65861111104
2 3 7   9 0.69786666870
2 3 7  10 0.73497777402
2 3 7  11 0.76767778039
2 3 7  12 0.80055555403
2 3 7  13 0.82892222464
2 3 7  14 0.85297777772
2 3 7  15 0.87532222331
2 3 7  16 0.89428888857
2 3 7  17 0.90941111267
2 3 7  18 0.92292222202
2 3 7  19 0.93550000250
2 3 7  20 0.94584444523
2 3 7  21 0.95462222040
2 3 7  22 0.96143333375
2 3 7  23 0.96776666820
2 3 7  24 0.97237777650
2 3 7  25 0.97647777498
2 3 7  26 0.98016666532
2 3 7  27 0.98346666455
2 3 7  28 0.98596666634
2 3 7  29 0.98882222056
2 3 7  30 0.99077777565
2 3 7  31 0.99232222617
2 3 7  32 0.99371111274
2 3 7  33 0.99432222307
2 3 7  34 0.99570000231
2 3 7  35 0.99666666865
2 3 7  36 0.99716666877
2 3 7  37 0.99787778020
2 3 7  38 0.99810000062
2 3 7  39 0.99847777963
2 3 7  40 0.99885555685
2 3 7  41 0.99897777796
2 3 7  42 0.99930000007
2 3 7  43 0.99961111009
2 3 7  44 0.99960000098
2 3 7  45 0.99961111128
2 3 7  46 0.99972222269
2 3 7  47 0.99976666570
2 3 7  48 0.99985555589
2 3 7  49 0.99984444380
2 3 7  50 0.99986666679
2 3 7  51 0.99990000069
2 3 7  52 0.99990000010
2 3 7  53 0.99994444489
2 3 7  54 0.99994444430
2 3 7  55 0.99998888910
2 3 7  56 0.99997777760
2 3 7  57 1.00000000000
2 3 7  58 1.00000000000
2 3 7  59 1.00000000000
2 3 7  60 1.00000000000
2 3 7  61 1.00000000000
2 3 7  62 1.00000000000
2 3 7  63 1.00000000000
2 3 7  64 1.00000000000
2 3 7  65 1.00000000000
2 3 7  66 1.00000000000
2 3 7  67 1.00000000000
2 3 7  68 1.00000000000
2 3 7  69 1.00000000000
2 3 7  70 1.00000000000
2 3 7  71 1.00000000000
2 3 7  72 1.00000000000
2 3 7  73 1.00000000000
2 3 7  74 1.00000000000
2 3 7  75 1.00000000000
2 3 7  76 1.00000000000
2 3 7  77 1.00000000000
2 3 7  78 1.00000000000
2 3 7  79 1.00000000000
2 3 7  80 1.00000000000
2 3 7  81 1.00000000000
2 3 7  82 1.00000000000
2 3 7  83 1.00000000000
2 3 7  84 1.00000000000
2 3 7  85 1.00000000000
2 3 7  86 1.00000000000
2 3 7  87 1.00000000000
2 3 7  88 1.00000000000
2 3 7  89 1.00000000000
2 3 7  90 1.00000000000
2 3 7  91 1.00000000000
2 3 7  92 1.00000000000
2 3 7  93 1.00000000000
2 3 7  94 1.00000000000
2 3 7  95 1.00000000000
2 3 7  96 1.00000000000
2 3 7  97 1.00000000000
2 3 7  98 1.00000000000
2 3 7  99 1.00000000000
2 3 7 100 1.00000000000
2 3 7 101 1.00000000000
2 3 7 102 1.00000000000
2 3 7 103 1.00000000000
2 3 7 104 1.00000000000
2 3 7 105 1.00000000000
2 3 7 106 1.00000000000
2 3 7 107 1.00000000000
2 3 7 108 1.00000000000
2 3 7 109 1.00000000000
2 3 7 110 1.00000000000
2 3 7 111 1.00000000000
2 3 7 112 1.00000000000
2 3 7 113 1.00000000000
2 3 7 114 1.00000000000
2 3 7 115 1.00000000000
2 3 7 116 1.00000000000
2 3 7 117 1.00000000000
2 3 7 118 1.00000000000
2 3 7 119 1.00000000000
2 3 7 120 1.00000000000
2 3 7 121 1.00000000000
2 3 7 122 1.00000000000
2 3 7 123 1.00000000000
2 3 7 124 1.00000000000
2 3 7 125 1.00000000000
2 3 7 126 1.00000000000
2 3 7 127 1.00000000000
2 3 7 128 1.00000000000
2 3 7 129 1.00000000000
2 3 7 130 1.00000000000
2 3 7 131 1.00000000000
2 3 7 132 1.00000000000
2 3 7 133 1.00000000000
2 3 7 134 1.00000000000
2 3 7 135 1.00000000000
2 3 7 136 1.00000000000
2 3 7 137 1.00000000000
2 3 7 138 1.00000000000
2 3 7 139 1.00000000000
2 3 7 140 1.00000000000
2 3 7 141 1.00000000000
2 3 7 142 1.00000000000
2 3 7 143 1.00000000000
2 3 7 144 1.00000000000
2 3 7 145 1.00000000000
2 3 7 146 1.00000000000
2 3 7 147 1.00000000000
2 3 7 148 1.00000000000
2 3 7 149 1.00000000000
2 3 7 150 1.00000000000
2 3 7 151 1.00000000000
2 3 7 152 1.00000000000
2 3 7 153 1.00000000000
2 3 7 154 1.00000000000
2 3 7 155 1.00000000000
2 3 7 156 1.00000000000
2 3 7 157 1.00000000000
2 3 7 158 1.00000000000
2 3 7 159 1.00000000000
2 3 7 160 1.00000000000
2 3 7 161 1.00000000000
2 3 7 162 1.00000000000
2 3 7 163 1.00000000000
2 3 7 164 1.00000000000
2 3 7 165 1.00000000000
2 3 7 166 1.00000000000
2 3 7 167 1.00000000000
2 3 7 168 1.00000000000
2 3 7 169 1.00000000000
2 3 7 170 1.00000000000
2 3 7 171 1.00000000000
2 3 7 172 1.00000000000
2 3 7 173 1.00000000000
2 3 7 174 1.00000000000
2 3 7 175 1.00000000000
2 3 7 176 1.00000000000
2 3 7 177 1.00000000000
2 3 7 178 1.00000000000
2 3 7 179 1.00000000000
2 3 7 180 1.00000000000
2 3 7 181 1.00000000000
2 3 7 182 1.00000000000
2 3 7 183 1.00000000000
2 3 7 184 1.00000000000
2 3 7 185 1.00000000000
2 3 7 186 1.00000000000
2 3 7 187 1.00000000000
2 3 7 188 1.00000000000
2 3 7 189 1.00000000000
2 3 7 190 1.00000000000
2 3 7 191 1.00000000000
2 3 7 192 1.00000000000
2 3 7 193 1.00000000000
2 3 7 194 1.00000000000
2 3 7 195 1.00000000000
2 3 7 196 1.00000000000
2 3 7 197 1.00000000000
2 3 7 198 1.00000000000
2 3 7 199 1.00000000000
2 3 7 200 1.00000000000
2 3 8   1 0.50007777780
2 3 8   2 0.42211111188
2 3 8   3 0.44617777795
2 3 8   4 0.48553333193
2 3 8   5 0.53043333203
2 3 8   6 0.57655555427
2 3 8   7 0.61962222278
2 3 8   8 0.66289999962
2 3 8   9 0.70131111324
2 3 8  10 0.74234444499
2 3 8  11 0.77623333156
2 3 8  12 0.80730000079
2 3 8  13 0.83697778046
2 3 8  14 0.86025555611
2 3 8  15 0.88111111045
2 3 8  16 0.89799999893
2 3 8  17 0.91484444261
2 3 8  18 0.92821111083
2 3 8  19 0.93909999847
2 3 8  20 0.94902221978
2 3 8  21 0.95686666727
2 3 8  22 0.96329999804
2 3 8  23 0.96940000176
2 3 8  24 0.97445555627
2 3 8  25 0.97834444463
2 3 8  26 0.98117778003
2 3 8  27 0.98377777934
2 3 8  28 0.98692222416
2 3 8  29 0.98962222338
2 3 8  30 0.99104444683
2 3 8  31 0.99243333519
2 3 8  32 0.99387777746
2 3 8  33 0.99488889277
2 3 8  34 0.99525555491
2 3 8  35 0.99622222543
2 3 8  36 0.99711111188
2 3 8  37 0.99795555770
2 3 8  38 0.99821111381
2 3 8  39 0.99827777863
2 3 8  40 0.99874444425
2 3 8  41 0.99892222345
2 3 8  42 0.99920000017
2 3 8  43 0.99930000126
2 3 8  44 0.99940000176
2 3 8  45 0.99948889136
2 3 8  46 0.99964444518
2 3 8  47 0.99965555549
2 3 8  48 0.99976666689
2 3 8  49 0.99971111119
2 3 8  50 0.99978888929
2 3 8  51 0.99987777829
2 3 8  52 0.99987777829
2 3 8  53 0.99983333290
2 3 8  54 0.99994444430
2 3 8  55 0.99993333340
2 3 8  56 0.99995555580
2 3 8  57 0.99998888910
2 3 8  58 0.99997777760
2 3 8  59 0.99998888910
2 3 8  60 0.99997777760
2 3 8  61 0.99998888910
2 3 8  62 0.99997777760
2 3 8  63 1.00000000000
2 3 8  64 1.00000000000
2 3 8  65 1.00000000000
2 3 8  66 1.00000000000
2 3 8  67 1.00000000000
2 3 8  68 1.00000000000
2 3 8  69 1.00000000000
2 3 8  70 1.00000000000
2 3 8  71 1.00000000000
2 3 8  72 1.00000000000
2 3 8  73 1.00000000000
2 3 8  74 1.00000000000
2 3 8  75 1.00000000000
2 3 8  76 1.00000000000
2 3 8  77 1.00000000000
2 3 8  78 1.00000000000
2 3 8  79 1.00000000000
2 3 8  80 1.00000000000
2 3 8  81 1.00000000000
2 3 8  82 1.00000000000
2 3 8  83 1.00000000000
2 3 8  84 1.00000000000
2 3 8  85 1.00000000000
2 3 8  86 1.00000000000
2 3 8  87 1.00000000000
2 3 8  88 1.00000000000
2 3 8  89 1.00000000000
2 3 8  90 1.00000000000
2 3 8  91 1.00000000000
2 3 8  92 1.00000000000
2 3 8  93 1.00000000000
2 3 8  94 1.00000000000
2 3 8  95 1.00000000000
2 3 8  96 1.00000000000
2 3 8  97 1.00000000000
2 3 8  98 1.00000000000
2 3 8  99 1.00000000000
2 3 8 100 1.00000000000
2 3 8 101 1.00000000000
2 3 8 102 1.00000000000
2 3 8 103 1.00000000000
2 3 8 104 1.00000000000
2 3 8 105 1.00000000000
2 3 8 106 1.00000000000
2 3 8 107 1.00000000000
2 3 8 108 1.00000000000
2 3 8 109 1.00000000000
2 3 8 110 1.00000000000
2 3 8 111 1.00000000000
2 3 8 112 1.00000000000
2 3 8 113 1.00000000000
2 3 8 114 1.00000000000
2 3 8 115 1.00000000000
2 3 8 116 1.00000000000
2 3 8 117 1.00000000000
2 3 8 118 1.00000000000
2 3 8 119 1.00000000000
2 3 8 120 1.00000000000
2 3 8 121 1.00000000000
2 3 8 122 1.00000000000
2 3 8 123 1.00000000000
2 3 8 124 1.00000000000
2 3 8 125 1.00000000000
2 3 8 126 1.00000000000
2 3 8 127 1.00000000000
2 3 8 128 1.00000000000
2 3 8 129 1.00000000000
2 3 8 130 1.00000000000
2 3 8 131 1.00000000000
2 3 8 132 1.00000000000
2 3 8 133 1.00000000000
2 3 8 134 1.00000000000
2 3 8 135 1.00000000000
2 3 8 136 1.00000000000
2 3 8 137 1.00000000000
2 3 8 138 1.00000000000
2 3 8 139 1.00000000000
2 3 8 140 1.00000000000
2 3 8 141 1.00000000000
2 3 8 142 1.00000000000
2 3 8 143 1.00000000000
2 3 8 144 1.00000000000
2 3 8 145 1.00000000000
2 3 8 146 1.00000000000
2 3 8 147 1.00000000000
2 3 8 148 1.00000000000
2 3 8 149 1.00000000000
2 3 8 150 1.00000000000
2 3 8 151 1.00000000000
2 3 8 152 1.00000000000
2 3 8 153 1.00000000000
2 3 8 154 1.00000000000
2 3 8 155 1.00000000000
2 3 8 156 1.00000000000
2 3 8 157 1.00000000000
2 3 8 158 1.00000000000
2 3 8 159 1.00000000000
2 3 8 160 1.00000000000
2 3 8 161 1.00000000000
2 3 8 162 1.00000000000
2 3 8 163 1.00000000000
2 3 8 164 1.00000000000
2 3 8 165 1.00000000000
2 3 8 166 1.00000000000
2 3 8 167 1.00000000000
2 3 8 168 1.00000000000
2 3 8 169 1.00000000000
2 3 8 170 1.00000000000
2 3 8 171 1.00000000000
2 3 8 172 1.00000000000
2 3 8 173 1.00000000000
2 3 8 174 1.00000000000
2 3 8 175 1.00000000000
2 3 8 176 1.00000000000
2 3 8 177 1.00000000000
2 3 8 178 1.00000000000
2 3 8 179 1.00000000000
2 3 8 180 1.00000000000
2 3 8 181 1.00000000000
2 3 8 182 1.00000000000
2 3 8 183 1.00000000000
2 3 8 184 1.00000000000
2 3 8 185 1.00000000000
2 3 8 186 1.00000000000
2 3 8 187 1.00000000000
2 3 8 188 1.00000000000
2 3 8 189 1.00000000000
2 3 8 190 1.00000000000
2 3 8 191 1.00000000000
2 3 8 192 1.00000000000
2 3 8 193 1.00000000000
2 3 8 194 1.00000000000
2 3 8 195 1.00000000000
2 3 8 196 1.00000000000
2 3 8 197 1.00000000000
2 3 8 198 1.00000000000
2 3 8 199 1.00000000000
2 3 8 200 1.00000000000
2 4 1   1 0.50257777780
2 4 1   2 0.25454444572
2 4 1   3 0.10041111104
2 4 1   4 0.03008888891
2 4 1   5 0.00695555566
2 4 1   6 0.00122222225
2 4 1   7 0.00015555556
2 4 1   8 0.00001111111
2 4 1   9 0.00000000000
2 4 1  10 0.00000000000
2 4 1  11 0.00000000000
2 4 1  12 0.00000000000
2 4 1  13 0.00000000000
2 4 1  14 0.00000000000
2 4 1  15 0.00000000000
2 4 1  16 0.00000000000
2 4 1  17 0.00000000000
2 4 1  18 0.00000000000
2 4 1  19 0.00000000000
2 4 1  20 0.00000000000
2 4 1  21 0.00000000000
2 4 1  22 0.00000000000
2 4 1  23 0.00000000000
2 4 1  24 0.00000000000
2 4 1  25 0.00000000000
2 4 1  26 0.00000000000
2 4 1  27 0.00000000000
2 4 1  28 0.00000000000
2 4 1  29 0.00000000000
2 4 1  30 0.00000000000
2 4 1  31 0.00000000000
2 4 1  32 0.00000000000
2 4 1  33 0.00000000000
2 4 1  34 0.00000000000
2 4 1  35 0.00000000000
2 4 1  36 0.00000000000
2 4 1  37 0.00000000000
2 4 1  38 0.00000000000
2 4 1  39 0.00000000000
2 4 1  40 0.00000000000
2 4 1  41 0.00000000000
2 4 1  42 0.00000000000
2 4 1  43 0.00000000000
2 4 1  44 0.00000000000
2 4 1  45 0.00000000000
2 4 1  46 0.00000000000
2 4 1  47 0.00000000000
2 4 1  48 0.00000000000
2 4 1  49 0.00000000000
2 4 1  50 0.00000000000
2 4 1  51 0.00000000000
2 4 1  52 0.00000000000
2 4 1  53 0.00000000000
2 4 1  54 0.00000000000
2 4 1  55 0.00000000000
2 4 1  56 0.00000000000
2 4 1  57 0.00000000000
2 4 1  58 0.00000000000
2 4 1  59 0.00000000000
2 4 1  60 0.00000000000
2 4 1  61 0.00000000000
2 4 1  62 0.00000000000
2 4 1  63 0.00000000000
2 4 1  64 0.00000000000
2 4 1  65 0.00000000000
2 4 1  66 0.00000000000
2 4 1  67 0.00000000000
2 4 1  68 0.00000000000
2 4 1  69 0.00000000000
2 4 1  70 0.00000000000
2 4 1  71 0.00000000000
2 4 1  72 0.00000000000
2 4 1  73 0.00000000000
2 4 1  74 0.00000000000
2 4 1  75 0.00000000000
2 4 1  76 0.00000000000
2 4 1  77 0.00000000000
2 4 1  78 0.00000000000
2 4 1  79 0.00000000000
2 4 1  80 0.00000000000
2 4 1  81 0.00000000000
2 4 1  82 0.00000000000
2 4 1  83 0.00000000000
2 4 1  84 0.00000000000
2 4 1  85 0.00000000000
2 4 1  86 0.00000000000
2 4 1  87 0.00000000000
2 4 1  88 0.00000000000
2 4 1  89 0.00000000000
2 4 1  90 0.00000000000
2 4 1  91 0.00000000000
2 4 1  92 0.00000000000
2 4 1  93 0.00000000000
2 4 1  94 0.00000000000
2 4 1  95 0.00000000000
2 4 1  96 0.00000000000
2 4 1  97 0.00000000000
2 4 1  98 0.00000000000
2 4 1  99 0.00000000000
2 4 1 100 0.00000000000
2 4 1 101 0.00000000000
2 4 1 102 0.00000000000
2 4 1 103 0.00000000000
2 4 1 104 0.00000000000
2 4 1 105 0.00000000000
2 4 1 106 0.00000000000
2 4 1 107 0.00000000000
2 4 1 108 0.00000000000
2 4 1 109 0.00000000000
2 4 1 110 0.00000000000
2 4 1 111 0.00000000000
2 4 1 112 0.00000000000
2 4 1 113 0.00000000000
2 4 1 114 0.00000000000
2 4 1 115 0.00000000000
2 4 1 116 0.00000000000
2 4 1 117 0.00000000000
2 4 1 118 0.00000000000
2 4 1 119 0.00000000000
2 4 1 120 0.00000000000
2 4 1 121 0.00000000000
2 4 1 122 0.00000000000
2 4 1 123 0.00000000000
2 4 1 124 0.00000000000
2 4 1 125 0.00000000000
2 4 1 126 0.00000000000
2 4 1 127 0.00000000000
2 4 1 128 0.00000000000
2 4 1 129 0.00000000000
2 4 1 130 0.00000000000
2 4 1 131 0.00000000000
2 4 1 132 0.00000000000
2 4 1 133 0.00000000000
2 4 1 134 0.00000000000
2 4 1 135 0.00000000000
2 4 1 136 0.00000000000
2 4 1 137 0.00000000000
2 4 1 138 0.00000000000
2 4 1 139 0.00000000000
2 4 1 140 0.00000000000
2 4 1 141 0.00000000000
2 4 1 142 0.00000000000
2 4 1 143 0.00000000000
2 4 1 144 0.00000000000
2 4 1 145 0.00000000000
2 4 1 146 0.00000000000
2 4 1 147 0.00000000000
2 4 1 148 0.00000000000
2 4 1 149 0.00000000000
2 4 1 150 0.00000000000
2 4 1 151 0.00000000000
2 4 1 152 0.00000000000
2 4 1 153 0.00000000000
2 4 1 154 0.00000000000
2 4 1 155 0.00000000000
2 4 1 156 0.00000000000
2 4 1 157 0.00000000000
2 4 1 158 0.00000000000
2 4 1 159 0.00000000000
2 4 1 160 0.00000000000
2 4 1 161 0.00000000000
2 4 1 162 0.00000000000
2 4 1 163 0.00000000000
2 4 1 164 0.00000000000
2 4 1 165 0.00000000000
2 4 1 166 0.00000000000
2 4 1 167 0.00000000000
2 4 1 168 0.00000000000
2 4 1 169 0.00000000000
2 4 1 170 0.00000000000
2 4 1 171 0.00000000000
2 4 1 172 0.00000000000
2 4 1 173 0.00000000000
2 4 1 174 0.00000000000
2 4 1 175 0.00000000000
2 4 1 176 0.00000000000
2 4 1 177 0.00000000000
2 4 1 178 0.00000000000
2 4 1 179 0.00000000000
2 4 1 180 0.00000000000
2 4 1 181 0.00000000000
2 4 1 182 0.00000000000
2 4 1 183 0.00000000000
2 4 1 184 0.00000000000
2 4 1 185 0.00000000000
2 4 1 186 0.00000000000
2 4 1 187 0.00000000000
2 4 1 188 0.00000000000
2 4 1 189 0.00000000000
2 4 1 190 0.00000000000
2 4 1 191 0.00000000000
2 4 1 192 0.00000000000
2 4 1 193 0.00000000000
2 4 1 194 0.00000000000
2 4 1 195 0.00000000000
2 4 1 196 0.00000000000
2 4 1 197 0.00000000000
2 4 1 198 0.00000000000
2 4 1 199 0.00000000000
2 4 1 200 0.00000000000
2 4 2   1 0.50137777716
2 4 2   2 0.25148888946
2 4 2   3 0.09868888911
2 4 2   4 0.02944444456
2 4 2   5 0.00664444457
2 4 2   6 0.00122222225
2 4 2   7 0.00025555556
2 4 2   8 0.00004444445
2 4 2   9 0.00000000000
2 4 2  10 0.00000000000
2 4 2  11 0.00000000000
2 4 2  12 0.00000000000
2 4 2  13 0.00000000000
2 4 2  14 0.00000000000
2 4 2  15 0.00000000000
2 4 2  16 0.00000000000
2 4 2  17 0.00000000000
2 4 2  18 0.00000000000
2 4 2  19 0.00000000000
2 4 2  20 0.00000000000
2 4 2  21 0.00000000000
2 4 2  22 0.00000000000
2 4 2  23 0.00000000000
2 4 2  24 0.00000000000
2 4 2  25 0.00000000000
2 4 2  26 0.00000000000
2 4 2  27 0.00000000000
2 4 2  28 0.00000000000
2 4 2  29 0.00000000000
2 4 2  30 0.00000000000
2 4 2  31 0.00000000000
2 4 2  32 0.00000000000
2 4 2  33 0.00000000000
2 4 2  34 0.00000000000
2 4 2  35 0.00000000000
2 4 2  36 0.00000000000
2 4 2  37 0.00000000000
2 4 2  38 0.00000000000
2 4 2  39 0.00000000000
2 4 2  40 0.00000000000
2 4 2  41 0.00000000000
2 4 2  42 0.00000000000
2 4 2  43 0.00000000000
2 4 2  44 0.00000000000
2 4 2  45 0.00000000000
2 4 2  46 0.00000000000
2 4 2  47 0.00000000000
2 4 2  48 0.00000000000
2 4 2  49 0.00000000000
2 4 2  50 0.00000000000
2 4 2  51 0.00000000000
2 4 2  52 0.00000000000
2 4 2  53 0.00000000000
2 4 2  54 0.00000000000
2 4 2  55 0.00000000000
2 4 2  56 0.00000000000
2 4 2  57 0.00000000000
2 4 2  58 0.00000000000
2 4 2  59 0.00000000000
2 4 2  60 0.00000000000
2 4 2  61 0.00000000000
2 4 2  62 0.00000000000
2 4 2  63 0.00000000000
2 4 2  64 0.00000000000
2 4 2  65 0.00000000000
2 4 2  66 0.00000000000
2 4 2  67 0.00000000000
2 4 2  68 0.00000000000
2 4 2  69 0.00000000000
2 4 2  70 0.00000000000
2 4 2  71 0.00000000000
2 4 2  72 0.00000000000
2 4 2  73 0.00000000000
2 4 2  74 0.00000000000
2 4 2  75 0.00000000000
2 4 2  76 0.00000000000
2 4 2  77 0.00000000000
2 4 2  78 0.00000000000
2 4 2  79 0.00000000000
2 4 2  80 0.00000000000
2 4 2  81 0.00000000000
2 4 2  82 0.00000000000
2 4 2  83 0.00000000000
2 4 2  84 0.00000000000
2 4 2  85 0.00000000000
2 4 2  86 0.00000000000
2 4 2  87 0.00000000000
2 4 2  88 0.00000000000
2 4 2  89 0.00000000000
2 4 2  90 0.00000000000
2 4 2  91 0.00000000000
2 4 2  92 0.00000000000
2 4 2  93 0.00000000000
2 4 2  94 0.00000000000
2 4 2  95 0.00000000000
2 4 2  96 0.00000000000
2 4 2  97 0.00000000000
2 4 2  98 0.00000000000
2 4 2  99 0.00000000000
2 4 2 100 0.00000000000
2 4 2 101 0.00000000000
2 4 2 102 0.00000000000
2 4 2 103 0.00000000000
2 4 2 104 0.00000000000
2 4 2 105 0.00000000000
2 4 2 106 0.00000000000
2 4 2 107 0.00000000000
2 4 2 108 0.00000000000
2 4 2 109 0.00000000000
2 4 2 110 0.00000000000
2 4 2 111 0.00000000000
2 4 2 112 0.00000000000
2 4 2 113 0.00000000000
2 4 2 114 0.00000000000
2 4 2 115 0.00000000000
2 4 2 116 0.00000000000
2 4 2 117 0.00000000000
2 4 2 118 0.00000000000
2 4 2 119 0.00000000000
2 4 2 120 0.00000000000
2 4 2 121 0.00000000000
2 4 2 122 0.00000000000
2 4 2 123 0.00000000000
2 4 2 124 0.00000000000
2 4 2 125 0.00000000000
2 4 2 126 0.00000000000
2 4 2 127 0.00000000000
2 4 2 128 0.00000000000
2 4 2 129 0.00000000000
2 4 2 130 0.00000000000
2 4 2 131 0.00000000000
2 4 2 132 0.00000000000
2 4 2 133 0.00000000000
2 4 2 134 0.00000000000
2 4 2 135 0.00000000000
2 4 2 136 0.00000000000
2 4 2 137 0.00000000000
2 4 2 138 0.00000000000
2 4 2 139 0.00000000000
2 4 2 140 0.00000000000
2 4 2 141 0.00000000000
2 4 2 142 0.00000000000
2 4 2 143 0.00000000000
2 4 2 144 0.00000000000
2 4 2 145 0.00000000000
2 4 2 146 0.00000000000
2 4 2 147 0.00000000000
2 4 2 148 0.00000000000
2 4 2 149 0.00000000000
2 4 2 150 0.00000000000
2 4 2 151 0.00000000000
2 4 2 152 0.00000000000
2 4 2 153 0.00000000000
2 4 2 154 0.00000000000
2 4 2 155 0.00000000000
2 4 2 156 0.00000000000
2 4 2 157 0.00000000000
2 4 2 158 0.00000000000
2 4 2 159 0.00000000000
2 4 2 160 0.00000000000
2 4 2 161 0.00000000000
2 4 2 162 0.00000000000
2 4 2 163 0.00000000000
2 4 2 164 0.00000000000
2 4 2 165 0.00000000000
2 4 2 166 0.00000000000
2 4 2 167 0.00000000000
2 4 2 168 0.00000000000
2 4 2 169 0.00000000000
2 4 2 170 0.00000000000
2 4 2 171 0.00000000000
2 4 2 172 0.00000000000
2 4 2 173 0.00000000000
2 4 2 174 0.00000000000
2 4 2 175 0.00000000000
2 4 2 176 0.00000000000
2 4 2 177 0.00000000000
2 4 2 178 0.00000000000
2 4 2 179 0.00000000000
2 4 2 180 0.00000000000
2 4 2 181 0.00000000000
2 4 2 182 0.00000000000
2 4 2 183 0.00000000000
2 4 2 184 0.00000000000
2 4 2 185 0.00000000000
2 4 2 186 0.00000000000
2 4 2 187 0.00000000000
2 4 2 188 0.00000000000
2 4 2 189 0.00000000000
2 4 2 190 0.00000000000
2 4 2 191 0.00000000000
2 4 2 192 0.00000000000
2 4 2 193 0.00000000000
2 4 2 194 0.00000000000
2 4 2 195 0.00000000000
2 4 2 196 0.00000000000
2 4 2 197 0.00000000000
2 4 2 198 0.00000000000
2 4 2 199 0.00000000000
2 4 2 200 0.00000000000
2 4 3   1 0.49758888632
2 4 3   2 0.24939999953
2 4 3   3 0.09873333380
2 4 3   4 0.03035555559
2 4 3   5 0.00798888902
2 4 3   6 0.00202222226
2 4 3   7 0.00058888890
2 4 3   8 0.00015555556
2 4 3   9 0.00001111111
2 4 3  10 0.00000000000
2 4 3  11 0.00000000000
2 4 3  12 0.00000000000
2 4 3  13 0.00000000000
2 4 3  14 0.00000000000
2 4 3  15 0.00000000000
2 4 3  16 0.00000000000
2 4 3  17 0.00000000000
2 4 3  18 0.00000000000
2 4 3  19 0.00000000000
2 4 3  20 0.00000000000
2 4 3  21 0.00000000000
2 4 3  22 0.00000000000
2 4 3  23 0.00000000000
2 4 3  24 0.00000000000
2 4 3  25 0.00000000000
2 4 3  26 0.00000000000
2 4 3  27 0.00000000000
2 4 3  28 0.00000000000
2 4 3  29 0.00000000000
2 4 3  30 0.00000000000
2 4 3  31 0.00000000000
2 4 3  32 0.00000000000
2 4 3  33 0.00000000000
2 4 3  34 0.00000000000
2 4 3  35 0.00000000000
2 4 3  36 0.00000000000
2 4 3  37 0.00000000000
2 4 3  38 0.00000000000
2 4 3  39 0.00000000000
2 4 3  40 0.00000000000
2 4 3  41 0.00000000000
2 4 3  42 0.00000000000
2 4 3  43 0.00000000000
2 4 3  44 0.00000000000
2 4 3  45 0.00000000000
2 4 3  46 0.00000000000
2 4 3  47 0.00000000000
2 4 3  48 0.00000000000
2 4 3  49 0.00000000000
2 4 3  50 0.00000000000
2 4 3  51 0.00000000000
2 4 3  52 0.00000000000
2 4 3  53 0.00000000000
2 4 3  54 0.00000000000
2 4 3  55 0.00000000000
2 4 3  56 0.00000000000
2 4 3  57 0.00000000000
2 4 3  58 0.00000000000
2 4 3  59 0.00000000000
2 4 3  60 0.00000000000
2 4 3  61 0.00000000000
2 4 3  62 0.00000000000
2 4 3  63 0.00000000000
2 4 3  64 0.00000000000
2 4 3  65 0.00000000000
2 4 3  66 0.00000000000
2 4 3  67 0.00000000000
2 4 3  68 0.00000000000
2 4 3  69 0.00000000000
2 4 3  70 0.00000000000
2 4 3  71 0.00000000000
2 4 3  72 0.00000000000
2 4 3  73 0.00000000000
2 4 3  74 0.00000000000
2 4 3  75 0.00000000000
2 4 3  76 0.00000000000
2 4 3  77 0.00000000000
2 4 3  78 0.00000000000
2 4 3  79 0.00000000000
2 4 3  80 0.00000000000
2 4 3  81 0.00000000000
2 4 3  82 0.00000000000
2 4 3  83 0.00000000000
2 4 3  84 0.00000000000
2 4 3  85 0.00000000000
2 4 3  86 0.00000000000
2 4 3  87 0.00000000000
2 4 3  88 0.00000000000
2 4 3  89 0.00000000000
2 4 3  90 0.00000000000
2 4 3  91 0.00000000000
2 4 3  92 0.00000000000
2 4 3  93 0.00000000000
2 4 3  94 0.00000000000
2 4 3  95 0.00000000000
2 4 3  96 0.00000000000
2 4 3  97 0.00000000000
2 4 3  98 0.00000000000
2 4 3  99 0.00000000000
2 4 3 100 0.00000000000
2 4 3 101 0.00000000000
2 4 3 102 0.00000000000
2 4 3 103 0.00000000000
2 4 3 104 0.00000000000
2 4 3 105 0.00000000000
2 4 3 106 0.00000000000
2 4 3 107 0.00000000000
2 4 3 108 0.00000000000
2 4 3 109 0.00000000000
2 4 3 110 0.00000000000
2 4 3 111 0.00000000000
2 4 3 112 0.00000000000
2 4 3 113 0.00000000000
2 4 3 114 0.00000000000
2 4 3 115 0.00000000000
2 4 3 116 0.00000000000
2 4 3 117 0.00000000000
2 4 3 118 0.00000000000
2 4 3 119 0.00000000000
2 4 3 120 0.00000000000
2 4 3 121 0.00000000000
2 4 3 122 0.00000000000
2 4 3 123 0.00000000000
2 4 3 124 0.00000000000
2 4 3 125 0.00000000000
2 4 3 126 0.00000000000
2 4 3 127 0.00000000000
2 4 3 128 0.00000000000
2 4 3 129 0.00000000000
2 4 3 130 0.00000000000
2 4 3 131 0.00000000000
2 4 3 132 0.00000000000
2 4 3 133 0.00000000000
2 4 3 134 0.00000000000
2 4 3 135 0.00000000000
2 4 3 136 0.00000000000
2 4 3 137 0.00000000000
2 4 3 138 0.00000000000
2 4 3 139 0.00000000000
2 4 3 140 0.00000000000
2 4 3 141 0.00000000000
2 4 3 142 0.00000000000
2 4 3 143 0.00000000000
2 4 3 144 0.00000000000
2 4 3 145 0.00000000000
2 4 3 146 0.00000000000
2 4 3 147 0.00000000000
2 4 3 148 0.00000000000
2 4 3 149 0.00000000000
2 4 3 150 0.00000000000
2 4 3 151 0.00000000000
2 4 3 152 0.00000000000
2 4 3 153 0.00000000000
2 4 3 154 0.00000000000
2 4 3 155 0.00000000000
2 4 3 156 0.00000000000
2 4 3 157 0.00000000000
2 4 3 158 0.00000000000
2 4 3 159 0.00000000000
2 4 3 160 0.00000000000
2 4 3 161 0.00000000000
2 4 3 162 0.00000000000
2 4 3 163 0.00000000000
2 4 3 164 0.00000000000
2 4 3 165 0.00000000000
2 4 3 166 0.00000000000
2 4 3 167 0.00000000000
2 4 3 168 0.00000000000
2 4 3 169 0.00000000000
2 4 3 170 0.00000000000
2 4 3 171 0.00000000000
2 4 3 172 0.00000000000
2 4 3 173 0.00000000000
2 4 3 174 0.00000000000
2 4 3 175 0.00000000000
2 4 3 176 0.00000000000
2 4 3 177 0.00000000000
2 4 3 178 0.00000000000
2 4 3 179 0.00000000000
2 4 3 180 0.00000000000
2 4 3 181 0.00000000000
2 4 3 182 0.00000000000
2 4 3 183 0.00000000000
2 4 3 184 0.00000000000
2 4 3 185 0.00000000000
2 4 3 186 0.00000000000
2 4 3 187 0.00000000000
2 4 3 188 0.00000000000
2 4 3 189 0.00000000000
2 4 3 190 0.00000000000
2 4 3 191 0.00000000000
2 4 3 192 0.00000000000
2 4 3 193 0.00000000000
2 4 3 194 0.00000000000
2 4 3 195 0.00000000000
2 4 3 196 0.00000000000
2 4 3 197 0.00000000000
2 4 3 198 0.00000000000
2 4 3 199 0.00000000000
2 4 3 200 0.00000000000
2 4 4   1 0.49996666580
2 4 4   2 0.27943333268
2 4 4   3 0.14514444470
2 4 4   4 0.07588888887
2 4 4   5 0.04510000014
2 4 4   6 0.03028888901
2 4 4   7 0.02282222229
2 4 4   8 0.01825555572
2 4 4   9 0.01564444453
2 4 4  10 0.01405555561
2 4 4  11 0.01301111124
2 4 4  12 0.01181111108
2 4 4  13 0.01120000013
2 4 4  14 0.01013333335
2 4 4  15 0.00898888889
2 4 4  16 0.00788888890
2 4 4  17 0.00710000015
2 4 4  18 0.00638888894
2 4 4  19 0.00583333339
2 4 4  20 0.00540000003
2 4 4  21 0.00503333336
2 4 4  22 0.00486666672
2 4 4  23 0.00390000004
2 4 4  24 0.00327777783
2 4 4  25 0.00290000003
2 4 4  26 0.00267777779
2 4 4  27 0.00243333335
2 4 4  28 0.00225555560
2 4 4  29 0.00204444447
2 4 4  30 0.00198888889
2 4 4  31 0.00180000001
2 4 4  32 0.00161111112
2 4 4  33 0.00131111110
2 4 4  34 0.00112222222
2 4 4  35 0.00107777778
2 4 4  36 0.00087777780
2 4 4  37 0.00080000002
2 4 4  38 0.00065555556
2 4 4  39 0.00068888890
2 4 4  40 0.00066666665
2 4 4  41 0.00057777777
2 4 4  42 0.00056666666
2 4 4  43 0.00057777778
2 4 4  44 0.00055555556
2 4 4  45 0.00048888890
2 4 4  46 0.00037777778
2 4 4  47 0.00025555556
2 4 4  48 0.00024444445
2 4 4  49 0.00018888889
2 4 4  50 0.00016666667
2 4 4  51 0.00012222223
2 4 4  52 0.00006666667
2 4 4  53 0.00001111111
2 4 4  54 0.00000000000
2 4 4  55 0.00000000000
2 4 4  56 0.00000000000
2 4 4  57 0.00000000000
2 4 4  58 0.00000000000
2 4 4  59 0.00000000000
2 4 4  60 0.00000000000
2 4 4  61 0.00000000000
2 4 4  62 0.00000000000
2 4 4  63 0.00000000000
2 4 4  64 0.00000000000
2 4 4  65 0.00000000000
2 4 4  66 0.00000000000
2 4 4  67 0.00000000000
2 4 4  68 0.00000000000
2 4 4  69 0.00000000000
2 4 4  70 0.00000000000
2 4 4  71 0.00000000000
2 4 4  72 0.00000000000
2 4 4  73 0.00000000000
2 4 4  74 0.00000000000
2 4 4  75 0.00000000000
2 4 4  76 0.00000000000
2 4 4  77 0.00000000000
2 4 4  78 0.00000000000
2 4 4  79 0.00000000000
2 4 4  80 0.00000000000
2 4 4  81 0.00000000000
2 4 4  82 0.00000000000
2 4 4  83 0.00000000000
2 4 4  84 0.00000000000
2 4 4  85 0.00000000000
2 4 4  86 0.00000000000
2 4 4  87 0.00000000000
2 4 4  88 0.00000000000
2 4 4  89 0.00000000000
2 4 4  90 0.00000000000
2 4 4  91 0.00000000000
2 4 4  92 0.00000000000
2 4 4  93 0.00000000000
2 4 4  94 0.00000000000
2 4 4  95 0.00000000000
2 4 4  96 0.00000000000
2 4 4  97 0.00000000000
2 4 4  98 0.00000000000
2 4 4  99 0.00000000000
2 4 4 100 0.00000000000
2 4 4 101 0.00000000000
2 4 4 102 0.00000000000
2 4 4 103 0.00000000000
2 4 4 104 0.00000000000
2 4 4 105 0.00000000000
2 4 4 106 0.00000000000
2 4 4 107 0.00000000000
2 4 4 108 0.00000000000
2 4 4 109 0.00000000000
2 4 4 110 0.00000000000
2 4 4 111 0.00000000000
2 4 4 112 0.00000000000
2 4 4 113 0.00000000000
2 4 4 114 0.00000000000
2 4 4 115 0.00000000000
2 4 4 116 0.00000000000
2 4 4 117 0.00000000000
2 4 4 118 0.00000000000
2 4 4 119 0.00000000000
2 4 4 120 0.00000000000
2 4 4 121 0.00000000000
2 4 4 122 0.00000000000
2 4 4 123 0.00000000000
2 4 4 124 0.00000000000
2 4 4 125 0.00000000000
2 4 4 126 0.00000000000
2 4 4 127 0.00000000000
2 4 4 128 0.00000000000
2 4 4 129 0.00000000000
2 4 4 130 0.00000000000
2 4 4 131 0.00000000000
2 4 4 132 0.00000000000
2 4 4 133 0.00000000000
2 4 4 134 0.00000000000
2 4 4 135 0.00000000000
2 4 4 136 0.00000000000
2 4 4 137 0.00000000000
2 4 4 138 0.00000000000
2 4 4 139 0.00000000000
2 4 4 140 0.00000000000
2 4 4 141 0.00000000000
2 4 4 142 0.00000000000
2 4 4 143 0.00000000000
2 4 4 144 0.00000000000
2 4 4 145 0.00000000000
2 4 4 146 0.00000000000
2 4 4 147 0.00000000000
2 4 4 148 0.00000000000
2 4 4 149 0.00000000000
2 4 4 150 0.00000000000
2 4 4 151 0.00000000000
2 4 4 152 0.00000000000
2 4 4 153 0.00000000000
2 4 4 154 0.00000000000
2 4 4 155 0.00000000000
2 4 4 156 0.00000000000
2 4 4 157 0.00000000000
2 4 4 158 0.00000000000
2 4 4 159 0.00000000000
2 4 4 160 0.00000000000
2 4 4 161 0.00000000000
2 4 4 162 0.00000000000
2 4 4 163 0.00000000000
2 4 4 164 0.00000000000
2 4 4 165 0.00000000000
2 4 4 166 0.00000000000
2 4 4 167 0.00000000000
2 4 4 168 0.00000000000
2 4 4 169 0.00000000000
2 4 4 170 0.00000000000
2 4 4 171 0.00000000000
2 4 4 172 0.00000000000
2 4 4 173 0.00000000000
2 4 4 174 0.00000000000
2 4 4 175 0.00000000000
2 4 4 176 0.00000000000
2 4 4 177 0.00000000000
2 4 4 178 0.00000000000
2 4 4 179 0.00000000000
2 4 4 180 0.00000000000
2 4 4 181 0.00000000000
2 4 4 182 0.00000000000
2 4 4 183 0.00000000000
2 4 4 184 0.00000000000
2 4 4 185 0.00000000000
2 4 4 186 0.00000000000
2 4 4 187 0.00000000000
2 4 4 188 0.00000000000
2 4 4 189 0.00000000000
2 4 4 190 0.00000000000
2 4 4 191 0.00000000000
2 4 4 192 0.00000000000
2 4 4 193 0.00000000000
2 4 4 194 0.00000000000
2 4 4 195 0.00000000000
2 4 4 196 0.00000000000
2 4 4 197 0.00000000000
2 4 4 198 0.00000000000
2 4 4 199 0.00000000000
2 4 4 200 0.00000000000
2 4 5   1 0.49952222198
2 4 5   2 0.33997777760
2 4 5   3 0.24724444598
2 4 5   4 0.19816666625
2 4 5   5 0.17287777655
2 4 5   6 0.15951111153
2 4 5   7 0.15508888841
2 4 5   8 0.15801111065
2 4 5   9 0.16298888914
2 4 5  10 0.16796666659
2 4 5  11 0.17320000052
2 4 5  12 0.17824444458
2 4 5  13 0.18312222280
2 4 5  14 0.18831111167
2 4 5  15 0.19391111180
2 4 5  16 0.19856666684
2 4 5  17 0.20375555612
2 4 5  18 0.20858888961
2 4 5  19 0.21275555544
2 4 5  20 0.21682222299
2 4 5  21 0.22116666600
2 4 5  22 0.22451111160
2 4 5  23 0.22797777742
2 4 5  24 0.22998888910
2 4 5  25 0.23345555559
2 4 5  26 0.23524444416
2 4 5  27 0.23682222150
2 4 5  28 0.23841111228
2 4 5  29 0.24041111037
2 4 5  30 0.24433333319
2 4 5  31 0.24453333359
2 4 5  32 0.24558888908
2 4 5  33 0.24641111217
2 4 5  34 0.24847777834
2 4 5  35 0.25082222199
2 4 5  36 0.25386666669
2 4 5  37 0.25545555560
2 4 5  38 0.25810000094
2 4 5  39 0.25838888763
2 4 5  40 0.25982222117
2 4 5  41 0.26141110982
2 4 5  42 0.26318888836
2 4 5  43 0.26480000021
2 4 5  44 0.26774444546
2 4 5  45 0.26798888824
2 4 5  46 0.26833333302
2 4 5  47 0.26973333333
2 4 5  48 0.27235555606
2 4 5  49 0.27379999928
2 4 5  50 0.27347777761
2 4 5  51 0.27410000144
2 4 5  52 0.27601111108
2 4 5  53 0.27588888807
2 4 5  54 0.27601111177
2 4 5  55 0.27821111117
2 4 5  56 0.27815555545
2 4 5  57 0.27798888970
2 4 5  58 0.27916666565
2 4 5  59 0.28181111190
2 4 5  60 0.28280000165
2 4 5  61 0.28450000022
2 4 5  62 0.28542222138
2 4 5  63 0.28553333260
2 4 5  64 0.28657777790
2 4 5  65 0.28736666594
2 4 5  66 0.28807777714
2 4 5  67 0.28892222356
2 4 5  68 0.28973333154
2 4 5  69 0.29053333335
2 4 5  70 0.29105555631
2 4 5  71 0.29144444406
2 4 5  72 0.29347777758
2 4 5  73 0.29339999963
2 4 5  74 0.29309999991
2 4 5  75 0.29293333389
2 4 5  76 0.29330000136
2 4 5  77 0.29204444326
2 4 5  78 0.29261111103
2 4 5  79 0.29472222183
2 4 5  80 0.29794444390
2 4 5  81 0.29782222323
2 4 5  82 0.29884444430
2 4 5  83 0.29989999998
2 4 5  84 0.30065555684
2 4 5  85 0.30105555616
2 4 5  86 0.30238888852
2 4 5  87 0.30427777622
2 4 5  88 0.30346666671
2 4 5  89 0.30391111083
2 4 5  90 0.30303333275
2 4 5  91 0.30285555609
2 4 5  92 0.30286666509
2 4 5  93 0.30307777632
2 4 5  94 0.30394444413
2 4 5  95 0.30670000058
2 4 5  96 0.30647777617
2 4 5  97 0.30720000129
2 4 5  98 0.30869999968
2 4 5  99 0.30894444577
2 4 5 100 0.30748888843
2 4 5 101 0.30486666813
2 4 5 102 0.30515555456
2 4 5 103 0.30374444455
2 4 5 104 0.30434444450
2 4 5 105 0.30456666671
2 4 5 106 0.30441111326
2 4 5 107 0.30423333175
2 4 5 108 0.30460000023
2 4 5 109 0.30584444337
2 4 5 110 0.30704444431
2 4 5 111 0.30808888882
2 4 5 112 0.30868888840
2 4 5 113 0.30793333337
2 4 5 114 0.30916666731
2 4 5 115 0.31001111165
2 4 5 116 0.31156666607
2 4 5 117 0.31097777858
2 4 5 118 0.31165555567
2 4 5 119 0.31007777810
2 4 5 120 0.31119999781
2 4 5 121 0.31046666652
2 4 5 122 0.30963333324
2 4 5 123 0.30784444526
2 4 5 124 0.30855555654
2 4 5 125 0.30769999951
2 4 5 126 0.30962222293
2 4 5 127 0.31113333344
2 4 5 128 0.31113333270
2 4 5 129 0.31131111011
2 4 5 130 0.31137777805
2 4 5 131 0.31247777671
2 4 5 132 0.31201111153
2 4 5 133 0.31181111008
2 4 5 134 0.31264444426
2 4 5 135 0.31285555542
2 4 5 136 0.31342222303
2 4 5 137 0.31253333405
2 4 5 138 0.31237777874
2 4 5 139 0.31361110926
2 4 5 140 0.31373333305
2 4 5 141 0.31403333381
2 4 5 142 0.31559999913
2 4 5 143 0.31520000085
2 4 5 144 0.31604444519
2 4 5 145 0.31601111025
2 4 5 146 0.31544444457
2 4 5 147 0.31549999997
2 4 5 148 0.31537777647
2 4 5 149 0.31714444578
2 4 5 150 0.31707777679
2 4 5 151 0.31644444495
2 4 5 152 0.31825555623
2 4 5 153 0.31461111128
2 4 5 154 0.31463333368
2 4 5 155 0.31475555584
2 4 5 156 0.31523333296
2 4 5 157 0.31582222119
2 4 5 158 0.31417777747
2 4 5 159 0.31675555572
2 4 5 160 0.31921111137
2 4 5 161 0.31851111099
2 4 5 162 0.31888888896
2 4 5 163 0.31888889030
2 4 5 164 0.31771111250
2 4 5 165 0.31648888946
2 4 5 166 0.31669999883
2 4 5 167 0.31765555501
2 4 5 168 0.31780000106
2 4 5 169 0.31797777921
2 4 5 170 0.31814444467
2 4 5 171 0.31883333340
2 4 5 172 0.31856666550
2 4 5 173 0.31753333285
2 4 5 174 0.31816666529
2 4 5 175 0.31996666700
2 4 5 176 0.31776666820
2 4 5 177 0.31741111130
2 4 5 178 0.31697777778
2 4 5 179 0.31683333129
2 4 5 180 0.31673333362
2 4 5 181 0.31703333408
2 4 5 182 0.31861111075
2 4 5 183 0.32026666701
2 4 5 184 0.31887777776
2 4 5 185 0.31856666684
2 4 5 186 0.31900000036
2 4 5 187 0.31828888834
2 4 5 188 0.31872222155
2 4 5 189 0.31967777804
2 4 5 190 0.31683333278
2 4 5 191 0.31655555591
2 4 5 192 0.31620000049
2 4 5 193 0.31512222141
2 4 5 194 0.31451111108
2 4 5 195 0.31313333273
2 4 5 196 0.31308888927
2 4 5 197 0.31473333284
2 4 5 198 0.31589999989
2 4 5 199 0.31762222290
2 4 5 200 0.31901111186
2 4 6   1 0.49862222314
2 4 6   2 0.37161111087
2 4 6   3 0.30356666744
2 4 6   4 0.26759999901
2 4 6   5 0.25229999945
2 4 6   6 0.25038888991
2 4 6   7 0.25311111018
2 4 6   8 0.26221111059
2 4 6   9 0.27334444419
2 4 6  10 0.28578888804
2 4 6  11 0.30191111192
2 4 6  12 0.31247777775
2 4 6  13 0.32587777823
2 4 6  14 0.33791111127
2 4 6  15 0.34950000048
2 4 6  16 0.35964444339
2 4 6  17 0.36924444616
2 4 6  18 0.37644444436
2 4 6  19 0.38603333414
2 4 6  20 0.39531111166
2 4 6  21 0.40514444500
2 4 6  22 0.41142222166
2 4 6  23 0.41706666738
2 4 6  24 0.42028888911
2 4 6  25 0.42427777737
2 4 6  26 0.42807777733
2 4 6  27 0.42950000107
2 4 6  28 0.43451110989
2 4 6  29 0.43731111079
2 4 6  30 0.44128888756
2 4 6  31 0.44094444513
2 4 6  32 0.44514444470
2 4 6  33 0.44775555402
2 4 6  34 0.44996666580
2 4 6  35 0.45275555551
2 4 6  36 0.45485555410
2 4 6  37 0.45907777756
2 4 6  38 0.45943333447
2 4 6  39 0.46254444510
2 4 6  40 0.46471111029
2 4 6  41 0.46544444591
2 4 6  42 0.46548888683
2 4 6  43 0.46676666647
2 4 6  44 0.46846666813
2 4 6  45 0.46802221984
2 4 6  46 0.46835555613
2 4 6  47 0.46815555394
2 4 6  48 0.46836666495
2 4 6  49 0.46510000050
2 4 6  50 0.46584444314
2 4 6  51 0.46555555493
2 4 6  52 0.46472222328
2 4 6  53 0.46472222239
2 4 6  54 0.46451111108
2 4 6  55 0.46306666732
2 4 6  56 0.46451111048
2 4 6  57 0.46691111207
2 4 6  58 0.46693333328
2 4 6  59 0.46446666628
2 4 6  60 0.46360000193
2 4 6  61 0.46572222382
2 4 6  62 0.46535555571
2 4 6  63 0.46466666549
2 4 6  64 0.46284444571
2 4 6  65 0.46183333397
2 4 6  66 0.46283333153
2 4 6  67 0.46145555586
2 4 6  68 0.46100000143
2 4 6  69 0.46268888772
2 4 6  70 0.46115555435
2 4 6  71 0.46061111033
2 4 6  72 0.46331110984
2 4 6  73 0.46432222277
2 4 6  74 0.46512222171
2 4 6  75 0.46562222302
2 4 6  76 0.46475555748
2 4 6  77 0.46559999794
2 4 6  78 0.46688888907
2 4 6  79 0.46508888692
2 4 6  80 0.46332222134
2 4 6  81 0.46681110919
2 4 6  82 0.46473333269
2 4 6  83 0.46505555451
2 4 6  84 0.46505555749
2 4 6  85 0.46460000098
2 4 6  86 0.46394444346
2 4 6  87 0.46624444664
2 4 6  88 0.46406666756
2 4 6  89 0.46503333300
2 4 6  90 0.46536666781
2 4 6  91 0.46672222376
2 4 6  92 0.46611111045
2 4 6  93 0.46593333185
2 4 6  94 0.46533333421
2 4 6  95 0.46517777830
2 4 6  96 0.46834444433
2 4 6  97 0.47046666652
2 4 6  98 0.47176666707
2 4 6  99 0.47050000101
2 4 6 100 0.47100000083
2 4 6 101 0.47147777796
2 4 6 102 0.47228888780
2 4 6 103 0.47185555547
2 4 6 104 0.47001111090
2 4 6 105 0.46948888659
2 4 6 106 0.46862222284
2 4 6 107 0.46803333402
2 4 6 108 0.46868888974
2 4 6 109 0.46754444331
2 4 6 110 0.46596666634
2 4 6 111 0.46652222186
2 4 6 112 0.46725555599
2 4 6 113 0.46755555451
2 4 6 114 0.46623333305
2 4 6 115 0.46702222198
2 4 6 116 0.46731111020
2 4 6 117 0.46889999896
2 4 6 118 0.46811111063
2 4 6 119 0.46702222198
2 4 6 120 0.46727777898
2 4 6 121 0.46758888841
2 4 6 122 0.46759999990
2 4 6 123 0.47013333380
2 4 6 124 0.47022222310
2 4 6 125 0.46658888817
2 4 6 126 0.46833333105
2 4 6 127 0.46713333398
2 4 6 128 0.46802222192
2 4 6 129 0.46847777843
2 4 6 130 0.46837777823
2 4 6 131 0.46593333185
2 4 6 132 0.46488888979
2 4 6 133 0.46373333275
2 4 6 134 0.46374444306
2 4 6 135 0.46311111093
2 4 6 136 0.46347777665
2 4 6 137 0.46500000030
2 4 6 138 0.46216666520
2 4 6 139 0.46281111300
2 4 6 140 0.46490000069
2 4 6 141 0.46672222167
2 4 6 142 0.46775555342
2 4 6 143 0.46555555493
2 4 6 144 0.46786666811
2 4 6 145 0.46826666623
2 4 6 146 0.46827777922
2 4 6 147 0.46841111034
2 4 6 148 0.46758888841
2 4 6 149 0.46781111091
2 4 6 150 0.46877777874
2 4 6 151 0.46792222232
2 4 6 152 0.46699999869
2 4 6 153 0.46677777708
2 4 6 154 0.46812222242
2 4 6 155 0.46995555639
2 4 6 156 0.47027777821
2 4 6 157 0.46940000027
2 4 6 158 0.46885555625
2 4 6 159 0.46974444300
2 4 6 160 0.46998888850
2 4 6 161 0.47230000168
2 4 6 162 0.47207777798
2 4 6 163 0.47162222236
2 4 6 164 0.47202222377
2 4 6 165 0.47017777711
2 4 6 166 0.47010000020
2 4 6 167 0.46887777954
2 4 6 168 0.46947777897
2 4 6 169 0.47015555412
2 4 6 170 0.46967777997
2 4 6 171 0.46946666688
2 4 6 172 0.46925555617
2 4 6 173 0.47021111131
2 4 6 174 0.47087777734
2 4 6 175 0.46896666557
2 4 6 176 0.46835555643
2 4 6 177 0.47199999988
2 4 6 178 0.46981111079
2 4 6 179 0.46832222342
2 4 6 180 0.46826666743
2 4 6 181 0.46868888795
2 4 6 182 0.46971111208
2 4 6 183 0.47153333336
2 4 6 184 0.46916666538
2 4 6 185 0.46758888841
2 4 6 186 0.46768889040
2 4 6 187 0.46798888773
2 4 6 188 0.46801111370
2 4 6 189 0.46799999952
2 4 6 190 0.46697777718
2 4 6 191 0.46772222281
2 4 6 192 0.46968888938
2 4 6 193 0.47183333308
2 4 6 194 0.47018888891
2 4 6 195 0.47148888916
2 4 6 196 0.47234444529
2 4 6 197 0.47048888922
2 4 6 198 0.46924444377
2 4 6 199 0.46804444462
2 4 6 200 0.46752222210
2 4 7   1 0.49833333403
2 4 7   2 0.44394444525
2 4 7   3 0.42598888963
2 4 7   4 0.42567777783
2 4 7   5 0.43712222397
2 4 7   6 0.45678888768
2 4 7   7 0.47979999930
2 4 7   8 0.50553333133
2 4 7   9 0.52845555663
2 4 7  10 0.54901111215
2 4 7  11 0.56704444617
2 4 7  12 0.58186666429
2 4 7  13 0.59374444604
2 4 7  14 0.60540000141
2 4 7  15 0.61712222099
2 4 7  16 0.62625555694
2 4 7  17 0.63627777874
2 4 7  18 0.64113333404
2 4 7  19 0.64766666770
2 4 7  20 0.65024444401
2 4 7  21 0.65441111505
2 4 7  22 0.65874444485
2 4 7  23 0.66111111164
2 4 7  24 0.66288889170
2 4 7  25 0.66382222295
2 4 7  26 0.66712221980
2 4 7  27 0.66937778056
2 4 7  28 0.67056666911
2 4 7  29 0.67246666372
2 4 7  30 0.67154444277
2 4 7  31 0.67388888955
2 4 7  32 0.67447777808
2 4 7  33 0.67513333201
2 4 7  34 0.67400000036
2 4 7  35 0.67613333285
2 4 7  36 0.67832222164
2 4 7  37 0.67683333457
2 4 7  38 0.67482222140
2 4 7  39 0.67618888676
2 4 7  40 0.67673333049
2 4 7  41 0.67865555823
2 4 7  42 0.68113333583
2 4 7  43 0.68055555582
2 4 7  44 0.67966666400
2 4 7  45 0.67827777624
2 4 7  46 0.68004444361
2 4 7  47 0.68233333588
2 4 7  48 0.68174444318
2 4 7  49 0.68049999952
2 4 7  50 0.68161110997
2 4 7  51 0.68041111469
2 4 7  52 0.68125555396
2 4 7  53 0.68275555313
2 4 7  54 0.68232222259
2 4 7  55 0.68285555542
2 4 7  56 0.68244444609
2 4 7  57 0.68277777910
2 4 7  58 0.68339999795
2 4 7  59 0.68395556033
2 4 7  60 0.68252222300
2 4 7  61 0.68256666720
2 4 7  62 0.68075555623
2 4 7  63 0.68276666582
2 4 7  64 0.68372221887
2 4 7  65 0.68225555658
2 4 7  66 0.68467777908
2 4 7  67 0.68486666679
2 4 7  68 0.68459999919
2 4 7  69 0.68581111073
2 4 7  70 0.68673333406
2 4 7  71 0.68768889070
2 4 7  72 0.68675555527
2 4 7  73 0.68756666422
2 4 7  74 0.68626666665
2 4 7  75 0.68692221999
2 4 7  76 0.68794444621
2 4 7  77 0.68557777941
2 4 7  78 0.68467778027
2 4 7  79 0.68437777579
2 4 7  80 0.68488888741
2 4 7  81 0.68546666741
2 4 7  82 0.68771111131
2 4 7  83 0.68826666713
2 4 7  84 0.69055555642
2 4 7  85 0.68689999938
2 4 7  86 0.68657777607
2 4 7  87 0.68726666570
2 4 7  88 0.68574444413
2 4 7  89 0.68325555384
2 4 7  90 0.68323333323
2 4 7  91 0.68365555465
2 4 7  92 0.68439999998
2 4 7  93 0.68438888729
2 4 7  94 0.68487777770
2 4 7  95 0.68225555778
2 4 7  96 0.68283333600
2 4 7  97 0.68523333669
2 4 7  98 0.68300000072
2 4 7  99 0.68541111231
2 4 7 100 0.68392222404
2 4 7 101 0.68253333688
2 4 7 102 0.68290000081
2 4 7 103 0.68474444389
2 4 7 104 0.68582222223
2 4 7 105 0.68370000005
2 4 7 106 0.68255555391
2 4 7 107 0.68287777841
2 4 7 108 0.68333332956
2 4 7 109 0.68286666751
2 4 7 110 0.68137777925
2 4 7 111 0.68102222025
2 4 7 112 0.68442222297
2 4 7 113 0.68442222178
2 4 7 114 0.68259999573
2 4 7 115 0.68436666727
2 4 7 116 0.68765555620
2 4 7 117 0.68678888917
2 4 7 118 0.68653333187
2 4 7 119 0.68630000174
2 4 7 120 0.68480000138
2 4 7 121 0.68460000634
2 4 7 122 0.68424444318
2 4 7 123 0.68393333197
2 4 7 124 0.68326666713
2 4 7 125 0.68385555267
2 4 7 126 0.68348888636
2 4 7 127 0.68376666665
2 4 7 128 0.68381111264
2 4 7 129 0.68323333502
2 4 7 130 0.68162222326
2 4 7 131 0.68462222278
2 4 7 132 0.68443333268
2 4 7 133 0.68482222021
2 4 7 134 0.68635555446
2 4 7 135 0.68612222254
2 4 7 136 0.68342222273
2 4 7 137 0.68358888805
2 4 7 138 0.68495555401
2 4 7 139 0.68572222352
2 4 7 140 0.68752222002
2 4 7 141 0.68644444346
2 4 7 142 0.68673333108
2 4 7 143 0.68711111248
2 4 7 144 0.68568889022
2 4 7 145 0.68601111233
2 4 7 146 0.68340000153
2 4 7 147 0.68397777677
2 4 7 148 0.68671111107
2 4 7 149 0.68601111114
2 4 7 150 0.68552222192
2 4 7 151 0.68639999688
2 4 7 152 0.68651111245
2 4 7 153 0.68659999669
2 4 7 154 0.68802221775
2 4 7 155 0.68531111181
2 4 7 156 0.68404444158
2 4 7 157 0.68583333135
2 4 7 158 0.68588888764
2 4 7 159 0.68486666620
2 4 7 160 0.68782221854
2 4 7 161 0.68562221944
2 4 7 162 0.68681110919
2 4 7 163 0.68834444523
2 4 7 164 0.68930000246
2 4 7 165 0.68944444358
2 4 7 166 0.68892222166
2 4 7 167 0.68797777832
2 4 7 168 0.68705555379
2 4 7 169 0.68671111166
2 4 7 170 0.68610000134
2 4 7 171 0.68301110983
2 4 7 172 0.68364444673
2 4 7 173 0.68507777929
2 4 7 174 0.68494444430
2 4 7 175 0.68551111102
2 4 7 176 0.68477777600
2 4 7 177 0.68507777750
2 4 7 178 0.68616666615
2 4 7 179 0.68617777824
2 4 7 180 0.68717777908
2 4 7 181 0.68555555403
2 4 7 182 0.68539999664
2 4 7 183 0.68605555654
2 4 7 184 0.68655555785
2 4 7 185 0.68455555320
2 4 7 186 0.68525555968
2 4 7 187 0.68533333361
2 4 7 188 0.68631111085
2 4 7 189 0.68241111040
2 4 7 190 0.68255555451
2 4 7 191 0.68520000100
2 4 7 192 0.68433333397
2 4 7 193 0.68368888974
2 4 7 194 0.68422222376
2 4 7 195 0.68679999948
2 4 7 196 0.68771111131
2 4 7 197 0.68777777791
2 4 7 198 0.68857777655
2 4 7 199 0.69063333273
2 4 7 200 0.68846666753
2 4 8   1 0.49658888489
2 4 8   2 0.44100000024
2 4 8   3 0.42209999979
2 4 8   4 0.42541111201
2 4 8   5 0.44061111182
2 4 8   6 0.45985555619
2 4 8   7 0.48244444370
2 4 8   8 0.50421110988
2 4 8   9 0.52533333391
2 4 8  10 0.54559999973
2 4 8  11 0.56276666552
2 4 8  12 0.57847777605
2 4 8  13 0.59394444287
2 4 8  14 0.60332222342
2 4 8  15 0.61389999747
2 4 8  16 0.62507778168
2 4 8  17 0.63207777977
2 4 8  18 0.64207777858
2 4 8  19 0.64808889031
2 4 8  20 0.65240000308
2 4 8  21 0.65552222252
2 4 8  22 0.66075555444
2 4 8  23 0.66358888805
2 4 8  24 0.66378889084
2 4 8  25 0.66595555425
2 4 8  26 0.66764444470
2 4 8  27 0.67232222319
2 4 8  28 0.67059999943
2 4 8  29 0.67079999983
2 4 8  30 0.67411111057
2 4 8  31 0.67248888969
2 4 8  32 0.67260000169
2 4 8  33 0.67299999833
2 4 8  34 0.67366666675
2 4 8  35 0.67626666605
2 4 8  36 0.67603333533
2 4 8  37 0.67535555422
2 4 8  38 0.67387778044
2 4 8  39 0.67744444609
2 4 8  40 0.67769999862
2 4 8  41 0.67698888779
2 4 8  42 0.67831111193
2 4 8  43 0.68071111023
2 4 8  44 0.68007777989
2 4 8  45 0.67967777789
2 4 8  46 0.68291110992
2 4 8  47 0.68239999890
2 4 8  48 0.68522222281
2 4 8  49 0.68365555584
2 4 8  50 0.68246666431
2 4 8  51 0.68293333054
2 4 8  52 0.68099999666
2 4 8  53 0.68214444280
2 4 8  54 0.68415555596
2 4 8  55 0.68647778034
2 4 8  56 0.68434444129
2 4 8  57 0.68415555477
2 4 8  58 0.68276667058
2 4 8  59 0.68461111069
2 4 8  60 0.68385555565
2 4 8  61 0.68583333373
2 4 8  62 0.68648888648
2 4 8  63 0.68712222159
2 4 8  64 0.68579999566
2 4 8  65 0.68638888657
2 4 8  66 0.68725555301
2 4 8  67 0.68498889148
2 4 8  68 0.68454444051
2 4 8  69 0.68355555654
2 4 8  70 0.68395555317
2 4 8  71 0.68381111145
2 4 8  72 0.68304444373
2 4 8  73 0.68444444656
2 4 8  74 0.68464444697
2 4 8  75 0.68487777948
2 4 8  76 0.68263333380
2 4 8  77 0.68404444277
2 4 8  78 0.68434444368
2 4 8  79 0.68187777758
2 4 8  80 0.68073333383
2 4 8  81 0.68169999838
2 4 8  82 0.68221110940
2 4 8  83 0.68251110911
2 4 8  84 0.68156666934
2 4 8  85 0.68373333097
2 4 8  86 0.68590000033
2 4 8  87 0.68441110730
2 4 8  88 0.68496666312
2 4 8  89 0.68727777958
2 4 8  90 0.68738889158
2 4 8  91 0.68615555465
2 4 8  92 0.68888888896
2 4 8  93 0.68899999917
2 4 8  94 0.69028889060
2 4 8  95 0.68947777689
2 4 8  96 0.69043333530
2 4 8  97 0.69183333039
2 4 8  98 0.68944444239
2 4 8  99 0.69062222362
2 4 8 100 0.68794444323
2 4 8 101 0.68801111102
2 4 8 102 0.68565555096
2 4 8 103 0.68752222240
2 4 8 104 0.68741111100
2 4 8 105 0.68589999974
2 4 8 106 0.68639999807
2 4 8 107 0.68718889117
2 4 8 108 0.68721111119
2 4 8 109 0.68678889036
2 4 8 110 0.68466666579
2 4 8 111 0.68543333232
2 4 8 112 0.68594444454
2 4 8 113 0.68551110923
2 4 8 114 0.68573333323
2 4 8 115 0.68311111093
2 4 8 116 0.68528888702
2 4 8 117 0.68494444132
2 4 8 118 0.68567777395
2 4 8 119 0.68485555589
2 4 8 120 0.68462221920
2 4 8 121 0.68393333197
2 4 8 122 0.68323333204
2 4 8 123 0.68431111395
2 4 8 124 0.68228888988
2 4 8 125 0.68149999738
2 4 8 126 0.68376666605
2 4 8 127 0.68548888803
2 4 8 128 0.68607777536
2 4 8 129 0.68497777641
2 4 8 130 0.68416666985
2 4 8 131 0.68344444275
2 4 8 132 0.68245555460
2 4 8 133 0.68322222114
2 4 8 134 0.68417777598
2 4 8 135 0.68551110983
2 4 8 136 0.68732222259
2 4 8 137 0.68728888929
2 4 8 138 0.68649999738
2 4 8 139 0.68871111572
2 4 8 140 0.68764444232
2 4 8 141 0.68581111193
2 4 8 142 0.68624444127
2 4 8 143 0.68668888867
2 4 8 144 0.68521111369
2 4 8 145 0.68577777922
2 4 8 146 0.68596666157
2 4 8 147 0.68635555744
2 4 8 148 0.68837777853
2 4 8 149 0.68762222230
2 4 8 150 0.68935555875
2 4 8 151 0.68691111326
2 4 8 152 0.68652222276
2 4 8 153 0.68521110952
2 4 8 154 0.68307777703
2 4 8 155 0.68515555441
2 4 8 156 0.68463333428
2 4 8 157 0.68373333395
2 4 8 158 0.68248888671
2 4 8 159 0.68496666551
2 4 8 160 0.68098888695
2 4 8 161 0.68161110878
2 4 8 162 0.68082222641
2 4 8 163 0.68096666455
2 4 8 164 0.68137777686
2 4 8 165 0.68364444315
2 4 8 166 0.67976666629
2 4 8 167 0.68222222507
2 4 8 168 0.68067777753
2 4 8 169 0.68202222168
2 4 8 170 0.68133333206
2 4 8 171 0.68271111310
2 4 8 172 0.68312221944
2 4 8 173 0.68533333004
2 4 8 174 0.68591111004
2 4 8 175 0.68526666522
2 4 8 176 0.68444444358
2 4 8 177 0.68498888969
2 4 8 178 0.68598888814
2 4 8 179 0.68636666715
2 4 8 180 0.68804444492
2 4 8 181 0.69046666861
2 4 8 182 0.68933333278
2 4 8 183 0.68830000341
2 4 8 184 0.68956666708
2 4 8 185 0.68799999774
2 4 8 186 0.68738889217
2 4 8 187 0.68833333254
2 4 8 188 0.68847777605
2 4 8 189 0.68925555229
2 4 8 190 0.69021111190
2 4 8 191 0.68978888810
2 4 8 192 0.68819999933
2 4 8 193 0.69071111262
2 4 8 194 0.68917777836
2 4 8 195 0.68901110947
2 4 8 196 0.68693333447
2 4 8 197 0.68840000212
2 4 8 198 0.68823333442
2 4 8 199 0.68814444482
2 4 8 200 0.68501111090
3 1 1   1 0.49928888649
3 1 1   2 0.25121111244
3 1 1   3 0.09922222249
3 1 1   4 0.03005555551
3 1 1   5 0.00726666675
3 1 1   6 0.00173333338
3 1 1   7 0.00027777778
3 1 1   8 0.00003333333
3 1 1   9 0.00000000000
3 1 1  10 0.00000000000
3 1 1  11 0.00000000000
3 1 1  12 0.00000000000
3 1 1  13 0.00000000000
3 1 1  14 0.00000000000
3 1 1  15 0.00000000000
3 1 1  16 0.00000000000
3 1 1  17 0.00000000000
3 1 1  18 0.00000000000
3 1 1  19 0.00000000000
3 1 1  20 0.00000000000
3 1 1  21 0.00000000000
3 1 1  22 0.00000000000
3 1 1  23 0.00000000000
3 1 1  24 0.00000000000
3 1 1  25 0.00000000000
3 1 1  26 0.00000000000
3 1 1  27 0.00000000000
3 1 1  28 0.00000000000
3 1 1  29 0.00000000000
3 1 1  30 0.00000000000
3 1 1  31 0.00000000000
3 1 1  32 0.00000000000
3 1 1  33 0.00000000000
3 1 1  34 0.00000000000
3 1 1  35 0.00000000000
3 1 1  36 0.00000000000
3 1 1  37 0.00000000000
3 1 1  38 0.00000000000
3 1 1  39 0.00000000000
3 1 1  40 0.00000000000
3 1 1  41 0.00000000000
3 1 1  42 0.00000000000
3 1 1  43 0.00000000000
3 1 1  44 0.00000000000
3 1 1  45 0.00000000000
3 1 1  46 0.00000000000
3 1 1  47 0.00000000000
3 1 1  48 0.00000000000
3 1 1  49 0.00000000000
3 1 1  50 0.00000000000
3 1 1  51 0.00000000000
3 1 1  52 0.00000000000
3 1 1  53 0.00000000000
3 1 1  54 0.00000000000
3 1 1  55 0.00000000000
3 1 1  56 0.00000000000
3 1 1  57 0.00000000000
3 1 1  58 0.00000000000
3 1 1  59 0.00000000000
3 1 1  60 0.00000000000
3 1 1  61 0.00000000000
3 1 1  62 0.00000000000
3 1 1  63 0.00000000000
3 1 1  64 0.00000000000
3 1 1  65 0.00000000000
3 1 1  66 0.00000000000
3 1 1  67 0.00000000000
3 1 1  68 0.00000000000
3 1 1  69 0.00000000000
3 1 1  70 0.00000000000
3 1 1  71 0.00000000000
3 1 1  72 0.00000000000
3 1 1  73 0.00000000000
3 1 1  74 0.00000000000
3 1 1  75 0.00000000000
3 1 1  76 0.00000000000
3 1 1  77 0.00000000000
3 1 1  78 0.00000000000
3 1 1  79 0.00000000000
3 1 1  80 0.00000000000
3 1 1  81 0.00000000000
3 1 1  82 0.00000000000
3 1 1  83 0.00000000000
3 1 1  84 0.00000000000
3 1 1  85 0.00000000000
3 1 1  86 0.00000000000
3 1 1  87 0.00000000000
3 1 1  88 0.00000000000
3 1 1  89 0.00000000000
3 1 1  90 0.00000000000
3 1 1  91 0.00000000000
3 1 1  92 0.00000000000
3 1 1  93 0.00000000000
3 1 1  94 0.00000000000
3 1 1  95 0.00000000000
3 1 1  96 0.00000000000
3 1 1  97 0.00000000000
3 1 1  98 0.00000000000
3 1 1  99 0.00000000000
3 1 1 100 0.00000000000
3 1 1 101 0.00000000000
3 1 1 102 0.00000000000
3 1 1 103 0.00000000000
3 1 1 104 0.00000000000
3 1 1 105 0.00000000000
3 1 1 106 0.00000000000
3 1 1 107 0.00000000000
3 1 1 108 0.00000000000
3 1 1 109 0.00000000000
3 1 1 110 0.00000000000
3 1 1 111 0.00000000000
3 1 1 112 0.00000000000
3 1 1 113 0.00000000000
3 1 1 114 0.00000000000
3 1 1 115 0.00000000000
3 1 1 116 0.00000000000
3 1 1 117 0.00000000000
3 1 1 118 0.00000000000
3 1 1 119 0.00000000000
3 1 1 120 0.00000000000
3 1 1 121 0.00000000000
3 1 1 122 0.00000000000
3 1 1 123 0.00000000000
3 1 1 124 0.00000000000
3 1 1 125 0.00000000000
3 1 1 126 0.00000000000
3 1 1 127 0.00000000000
3 1 1 128 0.00000000000
3 1 1 129 0.00000000000
3 1 1 130 0.00000000000
3 1 1 131 0.00000000000
3 1 1 132 0.00000000000
3 1 1 133 0.00000000000
3 1 1 134 0.00000000000
3 1 1 135 0.00000000000
3 1 1 136 0.00000000000
3 1 1 137 0.00000000000
3 1 1 138 0.00000000000
3 1 1 139 0.00000000000
3 1 1 140 0.00000000000
3 1 1 141 0.00000000000
3 1 1 142 0.00000000000
3 1 1 143 0.00000000000
3 1 1 144 0.00000000000
3 1 1 145 0.00000000000
3 1 1 146 0.00000000000
3 1 1 147 0.00000000000
3 1 1 148 0.00000000000
3 1 1 149 0.00000000000
3 1 1 150 0.00000000000
3 1 1 151 0.00000000000
3 1 1 152 0.00000000000
3 1 1 153 0.00000000000
3 1 1 154 0.00000000000
3 1 1 155 0.00000000000
3 1 1 156 0.00000000000
3 1 1 157 0.00000000000
3 1 1 158 0.00000000000
3 1 1 159 0.00000000000
3 1 1 160 0.00000000000
3 1 1 161 0.00000000000
3 1 1 162 0.00000000000
3 1 1 163 0.00000000000
3 1 1 164 0.00000000000
3 1 1 165 0.00000000000
3 1 1 166 0.00000000000
3 1 1 167 0.00000000000
3 1 1 168 0.00000000000
3 1 1 169 0.00000000000
3 1 1 170 0.00000000000
3 1 1 171 0.00000000000
3 1 1 172 0.00000000000
3 1 1 173 0.00000000000
3 1 1 174 0.00000000000
3 1 1 175 0.00000000000
3 1 1 176 0.00000000000
3 1 1 177 0.00000000000
3 1 1 178 0.00000000000
3 1 1 179 0.00000000000
3 1 1 180 0.00000000000
3 1 1 181 0.00000000000
3 1 1 182 0.00000000000
3 1 1 183 0.00000000000
3 1 1 184 0.00000000000
3 1 1 185 0.00000000000
3 1 1 186 0.00000000000
3 1 1 187 0.00000000000
3 1 1 188 0.00000000000
3 1 1 189 0.00000000000
3 1 1 190 0.00000000000
3 1 1 191 0.00000000000
3 1 1 192 0.00000000000
3 1 1 193 0.00000000000
3 1 1 194 0.00000000000
3 1 1 195 0.00000000000
3 1 1 196 0.00000000000
3 1 1 197 0.00000000000
3 1 1 198 0.00000000000
3 1 1 199 0.00000000000
3 1 1 200 0.00000000000
3 1 2   1 0.50183333218
3 1 2   2 0.29037777677
3 1 2   3 0.16233333349
3 1 2   4 0.09391111091
3 1 2   5 0.06012222262
3 1 2   6 0.04241111112
3 1 2   7 0.03264444461
3 1 2   8 0.02722222208
3 1 2   9 0.02219999998
3 1 2  10 0.01911111119
3 1 2  11 0.01710000007
3 1 2  12 0.01537777793
3 1 2  13 0.01357777790
3 1 2  14 0.01280000008
3 1 2  15 0.01240000014
3 1 2  16 0.01217777789
3 1 2  17 0.01154444454
3 1 2  18 0.01132222230
3 1 2  19 0.01168888900
3 1 2  20 0.01133333337
3 1 2  21 0.01106666672
3 1 2  22 0.01068888900
3 1 2  23 0.01108888901
3 1 2  24 0.01065555568
3 1 2  25 0.01100000009
3 1 2  26 0.01106666676
3 1 2  27 0.01055555570
3 1 2  28 0.01067777786
3 1 2  29 0.01072222233
3 1 2  30 0.01065555567
3 1 2  31 0.01058888901
3 1 2  32 0.01053333347
3 1 2  33 0.01064444457
3 1 2  34 0.01074444455
3 1 2  35 0.01043333336
3 1 2  36 0.01070000005
3 1 2  37 0.01067777787
3 1 2  38 0.01061111118
3 1 2  39 0.01073333343
3 1 2  40 0.01056666677
3 1 2  41 0.01087777788
3 1 2  42 0.01075555567
3 1 2  43 0.01058888897
3 1 2  44 0.01075555567
3 1 2  45 0.01056666679
3 1 2  46 0.01072222232
3 1 2  47 0.01062222231
3 1 2  48 0.01070000011
3 1 2  49 0.01060000009
3 1 2  50 0.01061111114
3 1 2  51 0.01068888897
3 1 2  52 0.01108888891
3 1 2  53 0.01072222229
3 1 2  54 0.01083333339
3 1 2  55 0.01080000008
3 1 2  56 0.01081111121
3 1 2  57 0.01086666677
3 1 2  58 0.01072222231
3 1 2  59 0.01078888896
3 1 2  60 0.01054444452
3 1 2  61 0.01076666679
3 1 2  62 0.01048888900
3 1 2  63 0.01053333343
3 1 2  64 0.01074444449
3 1 2  65 0.01042222232
3 1 2  66 0.01062222233
3 1 2  67 0.01051111128
3 1 2  68 0.01064444455
3 1 2  69 0.01060000011
3 1 2  70 0.01100000008
3 1 2  71 0.01086666672
3 1 2  72 0.01035555569
3 1 2  73 0.01083333344
3 1 2  74 0.01074444458
3 1 2  75 0.01076666672
3 1 2  76 0.01077777791
3 1 2  77 0.01037777790
3 1 2  78 0.01034444457
3 1 2  79 0.01084444449
3 1 2  80 0.01093333343
3 1 2  81 0.01071111124
3 1 2  82 0.01083333343
3 1 2  83 0.01046666679
3 1 2  84 0.01072222233
3 1 2  85 0.01055555567
3 1 2  86 0.01042222234
3 1 2  87 0.01057777785
3 1 2  88 0.01060000006
3 1 2  89 0.01115555559
3 1 2  90 0.01070000011
3 1 2  91 0.01066666680
3 1 2  92 0.01078888896
3 1 2  93 0.01046666681
3 1 2  94 0.01060000013
3 1 2  95 0.01071111119
3 1 2  96 0.01071111121
3 1 2  97 0.01045555566
3 1 2  98 0.01037777785
3 1 2  99 0.01058888895
3 1 2 100 0.01074444457
3 1 2 101 0.01101111121
3 1 2 102 0.01037777792
3 1 2 103 0.01073333340
3 1 2 104 0.01111111112
3 1 2 105 0.01084444454
3 1 2 106 0.01044444455
3 1 2 107 0.01071111126
3 1 2 108 0.01066666678
3 1 2 109 0.01022222229
3 1 2 110 0.01064444452
3 1 2 111 0.01061111122
3 1 2 112 0.01081111120
3 1 2 113 0.01052222234
3 1 2 114 0.01063333347
3 1 2 115 0.01085555559
3 1 2 116 0.01075555561
3 1 2 117 0.01052222234
3 1 2 118 0.01056666679
3 1 2 119 0.01063333339
3 1 2 120 0.01074444453
3 1 2 121 0.01068888898
3 1 2 122 0.01065555572
3 1 2 123 0.01074444449
3 1 2 124 0.01095555562
3 1 2 125 0.01044444458
3 1 2 126 0.01073333344
3 1 2 127 0.01078888895
3 1 2 128 0.01050000021
3 1 2 129 0.01087777786
3 1 2 130 0.01073333341
3 1 2 131 0.01073333345
3 1 2 132 0.01061111117
3 1 2 133 0.01074444453
3 1 2 134 0.01054444442
3 1 2 135 0.01074444454
3 1 2 136 0.01047777790
3 1 2 137 0.01061111121
3 1 2 138 0.01077777788
3 1 2 139 0.01060000011
3 1 2 140 0.01087777785
3 1 2 141 0.01060000008
3 1 2 142 0.01084444452
3 1 2 143 0.01063333341
3 1 2 144 0.01066666679
3 1 2 145 0.01065555561
3 1 2 146 0.01041111124
3 1 2 147 0.01065555562
3 1 2 148 0.01060000006
3 1 2 149 0.01074444455
3 1 2 150 0.01055555566
3 1 2 151 0.01038888896
3 1 2 152 0.01058888893
3 1 2 153 0.01071111116
3 1 2 154 0.01068888898
3 1 2 155 0.01035555566
3 1 2 156 0.01053333344
3 1 2 157 0.01040000013
3 1 2 158 0.01078888901
3 1 2 159 0.01075555563
3 1 2 160 0.01082222227
3 1 2 161 0.01048888897
3 1 2 162 0.01057777786
3 1 2 163 0.01068888896
3 1 2 164 0.01072222231
3 1 2 165 0.01060000005
3 1 2 166 0.01056666680
3 1 2 167 0.01084444454
3 1 2 168 0.01055555563
3 1 2 169 0.01067777792
3 1 2 170 0.01063333343
3 1 2 171 0.01054444449
3 1 2 172 0.01074444457
3 1 2 173 0.01078888903
3 1 2 174 0.01068888902
3 1 2 175 0.01113333342
3 1 2 176 0.01071111118
3 1 2 177 0.01061111121
3 1 2 178 0.01063333347
3 1 2 179 0.01042222238
3 1 2 180 0.01068888894
3 1 2 181 0.01075555563
3 1 2 182 0.01067777796
3 1 2 183 0.01068888898
3 1 2 184 0.01072222231
3 1 2 185 0.01070000008
3 1 2 186 0.01072222230
3 1 2 187 0.01078888897
3 1 2 188 0.01050000006
3 1 2 189 0.01093333340
3 1 2 190 0.01075555568
3 1 2 191 0.01073333344
3 1 2 192 0.01064444450
3 1 2 193 0.01063333340
3 1 2 194 0.01044444454
3 1 2 195 0.01057777785
3 1 2 196 0.01052222233
3 1 2 197 0.01044444458
3 1 2 198 0.01068888897
3 1 2 199 0.01065555566
3 1 2 200 0.01071111118
3 1 3   1 0.50247777849
3 1 3   2 0.36163333356
3 1 3   3 0.26895555541
3 1 3   4 0.20338888869
3 1 3   5 0.15596666679
3 1 3   6 0.12247777794
3 1 3   7 0.09778888915
3 1 3   8 0.08095555570
3 1 3   9 0.06671111088
3 1 3  10 0.05642222242
3 1 3  11 0.05021111123
3 1 3  12 0.04566666679
3 1 3  13 0.04126666680
3 1 3  14 0.03854444433
3 1 3  15 0.03592222242
3 1 3  16 0.03398888890
3 1 3  17 0.03280000011
3 1 3  18 0.03191111117
3 1 3  19 0.03104444455
3 1 3  20 0.03015555563
3 1 3  21 0.03028888891
3 1 3  22 0.02987777772
3 1 3  23 0.02956666688
3 1 3  24 0.02901111130
3 1 3  25 0.02877777781
3 1 3  26 0.02862222227
3 1 3  27 0.02871111116
3 1 3  28 0.02838888905
3 1 3  29 0.02831111111
3 1 3  30 0.02805555559
3 1 3  31 0.02829999998
3 1 3  32 0.02826666681
3 1 3  33 0.02805555548
3 1 3  34 0.02823333334
3 1 3  35 0.02896666670
3 1 3  36 0.02878888899
3 1 3  37 0.02861111118
3 1 3  38 0.02846666679
3 1 3  39 0.02842222214
3 1 3  40 0.02806666663
3 1 3  41 0.02837777787
3 1 3  42 0.02802222228
3 1 3  43 0.02808888897
3 1 3  44 0.02842222228
3 1 3  45 0.02894444446
3 1 3  46 0.02801111119
3 1 3  47 0.02845555568
3 1 3  48 0.02878888889
3 1 3  49 0.02806666666
3 1 3  50 0.02767777787
3 1 3  51 0.02762222228
3 1 3  52 0.02776666661
3 1 3  53 0.02745555570
3 1 3  54 0.02765555562
3 1 3  55 0.02784444452
3 1 3  56 0.02796666669
3 1 3  57 0.02741111112
3 1 3  58 0.02767777788
3 1 3  59 0.02769999989
3 1 3  60 0.02824444450
3 1 3  61 0.02733333338
3 1 3  62 0.02778888897
3 1 3  63 0.02779999998
3 1 3  64 0.02805555555
3 1 3  65 0.02804444454
3 1 3  66 0.02778888890
3 1 3  67 0.02788888894
3 1 3  68 0.02775555560
3 1 3  69 0.02775555574
3 1 3  70 0.02828888896
3 1 3  71 0.02782222224
3 1 3  72 0.02801111120
3 1 3  73 0.02833333341
3 1 3  74 0.02834444441
3 1 3  75 0.02811111109
3 1 3  76 0.02804444452
3 1 3  77 0.02854444454
3 1 3  78 0.02802222231
3 1 3  79 0.02808888895
3 1 3  80 0.02759999998
3 1 3  81 0.02777777778
3 1 3  82 0.02754444452
3 1 3  83 0.02781111120
3 1 3  84 0.02736666676
3 1 3  85 0.02744444452
3 1 3  86 0.02726666675
3 1 3  87 0.02782222220
3 1 3  88 0.02755555570
3 1 3  89 0.02727777783
3 1 3  90 0.02732222215
3 1 3  91 0.02735555554
3 1 3  92 0.02750000013
3 1 3  93 0.02732222229
3 1 3  94 0.02822222225
3 1 3  95 0.02757777779
3 1 3  96 0.02721111127
3 1 3  97 0.02791111115
3 1 3  98 0.02794444462
3 1 3  99 0.02853333326
3 1 3 100 0.02792222227
3 1 3 101 0.02788888892
3 1 3 102 0.02775555565
3 1 3 103 0.02733333349
3 1 3 104 0.02742222221
3 1 3 105 0.02828888877
3 1 3 106 0.02805555564
3 1 3 107 0.02777777783
3 1 3 108 0.02758888890
3 1 3 109 0.02793333331
3 1 3 110 0.02776666680
3 1 3 111 0.02761111117
3 1 3 112 0.02756666669
3 1 3 113 0.02717777794
3 1 3 114 0.02737777790
3 1 3 115 0.02756666662
3 1 3 116 0.02766666686
3 1 3 117 0.02775555567
3 1 3 118 0.02803333346
3 1 3 119 0.02738888890
3 1 3 120 0.02737777794
3 1 3 121 0.02751111110
3 1 3 122 0.02730000014
3 1 3 123 0.02741111111
3 1 3 124 0.02756666671
3 1 3 125 0.02798888898
3 1 3 126 0.02765555574
3 1 3 127 0.02781111130
3 1 3 128 0.02757777789
3 1 3 129 0.02738888908
3 1 3 130 0.02730000004
3 1 3 131 0.02737777787
3 1 3 132 0.02744444447
3 1 3 133 0.02761111110
3 1 3 134 0.02750000012
3 1 3 135 0.02796666670
3 1 3 136 0.02771111126
3 1 3 137 0.02706666670
3 1 3 138 0.02748888891
3 1 3 139 0.02754444449
3 1 3 140 0.02737777775
3 1 3 141 0.02757777790
3 1 3 142 0.02778888903
3 1 3 143 0.02722222236
3 1 3 144 0.02749999992
3 1 3 145 0.02774444457
3 1 3 146 0.02724444459
3 1 3 147 0.02740000012
3 1 3 148 0.02762222226
3 1 3 149 0.02767777790
3 1 3 150 0.02791111125
3 1 3 151 0.02768888901
3 1 3 152 0.02801111117
3 1 3 153 0.02816666665
3 1 3 154 0.02752222240
3 1 3 155 0.02721111129
3 1 3 156 0.02741111111
3 1 3 157 0.02713333347
3 1 3 158 0.02740000014
3 1 3 159 0.02793333326
3 1 3 160 0.02772222221
3 1 3 161 0.02758888892
3 1 3 162 0.02682222242
3 1 3 163 0.02766666676
3 1 3 164 0.02786666672
3 1 3 165 0.02748888898
3 1 3 166 0.02756666672
3 1 3 167 0.02752222226
3 1 3 168 0.02707777780
3 1 3 169 0.02696666686
3 1 3 170 0.02735555568
3 1 3 171 0.02752222224
3 1 3 172 0.02766666678
3 1 3 173 0.02752222237
3 1 3 174 0.02731111112
3 1 3 175 0.02753333329
3 1 3 176 0.02794444445
3 1 3 177 0.02752222221
3 1 3 178 0.02691111118
3 1 3 179 0.02754444444
3 1 3 180 0.02759999998
3 1 3 181 0.02738888896
3 1 3 182 0.02745555568
3 1 3 183 0.02728888887
3 1 3 184 0.02717777791
3 1 3 185 0.02691111117
3 1 3 186 0.02736666672
3 1 3 187 0.02743333341
3 1 3 188 0.02705555564
3 1 3 189 0.02678888894
3 1 3 190 0.02737777786
3 1 3 191 0.02748888906
3 1 3 192 0.02755555565
3 1 3 193 0.02749999979
3 1 3 194 0.02757777771
3 1 3 195 0.02738888896
3 1 3 196 0.02724444451
3 1 3 197 0.02704444461
3 1 3 198 0.02747777780
3 1 3 199 0.02753333359
3 1 3 200 0.02785555572
3 1 4   1 0.49818888962
3 1 4   2 0.35362222075
3 1 4   3 0.26055555493
3 1 4   4 0.19900000006
3 1 4   5 0.15385555550
3 1 4   6 0.12118888903
3 1 4   7 0.09790000074
3 1 4   8 0.07952222249
3 1 4   9 0.06765555590
3 1 4  10 0.05912222236
3 1 4  11 0.05308888908
3 1 4  12 0.04817777773
3 1 4  13 0.04323333353
3 1 4  14 0.04063333347
3 1 4  15 0.03817777793
3 1 4  16 0.03593333346
3 1 4  17 0.03437777782
3 1 4  18 0.03353333318
3 1 4  19 0.03302222244
3 1 4  20 0.03270000011
3 1 4  21 0.03262222218
3 1 4  22 0.03221111106
3 1 4  23 0.03119999998
3 1 4  24 0.03168888910
3 1 4  25 0.03172222219
3 1 4  26 0.03165555567
3 1 4  27 0.03106666674
3 1 4  28 0.03056666669
3 1 4  29 0.03053333330
3 1 4  30 0.03062222238
3 1 4  31 0.03098888887
3 1 4  32 0.03074444466
3 1 4  33 0.03013333340
3 1 4  34 0.03065555555
3 1 4  35 0.03088888892
3 1 4  36 0.03102222226
3 1 4  37 0.03146666687
3 1 4  38 0.03135555553
3 1 4  39 0.03106666681
3 1 4  40 0.03136666671
3 1 4  41 0.03081111115
3 1 4  42 0.03019999996
3 1 4  43 0.03046666673
3 1 4  44 0.03077777779
3 1 4  45 0.03131111115
3 1 4  46 0.03117777795
3 1 4  47 0.03102222239
3 1 4  48 0.03098888895
3 1 4  49 0.03057777782
3 1 4  50 0.03042222232
3 1 4  51 0.03050000017
3 1 4  52 0.03074444460
3 1 4  53 0.03112222231
3 1 4  54 0.03042222232
3 1 4  55 0.03063333337
3 1 4  56 0.03033333352
3 1 4  57 0.03031111130
3 1 4  58 0.03033333342
3 1 4  59 0.03007777791
3 1 4  60 0.03060000008
3 1 4  61 0.03061111111
3 1 4  62 0.03076666685
3 1 4  63 0.03073333350
3 1 4  64 0.03047777781
3 1 4  65 0.03038888899
3 1 4  66 0.03080000014
3 1 4  67 0.02961111126
3 1 4  68 0.02983333346
3 1 4  69 0.02998888898
3 1 4  70 0.03055555570
3 1 4  71 0.03064444461
3 1 4  72 0.03033333346
3 1 4  73 0.03047777790
3 1 4  74 0.03091111118
3 1 4  75 0.03087777792
3 1 4  76 0.03047777787
3 1 4  77 0.03034444446
3 1 4  78 0.03071111120
3 1 4  79 0.03095555561
3 1 4  80 0.03128888895
3 1 4  81 0.03094444446
3 1 4  82 0.03091111111
3 1 4  83 0.03062222241
3 1 4  84 0.03084444461
3 1 4  85 0.03038888889
3 1 4  86 0.03057777784
3 1 4  87 0.03106666652
3 1 4  88 0.03123333327
3 1 4  89 0.03124444455
3 1 4  90 0.03091111127
3 1 4  91 0.03150000019
3 1 4  92 0.03072222220
3 1 4  93 0.03087777790
3 1 4  94 0.03039999996
3 1 4  95 0.03041111121
3 1 4  96 0.03056666675
3 1 4  97 0.03032222224
3 1 4  98 0.03054444455
3 1 4  99 0.03098888889
3 1 4 100 0.03023333323
3 1 4 101 0.03016666678
3 1 4 102 0.03057777787
3 1 4 103 0.03013333337
3 1 4 104 0.03074444449
3 1 4 105 0.03062222241
3 1 4 106 0.03071111106
3 1 4 107 0.03055555564
3 1 4 108 0.03005555558
3 1 4 109 0.03083333332
3 1 4 110 0.03032222227
3 1 4 111 0.03064444448
3 1 4 112 0.03076666677
3 1 4 113 0.03122222215
3 1 4 114 0.03105555570
3 1 4 115 0.03083333350
3 1 4 116 0.03062222233
3 1 4 117 0.03011111112
3 1 4 118 0.03050000005
3 1 4 119 0.03033333341
3 1 4 120 0.03043333333
3 1 4 121 0.02995555547
3 1 4 122 0.03017777793
3 1 4 123 0.02992222225
3 1 4 124 0.03006666670
3 1 4 125 0.03058888904
3 1 4 126 0.03074444457
3 1 4 127 0.03030000014
3 1 4 128 0.03030000020
3 1 4 129 0.03053333349
3 1 4 130 0.03070000009
3 1 4 131 0.03083333346
3 1 4 132 0.03129999991
3 1 4 133 0.03085555566
3 1 4 134 0.03051111124
3 1 4 135 0.03076666681
3 1 4 136 0.03053333330
3 1 4 137 0.03048888902
3 1 4 138 0.03052222234
3 1 4 139 0.03082222221
3 1 4 140 0.03086666679
3 1 4 141 0.03114444459
3 1 4 142 0.03097777789
3 1 4 143 0.03090000011
3 1 4 144 0.03122222229
3 1 4 145 0.03064444453
3 1 4 146 0.03046666666
3 1 4 147 0.03078888893
3 1 4 148 0.03133333344
3 1 4 149 0.03132222230
3 1 4 150 0.03073333343
3 1 4 151 0.03033333354
3 1 4 152 0.03053333337
3 1 4 153 0.03020000017
3 1 4 154 0.03062222234
3 1 4 155 0.03057777785
3 1 4 156 0.03007777787
3 1 4 157 0.02997777780
3 1 4 158 0.03018888904
3 1 4 159 0.02981111115
3 1 4 160 0.03016666665
3 1 4 161 0.03007777786
3 1 4 162 0.03038888901
3 1 4 163 0.03049999995
3 1 4 164 0.03096666669
3 1 4 165 0.03082222214
3 1 4 166 0.03103333320
3 1 4 167 0.03042222238
3 1 4 168 0.03047777794
3 1 4 169 0.03042222238
3 1 4 170 0.03128888894
3 1 4 171 0.03060000015
3 1 4 172 0.03003333341
3 1 4 173 0.03012222228
3 1 4 174 0.03006666658
3 1 4 175 0.03050000009
3 1 4 176 0.03047777776
3 1 4 177 0.03026666666
3 1 4 178 0.03087777778
3 1 4 179 0.03091111123
3 1 4 180 0.03122222211
3 1 4 181 0.03086666682
3 1 4 182 0.03072222224
3 1 4 183 0.03071111123
3 1 4 184 0.03049999999
3 1 4 185 0.03023333352
3 1 4 186 0.03044444450
3 1 4 187 0.03068888885
3 1 4 188 0.03037777779
3 1 4 189 0.03113333330
3 1 4 190 0.03138888892
3 1 4 191 0.03065555558
3 1 4 192 0.03070000015
3 1 4 193 0.03071111115
3 1 4 194 0.03014444456
3 1 4 195 0.03048888892
3 1 4 196 0.03096666661
3 1 4 197 0.03106666666
3 1 4 198 0.03086666676
3 1 4 199 0.03116666667
3 1 4 200 0.03044444447
3 1 5   1 0.49908888668
3 1 5   2 0.39484444380
3 1 5   3 0.32522222251
3 1 5   4 0.27093333244
3 1 5   5 0.23034444377
3 1 5   6 0.19559999958
3 1 5   7 0.16633333325
3 1 5   8 0.14333333373
3 1 5   9 0.12436666675
3 1 5  10 0.10833333313
3 1 5  11 0.09521111153
3 1 5  12 0.08464444472
3 1 5  13 0.07710000006
3 1 5  14 0.06991111093
3 1 5  15 0.06427777806
3 1 5  16 0.06016666703
3 1 5  17 0.05664444423
3 1 5  18 0.05338888895
3 1 5  19 0.05242222246
3 1 5  20 0.04978888904
3 1 5  21 0.04958888902
3 1 5  22 0.04823333338
3 1 5  23 0.04776666662
3 1 5  24 0.04733333381
3 1 5  25 0.04661111145
3 1 5  26 0.04573333358
3 1 5  27 0.04611111131
3 1 5  28 0.04570000002
3 1 5  29 0.04516666667
3 1 5  30 0.04502222225
3 1 5  31 0.04457777783
3 1 5  32 0.04463333338
3 1 5  33 0.04435555579
3 1 5  34 0.04395555560
3 1 5  35 0.04398888887
3 1 5  36 0.04410000023
3 1 5  37 0.04424444446
3 1 5  38 0.04386666696
3 1 5  39 0.04374444454
3 1 5  40 0.04338888889
3 1 5  41 0.04334444464
3 1 5  42 0.04295555551
3 1 5  43 0.04364444469
3 1 5  44 0.04335555563
3 1 5  45 0.04343333348
3 1 5  46 0.04336666673
3 1 5  47 0.04291111102
3 1 5  48 0.04305555585
3 1 5  49 0.04353333332
3 1 5  50 0.04364444464
3 1 5  51 0.04338888925
3 1 5  52 0.04368888899
3 1 5  53 0.04310000014
3 1 5  54 0.04389999988
3 1 5  55 0.04334444464
3 1 5  56 0.04328888886
3 1 5  57 0.04351111114
3 1 5  58 0.04366666682
3 1 5  59 0.04308888919
3 1 5  60 0.04248888895
3 1 5  61 0.04275555563
3 1 5  62 0.04308888891
3 1 5  63 0.04315555572
3 1 5  64 0.04338888891
3 1 5  65 0.04307777805
3 1 5  66 0.04303333314
3 1 5  67 0.04255555563
3 1 5  68 0.04273333335
3 1 5  69 0.04271111129
3 1 5  70 0.04214444461
3 1 5  71 0.04202222236
3 1 5  72 0.04256666680
3 1 5  73 0.04277777799
3 1 5  74 0.04244444439
3 1 5  75 0.04256666654
3 1 5  76 0.04271111123
3 1 5  77 0.04256666673
3 1 5  78 0.04298888908
3 1 5  79 0.04238888901
3 1 5  80 0.04195555553
3 1 5  81 0.04240000021
3 1 5  82 0.04265555591
3 1 5  83 0.04267777798
3 1 5  84 0.04161111119
3 1 5  85 0.04182222210
3 1 5  86 0.04207777782
3 1 5  87 0.04308888884
3 1 5  88 0.04201111122
3 1 5  89 0.04238888893
3 1 5  90 0.04186666667
3 1 5  91 0.04247777794
3 1 5  92 0.04192222241
3 1 5  93 0.04180000015
3 1 5  94 0.04167777765
3 1 5  95 0.04160000019
3 1 5  96 0.04148888899
3 1 5  97 0.04218888876
3 1 5  98 0.04254444456
3 1 5  99 0.04237777789
3 1 5 100 0.04166666677
3 1 5 101 0.04156666676
3 1 5 102 0.04086666679
3 1 5 103 0.04170000005
3 1 5 104 0.04241111126
3 1 5 105 0.04208888917
3 1 5 106 0.04173333349
3 1 5 107 0.04207777794
3 1 5 108 0.04204444468
3 1 5 109 0.04231111136
3 1 5 110 0.04174444456
3 1 5 111 0.04230000003
3 1 5 112 0.04141111133
3 1 5 113 0.04084444445
3 1 5 114 0.04101111110
3 1 5 115 0.04124444478
3 1 5 116 0.04062222236
3 1 5 117 0.04180000013
3 1 5 118 0.04213333327
3 1 5 119 0.04302222217
3 1 5 120 0.04263333338
3 1 5 121 0.04148888905
3 1 5 122 0.04246666672
3 1 5 123 0.04191111115
3 1 5 124 0.04153333348
3 1 5 125 0.04143333369
3 1 5 126 0.04165555586
3 1 5 127 0.04158888908
3 1 5 128 0.04205555554
3 1 5 129 0.04172222230
3 1 5 130 0.04174444472
3 1 5 131 0.04170000016
3 1 5 132 0.04189999991
3 1 5 133 0.04174444477
3 1 5 134 0.04166666678
3 1 5 135 0.04109999989
3 1 5 136 0.04155555547
3 1 5 137 0.04162222234
3 1 5 138 0.04108888903
3 1 5 139 0.04164444454
3 1 5 140 0.04148888893
3 1 5 141 0.04143333365
3 1 5 142 0.04151111131
3 1 5 143 0.04143333341
3 1 5 144 0.04155555556
3 1 5 145 0.04186666682
3 1 5 146 0.04222222249
3 1 5 147 0.04177777798
3 1 5 148 0.04127777779
3 1 5 149 0.04146666671
3 1 5 150 0.04127777783
3 1 5 151 0.04194444481
3 1 5 152 0.04191111120
3 1 5 153 0.04177777763
3 1 5 154 0.04234444445
3 1 5 155 0.04182222225
3 1 5 156 0.04148888910
3 1 5 157 0.04224444441
3 1 5 158 0.04137777780
3 1 5 159 0.04115555568
3 1 5 160 0.04090000000
3 1 5 161 0.04126666690
3 1 5 162 0.04145555548
3 1 5 163 0.04191111120
3 1 5 164 0.04125555587
3 1 5 165 0.04133333321
3 1 5 166 0.04155555542
3 1 5 167 0.04190000026
3 1 5 168 0.04187777769
3 1 5 169 0.04193333356
3 1 5 170 0.04167777808
3 1 5 171 0.04212222248
3 1 5 172 0.04217777808
3 1 5 173 0.04207777786
3 1 5 174 0.04191111127
3 1 5 175 0.04273333367
3 1 5 176 0.04209999996
3 1 5 177 0.04230000007
3 1 5 178 0.04163333349
3 1 5 179 0.04177777790
3 1 5 180 0.04138888903
3 1 5 181 0.04188888894
3 1 5 182 0.04135555569
3 1 5 183 0.04213333329
3 1 5 184 0.04155555573
3 1 5 185 0.04161111125
3 1 5 186 0.04144444454
3 1 5 187 0.04103333346
3 1 5 188 0.04120000012
3 1 5 189 0.04138888898
3 1 5 190 0.04127777785
3 1 5 191 0.04158888895
3 1 5 192 0.04181111112
3 1 5 193 0.04123333354
3 1 5 194 0.04115555563
3 1 5 195 0.04178888886
3 1 5 196 0.04195555560
3 1 5 197 0.04185555579
3 1 5 198 0.04164444457
3 1 5 199 0.04159999991
3 1 5 200 0.04068888879
3 1 6   1 0.50078888953
3 1 6   2 0.44302222371
3 1 6   3 0.39537777841
3 1 6   4 0.35781111091
3 1 6   5 0.32564444512
3 1 6   6 0.29698888853
3 1 6   7 0.27237777650
3 1 6   8 0.25293333501
3 1 6   9 0.23317777798
3 1 6  10 0.21835555643
3 1 6  11 0.20322222248
3 1 6  12 0.19105555490
3 1 6  13 0.17954444453
3 1 6  14 0.17144444533
3 1 6  15 0.16384444483
3 1 6  16 0.15703333311
3 1 6  17 0.15095555604
3 1 6  18 0.14587777726
3 1 6  19 0.14151111104
3 1 6  20 0.13740000024
3 1 6  21 0.13206666738
3 1 6  22 0.12833333328
3 1 6  23 0.12560000107
3 1 6  24 0.12340000056
3 1 6  25 0.12234444447
3 1 6  26 0.11958888903
3 1 6  27 0.11748888917
3 1 6  28 0.11520000055
3 1 6  29 0.11463333372
3 1 6  30 0.11340000033
3 1 6  31 0.11202222243
3 1 6  32 0.11233333346
3 1 6  33 0.10990000047
3 1 6  34 0.10773333400
3 1 6  35 0.10817777772
3 1 6  36 0.10707777813
3 1 6  37 0.10590000030
3 1 6  38 0.10358888902
3 1 6  39 0.10221111149
3 1 6  40 0.10110000014
3 1 6  41 0.10015555598
3 1 6  42 0.10026666753
3 1 6  43 0.10106666660
3 1 6  44 0.10055555563
3 1 6  45 0.10052222289
3 1 6  46 0.10077777745
3 1 6  47 0.09931111116
3 1 6  48 0.09665555581
3 1 6  49 0.09725555575
3 1 6  50 0.09813333355
3 1 6  51 0.09825555552
3 1 6  52 0.09754444469
3 1 6  53 0.09706666671
3 1 6  54 0.09616666667
3 1 6  55 0.09598888902
3 1 6  56 0.09563333375
3 1 6  57 0.09587777793
3 1 6  58 0.09431111123
3 1 6  59 0.09528888902
3 1 6  60 0.09503333382
3 1 6  61 0.09363333317
3 1 6  62 0.09213333338
3 1 6  63 0.09398888867
3 1 6  64 0.09283333391
3 1 6  65 0.09229999999
3 1 6  66 0.09203333342
3 1 6  67 0.09110000014
3 1 6  68 0.09136666659
3 1 6  69 0.09078888895
3 1 6  70 0.09174444487
3 1 6  71 0.09186666671
3 1 6  72 0.09121111166
3 1 6  73 0.09101111144
3 1 6  74 0.09085555570
3 1 6  75 0.09064444471
3 1 6  76 0.09012222245
3 1 6  77 0.09111111121
3 1 6  78 0.09002222251
3 1 6  79 0.08866666678
3 1 6  80 0.08926666679
3 1 6  81 0.08882222224
3 1 6  82 0.08933333378
3 1 6  83 0.08838888882
3 1 6  84 0.08846666686
3 1 6  85 0.08810000019
3 1 6  86 0.08901111114
3 1 6  87 0.08900000010
3 1 6  88 0.08825555600
3 1 6  89 0.08872222251
3 1 6  90 0.08797777816
3 1 6  91 0.08778888878
3 1 6  92 0.08838888891
3 1 6  93 0.08783333340
3 1 6  94 0.08748888928
3 1 6  95 0.08682222275
3 1 6  96 0.08600000011
3 1 6  97 0.08638888919
3 1 6  98 0.08662222219
3 1 6  99 0.08717777800
3 1 6 100 0.08738888904
3 1 6 101 0.08760000030
3 1 6 102 0.08777777774
3 1 6 103 0.08807777809
3 1 6 104 0.08768888893
3 1 6 105 0.08724444455
3 1 6 106 0.08761111044
3 1 6 107 0.08745555559
3 1 6 108 0.08662222211
3 1 6 109 0.08711111167
3 1 6 110 0.08622222258
3 1 6 111 0.08627777761
3 1 6 112 0.08597777795
3 1 6 113 0.08555555596
3 1 6 114 0.08541111133
3 1 6 115 0.08630000047
3 1 6 116 0.08623333370
3 1 6 117 0.08610000068
3 1 6 118 0.08528888915
3 1 6 119 0.08583333356
3 1 6 120 0.08544444455
3 1 6 121 0.08420000000
3 1 6 122 0.08508888934
3 1 6 123 0.08526666721
3 1 6 124 0.08556666675
3 1 6 125 0.08466666689
3 1 6 126 0.08431111124
3 1 6 127 0.08516666690
3 1 6 128 0.08587777799
3 1 6 129 0.08515555609
3 1 6 130 0.08402222211
3 1 6 131 0.08437777825
3 1 6 132 0.08498888878
3 1 6 133 0.08456666693
3 1 6 134 0.08541111132
3 1 6 135 0.08526666716
3 1 6 136 0.08513333384
3 1 6 137 0.08592222236
3 1 6 138 0.08506666722
3 1 6 139 0.08535555581
3 1 6 140 0.08635555537
3 1 6 141 0.08532222236
3 1 6 142 0.08507777749
3 1 6 143 0.08510000028
3 1 6 144 0.08521111150
3 1 6 145 0.08548888902
3 1 6 146 0.08497777810
3 1 6 147 0.08513333356
3 1 6 148 0.08451111160
3 1 6 149 0.08472222254
3 1 6 150 0.08465555577
3 1 6 151 0.08490000046
3 1 6 152 0.08434444482
3 1 6 153 0.08512222233
3 1 6 154 0.08381111115
3 1 6 155 0.08426666711
3 1 6 156 0.08482222274
3 1 6 157 0.08376666714
3 1 6 158 0.08475555568
3 1 6 159 0.08527777784
3 1 6 160 0.08602222245
3 1 6 161 0.08513333379
3 1 6 162 0.08534444505
3 1 6 163 0.08497777760
3 1 6 164 0.08517777799
3 1 6 165 0.08553333338
3 1 6 166 0.08585555593
3 1 6 167 0.08584444502
3 1 6 168 0.08607777823
3 1 6 169 0.08594444470
3 1 6 170 0.08584444465
3 1 6 171 0.08554444494
3 1 6 172 0.08532222247
3 1 6 173 0.08565555588
3 1 6 174 0.08540000048
3 1 6 175 0.08455555582
3 1 6 176 0.08654444505
3 1 6 177 0.08616666703
3 1 6 178 0.08618888926
3 1 6 179 0.08438888903
3 1 6 180 0.08525555533
3 1 6 181 0.08528888902
3 1 6 182 0.08581111116
3 1 6 183 0.08616666682
3 1 6 184 0.08527777822
3 1 6 185 0.08636666674
3 1 6 186 0.08572222263
3 1 6 187 0.08447777761
3 1 6 188 0.08503333324
3 1 6 189 0.08542222278
3 1 6 190 0.08482222234
3 1 6 191 0.08487777798
3 1 6 192 0.08460000018
3 1 6 193 0.08514444467
3 1 6 194 0.08544444459
3 1 6 195 0.08488888890
3 1 6 196 0.08558888950
3 1 6 197 0.08454444492
3 1 6 198 0.08483333368
3 1 6 199 0.08540000024
3 1 6 200 0.08448888865
3 1 7   1 0.50234444350
3 1 7   2 0.44316666633
3 1 7   3 0.39706666619
3 1 7   4 0.36007777780
3 1 7   5 0.32804444522
3 1 7   6 0.30125555530
3 1 7   7 0.27818888903
3 1 7   8 0.25403333366
3 1 7   9 0.23702222273
3 1 7  10 0.22011111096
3 1 7  11 0.20583333403
3 1 7  12 0.19249999896
3 1 7  13 0.18160000026
3 1 7  14 0.17388888918
3 1 7  15 0.16552222162
3 1 7  16 0.15857777819
3 1 7  17 0.15125555582
3 1 7  18 0.14494444475
3 1 7  19 0.14030000050
3 1 7  20 0.13698888935
3 1 7  21 0.13443333350
3 1 7  22 0.12958888985
3 1 7  23 0.12624444433
3 1 7  24 0.12278888874
3 1 7  25 0.12090000048
3 1 7  26 0.11890000064
3 1 7  27 0.11592222258
3 1 7  28 0.11345555615
3 1 7  29 0.11101111155
3 1 7  30 0.11028888892
3 1 7  31 0.10792222250
3 1 7  32 0.10678888943
3 1 7  33 0.10585555602
3 1 7  34 0.10525555592
3 1 7  35 0.10402222257
3 1 7  36 0.10316666666
3 1 7  37 0.10048888925
3 1 7  38 0.09885555565
3 1 7  39 0.09860000081
3 1 7  40 0.09703333355
3 1 7  41 0.09763333376
3 1 7  42 0.09622222219
3 1 7  43 0.09555555582
3 1 7  44 0.09416666720
3 1 7  45 0.09443333331
3 1 7  46 0.09412222223
3 1 7  47 0.09357777817
3 1 7  48 0.09252222247
3 1 7  49 0.09275555568
3 1 7  50 0.09237777822
3 1 7  51 0.09143333338
3 1 7  52 0.09120000018
3 1 7  53 0.08982222224
3 1 7  54 0.08975555591
3 1 7  55 0.08960000034
3 1 7  56 0.08973333361
3 1 7  57 0.08946666718
3 1 7  58 0.08880000068
3 1 7  59 0.08966666667
3 1 7  60 0.08911111141
3 1 7  61 0.08791111145
3 1 7  62 0.08865555585
3 1 7  63 0.08914444460
3 1 7  64 0.08817777775
3 1 7  65 0.08800000001
3 1 7  66 0.08816666671
3 1 7  67 0.08742222225
3 1 7  68 0.08681111140
3 1 7  69 0.08598888950
3 1 7  70 0.08600000029
3 1 7  71 0.08681111151
3 1 7  72 0.08656666724
3 1 7  73 0.08541111134
3 1 7  74 0.08546666653
3 1 7  75 0.08703333329
3 1 7  76 0.08737777806
3 1 7  77 0.08727777840
3 1 7  78 0.08684444506
3 1 7  79 0.08673333351
3 1 7  80 0.08632222258
3 1 7  81 0.08643333362
3 1 7  82 0.08540000007
3 1 7  83 0.08632222233
3 1 7  84 0.08535555599
3 1 7  85 0.08553333371
3 1 7  86 0.08612222241
3 1 7  87 0.08557777807
3 1 7  88 0.08511111118
3 1 7  89 0.08538888941
3 1 7  90 0.08555555556
3 1 7  91 0.08493333366
3 1 7  92 0.08496666647
3 1 7  93 0.08513333332
3 1 7  94 0.08562222253
3 1 7  95 0.08606666638
3 1 7  96 0.08508888906
3 1 7  97 0.08477777790
3 1 7  98 0.08397777820
3 1 7  99 0.08475555629
3 1 7 100 0.08370000031
3 1 7 101 0.08480000002
3 1 7 102 0.08321111128
3 1 7 103 0.08330000005
3 1 7 104 0.08390000019
3 1 7 105 0.08290000061
3 1 7 106 0.08398888949
3 1 7 107 0.08323333366
3 1 7 108 0.08193333346
3 1 7 109 0.08266666709
3 1 7 110 0.08194444451
3 1 7 111 0.08280000012
3 1 7 112 0.08256666662
3 1 7 113 0.08194444502
3 1 7 114 0.08207777809
3 1 7 115 0.08256666666
3 1 7 116 0.08381111134
3 1 7 117 0.08303333340
3 1 7 118 0.08243333329
3 1 7 119 0.08322222217
3 1 7 120 0.08191111162
3 1 7 121 0.08256666695
3 1 7 122 0.08264444495
3 1 7 123 0.08338888920
3 1 7 124 0.08273333327
3 1 7 125 0.08278888880
3 1 7 126 0.08236666697
3 1 7 127 0.08158888949
3 1 7 128 0.08199999987
3 1 7 129 0.08246666681
3 1 7 130 0.08293333370
3 1 7 131 0.08248888905
3 1 7 132 0.08114444434
3 1 7 133 0.08208888893
3 1 7 134 0.08252222246
3 1 7 135 0.08332222288
3 1 7 136 0.08343333352
3 1 7 137 0.08227777776
3 1 7 138 0.08284444414
3 1 7 139 0.08264444460
3 1 7 140 0.08303333359
3 1 7 141 0.08202222230
3 1 7 142 0.08264444438
3 1 7 143 0.08149999994
3 1 7 144 0.08204444440
3 1 7 145 0.08213333373
3 1 7 146 0.08123333332
3 1 7 147 0.08164444443
3 1 7 148 0.08143333388
3 1 7 149 0.08116666669
3 1 7 150 0.08229999985
3 1 7 151 0.08206666686
3 1 7 152 0.08242222239
3 1 7 153 0.08340000031
3 1 7 154 0.08286666710
3 1 7 155 0.08281111117
3 1 7 156 0.08280000011
3 1 7 157 0.08338888929
3 1 7 158 0.08313333327
3 1 7 159 0.08242222172
3 1 7 160 0.08278888889
3 1 7 161 0.08261111131
3 1 7 162 0.08280000015
3 1 7 163 0.08173333329
3 1 7 164 0.08144444436
3 1 7 165 0.08112222204
3 1 7 166 0.08222222235
3 1 7 167 0.08197777774
3 1 7 168 0.08107777759
3 1 7 169 0.08205555603
3 1 7 170 0.08250000003
3 1 7 171 0.08113333380
3 1 7 172 0.08102222216
3 1 7 173 0.08018888931
3 1 7 174 0.08120000032
3 1 7 175 0.08144444480
3 1 7 176 0.08192222228
3 1 7 177 0.08192222270
3 1 7 178 0.08157777818
3 1 7 179 0.08202222261
3 1 7 180 0.08105555587
3 1 7 181 0.08161111121
3 1 7 182 0.08132222230
3 1 7 183 0.08196666659
3 1 7 184 0.08294444460
3 1 7 185 0.08198888922
3 1 7 186 0.08183333353
3 1 7 187 0.08266666676
3 1 7 188 0.08247777818
3 1 7 189 0.08217777780
3 1 7 190 0.08181111181
3 1 7 191 0.08282222280
3 1 7 192 0.08223333362
3 1 7 193 0.08242222232
3 1 7 194 0.08162222263
3 1 7 195 0.08074444492
3 1 7 196 0.08122222228
3 1 7 197 0.08134444462
3 1 7 198 0.08156666708
3 1 7 199 0.08169999994
3 1 7 200 0.08101111151
3 1 8   1 0.50008889049
3 1 8   2 0.44085555613
3 1 8   3 0.39254444361
3 1 8   4 0.35701111078
3 1 8   5 0.32588888884
3 1 8   6 0.29881111041
3 1 8   7 0.27454444408
3 1 8   8 0.25417777851
3 1 8   9 0.23524444401
3 1 8  10 0.21883333340
3 1 8  11 0.20581111118
3 1 8  12 0.19403333336
3 1 8  13 0.18224444434
3 1 8  14 0.17533333324
3 1 8  15 0.16675555468
3 1 8  16 0.15794444486
3 1 8  17 0.15298888855
3 1 8  18 0.14767777771
3 1 8  19 0.14251111150
3 1 8  20 0.13691111185
3 1 8  21 0.13317777865
3 1 8  22 0.13168888867
3 1 8  23 0.12713333312
3 1 8  24 0.12395555563
3 1 8  25 0.12273333330
3 1 8  26 0.12101111136
3 1 8  27 0.11765555564
3 1 8  28 0.11610000033
3 1 8  29 0.11598888922
3 1 8  30 0.11432222247
3 1 8  31 0.11315555584
3 1 8  32 0.11322222255
3 1 8  33 0.11197777815
3 1 8  34 0.11120000042
3 1 8  35 0.10967777789
3 1 8  36 0.10973333322
3 1 8  37 0.10956666633
3 1 8  38 0.10710000031
3 1 8  39 0.10680000026
3 1 8  40 0.10546666700
3 1 8  41 0.10595555551
3 1 8  42 0.10437777843
3 1 8  43 0.10364444498
3 1 8  44 0.10265555590
3 1 8  45 0.10164444439
3 1 8  46 0.10070000041
3 1 8  47 0.09982222278
3 1 8  48 0.09941111106
3 1 8  49 0.09938888930
3 1 8  50 0.10008888949
3 1 8  51 0.09996666711
3 1 8  52 0.09932222268
3 1 8  53 0.09812222293
3 1 8  54 0.09731111152
3 1 8  55 0.09648888910
3 1 8  56 0.09767777773
3 1 8  57 0.09664444420
3 1 8  58 0.09616666701
3 1 8  59 0.09639999991
3 1 8  60 0.09665555542
3 1 8  61 0.09655555602
3 1 8  62 0.09597777795
3 1 8  63 0.09438888907
3 1 8  64 0.09498888927
3 1 8  65 0.09442222260
3 1 8  66 0.09357777793
3 1 8  67 0.09265555575
3 1 8  68 0.09212222228
3 1 8  69 0.09333333341
3 1 8  70 0.09281111134
3 1 8  71 0.09403333321
3 1 8  72 0.09435555598
3 1 8  73 0.09387777854
3 1 8  74 0.09324444424
3 1 8  75 0.09195555514
3 1 8  76 0.09153333364
3 1 8  77 0.09170000017
3 1 8  78 0.09184444448
3 1 8  79 0.09063333320
3 1 8  80 0.09192222221
3 1 8  81 0.09235555556
3 1 8  82 0.09188888934
3 1 8  83 0.09261111101
3 1 8  84 0.09115555540
3 1 8  85 0.09206666676
3 1 8  86 0.09132222245
3 1 8  87 0.09108888905
3 1 8  88 0.09095555570
3 1 8  89 0.09170000017
3 1 8  90 0.09033333318
3 1 8  91 0.09023333320
3 1 8  92 0.09111111162
3 1 8  93 0.09082222240
3 1 8  94 0.09081111180
3 1 8  95 0.09175555594
3 1 8  96 0.09131111111
3 1 8  97 0.09074444463
3 1 8  98 0.08999999993
3 1 8  99 0.08994444527
3 1 8 100 0.08967777845
3 1 8 101 0.08954444470
3 1 8 102 0.08952222222
3 1 8 103 0.08942222249
3 1 8 104 0.08954444455
3 1 8 105 0.08972222211
3 1 8 106 0.08907777801
3 1 8 107 0.08988888871
3 1 8 108 0.09024444431
3 1 8 109 0.09002222230
3 1 8 110 0.09003333364
3 1 8 111 0.09008888905
3 1 8 112 0.08987777813
3 1 8 113 0.09063333352
3 1 8 114 0.09041111105
3 1 8 115 0.08982222297
3 1 8 116 0.08975555635
3 1 8 117 0.08958888898
3 1 8 118 0.08955555530
3 1 8 119 0.08905555628
3 1 8 120 0.08938888880
3 1 8 121 0.08966666676
3 1 8 122 0.09081111114
3 1 8 123 0.09028888916
3 1 8 124 0.09087777815
3 1 8 125 0.09062222200
3 1 8 126 0.08915555588
3 1 8 127 0.08848888968
3 1 8 128 0.08871111166
3 1 8 129 0.08805555545
3 1 8 130 0.08853333337
3 1 8 131 0.08814444472
3 1 8 132 0.08884444444
3 1 8 133 0.08872222211
3 1 8 134 0.08823333377
3 1 8 135 0.08933333330
3 1 8 136 0.08878888924
3 1 8 137 0.08857777838
3 1 8 138 0.08962222237
3 1 8 139 0.09025555520
3 1 8 140 0.09068888933
3 1 8 141 0.09010000063
3 1 8 142 0.08957777768
3 1 8 143 0.08952222252
3 1 8 144 0.08998888904
3 1 8 145 0.08968888918
3 1 8 146 0.08900000041
3 1 8 147 0.08884444405
3 1 8 148 0.09002222271
3 1 8 149 0.09003333349
3 1 8 150 0.08890000027
3 1 8 151 0.08818888911
3 1 8 152 0.08840000047
3 1 8 153 0.08851111128
3 1 8 154 0.08996666688
3 1 8 155 0.08924444439
3 1 8 156 0.08988888908
3 1 8 157 0.08995555549
3 1 8 158 0.08920000050
3 1 8 159 0.08903333352
3 1 8 160 0.08801111139
3 1 8 161 0.08801111167
3 1 8 162 0.08840000029
3 1 8 163 0.08845555570
3 1 8 164 0.08819999979
3 1 8 165 0.08785555604
3 1 8 166 0.08786666710
3 1 8 167 0.08817777757
3 1 8 168 0.08890000031
3 1 8 169 0.08915555593
3 1 8 170 0.08964444452
3 1 8 171 0.08957777820
3 1 8 172 0.08915555561
3 1 8 173 0.09007777778
3 1 8 174 0.09073333380
3 1 8 175 0.08931111151
3 1 8 176 0.08954444462
3 1 8 177 0.09016666720
3 1 8 178 0.08983333330
3 1 8 179 0.08914444444
3 1 8 180 0.09057777817
3 1 8 181 0.08897777797
3 1 8 182 0.08794444467
3 1 8 183 0.08881111100
3 1 8 184 0.08989999992
3 1 8 185 0.09018888890
3 1 8 186 0.09023333341
3 1 8 187 0.08950000002
3 1 8 188 0.09075555572
3 1 8 189 0.08972222210
3 1 8 190 0.08997777794
3 1 8 191 0.09014444456
3 1 8 192 0.09015555575
3 1 8 193 0.09054444458
3 1 8 194 0.08947777800
3 1 8 195 0.09036666658
3 1 8 196 0.08941111150
3 1 8 197 0.08951111121
3 1 8 198 0.08831111101
3 1 8 199 0.08942222236
3 1 8 200 0.08922222290
3 2 1   1 0.50192222148
3 2 1   2 0.25327777773
3 2 1   3 0.10002222225
3 2 1   4 0.02968888891
3 2 1   5 0.00691111120
3 2 1   6 0.00133333337
3 2 1   7 0.00020000000
3 2 1   8 0.00002222222
3 2 1   9 0.00000000000
3 2 1  10 0.00000000000
3 2 1  11 0.00000000000
3 2 1  12 0.00000000000
3 2 1  13 0.00000000000
3 2 1  14 0.00000000000
3 2 1  15 0.00000000000
3 2 1  16 0.00000000000
3 2 1  17 0.00000000000
3 2 1  18 0.00000000000
3 2 1  19 0.00000000000
3 2 1  20 0.00000000000
3 2 1  21 0.00000000000
3 2 1  22 0.00000000000
3 2 1  23 0.00000000000
3 2 1  24 0.00000000000
3 2 1  25 0.00000000000
3 2 1  26 0.00000000000
3 2 1  27 0.00000000000
3 2 1  28 0.00000000000
3 2 1  29 0.00000000000
3 2 1  30 0.00000000000
3 2 1  31 0.00000000000
3 2 1  32 0.00000000000
3 2 1  33 0.00000000000
3 2 1  34 0.00000000000
3 2 1  35 0.00000000000
3 2 1  36 0.00000000000
3 2 1  37 0.00000000000
3 2 1  38 0.00000000000
3 2 1  39 0.00000000000
3 2 1  40 0.00000000000
3 2 1  41 0.00000000000
3 2 1  42 0.00000000000
3 2 1  43 0.00000000000
3 2 1  44 0.00000000000
3 2 1  45 0.00000000000
3 2 1  46 0.00000000000
3 2 1  47 0.00000000000
3 2 1  48 0.00000000000
3 2 1  49 0.00000000000
3 2 1  50 0.00000000000
3 2 1  51 0.00000000000
3 2 1  52 0.00000000000
3 2 1  53 0.00000000000
3 2 1  54 0.00000000000
3 2 1  55 0.00000000000
3 2 1  56 0.00000000000
3 2 1  57 0.00000000000
3 2 1  58 0.00000000000
3 2 1  59 0.00000000000
3 2 1  60 0.00000000000
3 2 1  61 0.00000000000
3 2 1  62 0.00000000000
3 2 1  63 0.00000000000
3 2 1  64 0.00000000000
3 2 1  65 0.00000000000
3 2 1  66 0.00000000000
3 2 1  67 0.00000000000
3 2 1  68 0.00000000000
3 2 1  69 0.00000000000
3 2 1  70 0.00000000000
3 2 1  71 0.00000000000
3 2 1  72 0.00000000000
3 2 1  73 0.00000000000
3 2 1  74 0.00000000000
3 2 1  75 0.00000000000
3 2 1  76 0.00000000000
3 2 1  77 0.00000000000
3 2 1  78 0.00000000000
3 2 1  79 0.00000000000
3 2 1  80 0.00000000000
3 2 1  81 0.00000000000
3 2 1  82 0.00000000000
3 2 1  83 0.00000000000
3 2 1  84 0.00000000000
3 2 1  85 0.00000000000
3 2 1  86 0.00000000000
3 2 1  87 0.00000000000
3 2 1  88 0.00000000000
3 2 1  89 0.00000000000
3 2 1  90 0.00000000000
3 2 1  91 0.00000000000
3 2 1  92 0.00000000000
3 2 1  93 0.00000000000
3 2 1  94 0.00000000000
3 2 1  95 0.00000000000
3 2 1  96 0.00000000000
3 2 1  97 0.00000000000
3 2 1  98 0.00000000000
3 2 1  99 0.00000000000
3 2 1 100 0.00000000000
3 2 1 101 0.00000000000
3 2 1 102 0.00000000000
3 2 1 103 0.00000000000
3 2 1 104 0.00000000000
3 2 1 105 0.00000000000
3 2 1 106 0.00000000000
3 2 1 107 0.00000000000
3 2 1 108 0.00000000000
3 2 1 109 0.00000000000
3 2 1 110 0.00000000000
3 2 1 111 0.00000000000
3 2 1 112 0.00000000000
3 2 1 113 0.00000000000
3 2 1 114 0.00000000000
3 2 1 115 0.00000000000
3 2 1 116 0.00000000000
3 2 1 117 0.00000000000
3 2 1 118 0.00000000000
3 2 1 119 0.00000000000
3 2 1 120 0.00000000000
3 2 1 121 0.00000000000
3 2 1 122 0.00000000000
3 2 1 123 0.00000000000
3 2 1 124 0.00000000000
3 2 1 125 0.00000000000
3 2 1 126 0.00000000000
3 2 1 127 0.00000000000
3 2 1 128 0.00000000000
3 2 1 129 0.00000000000
3 2 1 130 0.00000000000
3 2 1 131 0.00000000000
3 2 1 132 0.00000000000
3 2 1 133 0.00000000000
3 2 1 134 0.00000000000
3 2 1 135 0.00000000000
3 2 1 136 0.00000000000
3 2 1 137 0.00000000000
3 2 1 138 0.00000000000
3 2 1 139 0.00000000000
3 2 1 140 0.00000000000
3 2 1 141 0.00000000000
3 2 1 142 0.00000000000
3 2 1 143 0.00000000000
3 2 1 144 0.00000000000
3 2 1 145 0.00000000000
3 2 1 146 0.00000000000
3 2 1 147 0.00000000000
3 2 1 148 0.00000000000
3 2 1 149 0.00000000000
3 2 1 150 0.00000000000
3 2 1 151 0.00000000000
3 2 1 152 0.00000000000
3 2 1 153 0.00000000000
3 2 1 154 0.00000000000
3 2 1 155 0.00000000000
3 2 1 156 0.00000000000
3 2 1 157 0.00000000000
3 2 1 158 0.00000000000
3 2 1 159 0.00000000000
3 2 1 160 0.00000000000
3 2 1 161 0.00000000000
3 2 1 162 0.00000000000
3 2 1 163 0.00000000000
3 2 1 164 0.00000000000
3 2 1 165 0.00000000000
3 2 1 166 0.00000000000
3 2 1 167 0.00000000000
3 2 1 168 0.00000000000
3 2 1 169 0.00000000000
3 2 1 170 0.00000000000
3 2 1 171 0.00000000000
3 2 1 172 0.00000000000
3 2 1 173 0.00000000000
3 2 1 174 0.00000000000
3 2 1 175 0.00000000000
3 2 1 176 0.00000000000
3 2 1 177 0.00000000000
3 2 1 178 0.00000000000
3 2 1 179 0.00000000000
3 2 1 180 0.00000000000
3 2 1 181 0.00000000000
3 2 1 182 0.00000000000
3 2 1 183 0.00000000000
3 2 1 184 0.00000000000
3 2 1 185 0.00000000000
3 2 1 186 0.00000000000
3 2 1 187 0.00000000000
3 2 1 188 0.00000000000
3 2 1 189 0.00000000000
3 2 1 190 0.00000000000
3 2 1 191 0.00000000000
3 2 1 192 0.00000000000
3 2 1 193 0.00000000000
3 2 1 194 0.00000000000
3 2 1 195 0.00000000000
3 2 1 196 0.00000000000
3 2 1 197 0.00000000000
3 2 1 198 0.00000000000
3 2 1 199 0.00000000000
3 2 1 200 0.00000000000
3 2 2   1 0.49841111183
3 2 2   2 0.24372222289
3 2 2   3 0.09537777808
3 2 2   4 0.02817777774
3 2 2   5 0.00667777789
3 2 2   6 0.00146666670
3 2 2   7 0.00028888890
3 2 2   8 0.00001111111
3 2 2   9 0.00000000000
3 2 2  10 0.00000000000
3 2 2  11 0.00000000000
3 2 2  12 0.00000000000
3 2 2  13 0.00000000000
3 2 2  14 0.00000000000
3 2 2  15 0.00000000000
3 2 2  16 0.00000000000
3 2 2  17 0.00000000000
3 2 2  18 0.00000000000
3 2 2  19 0.00000000000
3 2 2  20 0.00000000000
3 2 2  21 0.00000000000
3 2 2  22 0.00000000000
3 2 2  23 0.00000000000
3 2 2  24 0.00000000000
3 2 2  25 0.00000000000
3 2 2  26 0.00000000000
3 2 2  27 0.00000000000
3 2 2  28 0.00000000000
3 2 2  29 0.00000000000
3 2 2  30 0.00000000000
3 2 2  31 0.00000000000
3 2 2  32 0.00000000000
3 2 2  33 0.00000000000
3 2 2  34 0.00000000000
3 2 2  35 0.00000000000
3 2 2  36 0.00000000000
3 2 2  37 0.00000000000
3 2 2  38 0.00000000000
3 2 2  39 0.00000000000
3 2 2  40 0.00000000000
3 2 2  41 0.00000000000
3 2 2  42 0.00000000000
3 2 2  43 0.00000000000
3 2 2  44 0.00000000000
3 2 2  45 0.00000000000
3 2 2  46 0.00000000000
3 2 2  47 0.00000000000
3 2 2  48 0.00000000000
3 2 2  49 0.00000000000
3 2 2  50 0.00000000000
3 2 2  51 0.00000000000
3 2 2  52 0.00000000000
3 2 2  53 0.00000000000
3 2 2  54 0.00000000000
3 2 2  55 0.00000000000
3 2 2  56 0.00000000000
3 2 2  57 0.00000000000
3 2 2  58 0.00000000000
3 2 2  59 0.00000000000
3 2 2  60 0.00000000000
3 2 2  61 0.00000000000
3 2 2  62 0.00000000000
3 2 2  63 0.00000000000
3 2 2  64 0.00000000000
3 2 2  65 0.00000000000
3 2 2  66 0.00000000000
3 2 2  67 0.00000000000
3 2 2  68 0.00000000000
3 2 2  69 0.00000000000
3 2 2  70 0.00000000000
3 2 2  71 0.00000000000
3 2 2  72 0.00000000000
3 2 2  73 0.00000000000
3 2 2  74 0.00000000000
3 2 2  75 0.00000000000
3 2 2  76 0.00000000000
3 2 2  77 0.00000000000
3 2 2  78 0.00000000000
3 2 2  79 0.00000000000
3 2 2  80 0.00000000000
3 2 2  81 0.00000000000
3 2 2  82 0.00000000000
3 2 2  83 0.00000000000
3 2 2  84 0.00000000000
3 2 2  85 0.00000000000
3 2 2  86 0.00000000000
3 2 2  87 0.00000000000
3 2 2  88 0.00000000000
3 2 2  89 0.00000000000
3 2 2  90 0.00000000000
3 2 2  91 0.00000000000
3 2 2  92 0.00000000000
3 2 2  93 0.00000000000
3 2 2  94 0.00000000000
3 2 2  95 0.00000000000
3 2 2  96 0.00000000000
3 2 2  97 0.00000000000
3 2 2  98 0.00000000000
3 2 2  99 0.00000000000
3 2 2 100 0.00000000000
3 2 2 101 0.00000000000
3 2 2 102 0.00000000000
3 2 2 103 0.00000000000
3 2 2 104 0.00000000000
3 2 2 105 0.00000000000
3 2 2 106 0.00000000000
3 2 2 107 0.00000000000
3 2 2 108 0.00000000000
3 2 2 109 0.00000000000
3 2 2 110 0.00000000000
3 2 2 111 0.00000000000
3 2 2 112 0.00000000000
3 2 2 113 0.00000000000
3 2 2 114 0.00000000000
3 2 2 115 0.00000000000
3 2 2 116 0.00000000000
3 2 2 117 0.00000000000
3 2 2 118 0.00000000000
3 2 2 119 0.00000000000
3 2 2 120 0.00000000000
3 2 2 121 0.00000000000
3 2 2 122 0.00000000000
3 2 2 123 0.00000000000
3 2 2 124 0.00000000000
3 2 2 125 0.00000000000
3 2 2 126 0.00000000000
3 2 2 127 0.00000000000
3 2 2 128 0.00000000000
3 2 2 129 0.00000000000
3 2 2 130 0.00000000000
3 2 2 131 0.00000000000
3 2 2 132 0.00000000000
3 2 2 133 0.00000000000
3 2 2 134 0.00000000000
3 2 2 135 0.00000000000
3 2 2 136 0.00000000000
3 2 2 137 0.00000000000
3 2 2 138 0.00000000000
3 2 2 139 0.00000000000
3 2 2 140 0.00000000000
3 2 2 141 0.00000000000
3 2 2 142 0.00000000000
3 2 2 143 0.00000000000
3 2 2 144 0.00000000000
3 2 2 145 0.00000000000
3 2 2 146 0.00000000000
3 2 2 147 0.00000000000
3 2 2 148 0.00000000000
3 2 2 149 0.00000000000
3 2 2 150 0.00000000000
3 2 2 151 0.00000000000
3 2 2 152 0.00000000000
3 2 2 153 0.00000000000
3 2 2 154 0.00000000000
3 2 2 155 0.00000000000
3 2 2 156 0.00000000000
3 2 2 157 0.00000000000
3 2 2 158 0.00000000000
3 2 2 159 0.00000000000
3 2 2 160 0.00000000000
3 2 2 161 0.00000000000
3 2 2 162 0.00000000000
3 2 2 163 0.00000000000
3 2 2 164 0.00000000000
3 2 2 165 0.00000000000
3 2 2 166 0.00000000000
3 2 2 167 0.00000000000
3 2 2 168 0.00000000000
3 2 2 169 0.00000000000
3 2 2 170 0.00000000000
3 2 2 171 0.00000000000
3 2 2 172 0.00000000000
3 2 2 173 0.00000000000
3 2 2 174 0.00000000000
3 2 2 175 0.00000000000
3 2 2 176 0.00000000000
3 2 2 177 0.00000000000
3 2 2 178 0.00000000000
3 2 2 179 0.00000000000
3 2 2 180 0.00000000000
3 2 2 181 0.00000000000
3 2 2 182 0.00000000000
3 2 2 183 0.00000000000
3 2 2 184 0.00000000000
3 2 2 185 0.00000000000
3 2 2 186 0.00000000000
3 2 2 187 0.00000000000
3 2 2 188 0.00000000000
3 2 2 189 0.00000000000
3 2 2 190 0.00000000000
3 2 2 191 0.00000000000
3 2 2 192 0.00000000000
3 2 2 193 0.00000000000
3 2 2 194 0.00000000000
3 2 2 195 0.00000000000
3 2 2 196 0.00000000000
3 2 2 197 0.00000000000
3 2 2 198 0.00000000000
3 2 2 199 0.00000000000
3 2 2 200 0.00000000000
3 2 3   1 0.49967777669
3 2 3   2 0.26375555784
3 2 3   3 0.12207777828
3 2 3   4 0.04771111116
3 2 3   5 0.01738888890
3 2 3   6 0.00567777789
3 2 3   7 0.00207777782
3 2 3   8 0.00058888890
3 2 3   9 0.00008888889
3 2 3  10 0.00000000000
3 2 3  11 0.00000000000
3 2 3  12 0.00000000000
3 2 3  13 0.00000000000
3 2 3  14 0.00000000000
3 2 3  15 0.00000000000
3 2 3  16 0.00000000000
3 2 3  17 0.00000000000
3 2 3  18 0.00000000000
3 2 3  19 0.00000000000
3 2 3  20 0.00000000000
3 2 3  21 0.00000000000
3 2 3  22 0.00000000000
3 2 3  23 0.00000000000
3 2 3  24 0.00000000000
3 2 3  25 0.00000000000
3 2 3  26 0.00000000000
3 2 3  27 0.00000000000
3 2 3  28 0.00000000000
3 2 3  29 0.00000000000
3 2 3  30 0.00000000000
3 2 3  31 0.00000000000
3 2 3  32 0.00000000000
3 2 3  33 0.00000000000
3 2 3  34 0.00000000000
3 2 3  35 0.00000000000
3 2 3  36 0.00000000000
3 2 3  37 0.00000000000
3 2 3  38 0.00000000000
3 2 3  39 0.00000000000
3 2 3  40 0.00000000000
3 2 3  41 0.00000000000
3 2 3  42 0.00000000000
3 2 3  43 0.00000000000
3 2 3  44 0.00000000000
3 2 3  45 0.00000000000
3 2 3  46 0.00000000000
3 2 3  47 0.00000000000
3 2 3  48 0.00000000000
3 2 3  49 0.00000000000
3 2 3  50 0.00000000000
3 2 3  51 0.00000000000
3 2 3  52 0.00000000000
3 2 3  53 0.00000000000
3 2 3  54 0.00000000000
3 2 3  55 0.00000000000
3 2 3  56 0.00000000000
3 2 3  57 0.00000000000
3 2 3  58 0.00000000000
3 2 3  59 0.00000000000
3 2 3  60 0.00000000000
3 2 3  61 0.00000000000
3 2 3  62 0.00000000000
3 2 3  63 0.00000000000
3 2 3  64 0.00000000000
3 2 3  65 0.00000000000
3 2 3  66 0.00000000000
3 2 3  67 0.00000000000
3 2 3  68 0.00000000000
3 2 3  69 0.00000000000
3 2 3  70 0.00000000000
3 2 3  71 0.00000000000
3 2 3  72 0.00000000000
3 2 3  73 0.00000000000
3 2 3  74 0.00000000000
3 2 3  75 0.00000000000
3 2 3  76 0.00000000000
3 2 3  77 0.00000000000
3 2 3  78 0.00000000000
3 2 3  79 0.00000000000
3 2 3  80 0.00000000000
3 2 3  81 0.00000000000
3 2 3  82 0.00000000000
3 2 3  83 0.00000000000
3 2 3  84 0.00000000000
3 2 3  85 0.00000000000
3 2 3  86 0.00000000000
3 2 3  87 0.00000000000
3 2 3  88 0.00000000000
3 2 3  89 0.00000000000
3 2 3  90 0.00000000000
3 2 3  91 0.00000000000
3 2 3  92 0.00000000000
3 2 3  93 0.00000000000
3 2 3  94 0.00000000000
3 2 3  95 0.00000000000
3 2 3  96 0.00000000000
3 2 3  97 0.00000000000
3 2 3  98 0.00000000000
3 2 3  99 0.00000000000
3 2 3 100 0.00000000000
3 2 3 101 0.00000000000
3 2 3 102 0.00000000000
3 2 3 103 0.00000000000
3 2 3 104 0.00000000000
3 2 3 105 0.00000000000
3 2 3 106 0.00000000000
3 2 3 107 0.00000000000
3 2 3 108 0.00000000000
3 2 3 109 0.00000000000
3 2 3 110 0.00000000000
3 2 3 111 0.00000000000
3 2 3 112 0.00000000000
3 2 3 113 0.00000000000
3 2 3 114 0.00000000000
3 2 3 115 0.00000000000
3 2 3 116 0.00000000000
3 2 3 117 0.00000000000
3 2 3 118 0.00000000000
3 2 3 119 0.00000000000
3 2 3 120 0.00000000000
3 2 3 121 0.00000000000
3 2 3 122 0.00000000000
3 2 3 123 0.00000000000
3 2 3 124 0.00000000000
3 2 3 125 0.00000000000
3 2 3 126 0.00000000000
3 2 3 127 0.00000000000
3 2 3 128 0.00000000000
3 2 3 129 0.00000000000
3 2 3 130 0.00000000000
3 2 3 131 0.00000000000
3 2 3 132 0.00000000000
3 2 3 133 0.00000000000
3 2 3 134 0.00000000000
3 2 3 135 0.00000000000
3 2 3 136 0.00000000000
3 2 3 137 0.00000000000
3 2 3 138 0.00000000000
3 2 3 139 0.00000000000
3 2 3 140 0.00000000000
3 2 3 141 0.00000000000
3 2 3 142 0.00000000000
3 2 3 143 0.00000000000
3 2 3 144 0.00000000000
3 2 3 145 0.00000000000
3 2 3 146 0.00000000000
3 2 3 147 0.00000000000
3 2 3 148 0.00000000000
3 2 3 149 0.00000000000
3 2 3 150 0.00000000000
3 2 3 151 0.00000000000
3 2 3 152 0.00000000000
3 2 3 153 0.00000000000
3 2 3 154 0.00000000000
3 2 3 155 0.00000000000
3 2 3 156 0.00000000000
3 2 3 157 0.00000000000
3 2 3 158 0.00000000000
3 2 3 159 0.00000000000
3 2 3 160 0.00000000000
3 2 3 161 0.00000000000
3 2 3 162 0.00000000000
3 2 3 163 0.00000000000
3 2 3 164 0.00000000000
3 2 3 165 0.00000000000
3 2 3 166 0.00000000000
3 2 3 167 0.00000000000
3 2 3 168 0.00000000000
3 2 3 169 0.00000000000
3 2 3 170 0.00000000000
3 2 3 171 0.00000000000
3 2 3 172 0.00000000000
3 2 3 173 0.00000000000
3 2 3 174 0.00000000000
3 2 3 175 0.00000000000
3 2 3 176 0.00000000000
3 2 3 177 0.00000000000
3 2 3 178 0.00000000000
3 2 3 179 0.00000000000
3 2 3 180 0.00000000000
3 2 3 181 0.00000000000
3 2 3 182 0.00000000000
3 2 3 183 0.00000000000
3 2 3 184 0.00000000000
3 2 3 185 0.00000000000
3 2 3 186 0.00000000000
3 2 3 187 0.00000000000
3 2 3 188 0.00000000000
3 2 3 189 0.00000000000
3 2 3 190 0.00000000000
3 2 3 191 0.00000000000
3 2 3 192 0.00000000000
3 2 3 193 0.00000000000
3 2 3 194 0.00000000000
3 2 3 195 0.00000000000
3 2 3 196 0.00000000000
3 2 3 197 0.00000000000
3 2 3 198 0.00000000000
3 2 3 199 0.00000000000
3 2 3 200 0.00000000000
3 2 4   1 0.50117777765
3 2 4   2 0.26637777835
3 2 4   3 0.12464444451
3 2 4   4 0.05126666682
3 2 4   5 0.01855555566
3 2 4   6 0.00638888896
3 2 4   7 0.00194444449
3 2 4   8 0.00045555556
3 2 4   9 0.00010000000
3 2 4  10 0.00001111111
3 2 4  11 0.00000000000
3 2 4  12 0.00000000000
3 2 4  13 0.00000000000
3 2 4  14 0.00000000000
3 2 4  15 0.00000000000
3 2 4  16 0.00000000000
3 2 4  17 0.00000000000
3 2 4  18 0.00000000000
3 2 4  19 0.00000000000
3 2 4  20 0.00000000000
3 2 4  21 0.00000000000
3 2 4  22 0.00000000000
3 2 4  23 0.00000000000
3 2 4  24 0.00000000000
3 2 4  25 0.00000000000
3 2 4  26 0.00000000000
3 2 4  27 0.00000000000
3 2 4  28 0.00000000000
3 2 4  29 0.00000000000
3 2 4  30 0.00000000000
3 2 4  31 0.00000000000
3 2 4  32 0.00000000000
3 2 4  33 0.00000000000
3 2 4  34 0.00000000000
3 2 4  35 0.00000000000
3 2 4  36 0.00000000000
3 2 4  37 0.00000000000
3 2 4  38 0.00000000000
3 2 4  39 0.00000000000
3 2 4  40 0.00000000000
3 2 4  41 0.00000000000
3 2 4  42 0.00000000000
3 2 4  43 0.00000000000
3 2 4  44 0.00000000000
3 2 4  45 0.00000000000
3 2 4  46 0.00000000000
3 2 4  47 0.00000000000
3 2 4  48 0.00000000000
3 2 4  49 0.00000000000
3 2 4  50 0.00000000000
3 2 4  51 0.00000000000
3 2 4  52 0.00000000000
3 2 4  53 0.00000000000
3 2 4  54 0.00000000000
3 2 4  55 0.00000000000
3 2 4  56 0.00000000000
3 2 4  57 0.00000000000
3 2 4  58 0.00000000000
3 2 4  59 0.00000000000
3 2 4  60 0.00000000000
3 2 4  61 0.00000000000
3 2 4  62 0.00000000000
3 2 4  63 0.00000000000
3 2 4  64 0.00000000000
3 2 4  65 0.00000000000
3 2 4  66 0.00000000000
3 2 4  67 0.00000000000
3 2 4  68 0.00000000000
3 2 4  69 0.00000000000
3 2 4  70 0.00000000000
3 2 4  71 0.00000000000
3 2 4  72 0.00000000000
3 2 4  73 0.00000000000
3 2 4  74 0.00000000000
3 2 4  75 0.00000000000
3 2 4  76 0.00000000000
3 2 4  77 0.00000000000
3 2 4  78 0.00000000000
3 2 4  79 0.00000000000
3 2 4  80 0.00000000000
3 2 4  81 0.00000000000
3 2 4  82 0.00000000000
3 2 4  83 0.00000000000
3 2 4  84 0.00000000000
3 2 4  85 0.00000000000
3 2 4  86 0.00000000000
3 2 4  87 0.00000000000
3 2 4  88 0.00000000000
3 2 4  89 0.00000000000
3 2 4  90 0.00000000000
3 2 4  91 0.00000000000
3 2 4  92 0.00000000000
3 2 4  93 0.00000000000
3 2 4  94 0.00000000000
3 2 4  95 0.00000000000
3 2 4  96 0.00000000000
3 2 4  97 0.00000000000
3 2 4  98 0.00000000000
3 2 4  99 0.00000000000
3 2 4 100 0.00000000000
3 2 4 101 0.00000000000
3 2 4 102 0.00000000000
3 2 4 103 0.00000000000
3 2 4 104 0.00000000000
3 2 4 105 0.00000000000
3 2 4 106 0.00000000000
3 2 4 107 0.00000000000
3 2 4 108 0.00000000000
3 2 4 109 0.00000000000
3 2 4 110 0.00000000000
3 2 4 111 0.00000000000
3 2 4 112 0.00000000000
3 2 4 113 0.00000000000
3 2 4 114 0.00000000000
3 2 4 115 0.00000000000
3 2 4 116 0.00000000000
3 2 4 117 0.00000000000
3 2 4 118 0.00000000000
3 2 4 119 0.00000000000
3 2 4 120 0.00000000000
3 2 4 121 0.00000000000
3 2 4 122 0.00000000000
3 2 4 123 0.00000000000
3 2 4 124 0.00000000000
3 2 4 125 0.00000000000
3 2 4 126 0.00000000000
3 2 4 127 0.00000000000
3 2 4 128 0.00000000000
3 2 4 129 0.00000000000
3 2 4 130 0.00000000000
3 2 4 131 0.00000000000
3 2 4 132 0.00000000000
3 2 4 133 0.00000000000
3 2 4 134 0.00000000000
3 2 4 135 0.00000000000
3 2 4 136 0.00000000000
3 2 4 137 0.00000000000
3 2 4 138 0.00000000000
3 2 4 139 0.00000000000
3 2 4 140 0.00000000000
3 2 4 141 0.00000000000
3 2 4 142 0.00000000000
3 2 4 143 0.00000000000
3 2 4 144 0.00000000000
3 2 4 145 0.00000000000
3 2 4 146 0.00000000000
3 2 4 147 0.00000000000
3 2 4 148 0.00000000000
3 2 4 149 0.00000000000
3 2 4 150 0.00000000000
3 2 4 151 0.00000000000
3 2 4 152 0.00000000000
3 2 4 153 0.00000000000
3 2 4 154 0.00000000000
3 2 4 155 0.00000000000
3 2 4 156 0.00000000000
3 2 4 157 0.00000000000
3 2 4 158 0.00000000000
3 2 4 159 0.00000000000
3 2 4 160 0.00000000000
3 2 4 161 0.00000000000
3 2 4 162 0.00000000000
3 2 4 163 0.00000000000
3 2 4 164 0.00000000000
3 2 4 165 0.00000000000
3 2 4 166 0.00000000000
3 2 4 167 0.00000000000
3 2 4 168 0.00000000000
3 2 4 169 0.00000000000
3 2 4 170 0.00000000000
3 2 4 171 0.00000000000
3 2 4 172 0.00000000000
3 2 4 173 0.00000000000
3 2 4 174 0.00000000000
3 2 4 175 0.00000000000
3 2 4 176 0.00000000000
3 2 4 177 0.00000000000
3 2 4 178 0.00000000000
3 2 4 179 0.00000000000
3 2 4 180 0.00000000000
3 2 4 181 0.00000000000
3 2 4 182 0.00000000000
3 2 4 183 0.00000000000
3 2 4 184 0.00000000000
3 2 4 185 0.00000000000
3 2 4 186 0.00000000000
3 2 4 187 0.00000000000
3 2 4 188 0.00000000000
3 2 4 189 0.00000000000
3 2 4 190 0.00000000000
3 2 4 191 0.00000000000
3 2 4 192 0.00000000000
3 2 4 193 0.00000000000
3 2 4 194 0.00000000000
3 2 4 195 0.00000000000
3 2 4 196 0.00000000000
3 2 4 197 0.00000000000
3 2 4 198 0.00000000000
3 2 4 199 0.00000000000
3 2 4 200 0.00000000000
3 2 5   1 0.49763333142
3 2 5   2 0.32211111158
3 2 5   3 0.22657777861
3 2 5   4 0.16171111077
3 2 5   5 0.11670000054
3 2 5   6 0.08520000037
3 2 5   7 0.06163333364
3 2 5   8 0.04451111120
3 2 5   9 0.03289999999
3 2 5  10 0.02398888905
3 2 5  11 0.01695555558
3 2 5  12 0.01220000010
3 2 5  13 0.00867777788
3 2 5  14 0.00601111117
3 2 5  15 0.00426666673
3 2 5  16 0.00292222226
3 2 5  17 0.00235555560
3 2 5  18 0.00200000003
3 2 5  19 0.00145555559
3 2 5  20 0.00110000003
3 2 5  21 0.00098888891
3 2 5  22 0.00076666668
3 2 5  23 0.00062222224
3 2 5  24 0.00045555557
3 2 5  25 0.00034444445
3 2 5  26 0.00022222223
3 2 5  27 0.00014444445
3 2 5  28 0.00013333334
3 2 5  29 0.00010000000
3 2 5  30 0.00010000000
3 2 5  31 0.00006666667
3 2 5  32 0.00004444445
3 2 5  33 0.00005555556
3 2 5  34 0.00003333333
3 2 5  35 0.00003333333
3 2 5  36 0.00000000000
3 2 5  37 0.00000000000
3 2 5  38 0.00000000000
3 2 5  39 0.00000000000
3 2 5  40 0.00000000000
3 2 5  41 0.00000000000
3 2 5  42 0.00000000000
3 2 5  43 0.00000000000
3 2 5  44 0.00000000000
3 2 5  45 0.00000000000
3 2 5  46 0.00000000000
3 2 5  47 0.00000000000
3 2 5  48 0.00000000000
3 2 5  49 0.00000000000
3 2 5  50 0.00000000000
3 2 5  51 0.00000000000
3 2 5  52 0.00000000000
3 2 5  53 0.00000000000
3 2 5  54 0.00000000000
3 2 5  55 0.00000000000
3 2 5  56 0.00000000000
3 2 5  57 0.00000000000
3 2 5  58 0.00000000000
3 2 5  59 0.00000000000
3 2 5  60 0.00000000000
3 2 5  61 0.00000000000
3 2 5  62 0.00000000000
3 2 5  63 0.00000000000
3 2 5  64 0.00000000000
3 2 5  65 0.00000000000
3 2 5  66 0.00000000000
3 2 5  67 0.00000000000
3 2 5  68 0.00000000000
3 2 5  69 0.00000000000
3 2 5  70 0.00000000000
3 2 5  71 0.00000000000
3 2 5  72 0.00000000000
3 2 5  73 0.00000000000
3 2 5  74 0.00000000000
3 2 5  75 0.00000000000
3 2 5  76 0.00000000000
3 2 5  77 0.00000000000
3 2 5  78 0.00000000000
3 2 5  79 0.00000000000
3 2 5  80 0.00000000000
3 2 5  81 0.00000000000
3 2 5  82 0.00000000000
3 2 5  83 0.00000000000
3 2 5  84 0.00000000000
3 2 5  85 0.00000000000
3 2 5  86 0.00000000000
3 2 5  87 0.00000000000
3 2 5  88 0.00000000000
3 2 5  89 0.00000000000
3 2 5  90 0.00000000000
3 2 5  91 0.00000000000
3 2 5  92 0.00000000000
3 2 5  93 0.00000000000
3 2 5  94 0.00000000000
3 2 5  95 0.00000000000
3 2 5  96 0.00000000000
3 2 5  97 0.00000000000
3 2 5  98 0.00000000000
3 2 5  99 0.00000000000
3 2 5 100 0.00000000000
3 2 5 101 0.00000000000
3 2 5 102 0.00000000000
3 2 5 103 0.00000000000
3 2 5 104 0.00000000000
3 2 5 105 0.00000000000
3 2 5 106 0.00000000000
3 2 5 107 0.00000000000
3 2 5 108 0.00000000000
3 2 5 109 0.00000000000
3 2 5 110 0.00000000000
3 2 5 111 0.00000000000
3 2 5 112 0.00000000000
3 2 5 113 0.00000000000
3 2 5 114 0.00000000000
3 2 5 115 0.00000000000
3 2 5 116 0.00000000000
3 2 5 117 0.00000000000
3 2 5 118 0.00000000000
3 2 5 119 0.00000000000
3 2 5 120 0.00000000000
3 2 5 121 0.00000000000
3 2 5 122 0.00000000000
3 2 5 123 0.00000000000
3 2 5 124 0.00000000000
3 2 5 125 0.00000000000
3 2 5 126 0.00000000000
3 2 5 127 0.00000000000
3 2 5 128 0.00000000000
3 2 5 129 0.00000000000
3 2 5 130 0.00000000000
3 2 5 131 0.00000000000
3 2 5 132 0.00000000000
3 2 5 133 0.00000000000
3 2 5 134 0.00000000000
3 2 5 135 0.00000000000
3 2 5 136 0.00000000000
3 2 5 137 0.00000000000
3 2 5 138 0.00000000000
3 2 5 139 0.00000000000
3 2 5 140 0.00000000000
3 2 5 141 0.00000000000
3 2 5 142 0.00000000000
3 2 5 143 0.00000000000
3 2 5 144 0.00000000000
3 2 5 145 0.00000000000
3 2 5 146 0.00000000000
3 2 5 147 0.00000000000
3 2 5 148 0.00000000000
3 2 5 149 0.00000000000
3 2 5 150 0.00000000000
3 2 5 151 0.00000000000
3 2 5 152 0.00000000000
3 2 5 153 0.00000000000
3 2 5 154 0.00000000000
3 2 5 155 0.00000000000
3 2 5 156 0.00000000000
3 2 5 157 0.00000000000
3 2 5 158 0.00000000000
3 2 5 159 0.00000000000
3 2 5 160 0.00000000000
3 2 5 161 0.00000000000
3 2 5 162 0.00000000000
3 2 5 163 0.00000000000
3 2 5 164 0.00000000000
3 2 5 165 0.00000000000
3 2 5 166 0.00000000000
3 2 5 167 0.00000000000
3 2 5 168 0.00000000000
3 2 5 169 0.00000000000
3 2 5 170 0.00000000000
3 2 5 171 0.00000000000
3 2 5 172 0.00000000000
3 2 5 173 0.00000000000
3 2 5 174 0.00000000000
3 2 5 175 0.00000000000
3 2 5 176 0.00000000000
3 2 5 177 0.00000000000
3 2 5 178 0.00000000000
3 2 5 179 0.00000000000
3 2 5 180 0.00000000000
3 2 5 181 0.00000000000
3 2 5 182 0.00000000000
3 2 5 183 0.00000000000
3 2 5 184 0.00000000000
3 2 5 185 0.00000000000
3 2 5 186 0.00000000000
3 2 5 187 0.00000000000
3 2 5 188 0.00000000000
3 2 5 189 0.00000000000
3 2 5 190 0.00000000000
3 2 5 191 0.00000000000
3 2 5 192 0.00000000000
3 2 5 193 0.00000000000
3 2 5 194 0.00000000000
3 2 5 195 0.00000000000
3 2 5 196 0.00000000000
3 2 5 197 0.00000000000
3 2 5 198 0.00000000000
3 2 5 199 0.00000000000
3 2 5 200 0.00000000000
3 2 6   1 0.50223333091
3 2 6   2 0.38646666527
3 2 6   3 0.35509999871
3 2 6   4 0.33645555466
3 2 6   5 0.32417777777
3 2 6   6 0.31431111127
3 2 6   7 0.30669999883
3 2 6   8 0.29967777744
3 2 6   9 0.29276666716
3 2 6  10 0.28673333243
3 2 6  11 0.28415555552
3 2 6  12 0.28211111262
3 2 6  13 0.28225555569
3 2 6  14 0.27844444484
3 2 6  15 0.27612222135
3 2 6  16 0.27389999971
3 2 6  17 0.27248888865
3 2 6  18 0.26943333268
3 2 6  19 0.27036666647
3 2 6  20 0.27023333326
3 2 6  21 0.26918888941
3 2 6  22 0.26832222179
3 2 6  23 0.26701111227
3 2 6  24 0.26671111032
3 2 6  25 0.26801111162
3 2 6  26 0.26651111126
3 2 6  27 0.26625555441
3 2 6  28 0.26497777820
3 2 6  29 0.26302222103
3 2 6  30 0.26138888955
3 2 6  31 0.26373333320
3 2 6  32 0.26296666726
3 2 6  33 0.26267777830
3 2 6  34 0.25988888904
3 2 6  35 0.25952222362
3 2 6  36 0.26001111284
3 2 6  37 0.25949999973
3 2 6  38 0.26055555537
3 2 6  39 0.26140000090
3 2 6  40 0.26218888953
3 2 6  41 0.25982222259
3 2 6  42 0.26003333464
3 2 6  43 0.25858888835
3 2 6  44 0.26093333274
3 2 6  45 0.25972222239
3 2 6  46 0.26105555490
3 2 6  47 0.26132222190
3 2 6  48 0.26166666701
3 2 6  49 0.26361111239
3 2 6  50 0.26448888958
3 2 6  51 0.26416666687
3 2 6  52 0.26457777902
3 2 6  53 0.26366666734
3 2 6  54 0.26398889035
3 2 6  55 0.26515555561
3 2 6  56 0.26390000179
3 2 6  57 0.26246666610
3 2 6  58 0.26256666690
3 2 6  59 0.26085555494
3 2 6  60 0.26096666709
3 2 6  61 0.26034444541
3 2 6  62 0.26055555612
3 2 6  63 0.26334444329
3 2 6  64 0.26267777726
3 2 6  65 0.26265555501
3 2 6  66 0.26188888982
3 2 6  67 0.26157777846
3 2 6  68 0.25928889006
3 2 6  69 0.25804444402
3 2 6  70 0.25934444383
3 2 6  71 0.25913333401
3 2 6  72 0.25901111260
3 2 6  73 0.26005555645
3 2 6  74 0.26146666616
3 2 6  75 0.26112222269
3 2 6  76 0.26051111206
3 2 6  77 0.26043333337
3 2 6  78 0.26276666790
3 2 6  79 0.26105555505
3 2 6  80 0.26014444470
3 2 6  81 0.26076666787
3 2 6  82 0.26243333265
3 2 6  83 0.26365555495
3 2 6  84 0.26535555765
3 2 6  85 0.26545555681
3 2 6  86 0.26664444387
3 2 6  87 0.26968888953
3 2 6  88 0.26718888968
3 2 6  89 0.26716666758
3 2 6  90 0.26566666886
3 2 6  91 0.26485555530
3 2 6  92 0.26531111121
3 2 6  93 0.26704444468
3 2 6  94 0.26780000046
3 2 6  95 0.26626666695
3 2 6  96 0.26456666738
3 2 6  97 0.26471111119
3 2 6  98 0.26052222237
3 2 6  99 0.26044444486
3 2 6 100 0.26167777717
3 2 6 101 0.26352222294
3 2 6 102 0.26234444514
3 2 6 103 0.26035555601
3 2 6 104 0.26088888884
3 2 6 105 0.26208888993
3 2 6 106 0.26573333204
3 2 6 107 0.26422222197
3 2 6 108 0.26173333317
3 2 6 109 0.25944444492
3 2 6 110 0.25877777740
3 2 6 111 0.25978888825
3 2 6 112 0.25858888775
3 2 6 113 0.26111111194
3 2 6 114 0.25994444430
3 2 6 115 0.26282222256
3 2 6 116 0.26324444458
3 2 6 117 0.26295555562
3 2 6 118 0.26275555640
3 2 6 119 0.26335555658
3 2 6 120 0.26317777857
3 2 6 121 0.26398888841
3 2 6 122 0.26392222181
3 2 6 123 0.26310000062
3 2 6 124 0.26362222195
3 2 6 125 0.26474444568
3 2 6 126 0.26331111163
3 2 6 127 0.26613333449
3 2 6 128 0.26652222276
3 2 6 129 0.26467777759
3 2 6 130 0.26185555577
3 2 6 131 0.25891111314
3 2 6 132 0.25841111183
3 2 6 133 0.25884444505
3 2 6 134 0.25967777833
3 2 6 135 0.25973333284
3 2 6 136 0.26026666597
3 2 6 137 0.25846666679
3 2 6 138 0.25786666557
3 2 6 139 0.25975555718
3 2 6 140 0.25898888916
3 2 6 141 0.25991111115
3 2 6 142 0.26235555664
3 2 6 143 0.26296666786
3 2 6 144 0.26274444535
3 2 6 145 0.26143333405
3 2 6 146 0.26226666674
3 2 6 147 0.26432222366
3 2 6 148 0.26316666827
3 2 6 149 0.26354444534
3 2 6 150 0.26481111169
3 2 6 151 0.26501111120
3 2 6 152 0.26315555602
3 2 6 153 0.26454444468
3 2 6 154 0.26366666794
3 2 6 155 0.26334444419
3 2 6 156 0.26477777719
3 2 6 157 0.26608888894
3 2 6 158 0.26446666554
3 2 6 159 0.26362222239
3 2 6 160 0.26403333247
3 2 6 161 0.26193333209
3 2 6 162 0.26326666802
3 2 6 163 0.26108888894
3 2 6 164 0.25947777823
3 2 6 165 0.26098888919
3 2 6 166 0.26227777839
3 2 6 167 0.26126666665
3 2 6 168 0.26292222261
3 2 6 169 0.26316666752
3 2 6 170 0.26182222411
3 2 6 171 0.26042222261
3 2 6 172 0.26141111165
3 2 6 173 0.26139999986
3 2 6 174 0.26309999987
3 2 6 175 0.26365555599
3 2 6 176 0.26387777835
3 2 6 177 0.26396666691
3 2 6 178 0.26423333287
3 2 6 179 0.26312222183
3 2 6 180 0.26233333364
3 2 6 181 0.26324444413
3 2 6 182 0.26488888919
3 2 6 183 0.26475555673
3 2 6 184 0.26327777863
3 2 6 185 0.26414444342
3 2 6 186 0.26546666548
3 2 6 187 0.26475555584
3 2 6 188 0.26639999881
3 2 6 189 0.26650000021
3 2 6 190 0.26610000104
3 2 6 191 0.26343333408
3 2 6 192 0.26277777806
3 2 6 193 0.26280000135
3 2 6 194 0.26114444375
3 2 6 195 0.26153333381
3 2 6 196 0.26124444351
3 2 6 197 0.26244444519
3 2 6 198 0.26190000102
3 2 6 199 0.26239999980
3 2 6 200 0.26165555552
3 2 7   1 0.49828888804
3 2 7   2 0.38067777723
3 2 7   3 0.35204444438
3 2 7   4 0.33552222252
3 2 7   5 0.32236666501
3 2 7   6 0.31418888852
3 2 7   7 0.30817777768
3 2 7   8 0.30552222133
3 2 7   9 0.29937777713
3 2 7  10 0.29467777714
3 2 7  11 0.29177777708
3 2 7  12 0.28745555326
3 2 7  13 0.28803333208
3 2 7  14 0.28682222098
3 2 7  15 0.28518888846
3 2 7  16 0.27929999948
3 2 7  17 0.27621111184
3 2 7  18 0.27541111261
3 2 7  19 0.27123333335
3 2 7  20 0.27139999896
3 2 7  21 0.26927777678
3 2 7  22 0.26950000018
3 2 7  23 0.27045555457
3 2 7  24 0.26931111202
3 2 7  25 0.26814444482
3 2 7  26 0.26964444429
3 2 7  27 0.27131111175
3 2 7  28 0.26852222204
3 2 7  29 0.26528888851
3 2 7  30 0.26624444425
3 2 7  31 0.26606666788
3 2 7  32 0.26588889062
3 2 7  33 0.26764444500
3 2 7  34 0.26512222275
3 2 7  35 0.26597777724
3 2 7  36 0.26554444343
3 2 7  37 0.26495555639
3 2 7  38 0.26574444383
3 2 7  39 0.26552222148
3 2 7  40 0.26453333333
3 2 7  41 0.26582222193
3 2 7  42 0.26460000068
3 2 7  43 0.26620000064
3 2 7  44 0.26702222154
3 2 7  45 0.26759999990
3 2 7  46 0.26754444540
3 2 7  47 0.26552222311
3 2 7  48 0.26653333366
3 2 7  49 0.26492222235
3 2 7  50 0.26266666621
3 2 7  51 0.26342222273
3 2 7  52 0.26146666631
3 2 7  53 0.26217777908
3 2 7  54 0.26176666677
3 2 7  55 0.26176666677
3 2 7  56 0.26055555597
3 2 7  57 0.26274444446
3 2 7  58 0.26201111048
3 2 7  59 0.26234444514
3 2 7  60 0.26370000198
3 2 7  61 0.26401111156
3 2 7  62 0.26551111162
3 2 7  63 0.26419999897
3 2 7  64 0.26566666588
3 2 7  65 0.26407777742
3 2 7  66 0.26406666756
3 2 7  67 0.26610000089
3 2 7  68 0.26521111086
3 2 7  69 0.26442222252
3 2 7  70 0.26456666693
3 2 7  71 0.26430000097
3 2 7  72 0.26825555608
3 2 7  73 0.26763333485
3 2 7  74 0.26571111172
3 2 7  75 0.26606666729
3 2 7  76 0.26681111157
3 2 7  77 0.26822222337
3 2 7  78 0.26738888785
3 2 7  79 0.26697777823
3 2 7  80 0.26902222246
3 2 7  81 0.26862222210
3 2 7  82 0.26922222286
3 2 7  83 0.26846666574
3 2 7  84 0.26836666659
3 2 7  85 0.26563333288
3 2 7  86 0.26481111094
3 2 7  87 0.26174444482
3 2 7  88 0.26345555469
3 2 7  89 0.26447777823
3 2 7  90 0.26535555750
3 2 7  91 0.26478888780
3 2 7  92 0.26419999927
3 2 7  93 0.26337777734
3 2 7  94 0.26547777757
3 2 7  95 0.26597777694
3 2 7  96 0.26508888736
3 2 7  97 0.26502222329
3 2 7  98 0.26636666730
3 2 7  99 0.26750000030
3 2 7 100 0.26424444363
3 2 7 101 0.26236666515
3 2 7 102 0.26422222137
3 2 7 103 0.26404444456
3 2 7 104 0.26256666794
3 2 7 105 0.26100000113
3 2 7 106 0.26166666865
3 2 7 107 0.26476666614
3 2 7 108 0.26392222121
3 2 7 109 0.26507777810
3 2 7 110 0.26585555479
3 2 7 111 0.26504444391
3 2 7 112 0.26105555579
3 2 7 113 0.26246666566
3 2 7 114 0.26168888897
3 2 7 115 0.26268888846
3 2 7 116 0.26391111284
3 2 7 117 0.26326666743
3 2 7 118 0.25947777808
3 2 7 119 0.25933333457
3 2 7 120 0.26183333367
3 2 7 121 0.26288888872
3 2 7 122 0.26444444448
3 2 7 123 0.26508888900
3 2 7 124 0.26657777771
3 2 7 125 0.26695555672
3 2 7 126 0.26701111168
3 2 7 127 0.26668888897
3 2 7 128 0.26625555664
3 2 7 129 0.26561111152
3 2 7 130 0.26441111088
3 2 7 131 0.26331110984
3 2 7 132 0.26205555499
3 2 7 133 0.25912222281
3 2 7 134 0.25824444517
3 2 7 135 0.25725555420
3 2 7 136 0.25620000064
3 2 7 137 0.25444444299
3 2 7 138 0.25310000017
3 2 7 139 0.25462222323
3 2 7 140 0.25467777759
3 2 7 141 0.25202222288
3 2 7 142 0.24887777731
3 2 7 143 0.24997777835
3 2 7 144 0.25179999992
3 2 7 145 0.25202222198
3 2 7 146 0.25486666784
3 2 7 147 0.25697777674
3 2 7 148 0.25959999964
3 2 7 149 0.25970000088
3 2 7 150 0.25934444591
3 2 7 151 0.26040000036
3 2 7 152 0.26122222260
3 2 7 153 0.26327777684
3 2 7 154 0.26191111177
3 2 7 155 0.26028888986
3 2 7 156 0.26215555564
3 2 7 157 0.26308888942
3 2 7 158 0.26162222162
3 2 7 159 0.26036666751
3 2 7 160 0.26190000013
3 2 7 161 0.26115555570
3 2 7 162 0.25968888998
3 2 7 163 0.25898888901
3 2 7 164 0.25803333282
3 2 7 165 0.25826666638
3 2 7 166 0.25814444423
3 2 7 167 0.25792222142
3 2 7 168 0.25993333384
3 2 7 169 0.25743333355
3 2 7 170 0.25633333355
3 2 7 171 0.25728888988
3 2 7 172 0.25687777758
3 2 7 173 0.25974444509
3 2 7 174 0.25930000052
3 2 7 175 0.26045555770
3 2 7 176 0.26050000027
3 2 7 177 0.25989999920
3 2 7 178 0.26157777801
3 2 7 179 0.26267777711
3 2 7 180 0.26264444560
3 2 7 181 0.26238888934
3 2 7 182 0.26007777914
3 2 7 183 0.25818888888
3 2 7 184 0.25878888980
3 2 7 185 0.25975555703
3 2 7 186 0.26287777856
3 2 7 187 0.26260000095
3 2 7 188 0.26462222323
3 2 7 189 0.26089999944
3 2 7 190 0.25944444686
3 2 7 191 0.25990000069
3 2 7 192 0.25851111129
3 2 7 193 0.26100000054
3 2 7 194 0.25904444367
3 2 7 195 0.25861111164
3 2 7 196 0.25868888915
3 2 7 197 0.25846666619
3 2 7 198 0.26082222298
3 2 7 199 0.26202222243
3 2 7 200 0.26270000115
3 2 8   1 0.50076666564
3 2 8   2 0.38368888706
3 2 8   3 0.35262222230
3 2 8   4 0.33496666521
3 2 8   5 0.32371111125
3 2 8   6 0.31556666642
3 2 8   7 0.30946666554
3 2 8   8 0.29993333489
3 2 8   9 0.29573333248
3 2 8  10 0.29116666675
3 2 8  11 0.28995555550
3 2 8  12 0.28661111146
3 2 8  13 0.28303333268
3 2 8  14 0.28115555748
3 2 8  15 0.27945555538
3 2 8  16 0.27722222269
3 2 8  17 0.27565555528
3 2 8  18 0.27278888911
3 2 8  19 0.27306666687
3 2 8  20 0.27253333390
3 2 8  21 0.27159999937
3 2 8  22 0.27166666761
3 2 8  23 0.27015555620
3 2 8  24 0.26913333490
3 2 8  25 0.26816666678
3 2 8  26 0.26864444420
3 2 8  27 0.26933333546
3 2 8  28 0.26852222443
3 2 8  29 0.26796666741
3 2 8  30 0.26941111282
3 2 8  31 0.26723333403
3 2 8  32 0.26705555528
3 2 8  33 0.26736666605
3 2 8  34 0.26606666699
3 2 8  35 0.26390000045
3 2 8  36 0.26165555537
3 2 8  37 0.26133333430
3 2 8  38 0.25877777815
3 2 8  39 0.26049999952
3 2 8  40 0.25864444405
3 2 8  41 0.25782222241
3 2 8  42 0.25798888877
3 2 8  43 0.25797777727
3 2 8  44 0.25977777898
3 2 8  45 0.25928888872
3 2 8  46 0.25981111094
3 2 8  47 0.25958888963
3 2 8  48 0.25960000157
3 2 8  49 0.25996666744
3 2 8  50 0.25946666792
3 2 8  51 0.25778889000
3 2 8  52 0.25636666834
3 2 8  53 0.25882222399
3 2 8  54 0.25984444499
3 2 8  55 0.26107777685
3 2 8  56 0.25957777977
3 2 8  57 0.26207777932
3 2 8  58 0.25898888931
3 2 8  59 0.25913333312
3 2 8  60 0.26000000149
3 2 8  61 0.26211111203
3 2 8  62 0.26426666602
3 2 8  63 0.26165555581
3 2 8  64 0.25950000063
3 2 8  65 0.25972222194
3 2 8  66 0.25913333356
3 2 8  67 0.26049999997
3 2 8  68 0.25952222198
3 2 8  69 0.25890000060
3 2 8  70 0.25906666681
3 2 8  71 0.26066666692
3 2 8  72 0.26130000055
3 2 8  73 0.26395555675
3 2 8  74 0.26348888904
3 2 8  75 0.26535555422
3 2 8  76 0.26363333344
3 2 8  77 0.26230000049
3 2 8  78 0.26038888901
3 2 8  79 0.25830000013
3 2 8  80 0.25986666828
3 2 8  81 0.26047777861
3 2 8  82 0.26102222174
3 2 8  83 0.26218888879
3 2 8  84 0.25778888822
3 2 8  85 0.25760000050
3 2 8  86 0.25718888909
3 2 8  87 0.25785555631
3 2 8  88 0.25773333460
3 2 8  89 0.25730000138
3 2 8  90 0.25534444585
3 2 8  91 0.25317777768
3 2 8  92 0.25570000067
3 2 8  93 0.25587777704
3 2 8  94 0.25556666717
3 2 8  95 0.25484444484
3 2 8  96 0.25540000007
3 2 8  97 0.25391111061
3 2 8  98 0.25663333327
3 2 8  99 0.25566666692
3 2 8 100 0.25822222278
3 2 8 101 0.25767777815
3 2 8 102 0.25823333353
3 2 8 103 0.25954444498
3 2 8 104 0.26031111076
3 2 8 105 0.26064444393
3 2 8 106 0.26140000001
3 2 8 107 0.26178889036
3 2 8 108 0.26215555474
3 2 8 109 0.26377777755
3 2 8 110 0.26323333219
3 2 8 111 0.26297777757
3 2 8 112 0.26403333381
3 2 8 113 0.26285555571
3 2 8 114 0.26517777815
3 2 8 115 0.26532222137
3 2 8 116 0.26475555673
3 2 8 117 0.26573333368
3 2 8 118 0.26578888983
3 2 8 119 0.26394444332
3 2 8 120 0.26565555558
3 2 8 121 0.26583333433
3 2 8 122 0.26666666761
3 2 8 123 0.26642222226
3 2 8 124 0.26548888922
3 2 8 125 0.26558888987
3 2 8 126 0.26652222320
3 2 8 127 0.26638888940
3 2 8 128 0.26639999866
3 2 8 129 0.26480000049
3 2 8 130 0.26325555742
3 2 8 131 0.26233333468
3 2 8 132 0.26303333357
3 2 8 133 0.26394444376
3 2 8 134 0.26165555462
3 2 8 135 0.26113333225
3 2 8 136 0.26187777907
3 2 8 137 0.26095555559
3 2 8 138 0.26168888941
3 2 8 139 0.26330000088
3 2 8 140 0.26383333340
3 2 8 141 0.26479999900
3 2 8 142 0.26485555664
3 2 8 143 0.26688888863
3 2 8 144 0.26651111335
3 2 8 145 0.26506666675
3 2 8 146 0.26570000038
3 2 8 147 0.26376666680
3 2 8 148 0.26322222129
3 2 8 149 0.26412222221
3 2 8 150 0.26461111233
3 2 8 151 0.26677777827
3 2 8 152 0.26475555584
3 2 8 153 0.26317777947
3 2 8 154 0.26134444371
3 2 8 155 0.26307777897
3 2 8 156 0.26013333380
3 2 8 157 0.25995555565
3 2 8 158 0.25966666639
3 2 8 159 0.25901111111
3 2 8 160 0.25898889005
3 2 8 161 0.26151111156
3 2 8 162 0.26351111144
3 2 8 163 0.26455555663
3 2 8 164 0.26131111056
3 2 8 165 0.26251111180
3 2 8 166 0.26348888934
3 2 8 167 0.26448888987
3 2 8 168 0.26552222192
3 2 8 169 0.26487777755
3 2 8 170 0.26397777811
3 2 8 171 0.26281111151
3 2 8 172 0.26231111035
3 2 8 173 0.26280000031
3 2 8 174 0.26343333408
3 2 8 175 0.26244444415
3 2 8 176 0.25997777462
3 2 8 177 0.25989999890
3 2 8 178 0.26190000132
3 2 8 179 0.26253333449
3 2 8 180 0.26366666690
3 2 8 181 0.26323333278
3 2 8 182 0.26688888833
3 2 8 183 0.26412222236
3 2 8 184 0.26438888922
3 2 8 185 0.26382222384
3 2 8 186 0.26358888879
3 2 8 187 0.26407777771
3 2 8 188 0.26233333394
3 2 8 189 0.26123333380
3 2 8 190 0.26153333366
3 2 8 191 0.26104444474
3 2 8 192 0.26165555418
3 2 8 193 0.26063333407
3 2 8 194 0.26046666756
3 2 8 195 0.25982222274
3 2 8 196 0.25968888909
3 2 8 197 0.25996666685
3 2 8 198 0.25836666688
3 2 8 199 0.25969999969
3 2 8 200 0.25823333323
3 3 1   1 0.50180000067
3 3 1   2 0.25248888940
3 3 1   3 0.09896666687
3 3 1   4 0.02947777772
3 3 1   5 0.00697777788
3 3 1   6 0.00126666670
3 3 1   7 0.00026666667
3 3 1   8 0.00005555556
3 3 1   9 0.00001111111
3 3 1  10 0.00000000000
3 3 1  11 0.00000000000
3 3 1  12 0.00000000000
3 3 1  13 0.00000000000
3 3 1  14 0.00000000000
3 3 1  15 0.00000000000
3 3 1  16 0.00000000000
3 3 1  17 0.00000000000
3 3 1  18 0.00000000000
3 3 1  19 0.00000000000
3 3 1  20 0.00000000000
3 3 1  21 0.00000000000
3 3 1  22 0.00000000000
3 3 1  23 0.00000000000
3 3 1  24 0.00000000000
3 3 1  25 0.00000000000
3 3 1  26 0.00000000000
3 3 1  27 0.00000000000
3 3 1  28 0.00000000000
3 3 1  29 0.00000000000
3 3 1  30 0.00000000000
3 3 1  31 0.00000000000
3 3 1  32 0.00000000000
3 3 1  33 0.00000000000
3 3 1  34 0.00000000000
3 3 1  35 0.00000000000
3 3 1  36 0.00000000000
3 3 1  37 0.00000000000
3 3 1  38 0.00000000000
3 3 1  39 0.00000000000
3 3 1  40 0.00000000000
3 3 1  41 0.00000000000
3 3 1  42 0.00000000000
3 3 1  43 0.00000000000
3 3 1  44 0.00000000000
3 3 1  45 0.00000000000
3 3 1  46 0.00000000000
3 3 1  47 0.00000000000
3 3 1  48 0.00000000000
3 3 1  49 0.00000000000
3 3 1  50 0.00000000000
3 3 1  51 0.00000000000
3 3 1  52 0.00000000000
3 3 1  53 0.00000000000
3 3 1  54 0.00000000000
3 3 1  55 0.00000000000
3 3 1  56 0.00000000000
3 3 1  57 0.00000000000
3 3 1  58 0.00000000000
3 3 1  59 0.00000000000
3 3 1  60 0.00000000000
3 3 1  61 0.00000000000
3 3 1  62 0.00000000000
3 3 1  63 0.00000000000
3 3 1  64 0.00000000000
3 3 1  65 0.00000000000
3 3 1  66 0.00000000000
3 3 1  67 0.00000000000
3 3 1  68 0.00000000000
3 3 1  69 0.00000000000
3 3 1  70 0.00000000000
3 3 1  71 0.00000000000
3 3 1  72 0.00000000000
3 3 1  73 0.00000000000
3 3 1  74 0.00000000000
3 3 1  75 0.00000000000
3 3 1  76 0.00000000000
3 3 1  77 0.00000000000
3 3 1  78 0.00000000000
3 3 1  79 0.00000000000
3 3 1  80 0.00000000000
3 3 1  81 0.00000000000
3 3 1  82 0.00000000000
3 3 1  83 0.00000000000
3 3 1  84 0.00000000000
3 3 1  85 0.00000000000
3 3 1  86 0.00000000000
3 3 1  87 0.00000000000
3 3 1  88 0.00000000000
3 3 1  89 0.00000000000
3 3 1  90 0.00000000000
3 3 1  91 0.00000000000
3 3 1  92 0.00000000000
3 3 1  93 0.00000000000
3 3 1  94 0.00000000000
3 3 1  95 0.00000000000
3 3 1  96 0.00000000000
3 3 1  97 0.00000000000
3 3 1  98 0.00000000000
3 3 1  99 0.00000000000
3 3 1 100 0.00000000000
3 3 1 101 0.00000000000
3 3 1 102 0.00000000000
3 3 1 103 0.00000000000
3 3 1 104 0.00000000000
3 3 1 105 0.00000000000
3 3 1 106 0.00000000000
3 3 1 107 0.00000000000
3 3 1 108 0.00000000000
3 3 1 109 0.00000000000
3 3 1 110 0.00000000000
3 3 1 111 0.00000000000
3 3 1 112 0.00000000000
3 3 1 113 0.00000000000
3 3 1 114 0.00000000000
3 3 1 115 0.00000000000
3 3 1 116 0.00000000000
3 3 1 117 0.00000000000
3 3 1 118 0.00000000000
3 3 1 119 0.00000000000
3 3 1 120 0.00000000000
3 3 1 121 0.00000000000
3 3 1 122 0.00000000000
3 3 1 123 0.00000000000
3 3 1 124 0.00000000000
3 3 1 125 0.00000000000
3 3 1 126 0.00000000000
3 3 1 127 0.00000000000
3 3 1 128 0.00000000000
3 3 1 129 0.00000000000
3 3 1 130 0.00000000000
3 3 1 131 0.00000000000
3 3 1 132 0.00000000000
3 3 1 133 0.00000000000
3 3 1 134 0.00000000000
3 3 1 135 0.00000000000
3 3 1 136 0.00000000000
3 3 1 137 0.00000000000
3 3 1 138 0.00000000000
3 3 1 139 0.00000000000
3 3 1 140 0.00000000000
3 3 1 141 0.00000000000
3 3 1 142 0.00000000000
3 3 1 143 0.00000000000
3 3 1 144 0.00000000000
3 3 1 145 0.00000000000
3 3 1 146 0.00000000000
3 3 1 147 0.00000000000
3 3 1 148 0.00000000000
3 3 1 149 0.00000000000
3 3 1 150 0.00000000000
3 3 1 151 0.00000000000
3 3 1 152 0.00000000000
3 3 1 153 0.00000000000
3 3 1 154 0.00000000000
3 3 1 155 0.00000000000
3 3 1 156 0.00000000000
3 3 1 157 0.00000000000
3 3 1 158 0.00000000000
3 3 1 159 0.00000000000
3 3 1 160 0.00000000000
3 3 1 161 0.00000000000
3 3 1 162 0.00000000000
3 3 1 163 0.00000000000
3 3 1 164 0.00000000000
3 3 1 165 0.00000000000
3 3 1 166 0.00000000000
3 3 1 167 0.00000000000
3 3 1 168 0.00000000000
3 3 1 169 0.00000000000
3 3 1 170 0.00000000000
3 3 1 171 0.00000000000
3 3 1 172 0.00000000000
3 3 1 173 0.00000000000
3 3 1 174 0.00000000000
3 3 1 175 0.00000000000
3 3 1 176 0.00000000000
3 3 1 177 0.00000000000
3 3 1 178 0.00000000000
3 3 1 179 0.00000000000
3 3 1 180 0.00000000000
3 3 1 181 0.00000000000
3 3 1 182 0.00000000000
3 3 1 183 0.00000000000
3 3 1 184 0.00000000000
3 3 1 185 0.00000000000
3 3 1 186 0.00000000000
3 3 1 187 0.00000000000
3 3 1 188 0.00000000000
3 3 1 189 0.00000000000
3 3 1 190 0.00000000000
3 3 1 191 0.00000000000
3 3 1 192 0.00000000000
3 3 1 193 0.00000000000
3 3 1 194 0.00000000000
3 3 1 195 0.00000000000
3 3 1 196 0.00000000000
3 3 1 197 0.00000000000
3 3 1 198 0.00000000000
3 3 1 199 0.00000000000
3 3 1 200 0.00000000000
3 3 2   1 0.49773333460
3 3 2   2 0.25268889055
3 3 2   3 0.10624444492
3 3 2   4 0.03668888893
3 3 2   5 0.01131111123
3 3 2   6 0.00325555562
3 3 2   7 0.00092222224
3 3 2   8 0.00026666667
3 3 2   9 0.00003333333
3 3 2  10 0.00000000000
3 3 2  11 0.00000000000
3 3 2  12 0.00000000000
3 3 2  13 0.00000000000
3 3 2  14 0.00000000000
3 3 2  15 0.00000000000
3 3 2  16 0.00000000000
3 3 2  17 0.00000000000
3 3 2  18 0.00000000000
3 3 2  19 0.00000000000
3 3 2  20 0.00000000000
3 3 2  21 0.00000000000
3 3 2  22 0.00000000000
3 3 2  23 0.00000000000
3 3 2  24 0.00000000000
3 3 2  25 0.00000000000
3 3 2  26 0.00000000000
3 3 2  27 0.00000000000
3 3 2  28 0.00000000000
3 3 2  29 0.00000000000
3 3 2  30 0.00000000000
3 3 2  31 0.00000000000
3 3 2  32 0.00000000000
3 3 2  33 0.00000000000
3 3 2  34 0.00000000000
3 3 2  35 0.00000000000
3 3 2  36 0.00000000000
3 3 2  37 0.00000000000
3 3 2  38 0.00000000000
3 3 2  39 0.00000000000
3 3 2  40 0.00000000000
3 3 2  41 0.00000000000
3 3 2  42 0.00000000000
3 3 2  43 0.00000000000
3 3 2  44 0.00000000000
3 3 2  45 0.00000000000
3 3 2  46 0.00000000000
3 3 2  47 0.00000000000
3 3 2  48 0.00000000000
3 3 2  49 0.00000000000
3 3 2  50 0.00000000000
3 3 2  51 0.00000000000
3 3 2  52 0.00000000000
3 3 2  53 0.00000000000
3 3 2  54 0.00000000000
3 3 2  55 0.00000000000
3 3 2  56 0.00000000000
3 3 2  57 0.00000000000
3 3 2  58 0.00000000000
3 3 2  59 0.00000000000
3 3 2  60 0.00000000000
3 3 2  61 0.00000000000
3 3 2  62 0.00000000000
3 3 2  63 0.00000000000
3 3 2  64 0.00000000000
3 3 2  65 0.00000000000
3 3 2  66 0.00000000000
3 3 2  67 0.00000000000
3 3 2  68 0.00000000000
3 3 2  69 0.00000000000
3 3 2  70 0.00000000000
3 3 2  71 0.00000000000
3 3 2  72 0.00000000000
3 3 2  73 0.00000000000
3 3 2  74 0.00000000000
3 3 2  75 0.00000000000
3 3 2  76 0.00000000000
3 3 2  77 0.00000000000
3 3 2  78 0.00000000000
3 3 2  79 0.00000000000
3 3 2  80 0.00000000000
3 3 2  81 0.00000000000
3 3 2  82 0.00000000000
3 3 2  83 0.00000000000
3 3 2  84 0.00000000000
3 3 2  85 0.00000000000
3 3 2  86 0.00000000000
3 3 2  87 0.00000000000
3 3 2  88 0.00000000000
3 3 2  89 0.00000000000
3 3 2  90 0.00000000000
3 3 2  91 0.00000000000
3 3 2  92 0.00000000000
3 3 2  93 0.00000000000
3 3 2  94 0.00000000000
3 3 2  95 0.00000000000
3 3 2  96 0.00000000000
3 3 2  97 0.00000000000
3 3 2  98 0.00000000000
3 3 2  99 0.00000000000
3 3 2 100 0.00000000000
3 3 2 101 0.00000000000
3 3 2 102 0.00000000000
3 3 2 103 0.00000000000
3 3 2 104 0.00000000000
3 3 2 105 0.00000000000
3 3 2 106 0.00000000000
3 3 2 107 0.00000000000
3 3 2 108 0.00000000000
3 3 2 109 0.00000000000
3 3 2 110 0.00000000000
3 3 2 111 0.00000000000
3 3 2 112 0.00000000000
3 3 2 113 0.00000000000
3 3 2 114 0.00000000000
3 3 2 115 0.00000000000
3 3 2 116 0.00000000000
3 3 2 117 0.00000000000
3 3 2 118 0.00000000000
3 3 2 119 0.00000000000
3 3 2 120 0.00000000000
3 3 2 121 0.00000000000
3 3 2 122 0.00000000000
3 3 2 123 0.00000000000
3 3 2 124 0.00000000000
3 3 2 125 0.00000000000
3 3 2 126 0.00000000000
3 3 2 127 0.00000000000
3 3 2 128 0.00000000000
3 3 2 129 0.00000000000
3 3 2 130 0.00000000000
3 3 2 131 0.00000000000
3 3 2 132 0.00000000000
3 3 2 133 0.00000000000
3 3 2 134 0.00000000000
3 3 2 135 0.00000000000
3 3 2 136 0.00000000000
3 3 2 137 0.00000000000
3 3 2 138 0.00000000000
3 3 2 139 0.00000000000
3 3 2 140 0.00000000000
3 3 2 141 0.00000000000
3 3 2 142 0.00000000000
3 3 2 143 0.00000000000
3 3 2 144 0.00000000000
3 3 2 145 0.00000000000
3 3 2 146 0.00000000000
3 3 2 147 0.00000000000
3 3 2 148 0.00000000000
3 3 2 149 0.00000000000
3 3 2 150 0.00000000000
3 3 2 151 0.00000000000
3 3 2 152 0.00000000000
3 3 2 153 0.00000000000
3 3 2 154 0.00000000000
3 3 2 155 0.00000000000
3 3 2 156 0.00000000000
3 3 2 157 0.00000000000
3 3 2 158 0.00000000000
3 3 2 159 0.00000000000
3 3 2 160 0.00000000000
3 3 2 161 0.00000000000
3 3 2 162 0.00000000000
3 3 2 163 0.00000000000
3 3 2 164 0.00000000000
3 3 2 165 0.00000000000
3 3 2 166 0.00000000000
3 3 2 167 0.00000000000
3 3 2 168 0.00000000000
3 3 2 169 0.00000000000
3 3 2 170 0.00000000000
3 3 2 171 0.00000000000
3 3 2 172 0.00000000000
3 3 2 173 0.00000000000
3 3 2 174 0.00000000000
3 3 2 175 0.00000000000
3 3 2 176 0.00000000000
3 3 2 177 0.00000000000
3 3 2 178 0.00000000000
3 3 2 179 0.00000000000
3 3 2 180 0.00000000000
3 3 2 181 0.00000000000
3 3 2 182 0.00000000000
3 3 2 183 0.00000000000
3 3 2 184 0.00000000000
3 3 2 185 0.00000000000
3 3 2 186 0.00000000000
3 3 2 187 0.00000000000
3 3 2 188 0.00000000000
3 3 2 189 0.00000000000
3 3 2 190 0.00000000000
3 3 2 191 0.00000000000
3 3 2 192 0.00000000000
3 3 2 193 0.00000000000
3 3 2 194 0.00000000000
3 3 2 195 0.00000000000
3 3 2 196 0.00000000000
3 3 2 197 0.00000000000
3 3 2 198 0.00000000000
3 3 2 199 0.00000000000
3 3 2 200 0.00000000000
3 3 3   1 0.49925555766
3 3 3   2 0.30457777768
3 3 3   3 0.20171111092
3 3 3   4 0.13897777826
3 3 3   5 0.10258888949
3 3 3   6 0.08010000013
3 3 3   7 0.06625555558
3 3 3   8 0.05768888886
3 3 3   9 0.04998888901
3 3 3  10 0.04458888892
3 3 3  11 0.04072222225
3 3 3  12 0.03663333331
3 3 3  13 0.03389999986
3 3 3  14 0.03064444441
3 3 3  15 0.02835555568
3 3 3  16 0.02560000013
3 3 3  17 0.02393333342
3 3 3  18 0.02187777790
3 3 3  19 0.02051111116
3 3 3  20 0.01874444462
3 3 3  21 0.01725555568
3 3 3  22 0.01592222223
3 3 3  23 0.01488888895
3 3 3  24 0.01333333340
3 3 3  25 0.01226666668
3 3 3  26 0.01122222221
3 3 3  27 0.01037777779
3 3 3  28 0.00986666669
3 3 3  29 0.00878888899
3 3 3  30 0.00831111113
3 3 3  31 0.00796666673
3 3 3  32 0.00786666675
3 3 3  33 0.00715555561
3 3 3  34 0.00679999998
3 3 3  35 0.00601111117
3 3 3  36 0.00525555560
3 3 3  37 0.00487777781
3 3 3  38 0.00456666670
3 3 3  39 0.00427777783
3 3 3  40 0.00400000003
3 3 3  41 0.00388888891
3 3 3  42 0.00354444447
3 3 3  43 0.00352222224
3 3 3  44 0.00331111111
3 3 3  45 0.00302222223
3 3 3  46 0.00278888892
3 3 3  47 0.00251111113
3 3 3  48 0.00222222222
3 3 3  49 0.00200000003
3 3 3  50 0.00174444445
3 3 3  51 0.00158888893
3 3 3  52 0.00144444443
3 3 3  53 0.00146666664
3 3 3  54 0.00144444444
3 3 3  55 0.00124444444
3 3 3  56 0.00112222222
3 3 3  57 0.00101111111
3 3 3  58 0.00101111113
3 3 3  59 0.00078888891
3 3 3  60 0.00080000001
3 3 3  61 0.00072222223
3 3 3  62 0.00068888889
3 3 3  63 0.00060000000
3 3 3  64 0.00061111110
3 3 3  65 0.00060000001
3 3 3  66 0.00048888890
3 3 3  67 0.00054444445
3 3 3  68 0.00041111112
3 3 3  69 0.00038888888
3 3 3  70 0.00036666667
3 3 3  71 0.00035555556
3 3 3  72 0.00035555556
3 3 3  73 0.00023333333
3 3 3  74 0.00018888889
3 3 3  75 0.00015555556
3 3 3  76 0.00011111111
3 3 3  77 0.00008888889
3 3 3  78 0.00005555556
3 3 3  79 0.00007777778
3 3 3  80 0.00006666667
3 3 3  81 0.00003333333
3 3 3  82 0.00001111111
3 3 3  83 0.00000000000
3 3 3  84 0.00000000000
3 3 3  85 0.00000000000
3 3 3  86 0.00000000000
3 3 3  87 0.00000000000
3 3 3  88 0.00000000000
3 3 3  89 0.00000000000
3 3 3  90 0.00000000000
3 3 3  91 0.00000000000
3 3 3  92 0.00000000000
3 3 3  93 0.00000000000
3 3 3  94 0.00000000000
3 3 3  95 0.00000000000
3 3 3  96 0.00000000000
3 3 3  97 0.00000000000
3 3 3  98 0.00000000000
3 3 3  99 0.00000000000
3 3 3 100 0.00000000000
3 3 3 101 0.00000000000
3 3 3 102 0.00000000000
3 3 3 103 0.00000000000
3 3 3 104 0.00000000000
3 3 3 105 0.00000000000
3 3 3 106 0.00000000000
3 3 3 107 0.00000000000
3 3 3 108 0.00000000000
3 3 3 109 0.00000000000
3 3 3 110 0.00000000000
3 3 3 111 0.00000000000
3 3 3 112 0.00000000000
3 3 3 113 0.00000000000
3 3 3 114 0.00000000000
3 3 3 115 0.00000000000
3 3 3 116 0.00000000000
3 3 3 117 0.00000000000
3 3 3 118 0.00000000000
3 3 3 119 0.00000000000
3 3 3 120 0.00000000000
3 3 3 121 0.00000000000
3 3 3 122 0.00000000000
3 3 3 123 0.00000000000
3 3 3 124 0.00000000000
3 3 3 125 0.00000000000
3 3 3 126 0.00000000000
3 3 3 127 0.00000000000
3 3 3 128 0.00000000000
3 3 3 129 0.00000000000
3 3 3 130 0.00000000000
3 3 3 131 0.00000000000
3 3 3 132 0.00000000000
3 3 3 133 0.00000000000
3 3 3 134 0.00000000000
3 3 3 135 0.00000000000
3 3 3 136 0.00000000000
3 3 3 137 0.00000000000
3 3 3 138 0.00000000000
3 3 3 139 0.00000000000
3 3 3 140 0.00000000000
3 3 3 141 0.00000000000
3 3 3 142 0.00000000000
3 3 3 143 0.00000000000
3 3 3 144 0.00000000000
3 3 3 145 0.00000000000
3 3 3 146 0.00000000000
3 3 3 147 0.00000000000
3 3 3 148 0.00000000000
3 3 3 149 0.00000000000
3 3 3 150 0.00000000000
3 3 3 151 0.00000000000
3 3 3 152 0.00000000000
3 3 3 153 0.00000000000
3 3 3 154 0.00000000000
3 3 3 155 0.00000000000
3 3 3 156 0.00000000000
3 3 3 157 0.00000000000
3 3 3 158 0.00000000000
3 3 3 159 0.00000000000
3 3 3 160 0.00000000000
3 3 3 161 0.00000000000
3 3 3 162 0.00000000000
3 3 3 163 0.00000000000
3 3 3 164 0.00000000000
3 3 3 165 0.00000000000
3 3 3 166 0.00000000000
3 3 3 167 0.00000000000
3 3 3 168 0.00000000000
3 3 3 169 0.00000000000
3 3 3 170 0.00000000000
3 3 3 171 0.00000000000
3 3 3 172 0.00000000000
3 3 3 173 0.00000000000
3 3 3 174 0.00000000000
3 3 3 175 0.00000000000
3 3 3 176 0.00000000000
3 3 3 177 0.00000000000
3 3 3 178 0.00000000000
3 3 3 179 0.00000000000
3 3 3 180 0.00000000000
3 3 3 181 0.00000000000
3 3 3 182 0.00000000000
3 3 3 183 0.00000000000
3 3 3 184 0.00000000000
3 3 3 185 0.00000000000
3 3 3 186 0.00000000000
3 3 3 187 0.00000000000
3 3 3 188 0.00000000000
3 3 3 189 0.00000000000
3 3 3 190 0.00000000000
3 3 3 191 0.00000000000
3 3 3 192 0.00000000000
3 3 3 193 0.00000000000
3 3 3 194 0.00000000000
3 3 3 195 0.00000000000
3 3 3 196 0.00000000000
3 3 3 197 0.00000000000
3 3 3 198 0.00000000000
3 3 3 199 0.00000000000
3 3 3 200 0.00000000000
3 3 4   1 0.49915555388
3 3 4   2 0.30632222205
3 3 4   3 0.20332222223
3 3 4   4 0.14000000007
3 3 4   5 0.10204444468
3 3 4   6 0.08030000012
3 3 4   7 0.06608888874
3 3 4   8 0.05611111116
3 3 4   9 0.04953333359
3 3 4  10 0.04449999998
3 3 4  11 0.03952222230
3 3 4  12 0.03543333340
3 3 4  13 0.03183333344
3 3 4  14 0.02941111111
3 3 4  15 0.02723333330
3 3 4  16 0.02545555570
3 3 4  17 0.02397777783
3 3 4  18 0.02258888897
3 3 4  19 0.02123333341
3 3 4  20 0.01981111120
3 3 4  21 0.01882222229
3 3 4  22 0.01785555564
3 3 4  23 0.01689999999
3 3 4  24 0.01580000005
3 3 4  25 0.01477777793
3 3 4  26 0.01383333343
3 3 4  27 0.01311111118
3 3 4  28 0.01253333340
3 3 4  29 0.01144444460
3 3 4  30 0.01065555568
3 3 4  31 0.00987777784
3 3 4  32 0.00874444448
3 3 4  33 0.00797777780
3 3 4  34 0.00732222229
3 3 4  35 0.00694444443
3 3 4  36 0.00643333336
3 3 4  37 0.00623333338
3 3 4  38 0.00621111114
3 3 4  39 0.00575555559
3 3 4  40 0.00542222228
3 3 4  41 0.00501111113
3 3 4  42 0.00457777777
3 3 4  43 0.00416666673
3 3 4  44 0.00397777778
3 3 4  45 0.00370000003
3 3 4  46 0.00348888892
3 3 4  47 0.00326666664
3 3 4  48 0.00301111113
3 3 4  49 0.00277777778
3 3 4  50 0.00270000000
3 3 4  51 0.00261111112
3 3 4  52 0.00258888888
3 3 4  53 0.00247777776
3 3 4  54 0.00232222220
3 3 4  55 0.00217777778
3 3 4  56 0.00227777777
3 3 4  57 0.00209999999
3 3 4  58 0.00200000001
3 3 4  59 0.00191111110
3 3 4  60 0.00182222225
3 3 4  61 0.00175555558
3 3 4  62 0.00144444443
3 3 4  63 0.00128888889
3 3 4  64 0.00117777777
3 3 4  65 0.00097777777
3 3 4  66 0.00080000001
[truncated: 60,817 more chars]
